# Supplementary material for: Phosphoproteomic analysis of metformin signaling in colorectal cancer cells elucidates mechanism of action and potential therapeutic opportunities
Source: Clin Transl Med. 2023 Feb 13;13(2):e1179. doi: 10.1002/ctm2.1179 (PMC9925373; doi:10.1002/ctm2.1179)
Supplement: Supplementary file 2 — Supporting Information [file CTM2-13-e1179-s005.xlsx]

## Sheet: data table
phos.id	phos.id.exp	EG.ModifiedSequence	EG.PrecursorId	PG.Genes	PG.ProteinAccessions	PG.ProteinDescriptions	Log2FC_C2bbe1_24h	Log2FC_COLO205_24h	Log2FC_HT115_24h	Log2FC_LOVO_24h	Log2FC_MDST_24h	Log2FC_NCIH747_24h	Log2FC_RKO_24h	Log2FC_SNU61_24h	Log2FC_SW48_24h	Log2FC_SW837_24h	Log2FC_SW948_24h	Log2FC_T84_24h
O75822_S11	O75822_S11	_[Acetyl (Protein N-term)]AAAAAAAGDS[Phospho (STY)]DSWDADAFSVEDPVR_	_[Acetyl (Protein N-term)]AAAAAAAGDS[Phospho (STY)]DSWDADAFSVEDPVR_.3	EIF3J	O75822	Eukaryotic translation initiation factor 3 subunit J	-1.01543	-0.0706024	4.18529	-1.14488	-1.80823	-0.837139	0.286731	-2.90929	0.139076	-1.06862	-0.53202	-0.0760428
O75822_S13	O75822_S13	_[Acetyl (Protein N-term)]AAAAAAAGDSDS[Phospho (STY)]WDADAFSVEDPVR_	_[Acetyl (Protein N-term)]AAAAAAAGDSDS[Phospho (STY)]WDADAFSVEDPVR_.3	EIF3J	O75822	Eukaryotic translation initiation factor 3 subunit J	-0.48363	-0.770669	2.17209	-1.13407	-1.10059	-0.1255	0.548686	-0.0586192	0.425423	-1.59312	-0.276468	-1.46726
O75822_S20	O75822_S20	_[Acetyl (Protein N-term)]AAAAAAAGDSDSWDADAFS[Phospho (STY)]VEDPVR_	_[Acetyl (Protein N-term)]AAAAAAAGDSDSWDADAFS[Phospho (STY)]VEDPVR_.2	EIF3J	O75822	Eukaryotic translation initiation factor 3 subunit J	-0.84752	-2.54408	-0.716251	-1.21841	-1.00512	-0.276065	-0.94975	-1.67595	0.428522	-0.196465	-1.20631	-1.23125
Q6ZT12_S15	Q6ZT12_S15	_[Acetyl (Protein N-term)]AAAAAAAVGGQQPS[Phospho (STY)]QPELPAPGLALDK_	_[Acetyl (Protein N-term)]AAAAAAAVGGQQPS[Phospho (STY)]QPELPAPGLALDK_.3	UBR3	Q6ZT12	E3 ubiquitin-protein ligase UBR3	NA	NA	NA	NA	NA	-0.595151	NA	NA	0.352287	-3.25293	-1.24578	-0.274686
Q9UID3_S10,S13	Q9UID3_S10;Q9UID3_S13	_[Acetyl (Protein N-term)]AAAAAAGPS[Phospho (STY)]PGS[Phospho (STY)]GPGDSPEGPEGEAPER_	_[Acetyl (Protein N-term)]AAAAAAGPS[Phospho (STY)]PGS[Phospho (STY)]GPGDSPEGPEGEAPER_.3	VPS51	Q9UID3	Vacuolar protein sorting-associated protein 51 homolog	NA	1.03054	-0.977433	-1.06007	-0.306458	NA	NA	-0.841457	0.997782	NA	NA	NA
Q9UID3_S10	Q9UID3_S10	_[Acetyl (Protein N-term)]AAAAAAGPS[Phospho (STY)]PGSGPGDSPEGPEGEAPER_	_[Acetyl (Protein N-term)]AAAAAAGPS[Phospho (STY)]PGSGPGDSPEGPEGEAPER_.3	VPS51	Q9UID3	Vacuolar protein sorting-associated protein 51 homolog	1.17593	-0.322579	0.149389	1.64159	0.144387	-0.2724	1.54801	-0.0586135	0.305636	0.307215	-0.165844	-0.0529613
Q9UID3_S13	Q9UID3_S13	_[Acetyl (Protein N-term)]AAAAAAGPSPGS[Phospho (STY)]GPGDSPEGPEGEAPER_	_[Acetyl (Protein N-term)]AAAAAAGPSPGS[Phospho (STY)]GPGDSPEGPEGEAPER_.3	VPS51	Q9UID3	Vacuolar protein sorting-associated protein 51 homolog	-0.331532	-1.69169	-0.0501776	-1.33515	0.0602547	-1.57808	0.152082	1.51678	-0.86212	0.339569	2.71945	2.83145
Q9UID3_S18	Q9UID3_S18	_[Acetyl (Protein N-term)]AAAAAAGPSPGSGPGDS[Phospho (STY)]PEGPEGEAPER_	_[Acetyl (Protein N-term)]AAAAAAGPSPGSGPGDS[Phospho (STY)]PEGPEGEAPER_.3	VPS51	Q9UID3	Vacuolar protein sorting-associated protein 51 homolog	-0.393097	0.488153	0.127908	-0.0110855	0.133547	-0.27831	0.188147	-0.0715097	0.130094	0.281257	-0.213624	-0.0452169
Q9NR33_S9	Q9NR33_S9	_[Acetyl (Protein N-term)]AAAAAAGS[Phospho (STY)]GTPR_	_[Acetyl (Protein N-term)]AAAAAAGS[Phospho (STY)]GTPR_.2	POLE4	Q9NR33	DNA polymerase epsilon subunit 4	0.492756	1.20693	0.80456	-0.056852	0.30999	-0.655015	0.821474	-0.281188	1.5054	0.649952	-1.05504	-0.929935
Q9NR33_T11	Q9NR33_T11	_[Acetyl (Protein N-term)]AAAAAAGSGT[Phospho (STY)]PR_	_[Acetyl (Protein N-term)]AAAAAAGSGT[Phospho (STY)]PR_.2	POLE4	Q9NR33	DNA polymerase epsilon subunit 4	0.509169	1.20943	0.805614	-0.0544949	0.321599	-0.646501	0.822869	-0.289857	1.37473	0.33615	-1.05287	-0.926969
Q01167_S9,T13	Q01167_S9;Q01167_T13	_[Acetyl (Protein N-term)]AAAAAALS[Phospho (STY)]GAGT[Phospho (STY)]PPAGGGAGGGGAGGGGSPPGGWAVAR_	_[Acetyl (Protein N-term)]AAAAAALS[Phospho (STY)]GAGT[Phospho (STY)]PPAGGGAGGGGAGGGGSPPGGWAVAR_.3	FOXK2	Q01167	Forkhead box protein K2	-0.0425895	0.658592	-0.300004	-0.200862	-0.54449	-0.342365	0.641569	-0.793212	0.599972	-0.0760829	1.33692	0.245996
Q01167_S9,S30	Q01167_S30;Q01167_S9	_[Acetyl (Protein N-term)]AAAAAALS[Phospho (STY)]GAGTPPAGGGAGGGGAGGGGS[Phospho (STY)]PPGGWAVAR_	_[Acetyl (Protein N-term)]AAAAAALS[Phospho (STY)]GAGTPPAGGGAGGGGAGGGGS[Phospho (STY)]PPGGWAVAR_.3	FOXK2	Q01167	Forkhead box protein K2	0.104047	0.636645	-0.252982	-0.195934	-0.537945	-0.26782	0.331202	-0.68143	0.64898	-0.0780169	1.08041	0.296833
Q01167_S9	Q01167_S9	_[Acetyl (Protein N-term)]AAAAAALS[Phospho (STY)]GAGTPPAGGGAGGGGAGGGGSPPGGWAVAR_	_[Acetyl (Protein N-term)]AAAAAALS[Phospho (STY)]GAGTPPAGGGAGGGGAGGGGSPPGGWAVAR_.4	FOXK2	Q01167	Forkhead box protein K2	1.12796	-0.580695	-0.0501134	0.137444	-1.42721	-0.556231	0.397422	0.188045	-0.0127436	0.0226847	2.00901	0.53384
Q01167_T13,S30	Q01167_S30;Q01167_T13	_[Acetyl (Protein N-term)]AAAAAALSGAGT[Phospho (STY)]PPAGGGAGGGGAGGGGS[Phospho (STY)]PPGGWAVAR_	_[Acetyl (Protein N-term)]AAAAAALSGAGT[Phospho (STY)]PPAGGGAGGGGAGGGGS[Phospho (STY)]PPGGWAVAR_.3	FOXK2	Q01167	Forkhead box protein K2	-0.0239998	0.71928	-0.835639	-0.193048	-0.53846	-0.27091	1.38904	-0.664759	1.52321	1.00938	1.07958	0.302738
Q01167_T13	Q01167_T13	_[Acetyl (Protein N-term)]AAAAAALSGAGT[Phospho (STY)]PPAGGGAGGGGAGGGGSPPGGWAVAR_	_[Acetyl (Protein N-term)]AAAAAALSGAGT[Phospho (STY)]PPAGGGAGGGGAGGGGSPPGGWAVAR_.3	FOXK2	Q01167	Forkhead box protein K2	1.00338	NA	NA	-0.306919	0.185522	-0.319212	-0.510214	NA	-0.841835	0.898725	-3.15432	-0.332169
Q01167_S30	Q01167_S30	_[Acetyl (Protein N-term)]AAAAAALSGAGTPPAGGGAGGGGAGGGGS[Phospho (STY)]PPGGWAVAR_	_[Acetyl (Protein N-term)]AAAAAALSGAGTPPAGGGAGGGGAGGGGS[Phospho (STY)]PPGGWAVAR_.3	FOXK2	Q01167	Forkhead box protein K2	0.677121	-0.23729	-0.975493	-0.0692015	0.105055	-0.207576	-0.223012	-0.481407	-0.285024	0.336013	0.347772	1.05367
Q9NXW9_T8	Q9NXW9_T8	_[Acetyl (Protein N-term)]AAAAAET[Phospho (STY)]PEVLR_	_[Acetyl (Protein N-term)]AAAAAET[Phospho (STY)]PEVLR_.2	ALKBH4	Q9NXW9	Alpha-ketoglutarate-dependent dioxygenase alkB homolog 4	NA	NA	NA	-0.135801	-0.143135	NA	0.404295	NA	2.24568	NA	NA	NA
Q9Y2Z0_T8	Q9Y2Z0_T8	_[Acetyl (Protein N-term)]AAAAAGT[Phospho (STY)]ATSQR_	_[Acetyl (Protein N-term)]AAAAAGT[Phospho (STY)]ATSQR_.2	SUGT1	Q9Y2Z0	Protein SGT1 homolog	NA	NA	NA	NA	NA	NA	NA	NA	NA	NA	NA	NA
Q9Y2Z0_T10	Q9Y2Z0_T10	_[Acetyl (Protein N-term)]AAAAAGTAT[Phospho (STY)]SQR_	_[Acetyl (Protein N-term)]AAAAAGTAT[Phospho (STY)]SQR_.2	SUGT1	Q9Y2Z0	Protein SGT1 homolog	NA	NA	NA	NA	NA	NA	NA	NA	NA	NA	NA	NA
Q9Y2Z0_S11	Q9Y2Z0_S11	_[Acetyl (Protein N-term)]AAAAAGTATS[Phospho (STY)]QR_	_[Acetyl (Protein N-term)]AAAAAGTATS[Phospho (STY)]QR_.2	SUGT1	Q9Y2Z0	Protein SGT1 homolog	1.46167	0.688273	0.41786	2.63288	-0.063028	0.443163	2.76623	0.8563	1.53029	0.0253803	1.42663	-0.204099
Q7L5D6_S12	Q7L5D6_S12	_[Acetyl (Protein N-term)]AAAAAMAEQES[Phospho (STY)]AR_	_[Acetyl (Protein N-term)]AAAAAMAEQES[Phospho (STY)]AR_.2	GET4	Q7L5D6	Golgi to ER traffic protein 4 homolog	NA	NA	NA	NA	NA	NA	NA	NA	NA	NA	NA	NA
Q9Y2U8_S7	Q9Y2U8_S7	_[Acetyl (Protein N-term)]AAAAAS[Phospho (STY)]APQQLSDEELFSQLR_	_[Acetyl (Protein N-term)]AAAAAS[Phospho (STY)]APQQLSDEELFSQLR_.3	LEMD3	Q9Y2U8	Inner nuclear membrane protein Man1	NA	NA	NA	NA	NA	NA	NA	NA	NA	NA	NA	NA
Q13049_S7	Q13049_S7	_[Acetyl (Protein N-term)]AAAAAS[Phospho (STY)]HLNLDALR_	_[Acetyl (Protein N-term)]AAAAAS[Phospho (STY)]HLNLDALR_.2	TRIM32	Q13049	E3 ubiquitin-protein ligase TRIM32	NA	NA	NA	NA	0.111301	NA	NA	NA	NA	NA	NA	NA
Q9Y2U8_S13	Q9Y2U8_S13	_[Acetyl (Protein N-term)]AAAAASAPQQLS[Phospho (STY)]DEELFSQLR_	_[Acetyl (Protein N-term)]AAAAASAPQQLS[Phospho (STY)]DEELFSQLR_.3	LEMD3	Q9Y2U8	Inner nuclear membrane protein Man1	NA	NA	NA	NA	NA	-1.38536	NA	NA	NA	NA	NA	NA
Q9Y2U8_S19	Q9Y2U8_S19	_[Acetyl (Protein N-term)]AAAAASAPQQLSDEELFS[Phospho (STY)]QLR_	_[Acetyl (Protein N-term)]AAAAASAPQQLSDEELFS[Phospho (STY)]QLR_.3	LEMD3	Q9Y2U8	Inner nuclear membrane protein Man1	NA	-0.585191	NA	NA	NA	NA	-0.947089	-0.778731	NA	NA	NA	NA
Q96E14_S7	Q96E14_S7	_[Acetyl (Protein N-term)]AAAADS[Phospho (STY)]FSGGPAGVR_	_[Acetyl (Protein N-term)]AAAADS[Phospho (STY)]FSGGPAGVR_.2	RMI2	Q96E14	RecQ-mediated genome instability protein 2	NA	NA	NA	NA	0.380284	NA	NA	NA	NA	NA	NA	NA
O43324_S8	O43324_S8	_[Acetyl (Protein N-term)]AAAAELS[Phospho (STY)]LLEK_	_[Acetyl (Protein N-term)]AAAAELS[Phospho (STY)]LLEK_.2	EEF1E1	O43324	Eukaryotic translation elongation factor 1 epsilon-1	NA	NA	NA	-0.31389	NA	NA	NA	NA	NA	NA	NA	NA
Q8WUB8_S12	Q8WUB8_S12	_[Acetyl (Protein N-term)]AAAAGPGAALS[Phospho (STY)]PR_	_[Acetyl (Protein N-term)]AAAAGPGAALS[Phospho (STY)]PR_.2	PHF10	Q8WUB8	PHD finger protein 10	0.102735	-0.538089	-0.165198	-0.39994	0.0842368	-0.0811036	-0.408996	-0.43881	-0.627167	0.594739	0.319723	-0.291865
Q8WUB8_S12,S18,T22,S27	Q8WUB8_S12;Q8WUB8_S18;Q8WUB8_S27;Q8WUB8_T22	_[Acetyl (Protein N-term)]AAAAGPGAALS[Phospho (STY)]PRPC[Carbamidomethyl (C)]DS[Phospho (STY)]DPAT[Phospho (STY)]PGAQS[Phospho (STY)]PK_	_[Acetyl (Protein N-term)]AAAAGPGAALS[Phospho (STY)]PRPC[Carbamidomethyl (C)]DS[Phospho (STY)]DPAT[Phospho (STY)]PGAQS[Phospho (STY)]PK_.3	PHF10	Q8WUB8	PHD finger protein 10	-0.242379	NA	NA	NA	NA	NA	NA	NA	NA	NA	NA	NA
Q8WUB8_S12,S18,S27	Q8WUB8_S12;Q8WUB8_S18;Q8WUB8_S27	_[Acetyl (Protein N-term)]AAAAGPGAALS[Phospho (STY)]PRPC[Carbamidomethyl (C)]DS[Phospho (STY)]DPATPGAQS[Phospho (STY)]PK_	_[Acetyl (Protein N-term)]AAAAGPGAALS[Phospho (STY)]PRPC[Carbamidomethyl (C)]DS[Phospho (STY)]DPATPGAQS[Phospho (STY)]PK_.3	PHF10	Q8WUB8	PHD finger protein 10	-0.480471	NA	NA	0.36336	0.0749416	NA	-0.423233	NA	NA	NA	0.0724341	NA
Q8WUB8_S12,S18	Q8WUB8_S12;Q8WUB8_S18	_[Acetyl (Protein N-term)]AAAAGPGAALS[Phospho (STY)]PRPC[Carbamidomethyl (C)]DS[Phospho (STY)]DPATPGAQSPK_	_[Acetyl (Protein N-term)]AAAAGPGAALS[Phospho (STY)]PRPC[Carbamidomethyl (C)]DS[Phospho (STY)]DPATPGAQSPK_.3	PHF10	Q8WUB8	PHD finger protein 10	NA	NA	NA	0.248617	NA	NA	NA	NA	-1.11663	NA	-0.561508	NA
Q8WUB8_S12,T22,S27	Q8WUB8_S12;Q8WUB8_S27;Q8WUB8_T22	_[Acetyl (Protein N-term)]AAAAGPGAALS[Phospho (STY)]PRPC[Carbamidomethyl (C)]DSDPAT[Phospho (STY)]PGAQS[Phospho (STY)]PK_	_[Acetyl (Protein N-term)]AAAAGPGAALS[Phospho (STY)]PRPC[Carbamidomethyl (C)]DSDPAT[Phospho (STY)]PGAQS[Phospho (STY)]PK_.3	PHF10	Q8WUB8	PHD finger protein 10	-1.1245	NA	0.0471807	NA	NA	NA	-1.96435	NA	-0.559046	0.577194	-0.783428	NA
Q8WUB8_S12,T22	Q8WUB8_S12;Q8WUB8_T22	_[Acetyl (Protein N-term)]AAAAGPGAALS[Phospho (STY)]PRPC[Carbamidomethyl (C)]DSDPAT[Phospho (STY)]PGAQSPK_	_[Acetyl (Protein N-term)]AAAAGPGAALS[Phospho (STY)]PRPC[Carbamidomethyl (C)]DSDPAT[Phospho (STY)]PGAQSPK_.3	PHF10	Q8WUB8	PHD finger protein 10	NA	NA	-0.0915424	-0.107831	0.909045	NA	NA	-0.517736	-0.250876	NA	-0.580109	NA
Q8WUB8_S12,S27	Q8WUB8_S12;Q8WUB8_S27	_[Acetyl (Protein N-term)]AAAAGPGAALS[Phospho (STY)]PRPC[Carbamidomethyl (C)]DSDPATPGAQS[Phospho (STY)]PK_	_[Acetyl (Protein N-term)]AAAAGPGAALS[Phospho (STY)]PRPC[Carbamidomethyl (C)]DSDPATPGAQS[Phospho (STY)]PK_.3	PHF10	Q8WUB8	PHD finger protein 10	-0.576647	0.663312	-0.439243	-0.500598	-0.174613	NA	0.218318	0.14145	-0.967358	0.332214	0.328678	0.168627
Q8WUB8_S18,T22,S27	Q8WUB8_S18;Q8WUB8_S27;Q8WUB8_T22	_[Acetyl (Protein N-term)]AAAAGPGAALSPRPC[Carbamidomethyl (C)]DS[Phospho (STY)]DPAT[Phospho (STY)]PGAQS[Phospho (STY)]PK_	_[Acetyl (Protein N-term)]AAAAGPGAALSPRPC[Carbamidomethyl (C)]DS[Phospho (STY)]DPAT[Phospho (STY)]PGAQS[Phospho (STY)]PK_.3	PHF10	Q8WUB8	PHD finger protein 10	-0.467274	NA	NA	-0.549483	-0.188538	-0.599997	-0.641454	-1.37933	-0.197405	NA	-1.07576	NA
Q9Y3B9_S8	Q9Y3B9_S8	_[Acetyl (Protein N-term)]AAAAPDS[Phospho (STY)]RVSEEENLKK_	_[Acetyl (Protein N-term)]AAAAPDS[Phospho (STY)]RVSEEENLKK_.3	RRP15	Q9Y3B9	RRP15-like protein	-1.1185	0.914559	-0.100414	NA	-0.624319	-0.937269	-0.176	-2.77417	1.7779	-0.156355	1.04855	NA
Q9Y3B9_S11	Q9Y3B9_S11	_[Acetyl (Protein N-term)]AAAAPDSRVS[Phospho (STY)]EEENLKK_	_[Acetyl (Protein N-term)]AAAAPDSRVS[Phospho (STY)]EEENLKK_.3	RRP15	Q9Y3B9	RRP15-like protein	-1.13115	0.52321	0.213027	1.16484	-0.595573	-0.953459	-0.274987	-2.86248	2.36218	-0.175303	1.03932	-0.919003
P42566_S8	P42566_S8	_[Acetyl (Protein N-term)]AAAAQLS[Phospho (STY)]LTQLSSGNPVYEK_	_[Acetyl (Protein N-term)]AAAAQLS[Phospho (STY)]LTQLSSGNPVYEK_.2	EPS15	P42566	Epidermal growth factor receptor substrate 15	NA	NA	NA	NA	NA	NA	NA	0.200087	NA	NA	NA	NA
Q8N1G4_S9	Q8N1G4_S9	_[Acetyl (Protein N-term)]AAAAVSES[Phospho (STY)]WPELELAER_	_[Acetyl (Protein N-term)]AAAAVSES[Phospho (STY)]WPELELAER_.2	LRRC47	Q8N1G4	Leucine-rich repeat-containing protein 47	NA	NA	NA	NA	NA	NA	NA	NA	NA	NA	NA	NA
P49914_S8	P49914_S8	_[Acetyl (Protein N-term)]AAAAVSS[Phospho (STY)]AK_	_[Acetyl (Protein N-term)]AAAAVSS[Phospho (STY)]AK_.2	MTHFS	P49914	5-formyltetrahydrofolate cyclo-ligase	NA	NA	NA	NA	NA	NA	NA	NA	NA	NA	NA	NA
A6NHR9_S13	A6NHR9_S13	_[Acetyl (Protein N-term)]AAADGGGPGGAS[Phospho (STY)]VGTEEDGGGVGHR_	_[Acetyl (Protein N-term)]AAADGGGPGGAS[Phospho (STY)]VGTEEDGGGVGHR_.2	SMCHD1	A6NHR9	Structural maintenance of chromosomes flexible hinge domain-containing protein 1	NA	NA	NA	NA	NA	NA	NA	NA	NA	NA	NA	NA
P40855_S9	P40855_S9	_[Acetyl (Protein N-term)]AAAEEGC[Carbamidomethyl (C)]S[Phospho (STY)]VGAEADR_	_[Acetyl (Protein N-term)]AAAEEGC[Carbamidomethyl (C)]S[Phospho (STY)]VGAEADR_.2	PEX19	P40855	Peroxisomal biogenesis factor 19	NA	NA	NA	NA	NA	NA	NA	NA	NA	NA	NA	NA
Q53H96_S7	Q53H96_S7	_[Acetyl (Protein N-term)]AAAEPS[Phospho (STY)]PR_	_[Acetyl (Protein N-term)]AAAEPS[Phospho (STY)]PR_.2	PYCR3	Q53H96	Pyrroline-5-carboxylate reductase 3	NA	NA	NA	NA	NA	NA	-1.10089	NA	NA	NA	NA	NA
Q13523_T6,S8	Q13523_S8;Q13523_T6	_[Acetyl (Protein N-term)]AAAET[Phospho (STY)]QS[Phospho (STY)]LR_	_[Acetyl (Protein N-term)]AAAET[Phospho (STY)]QS[Phospho (STY)]LR_.2	PRPF4B	Q13523	Serine/threonine-protein kinase PRP4 homolog	NA	NA	NA	NA	NA	NA	NA	NA	NA	NA	NA	NA
Q13523_T6	Q13523_T6	_[Acetyl (Protein N-term)]AAAET[Phospho (STY)]QSLR_	_[Acetyl (Protein N-term)]AAAET[Phospho (STY)]QSLR_.2	PRPF4B	Q13523	Serine/threonine-protein kinase PRP4 homolog	1.85136	-0.819828	1.47003	0.970593	0.613386	0.875139	2.37563	1.6999	0.884166	1.15694	1.60957	1.94013
Q13523_S8	Q13523_S8	_[Acetyl (Protein N-term)]AAAETQS[Phospho (STY)]LR_	_[Acetyl (Protein N-term)]AAAETQS[Phospho (STY)]LR_.2	PRPF4B	Q13523	Serine/threonine-protein kinase PRP4 homolog	1.90081	1.29241	1.50827	1.01737	0.624206	0.855289	2.35331	1.71976	2.46555	1.22826	1.62668	2.02228
Q96EV2_S8	Q96EV2_S8	_[Acetyl (Protein N-term)]AAALGAS[Phospho (STY)]GGAGAGDDDFDQFDKPGAER_	_[Acetyl (Protein N-term)]AAALGAS[Phospho (STY)]GGAGAGDDDFDQFDKPGAER_.3	RBM33	Q96EV2	RNA-binding protein 33	NA	-1.90715	NA	NA	NA	0.132505	NA	NA	-0.643668	NA	-1.04878	NA
P62877_T9	P62877_T9	_[Acetyl (Protein N-term)]AAAMDVDT[Phospho (STY)]PSGTNSGAGK_	_[Acetyl (Protein N-term)]AAAMDVDT[Phospho (STY)]PSGTNSGAGK_.2	RBX1	P62877	E3 ubiquitin-protein ligase RBX1	NA	NA	NA	NA	NA	NA	NA	-1.48962	NA	NA	-0.477099	NA
P62877_S11	P62877_S11	_[Acetyl (Protein N-term)]AAAMDVDTPS[Phospho (STY)]GTNSGAGK_	_[Acetyl (Protein N-term)]AAAMDVDTPS[Phospho (STY)]GTNSGAGK_.2	RBX1	P62877	E3 ubiquitin-protein ligase RBX1	NA	NA	NA	NA	NA	NA	NA	-1.37387	NA	NA	NA	NA
P62877_S15	P62877_S15	_[Acetyl (Protein N-term)]AAAMDVDTPSGTNS[Phospho (STY)]GAGK_	_[Acetyl (Protein N-term)]AAAMDVDTPSGTNS[Phospho (STY)]GAGK_.2	RBX1	P62877	E3 ubiquitin-protein ligase RBX1	NA	NA	NA	NA	NA	NA	NA	NA	NA	NA	NA	NA
Q5R3I4_S5	Q5R3I4_S5	_[Acetyl (Protein N-term)]AAAS[Phospho (STY)]PLR_	_[Acetyl (Protein N-term)]AAAS[Phospho (STY)]PLR_.2	TTC38	Q5R3I4	Tetratricopeptide repeat protein 38	NA	NA	NA	NA	NA	NA	NA	NA	NA	NA	NA	NA
Q12933_S5,S11	Q12933_S11;Q12933_S5	_[Acetyl (Protein N-term)]AAAS[Phospho (STY)]VTPPGS[Phospho (STY)]LELLQPGFSK_	_[Acetyl (Protein N-term)]AAAS[Phospho (STY)]VTPPGS[Phospho (STY)]LELLQPGFSK_.2	TRAF2	Q12933	TNF receptor-associated factor 2	NA	-1.70555	2.39883	-1.35006	-1.33089	0.29863	NA	-0.019762	-0.632151	0.0219943	NA	-1.0825
Q12933_S5,S20	Q12933_S20;Q12933_S5	_[Acetyl (Protein N-term)]AAAS[Phospho (STY)]VTPPGSLELLQPGFS[Phospho (STY)]K_	_[Acetyl (Protein N-term)]AAAS[Phospho (STY)]VTPPGSLELLQPGFS[Phospho (STY)]K_.3	TRAF2	Q12933	TNF receptor-associated factor 2	NA	NA	NA	NA	0.0697618	NA	-1.04122	NA	NA	NA	NA	NA
Q12933_S5	Q12933_S5	_[Acetyl (Protein N-term)]AAAS[Phospho (STY)]VTPPGSLELLQPGFSK_	_[Acetyl (Protein N-term)]AAAS[Phospho (STY)]VTPPGSLELLQPGFSK_.3	TRAF2	Q12933	TNF receptor-associated factor 2	0.876053	2.17801	-0.0806408	-0.0903128	NA	-1.72112	2.08728	NA	-0.455237	-0.161725	0.155014	0.537561
P51787_S6	P51787_S6	_[Acetyl (Protein N-term)]AAASS[Phospho (STY)]PPR_	_[Acetyl (Protein N-term)]AAASS[Phospho (STY)]PPR_.2	KCNQ1	P51787	Potassium voltage-gated channel subfamily KQT member 1	NA	NA	1.64758	NA	NA	NA	NA	1.3771	NA	NA	-0.639036	-0.716383
Q12933_T7,S11	Q12933_S11;Q12933_T7	_[Acetyl (Protein N-term)]AAASVT[Phospho (STY)]PPGS[Phospho (STY)]LELLQPGFSK_	_[Acetyl (Protein N-term)]AAASVT[Phospho (STY)]PPGS[Phospho (STY)]LELLQPGFSK_.2	TRAF2	Q12933	TNF receptor-associated factor 2	0.353502	-1.70158	1.08026	NA	-1.10013	0.877189	NA	-0.18631	NA	-0.184741	NA	-1.03746
Q12933_T7	Q12933_T7	_[Acetyl (Protein N-term)]AAASVT[Phospho (STY)]PPGSLELLQPGFSK_	_[Acetyl (Protein N-term)]AAASVT[Phospho (STY)]PPGSLELLQPGFSK_.2	TRAF2	Q12933	TNF receptor-associated factor 2	1.22089	1.12284	1.24673	-0.0561635	0.173104	-0.534133	3.60011	1.91264	-0.704123	2.15651	1.63244	-0.835476
Q12933_S11	Q12933_S11	_[Acetyl (Protein N-term)]AAASVTPPGS[Phospho (STY)]LELLQPGFSK_	_[Acetyl (Protein N-term)]AAASVTPPGS[Phospho (STY)]LELLQPGFSK_.2	TRAF2	Q12933	TNF receptor-associated factor 2	2.6748	0.709218	4.25485	-0.265053	-0.602256	3.13225	0.73277	1.26333	0.944185	1.86742	-1.04689	-0.554723
Q6VN20_S18	Q6VN20_S18	_[Acetyl (Protein N-term)]AAATADPGAGNPQPGDS[Phospho (STY)]SGGGAGGGLPSPGEQELSR_	_[Acetyl (Protein N-term)]AAATADPGAGNPQPGDS[Phospho (STY)]SGGGAGGGLPSPGEQELSR_.3	RANBP10	Q6VN20	Ran-binding protein 10	-0.00971031	0.668397	0.418356	0.366441	NA	-0.136601	-0.318159	0.0208888	0.905318	0.343466	NA	0.484285
Q6VN20_S29	Q6VN20_S29	_[Acetyl (Protein N-term)]AAATADPGAGNPQPGDSSGGGAGGGLPS[Phospho (STY)]PGEQELSR_	_[Acetyl (Protein N-term)]AAATADPGAGNPQPGDSSGGGAGGGLPS[Phospho (STY)]PGEQELSR_.3	RANBP10	Q6VN20	Ran-binding protein 10	0.0697301	1.09691	0.532532	0.777129	-1.35842	-0.211707	0.309515	0.144217	1.06763	0.941429	0.777607	0.532456
Q6VN20_S36	Q6VN20_S36	_[Acetyl (Protein N-term)]AAATADPGAGNPQPGDSSGGGAGGGLPSPGEQELS[Phospho (STY)]R_	_[Acetyl (Protein N-term)]AAATADPGAGNPQPGDSSGGGAGGGLPSPGEQELS[Phospho (STY)]R_.3	RANBP10	Q6VN20	Ran-binding protein 10	0.124158	1.04491	0.471757	0.355625	NA	0.074069	0.0209522	0.0656716	0.825343	0.284567	0.386026	0.433812
Q9NS69_S15	Q9NS69_S15	_[Acetyl (Protein N-term)]AAAVAAAGAGEPQS[Phospho (STY)]PDELLPK_	_[Acetyl (Protein N-term)]AAAVAAAGAGEPQS[Phospho (STY)]PDELLPK_.2	TOMM22	Q9NS69	Mitochondrial import receptor subunit TOM22 homolog	3.93281	1.72022	1.30064	2.28221	0.0496356	0.052604	2.68881	1.19241	2.74894	2.72264	3.47679	1.1918
O75427_S21,S25	O75427_S21;O75427_S25	_[Acetyl (Protein N-term)]AAAVAAPLAAGGEEAAATTS[Phospho (STY)]VPGS[Phospho (STY)]PGLPGR_	_[Acetyl (Protein N-term)]AAAVAAPLAAGGEEAAATTS[Phospho (STY)]VPGS[Phospho (STY)]PGLPGR_.3	LRCH4	O75427	Leucine-rich repeat and calponin homology domain-containing protein 4	0.20864	-0.181233	2.34815	2.13617	-0.228216	-1.76224	-0.091643	2.7549	1.77161	2.97748	3.12581	-2.10527
O75427_S25	O75427_S25	_[Acetyl (Protein N-term)]AAAVAAPLAAGGEEAAATTSVPGS[Phospho (STY)]PGLPGR_	_[Acetyl (Protein N-term)]AAAVAAPLAAGGEEAAATTSVPGS[Phospho (STY)]PGLPGR_.3	LRCH4	O75427	Leucine-rich repeat and calponin homology domain-containing protein 4	-0.853434	-0.178095	-1.18462	-0.555018	-0.225424	-0.544158	-0.762463	-0.663323	-0.153111	-2.14442	-1.41408	0.267578
Q8IZL8_S7,S25,S28,S29	Q8IZL8_S25;Q8IZL8_S28;Q8IZL8_S29;Q8IZL8_S7	_[Acetyl (Protein N-term)]AAAVLS[Phospho (STY)]GPSAGSAAGVPGGTGGLS[Phospho (STY)]AVS[Phospho (STY)]S[Phospho (STY)]GPR_	_[Acetyl (Protein N-term)]AAAVLS[Phospho (STY)]GPSAGSAAGVPGGTGGLS[Phospho (STY)]AVS[Phospho (STY)]S[Phospho (STY)]GPR_.3	PELP1	Q8IZL8	Proline-, glutamic acid- and leucine-rich protein 1	-4.01276	NA	NA	NA	NA	-0.042195	NA	-2.22395	NA	NA	NA	NA
Q8IZL8_S10	Q8IZL8_S10	_[Acetyl (Protein N-term)]AAAVLSGPS[Phospho (STY)]AGSAAGVPGGTGGLSAVSSGPR_	_[Acetyl (Protein N-term)]AAAVLSGPS[Phospho (STY)]AGSAAGVPGGTGGLSAVSSGPR_.3	PELP1	Q8IZL8	Proline-, glutamic acid- and leucine-rich protein 1	-0.584797	0.89195	0.818636	1.1168	0.116123	-0.0321336	1.08164	0.305817	1.73791	-0.144666	0.817876	1.94856
Q8IZL8_S13	Q8IZL8_S13	_[Acetyl (Protein N-term)]AAAVLSGPSAGS[Phospho (STY)]AAGVPGGTGGLSAVSSGPR_	_[Acetyl (Protein N-term)]AAAVLSGPSAGS[Phospho (STY)]AAGVPGGTGGLSAVSSGPR_.3	PELP1	Q8IZL8	Proline-, glutamic acid- and leucine-rich protein 1	-0.828074	0.329488	0.281168	-0.0817712	-0.300775	-0.0671606	0.108553	0.692453	-0.389444	-0.142231	-0.411764	2.44444
Q8IZL8_T21	Q8IZL8_T21	_[Acetyl (Protein N-term)]AAAVLSGPSAGSAAGVPGGT[Phospho (STY)]GGLSAVSSGPR_	_[Acetyl (Protein N-term)]AAAVLSGPSAGSAAGVPGGT[Phospho (STY)]GGLSAVSSGPR_.3	PELP1	Q8IZL8	Proline-, glutamic acid- and leucine-rich protein 1	-0.325287	1.15998	0.252439	0.262787	-0.343691	-0.07269	0.34168	0.593219	1.19193	0.47796	0.560948	NA
Q8IZL8_S25	Q8IZL8_S25	_[Acetyl (Protein N-term)]AAAVLSGPSAGSAAGVPGGTGGLS[Phospho (STY)]AVSSGPR_	_[Acetyl (Protein N-term)]AAAVLSGPSAGSAAGVPGGTGGLS[Phospho (STY)]AVSSGPR_.3	PELP1	Q8IZL8	Proline-, glutamic acid- and leucine-rich protein 1	-0.554697	-1.68504	1.8191	-0.385325	-0.0671177	NA	0.983571	1.2618	1.06365	0.698332	0.172894	1.44529
Q05397_T13	Q05397_T13	_[Acetyl (Protein N-term)]AAAYLDPNLNHT[Phospho (STY)]PNSSTK_	_[Acetyl (Protein N-term)]AAAYLDPNLNHT[Phospho (STY)]PNSSTK_.2	PTK2	Q05397	Focal adhesion kinase 1	NA	NA	NA	NA	-0.361739	NA	NA	NA	NA	NA	NA	NA
Q9UKL3_S20	Q9UKL3_S20	_[Acetyl (Protein N-term)]AADDDNGDGTSLFDVFSAS[Phospho (STY)]PLK_	_[Acetyl (Protein N-term)]AADDDNGDGTSLFDVFSAS[Phospho (STY)]PLK_.2	CASP8AP2	Q9UKL3	CASP8-associated protein 2	NA	NA	-0.0946789	NA	NA	0.338159	NA	NA	NA	NA	NA	NA
O43583_S6	O43583_S6	_[Acetyl (Protein N-term)]AADIS[Phospho (STY)]ESSGADC[Carbamidomethyl (C)]K_	_[Acetyl (Protein N-term)]AADIS[Phospho (STY)]ESSGADC[Carbamidomethyl (C)]K_.2	DENR	O43583	Density-regulated protein	-1.08511	-1.1055	NA	-2.27456	-0.706402	NA	-0.773386	NA	-1.33784	-0.824728	-0.0935615	-1.56191
O43583_S9	O43583_S9	_[Acetyl (Protein N-term)]AADISESS[Phospho (STY)]GADC[Carbamidomethyl (C)]K_	_[Acetyl (Protein N-term)]AADISESS[Phospho (STY)]GADC[Carbamidomethyl (C)]K_.2	DENR	O43583	Density-regulated protein	-0.547334	-0.524336	0.0924101	-1.86955	0.0524214	0.215289	-0.817388	-0.939929	-0.0178585	-1.13794	-0.17523	-0.802737
Q92616_T10	Q92616_T10	_[Acetyl (Protein N-term)]AADTQVSET[Phospho (STY)]LKR_	_[Acetyl (Protein N-term)]AADTQVSET[Phospho (STY)]LKR_.2	GCN1	Q92616	eIF-2-alpha kinase activator GCN1	NA	3.48106	NA	NA	NA	NA	NA	NA	NA	NA	NA	NA
Q9HAP2_S9	Q9HAP2_S9	_[Acetyl (Protein N-term)]AADVFM[Oxidation (M)]C[Carbamidomethyl (C)]S[Phospho (STY)]PR_	_[Acetyl (Protein N-term)]AADVFM[Oxidation (M)]C[Carbamidomethyl (C)]S[Phospho (STY)]PR_.2	MLXIP	Q9HAP2	MLX-interacting protein	-0.193257	-0.644614	0.878124	-0.940782	1.153	0.813485	-1.01227	-0.596028	-2.27121	-1.67996	-2.03665	-1.42648
Q8IY67_S6,T8	Q8IY67_S6;Q8IY67_T8	_[Acetyl (Protein N-term)]AADVS[Phospho (STY)]VT[Phospho (STY)]HRPPLSPK_	_[Acetyl (Protein N-term)]AADVS[Phospho (STY)]VT[Phospho (STY)]HRPPLSPK_.3	RAVER1	Q8IY67	Ribonucleoprotein PTB-binding 1	NA	NA	NA	NA	NA	NA	NA	NA	NA	NA	NA	NA
Q8IY67_S6,S14	Q8IY67_S14;Q8IY67_S6	_[Acetyl (Protein N-term)]AADVS[Phospho (STY)]VTHRPPLS[Phospho (STY)]PK_	_[Acetyl (Protein N-term)]AADVS[Phospho (STY)]VTHRPPLS[Phospho (STY)]PK_.3	RAVER1	Q8IY67	Ribonucleoprotein PTB-binding 1	NA	NA	NA	NA	NA	NA	NA	NA	NA	NA	NA	NA
Q8IY67_S6	Q8IY67_S6	_[Acetyl (Protein N-term)]AADVS[Phospho (STY)]VTHRPPLSPK_	_[Acetyl (Protein N-term)]AADVS[Phospho (STY)]VTHRPPLSPK_.3	RAVER1	Q8IY67	Ribonucleoprotein PTB-binding 1	0.212343	2.44384	1.83236	-0.00192134	-0.0350723	-0.015508	0.291994	-1.31166	-3.22101	0.127008	-0.11931	0.295044
Q8IY67_S14	Q8IY67_S14	_[Acetyl (Protein N-term)]AADVSVTHRPPLS[Phospho (STY)]PK_	_[Acetyl (Protein N-term)]AADVSVTHRPPLS[Phospho (STY)]PK_.3	RAVER1	Q8IY67	Ribonucleoprotein PTB-binding 1	0.15571	-0.0252934	1.82077	-0.0846996	-0.0581627	-0.00721169	0.16243	-1.35191	0.00313822	0.0569757	-0.204051	0.300068
P30566_S9	P30566_S9	_[Acetyl (Protein N-term)]AAGGDHGS[Phospho (STY)]PDSYR_	_[Acetyl (Protein N-term)]AAGGDHGS[Phospho (STY)]PDSYR_.2	ADSL	P30566	Adenylosuccinate lyase	0.478178	-0.056921	0.464126	0.716469	0.0899366	-0.168106	0.770661	0.544987	0.181524	1.15474	1.21159	0.485103
P30566_S12	P30566_S12	_[Acetyl (Protein N-term)]AAGGDHGSPDS[Phospho (STY)]YRSPLASR_	_[Acetyl (Protein N-term)]AAGGDHGSPDS[Phospho (STY)]YRSPLASR_.3	ADSL	P30566	Adenylosuccinate lyase	-0.987704	-0.00113885	-0.384647	-0.275174	0.0377951	NA	-0.374847	-0.523031	NA	NA	NA	NA
P30566_S15	P30566_S15	_[Acetyl (Protein N-term)]AAGGDHGSPDSYRS[Phospho (STY)]PLASR_	_[Acetyl (Protein N-term)]AAGGDHGSPDSYRS[Phospho (STY)]PLASR_.3	ADSL	P30566	Adenylosuccinate lyase	-0.918822	-0.314196	-0.340634	-0.467766	0.0784321	NA	-0.345131	-0.852383	-1.09574	-0.73043	NA	-0.31999
O75607_S13,S16	O75607_S13;O75607_S16	_[Acetyl (Protein N-term)]AAGTAAALAFLS[Phospho (STY)]QES[Phospho (STY)]R_	_[Acetyl (Protein N-term)]AAGTAAALAFLS[Phospho (STY)]QES[Phospho (STY)]R_.2	NPM3	O75607	Nucleoplasmin-3	NA	NA	NA	1.10642	NA	NA	NA	NA	NA	NA	NA	NA
O75607_S13	O75607_S13	_[Acetyl (Protein N-term)]AAGTAAALAFLS[Phospho (STY)]QESR_	_[Acetyl (Protein N-term)]AAGTAAALAFLS[Phospho (STY)]QESR_.2	NPM3	O75607	Nucleoplasmin-3	2.13591	-0.690053	0.899752	0.224026	-0.623909	-0.0332406	2.12009	0.468696	2.40639	1.77523	1.15425	0.188137
O75607_S16	O75607_S16	_[Acetyl (Protein N-term)]AAGTAAALAFLSQES[Phospho (STY)]R_	_[Acetyl (Protein N-term)]AAGTAAALAFLSQES[Phospho (STY)]R_.2	NPM3	O75607	Nucleoplasmin-3	2.60134	-0.961348	1.03475	0.277567	NA	0.0436662	2.30061	2.02362	NA	NA	1.3302	-0.598865
P52272_T14	P52272_T14	_[Acetyl (Protein N-term)]AAGVEAAAEVAAT[Phospho (STY)]EIK_	_[Acetyl (Protein N-term)]AAGVEAAAEVAAT[Phospho (STY)]EIK_.2	HNRNPM	P52272	Heterogeneous nuclear ribonucleoprotein M	NA	NA	NA	NA	NA	NA	NA	NA	NA	NA	NA	NA
O94888_S7	O94888_S7	_[Acetyl (Protein N-term)]AAHGGS[Phospho (STY)]AASSALK_	_[Acetyl (Protein N-term)]AAHGGS[Phospho (STY)]AASSALK_.2	UBXN7	O94888	UBX domain-containing protein 7	NA	NA	NA	NA	NA	NA	NA	NA	NA	NA	NA	NA
O94888_S11	O94888_S11	_[Acetyl (Protein N-term)]AAHGGSAASS[Phospho (STY)]ALK_	_[Acetyl (Protein N-term)]AAHGGSAASS[Phospho (STY)]ALK_.2	UBXN7	O94888	UBX domain-containing protein 7	NA	0.814357	NA	NA	NA	NA	0.845506	NA	NA	NA	NA	NA
O95926_S7	O95926_S7	_[Acetyl (Protein N-term)]AAIAAS[Phospho (STY)]EVLVDSAEEGSLAAAAELAAQK_	_[Acetyl (Protein N-term)]AAIAAS[Phospho (STY)]EVLVDSAEEGSLAAAAELAAQK_.3	SYF2	O95926	Pre-mRNA-splicing factor SYF2	NA	NA	NA	NA	NA	0.898911	NA	NA	NA	NA	NA	NA
O95926_S13	O95926_S13	_[Acetyl (Protein N-term)]AAIAASEVLVDS[Phospho (STY)]AEEGSLAAAAELAAQK_	_[Acetyl (Protein N-term)]AAIAASEVLVDS[Phospho (STY)]AEEGSLAAAAELAAQK_.3	SYF2	O95926	Pre-mRNA-splicing factor SYF2	NA	NA	NA	NA	NA	NA	NA	NA	NA	NA	NA	NA
Q9H7E9_T19	Q9H7E9_T19	_[Acetyl (Protein N-term)]AALGHLAGEAAAAPGPGT[Phospho (STY)]PC[Carbamidomethyl (C)]ASR_	_[Acetyl (Protein N-term)]AALGHLAGEAAAAPGPGT[Phospho (STY)]PC[Carbamidomethyl (C)]ASR_.3	C8orf33	Q9H7E9	UPF0488 protein C8orf33	-3.35622	1.12315	-1.65158	-0.509659	-0.4358	-0.794685	-1.22881	-1.45594	3.00223	NA	NA	0.282411
P35269_S8	P35269_S8	_[Acetyl (Protein N-term)]AALGPSS[Phospho (STY)]QNVTEYVVR_	_[Acetyl (Protein N-term)]AALGPSS[Phospho (STY)]QNVTEYVVR_.2	GTF2F1	P35269	General transcription factor IIF subunit 1	NA	-0.914992	NA	NA	NA	0.45055	NA	2.9876	NA	NA	NA	NA
A6NFI3_T6	A6NFI3_T6	_[Acetyl (Protein N-term)]AALHT[Phospho (STY)]TPDSPAAQLER_	_[Acetyl (Protein N-term)]AALHT[Phospho (STY)]TPDSPAAQLER_.3	ZNF316	A6NFI3	Zinc finger protein 316	NA	-1.47081	-1.68561	NA	0.0901845	-1.08744	0.0523971	NA	0.0630252	-1.38535	0.178339	-1.29458
A6NFI3_T7,S10	A6NFI3_S10;A6NFI3_T7	_[Acetyl (Protein N-term)]AALHTT[Phospho (STY)]PDS[Phospho (STY)]PAAQLER_	_[Acetyl (Protein N-term)]AALHTT[Phospho (STY)]PDS[Phospho (STY)]PAAQLER_.2	ZNF316	A6NFI3	Zinc finger protein 316	-0.840219	-0.514577	-0.251213	NA	NA	1.44303	NA	NA	0.713317	NA	NA	NA
A6NFI3_T7	A6NFI3_T7	_[Acetyl (Protein N-term)]AALHTT[Phospho (STY)]PDSPAAQLER_	_[Acetyl (Protein N-term)]AALHTT[Phospho (STY)]PDSPAAQLER_.3	ZNF316	A6NFI3	Zinc finger protein 316	NA	NA	-1.34187	-0.753447	0.0400105	-0.924797	0.860531	1.82324	0.0104129	-1.1912	-0.028162	-0.737426
A6NFI3_S10	A6NFI3_S10	_[Acetyl (Protein N-term)]AALHTTPDS[Phospho (STY)]PAAQLER_	_[Acetyl (Protein N-term)]AALHTTPDS[Phospho (STY)]PAAQLER_.2	ZNF316	A6NFI3	Zinc finger protein 316	0.159239	-0.450012	-0.0517451	-0.651057	0.0789216	-0.455021	0.309709	0.335298	-0.209679	0.0623468	0.344054	-0.219908
P19971_T6	P19971_T6	_[Acetyl (Protein N-term)]AALMT[Phospho (STY)]PGTGAPPAPGDFSGEGSQGLPDPSPEPK_	_[Acetyl (Protein N-term)]AALMT[Phospho (STY)]PGTGAPPAPGDFSGEGSQGLPDPSPEPK_.3	TYMP	P19971	Thymidine phosphorylase	NA	0.544499	NA	0.895401	NA	0.281234	0.796536	0.319892	NA	NA	NA	0.209895
P19971_T9	P19971_T9	_[Acetyl (Protein N-term)]AALMTPGT[Phospho (STY)]GAPPAPGDFSGEGSQGLPDPSPEPK_	_[Acetyl (Protein N-term)]AALMTPGT[Phospho (STY)]GAPPAPGDFSGEGSQGLPDPSPEPK_.3	TYMP	P19971	Thymidine phosphorylase	NA	1.11795	NA	0.918545	NA	0.188552	1.84578	0.231139	NA	NA	NA	0.538061
P19971_S19	P19971_S19	_[Acetyl (Protein N-term)]AALMTPGTGAPPAPGDFS[Phospho (STY)]GEGSQGLPDPSPEPK_	_[Acetyl (Protein N-term)]AALMTPGTGAPPAPGDFS[Phospho (STY)]GEGSQGLPDPSPEPK_.3	TYMP	P19971	Thymidine phosphorylase	NA	0.883476	NA	1.406	NA	0.240706	2.07463	0.318935	NA	1.28447	NA	0.115066
P19971_S23	P19971_S23	_[Acetyl (Protein N-term)]AALMTPGTGAPPAPGDFSGEGS[Phospho (STY)]QGLPDPSPEPK_	_[Acetyl (Protein N-term)]AALMTPGTGAPPAPGDFSGEGS[Phospho (STY)]QGLPDPSPEPK_.3	TYMP	P19971	Thymidine phosphorylase	NA	0.548931	NA	1.37568	NA	0.219573	2.06248	0.316569	NA	1.28021	NA	0.192914
Q96PQ6_S5	Q96PQ6_S5	_[Acetyl (Protein N-term)]AALS[Phospho (STY)]PTFATSTQDSTC[Carbamidomethyl (C)]LQDSEFPVSSK_	_[Acetyl (Protein N-term)]AALS[Phospho (STY)]PTFATSTQDSTC[Carbamidomethyl (C)]LQDSEFPVSSK_.3	ZNF317	Q96PQ6	Zinc finger protein 317	NA	-0.591775	-0.151053	NA	-0.361803	-1.03163	NA	NA	-0.670733	NA	NA	NA
Q96PQ6_T7	Q96PQ6_T7	_[Acetyl (Protein N-term)]AALSPT[Phospho (STY)]FATSTQDSTC[Carbamidomethyl (C)]LQDSEFPVSSK_	_[Acetyl (Protein N-term)]AALSPT[Phospho (STY)]FATSTQDSTC[Carbamidomethyl (C)]LQDSEFPVSSK_.3	ZNF317	Q96PQ6	Zinc finger protein 317	NA	NA	NA	NA	-0.0746689	-0.758324	NA	NA	NA	NA	NA	NA
Q96PQ6_S21	Q96PQ6_S21	_[Acetyl (Protein N-term)]AALSPTFATSTQDSTC[Carbamidomethyl (C)]LQDS[Phospho (STY)]EFPVSSK_	_[Acetyl (Protein N-term)]AALSPTFATSTQDSTC[Carbamidomethyl (C)]LQDS[Phospho (STY)]EFPVSSK_.3	ZNF317	Q96PQ6	Zinc finger protein 317	NA	-0.139816	-1.03185	0.175638	-0.115233	-0.940135	0.487948	0.689924	0.425886	-1.32485	NA	-0.826029
P27708_S10	P27708_S10	_[Acetyl (Protein N-term)]AALVLEDGS[Phospho (STY)]VLR_	_[Acetyl (Protein N-term)]AALVLEDGS[Phospho (STY)]VLR_.2	CAD	P27708	CAD protein	NA	0.102187	NA	NA	NA	NA	NA	NA	NA	NA	NA	NA
O14744_S12	O14744_S12	_[Acetyl (Protein N-term)]AAMAVGGAGGS[Phospho (STY)]R_	_[Acetyl (Protein N-term)]AAMAVGGAGGS[Phospho (STY)]R_.2	PRMT5	O14744	Protein arginine N-methyltransferase 5	NA	NA	NA	NA	NA	NA	0.580839	NA	NA	NA	NA	0.406753
Q6P1R3_S13	Q6P1R3_S13	_[Acetyl (Protein N-term)]AAPC[Carbamidomethyl (C)]GSELPANS[Phospho (STY)]PLK_	_[Acetyl (Protein N-term)]AAPC[Carbamidomethyl (C)]GSELPANS[Phospho (STY)]PLK_.2	MSANTD2	Q6P1R3	Myb/SANT-like DNA-binding domain-containing protein 2	0.023585	NA	-0.161696	0.27462	0.209574	-0.0580762	-0.295318	-0.147209	-0.0720215	-0.569272	-0.282113	-0.520074
Q9H0S4_S9	Q9H0S4_S9	_[Acetyl (Protein N-term)]AAPEEHDS[Phospho (STY)]PTEASQPIVEEEETK_	_[Acetyl (Protein N-term)]AAPEEHDS[Phospho (STY)]PTEASQPIVEEEETK_.3	DDX47	Q9H0S4	Probable ATP-dependent RNA helicase DDX47	0.805183	1.15542	0.594425	-0.00734965	-0.00665092	-0.468994	0.311399	0.856298	0.716601	0.968229	0.918066	0.584641
Q9H0S4_T11,S14	Q9H0S4_S14;Q9H0S4_T11	_[Acetyl (Protein N-term)]AAPEEHDSPT[Phospho (STY)]EAS[Phospho (STY)]QPIVEEEETK_	_[Acetyl (Protein N-term)]AAPEEHDSPT[Phospho (STY)]EAS[Phospho (STY)]QPIVEEEETK_.3	DDX47	Q9H0S4	Probable ATP-dependent RNA helicase DDX47	1.90524	0.270202	2.24881	1.99097	NA	-0.624463	2.51235	1.20406	1.78565	1.0376	1.06471	0.585513
Q9H0S4_T11	Q9H0S4_T11	_[Acetyl (Protein N-term)]AAPEEHDSPT[Phospho (STY)]EASQPIVEEEETK_	_[Acetyl (Protein N-term)]AAPEEHDSPT[Phospho (STY)]EASQPIVEEEETK_.3	DDX47	Q9H0S4	Probable ATP-dependent RNA helicase DDX47	0.789057	1.1548	0.584172	-0.0218035	-0.012996	-0.476746	0.305202	0.854294	0.719053	0.965926	0.9063	0.577977
Q9H0S4_S14	Q9H0S4_S14	_[Acetyl (Protein N-term)]AAPEEHDSPTEAS[Phospho (STY)]QPIVEEEETK_	_[Acetyl (Protein N-term)]AAPEEHDSPTEAS[Phospho (STY)]QPIVEEEETK_.3	DDX47	Q9H0S4	Probable ATP-dependent RNA helicase DDX47	-0.849365	0.986694	0.28707	3.22672	-3.14792	0.854649	-1.70462	0.405372	-0.749206	-3.62033	-0.628307	0.397184
Q99959_Y10	Q99959_Y10	_[Acetyl (Protein N-term)]AAPGAPAEY[Phospho (STY)]GYIR_	_[Acetyl (Protein N-term)]AAPGAPAEY[Phospho (STY)]GYIR_.2	PKP2	Q99959	Plakophilin-2	1.08128	NA	1.16391	-1.25225	NA	NA	NA	0.274638	NA	NA	1.53779	-0.121287
Q99959_Y12	Q99959_Y12	_[Acetyl (Protein N-term)]AAPGAPAEYGY[Phospho (STY)]IR_	_[Acetyl (Protein N-term)]AAPGAPAEYGY[Phospho (STY)]IR_.2	PKP2	Q99959	Plakophilin-2	1.10583	NA	1.22567	-1.28992	NA	NA	NA	0.267902	NA	-3.77907	1.77512	0.852283
Q15942_S7	Q15942_S7	_[Acetyl (Protein N-term)]AAPRPS[Phospho (STY)]PAISVSVSAPAFYAPQK_	_[Acetyl (Protein N-term)]AAPRPS[Phospho (STY)]PAISVSVSAPAFYAPQK_.3	ZYX	Q15942	Zyxin	NA	NA	-0.0196673	-0.114868	-0.580859	NA	0.749046	NA	3.89127	NA	NA	NA
Q92979_S5	Q92979_S5	_[Acetyl (Protein N-term)]AAPS[Phospho (STY)]DGFKPR_	_[Acetyl (Protein N-term)]AAPS[Phospho (STY)]DGFKPR_.2	EMG1	Q92979	Ribosomal RNA small subunit methyltransferase NEP1	0.0722694	1.58778	1.24692	0.986	-0.035477	-0.439068	1.76151	-0.064791	0.868358	-0.638267	0.753496	1.15853
Q9H7Z6_S37	Q9H7Z6_S37	_[Acetyl (Protein N-term)]AAQGAAAAVAAGTSGVAGEGEPGPGENAAAEGTAPS[Phospho (STY)]PGR_	_[Acetyl (Protein N-term)]AAQGAAAAVAAGTSGVAGEGEPGPGENAAAEGTAPS[Phospho (STY)]PGR_.3	KAT8	Q9H7Z6	Histone acetyltransferase KAT8	-0.502586	1.17154	-0.05782	-0.494081	0.0264861	-0.255142	-0.412886	-1.14875	-0.518315	-0.193619	0.151424	-0.0481777
Q6PI98_T13	Q6PI98_T13	_[Acetyl (Protein N-term)]AAQIPIVATTST[Phospho (STY)]PGIVR_	_[Acetyl (Protein N-term)]AAQIPIVATTST[Phospho (STY)]PGIVR_.2	INO80C	Q6PI98	INO80 complex subunit C	NA	-0.549367	-2.85097	-0.949156	-0.340364	-0.447221	NA	-1.83165	-0.559492	NA	NA	NA
Q7L4I2_S4	Q7L4I2_S4	_[Acetyl (Protein N-term)]AAS[Phospho (STY)]DTERDGLAPEK_	_[Acetyl (Protein N-term)]AAS[Phospho (STY)]DTERDGLAPEK_.2	RSRC2	Q7L4I2	Arginine/serine-rich coiled-coil protein 2	1.79576	-0.464647	-0.902713	0.751167	-0.131988	0.277893	1.00153	-0.58624	1.40047	0.886862	1.96097	-0.438042
Q6UUV7_S4	Q6UUV7_S4	_[Acetyl (Protein N-term)]AAS[Phospho (STY)]PGSGSANPR_	_[Acetyl (Protein N-term)]AAS[Phospho (STY)]PGSGSANPR_.2	CRTC3	Q6UUV7	CREB-regulated transcription coactivator 3	-0.55055	NA	-0.304322	0.683547	0.0918086	0.680384	-1.26437	-0.981049	0.0102323	NA	-1.18949	-0.0707941
O15160_S4	O15160_S4	_[Acetyl (Protein N-term)]AAS[Phospho (STY)]QAVEEMR_	_[Acetyl (Protein N-term)]AAS[Phospho (STY)]QAVEEMR_.2	POLR1C	O15160	DNA-directed RNA polymerases I and III subunit RPAC1	NA	NA	NA	NA	NA	NA	NA	NA	NA	NA	NA	NA
Q2M2I3_S4	Q2M2I3_S4	_[Acetyl (Protein N-term)]AAS[Phospho (STY)]QLAALEGVDSGPR_	_[Acetyl (Protein N-term)]AAS[Phospho (STY)]QLAALEGVDSGPR_.2	FAM83E	Q2M2I3	Protein FAM83E	NA	0.111501	NA	NA	NA	NA	NA	NA	NA	NA	NA	NA
Q13263_S9,S14,S17,S19	Q13263_S14;Q13263_S17;Q13263_S19;Q13263_S9	_[Acetyl (Protein N-term)]AASAAAAS[Phospho (STY)]AAAAS[Phospho (STY)]AAS[Phospho (STY)]GS[Phospho (STY)]PGPGEGSAGGEK_	_[Acetyl (Protein N-term)]AASAAAAS[Phospho (STY)]AAAAS[Phospho (STY)]AAS[Phospho (STY)]GS[Phospho (STY)]PGPGEGSAGGEK_.2	TRIM28	Q13263	Transcription intermediary factor 1-beta	1.10186	2.89779	-0.123397	-1.12543	-0.918474	0.281533	0.0451005	-0.771728	1.55171	-0.0479139	0.304893	1.58963
Q13263_S9	Q13263_S9	_[Acetyl (Protein N-term)]AASAAAAS[Phospho (STY)]AAAASAASGSPGPGEGSAGGEKR_	_[Acetyl (Protein N-term)]AASAAAAS[Phospho (STY)]AAAASAASGSPGPGEGSAGGEKR_.3	TRIM28	Q13263	Transcription intermediary factor 1-beta	-2.6621	0.125705	0.811601	-0.449049	0.430545	0.179228	0.0330378	-3.21509	-0.295062	0.584985	1.04938	0.656892
Q13263_S14,S17,S19,S26	Q13263_S14;Q13263_S17;Q13263_S19;Q13263_S26	_[Acetyl (Protein N-term)]AASAAAASAAAAS[Phospho (STY)]AAS[Phospho (STY)]GS[Phospho (STY)]PGPGEGS[Phospho (STY)]AGGEK_	_[Acetyl (Protein N-term)]AASAAAASAAAAS[Phospho (STY)]AAS[Phospho (STY)]GS[Phospho (STY)]PGPGEGS[Phospho (STY)]AGGEK_.3	TRIM28	Q13263	Transcription intermediary factor 1-beta	-0.938619	0.370067	-1.4538	NA	NA	1.84939	0.190648	NA	NA	NA	NA	0.134754
Q13263_S14,S26	Q13263_S14;Q13263_S26	_[Acetyl (Protein N-term)]AASAAAASAAAAS[Phospho (STY)]AASGSPGPGEGS[Phospho (STY)]AGGEK_	_[Acetyl (Protein N-term)]AASAAAASAAAAS[Phospho (STY)]AASGSPGPGEGS[Phospho (STY)]AGGEK_.3	TRIM28	Q13263	Transcription intermediary factor 1-beta	1.90219	1.76525	-0.58501	2.58244	2.60482	0.183581	1.67592	1.52448	1.16137	NA	0.516763	0.375465
Q13263_S14	Q13263_S14	_[Acetyl (Protein N-term)]AASAAAASAAAAS[Phospho (STY)]AASGSPGPGEGSAGGEK_	_[Acetyl (Protein N-term)]AASAAAASAAAAS[Phospho (STY)]AASGSPGPGEGSAGGEK_.2	TRIM28	Q13263	Transcription intermediary factor 1-beta	-1.08808	1.00616	-0.144684	-1.17452	-0.10781	-0.349552	-0.87005	-0.852928	-0.121675	-0.112017	0.0539474	0.0530936
Q13263_S17,S26	Q13263_S17;Q13263_S26	_[Acetyl (Protein N-term)]AASAAAASAAAASAAS[Phospho (STY)]GSPGPGEGS[Phospho (STY)]AGGEK_	_[Acetyl (Protein N-term)]AASAAAASAAAASAAS[Phospho (STY)]GSPGPGEGS[Phospho (STY)]AGGEK_.3	TRIM28	Q13263	Transcription intermediary factor 1-beta	1.17461	1.61593	-0.119019	0.719901	0.66833	0.0348279	-0.750182	1.29864	-1.11513	-0.384113	-0.830735	0.556494
Q13263_S17	Q13263_S17	_[Acetyl (Protein N-term)]AASAAAASAAAASAAS[Phospho (STY)]GSPGPGEGSAGGEK_	_[Acetyl (Protein N-term)]AASAAAASAAAASAAS[Phospho (STY)]GSPGPGEGSAGGEK_.2	TRIM28	Q13263	Transcription intermediary factor 1-beta	-1.11182	0.983239	-0.156436	-1.20046	-0.112566	-0.347448	-0.0758858	-0.863925	-0.131876	-0.139447	0.0139135	0.0478274
Q13263_S19,S26	Q13263_S19;Q13263_S26	_[Acetyl (Protein N-term)]AASAAAASAAAASAASGS[Phospho (STY)]PGPGEGS[Phospho (STY)]AGGEK_	_[Acetyl (Protein N-term)]AASAAAASAAAASAASGS[Phospho (STY)]PGPGEGS[Phospho (STY)]AGGEK_.3	TRIM28	Q13263	Transcription intermediary factor 1-beta	1.59049	1.34375	0.202875	1.2515	1.20154	-0.123337	0.398096	2.54828	-0.19447	NA	0.793951	0.443801
Q13263_S19	Q13263_S19	_[Acetyl (Protein N-term)]AASAAAASAAAASAASGS[Phospho (STY)]PGPGEGSAGGEK_	_[Acetyl (Protein N-term)]AASAAAASAAAASAASGS[Phospho (STY)]PGPGEGSAGGEK_.3	TRIM28	Q13263	Transcription intermediary factor 1-beta	-0.602509	0.836515	-0.248158	-0.707977	-0.0606575	-0.321241	-0.143785	-0.215494	-0.0852032	0.0531699	0.111902	0.0420869
Q13263_S26	Q13263_S26	_[Acetyl (Protein N-term)]AASAAAASAAAASAASGSPGPGEGS[Phospho (STY)]AGGEK_	_[Acetyl (Protein N-term)]AASAAAASAAAASAASGSPGPGEGS[Phospho (STY)]AGGEK_.3	TRIM28	Q13263	Transcription intermediary factor 1-beta	1.60205	1.69259	-1.07133	-0.74076	-0.556234	0.180297	-1.14353	0.641904	-1.55022	-0.746944	1.5689	0.160423
Q7L4I2_T6	Q7L4I2_T6	_[Acetyl (Protein N-term)]AASDT[Phospho (STY)]ERDGLAPEK_	_[Acetyl (Protein N-term)]AASDT[Phospho (STY)]ERDGLAPEK_.2	RSRC2	Q7L4I2	Arginine/serine-rich coiled-coil protein 2	2.0411	-0.135199	-0.383022	1.58849	0.123357	NA	2.57229	-0.212307	2.10574	1.57231	2.00103	0.147862
Q8WWH5_S11,S13	Q8WWH5_S11;Q8WWH5_S13	_[Acetyl (Protein N-term)]AASEAAVVSS[Phospho (STY)]PS[Phospho (STY)]LK_	_[Acetyl (Protein N-term)]AASEAAVVSS[Phospho (STY)]PS[Phospho (STY)]LK_.2	TRUB1	Q8WWH5	Probable tRNA pseudouridine synthase 1	NA	NA	NA	NA	NA	NA	NA	NA	NA	NA	NA	NA
Q8WWH5_S11	Q8WWH5_S11	_[Acetyl (Protein N-term)]AASEAAVVSS[Phospho (STY)]PSLK_	_[Acetyl (Protein N-term)]AASEAAVVSS[Phospho (STY)]PSLK_.2	TRUB1	Q8WWH5	Probable tRNA pseudouridine synthase 1	-2.03938	2.64323	-0.38087	1.52222	-0.108632	-0.360341	-0.495251	-1.30687	2.08381	-1.35966	-2.39454	1.74321
Q8WWH5_S13	Q8WWH5_S13	_[Acetyl (Protein N-term)]AASEAAVVSSPS[Phospho (STY)]LK_	_[Acetyl (Protein N-term)]AASEAAVVSSPS[Phospho (STY)]LK_.2	TRUB1	Q8WWH5	Probable tRNA pseudouridine synthase 1	-2.07533	2.59496	-0.350414	0.014185	-0.13038	-0.348798	-0.525252	-1.3102	2.00297	-1.33844	-2.43122	1.67068
Q8ND24_S15	Q8ND24_S15	_[Acetyl (Protein N-term)]AASEVAGVVANAPS[Phospho (STY)]PPESSSLC[Carbamidomethyl (C)]ASK_	_[Acetyl (Protein N-term)]AASEVAGVVANAPS[Phospho (STY)]PPESSSLC[Carbamidomethyl (C)]ASK_.3	RNF214	Q8ND24	RING finger protein 214	-0.477056	0.804654	0.10598	0.0526441	-0.033165	0.00558917	0.297846	-0.431981	0.184285	0.60117	0.123582	0.0741704
Q8ND24_S19	Q8ND24_S19	_[Acetyl (Protein N-term)]AASEVAGVVANAPSPPES[Phospho (STY)]SSLC[Carbamidomethyl (C)]ASK_	_[Acetyl (Protein N-term)]AASEVAGVVANAPSPPES[Phospho (STY)]SSLC[Carbamidomethyl (C)]ASK_.3	RNF214	Q8ND24	RING finger protein 214	-0.415526	0.796675	0.0968469	0.0594832	-0.0630175	-0.00112915	0.328648	-0.432507	-1.09265	0.607725	1.03047	-0.0222152
O75312_S19	O75312_S19	_[Acetyl (Protein N-term)]AASGAVEPGPPGAAVAPS[Phospho (STY)]PAPAPPPAPDHLFR_	_[Acetyl (Protein N-term)]AASGAVEPGPPGAAVAPS[Phospho (STY)]PAPAPPPAPDHLFR_.4	ZPR1	O75312	Zinc finger protein ZPR1	1.91078	0.6735	-0.44605	-0.386859	-0.207251	0.062741	0.0712592	1.83884	1.41342	-0.172616	1.05695	-1.03616
Q02978_T4	Q02978_T4	_[Acetyl (Protein N-term)]AAT[Phospho (STY)]ASAGAGGIDGKPR_	_[Acetyl (Protein N-term)]AAT[Phospho (STY)]ASAGAGGIDGKPR_.2	SLC25A11	Q02978	Mitochondrial 2-oxoglutarate/malate carrier protein	NA	0.423252	-1.85312	NA	-0.542983	-0.52778	NA	NA	NA	-1.35791	1.41756	NA
Q9NWT6_S11	Q9NWT6_S11	_[Acetyl (Protein N-term)]AATAAEAVAS[Phospho (STY)]GSGEPR_	_[Acetyl (Protein N-term)]AATAAEAVAS[Phospho (STY)]GSGEPR_.2	HIF1AN	Q9NWT6	Hypoxia-inducible factor 1-alpha inhibitor	NA	NA	NA	NA	NA	NA	NA	NA	NA	NA	NA	NA
Q9NWT6_S13	Q9NWT6_S13	_[Acetyl (Protein N-term)]AATAAEAVASGS[Phospho (STY)]GEPR_	_[Acetyl (Protein N-term)]AATAAEAVASGS[Phospho (STY)]GEPR_.2	HIF1AN	Q9NWT6	Hypoxia-inducible factor 1-alpha inhibitor	1.27299	0.0264819	NA	NA	0.176903	NA	NA	NA	NA	NA	NA	NA
Q02978_S6	Q02978_S6	_[Acetyl (Protein N-term)]AATAS[Phospho (STY)]AGAGGIDGKPR_	_[Acetyl (Protein N-term)]AATAS[Phospho (STY)]AGAGGIDGKPR_.2	SLC25A11	Q02978	Mitochondrial 2-oxoglutarate/malate carrier protein	NA	0.315199	NA	NA	-0.131884	NA	NA	NA	NA	NA	NA	NA
P57086_S13	P57086_S13	_[Acetyl (Protein N-term)]AATEPILAATGS[Phospho (STY)]PAAVPPEK_	_[Acetyl (Protein N-term)]AATEPILAATGS[Phospho (STY)]PAAVPPEK_.2	SCAND1	P57086	SCAN domain-containing protein 1	NA	NA	NA	NA	0.118762	-1.00335	NA	NA	NA	NA	NA	NA
Q13404_T5	Q13404_T5	_[Acetyl (Protein N-term)]AATT[Phospho (STY)]GSGVK_	_[Acetyl (Protein N-term)]AATT[Phospho (STY)]GSGVK_.1	UBE2V1	Q13404	Ubiquitin-conjugating enzyme E2 variant 1	NA	NA	NA	NA	NA	NA	NA	NA	NA	NA	NA	NA
Q13404_S7	Q13404_S7	_[Acetyl (Protein N-term)]AATTGS[Phospho (STY)]GVK_	_[Acetyl (Protein N-term)]AATTGS[Phospho (STY)]GVK_.2	UBE2V1	Q13404	Ubiquitin-conjugating enzyme E2 variant 1	NA	NA	NA	NA	NA	NA	NA	NA	NA	NA	NA	NA
Q9H6E5_S6	Q9H6E5_S6	_[Acetyl (Protein N-term)]AAVDS[Phospho (STY)]DVESLPR_	_[Acetyl (Protein N-term)]AAVDS[Phospho (STY)]DVESLPR_.2	TUT1	Q9H6E5	Speckle targeted PIP5K1A-regulated poly(A) polymerase	-0.0112114	-0.413242	-0.42667	-1.19672	0.152781	-0.18636	-0.468101	0.0704177	-0.0946175	-0.407531	0.695026	-1.00864
Q6AI08_S9	Q6AI08_S9	_[Acetyl (Protein N-term)]AAVQVVGS[Phospho (STY)]WPSVQPR_	_[Acetyl (Protein N-term)]AAVQVVGS[Phospho (STY)]WPSVQPR_.2	HEATR6	Q6AI08	HEAT repeat-containing protein 6	NA	NA	NA	NA	-0.329406	NA	NA	0.426031	-1.6922	NA	NA	NA
Q7Z406_S7	Q7Z406_S7	_[Acetyl (Protein N-term)]AAVTMS[Phospho (STY)]VPGR_	_[Acetyl (Protein N-term)]AAVTMS[Phospho (STY)]VPGR_.2	MYH14	Q7Z406	Myosin-14	NA	NA	NA	NA	NA	NA	NA	NA	NA	NA	NA	NA
P09382_S8	P09382_S8	_[Acetyl (Protein N-term)]AC[Carbamidomethyl (C)]GLVAS[Phospho (STY)]NLNLKPGEC[Carbamidomethyl (C)]LR_	_[Acetyl (Protein N-term)]AC[Carbamidomethyl (C)]GLVAS[Phospho (STY)]NLNLKPGEC[Carbamidomethyl (C)]LR_.3	LGALS1	P09382	Galectin-1	NA	3.41288	NA	NA	-0.250479	NA	0.956101	NA	NA	NA	NA	NA
Q8IUR7_T7	Q8IUR7_T7	_[Acetyl (Protein N-term)]AC[Carbamidomethyl (C)]LLET[Phospho (STY)]PIR_	_[Acetyl (Protein N-term)]AC[Carbamidomethyl (C)]LLET[Phospho (STY)]PIR_.2	ARMC8	Q8IUR7	Armadillo repeat-containing protein 8	NA	NA	NA	NA	NA	NA	NA	NA	NA	NA	NA	NA
Q7LBC6_S7	Q7LBC6_S7	_[Acetyl (Protein N-term)]ADAAAS[Phospho (STY)]PVGK_	_[Acetyl (Protein N-term)]ADAAAS[Phospho (STY)]PVGK_.2	KDM3B	Q7LBC6	Lysine-specific demethylase 3B	NA	NA	NA	NA	NA	NA	NA	NA	NA	NA	NA	NA
Q7Z7C8_S13	Q7Z7C8_S13	_[Acetyl (Protein N-term)]ADAAATAGAGGS[Phospho (STY)]GTR_	_[Acetyl (Protein N-term)]ADAAATAGAGGS[Phospho (STY)]GTR_.2	TAF8	Q7Z7C8	Transcription initiation factor TFIID subunit 8	NA	0.627394	NA	NA	NA	NA	NA	NA	NA	NA	NA	NA
P55210_S16	P55210_S16	_[Acetyl (Protein N-term)]ADDQGC[Carbamidomethyl (C)]IEEQGVEDS[Phospho (STY)]ANEDSVDAKPDR_	_[Acetyl (Protein N-term)]ADDQGC[Carbamidomethyl (C)]IEEQGVEDS[Phospho (STY)]ANEDSVDAKPDR_.3	CASP7	P55210	Caspase-7	-0.351521	0.443287	-0.153114	-0.340544	0.0691611	-0.278992	0.00444349	-0.530382	0.422724	-0.452788	-0.0714089	-0.289694
P55210_S21	P55210_S21	_[Acetyl (Protein N-term)]ADDQGC[Carbamidomethyl (C)]IEEQGVEDSANEDS[Phospho (STY)]VDAKPDR_	_[Acetyl (Protein N-term)]ADDQGC[Carbamidomethyl (C)]IEEQGVEDSANEDS[Phospho (STY)]VDAKPDR_.2	CASP7	P55210	Caspase-7	-0.723633	0.476432	NA	-0.262423	-0.146185	-0.359605	0.236	-0.642864	0.471271	-0.65075	0.184658	-0.0600417
Q96EB6_S14	Q96EB6_S14	_[Acetyl (Protein N-term)]ADEAALALQPGGS[Phospho (STY)]PSAAGADR_	_[Acetyl (Protein N-term)]ADEAALALQPGGS[Phospho (STY)]PSAAGADR_.2	SIRT1	Q96EB6	NAD-dependent protein deacetylase sirtuin-1	-0.272154	-0.0926673	0.307909	-0.355692	0.0175368	-0.0775286	0.0605354	0.10465	-0.286913	0.366375	0.29795	-0.143144
Q96EB6_S16	Q96EB6_S16	_[Acetyl (Protein N-term)]ADEAALALQPGGSPS[Phospho (STY)]AAGADR_	_[Acetyl (Protein N-term)]ADEAALALQPGGSPS[Phospho (STY)]AAGADR_.2	SIRT1	Q96EB6	NAD-dependent protein deacetylase sirtuin-1	-0.272154	-0.0926673	0.307909	-0.355692	0.0175368	-0.0775286	0.0605354	0.10465	-0.286913	0.366375	0.29795	-0.143144
P52907_S9	P52907_S9	_[Acetyl (Protein N-term)]ADFDDRVS[Phospho (STY)]DEEK_	_[Acetyl (Protein N-term)]ADFDDRVS[Phospho (STY)]DEEK_.2	CAPZA1	P52907	F-actin-capping protein subunit alpha-1	-0.205567	-0.729216	0.713646	0.467738	0.124128	-0.236725	0.300143	-0.590496	-0.554224	0.451465	0.885932	0.106837
Q15056_T6	Q15056_T6	_[Acetyl (Protein N-term)]ADFDT[Phospho (STY)]YDDR_	_[Acetyl (Protein N-term)]ADFDT[Phospho (STY)]YDDR_.2	EIF4H	Q15056	Eukaryotic translation initiation factor 4H	NA	NA	NA	NA	NA	NA	NA	NA	NA	NA	NA	NA
Q96QR8_S6,S8	Q96QR8_S6;Q96QR8_S8	_[Acetyl (Protein N-term)]ADGDS[Phospho (STY)]GS[Phospho (STY)]ERGGGGGPC[Carbamidomethyl (C)]GFQPASR_	_[Acetyl (Protein N-term)]ADGDS[Phospho (STY)]GS[Phospho (STY)]ERGGGGGPC[Carbamidomethyl (C)]GFQPASR_.2	PURB	Q96QR8	Transcriptional activator protein Pur-beta	NA	NA	NA	NA	NA	NA	NA	NA	NA	NA	NA	NA
Q96QR8_S8	Q96QR8_S8	_[Acetyl (Protein N-term)]ADGDSGS[Phospho (STY)]ERGGGGGPC[Carbamidomethyl (C)]GFQPASR_	_[Acetyl (Protein N-term)]ADGDSGS[Phospho (STY)]ERGGGGGPC[Carbamidomethyl (C)]GFQPASR_.3	PURB	Q96QR8	Transcriptional activator protein Pur-beta	NA	NA	NA	NA	NA	NA	NA	NA	NA	NA	NA	NA
Q96BT3_T11	Q96BT3_T11	_[Acetyl (Protein N-term)]ADHNPDSDST[Phospho (STY)]PR_	_[Acetyl (Protein N-term)]ADHNPDSDST[Phospho (STY)]PR_.2	CENPT	Q96BT3	Centromere protein T	NA	NA	-0.453836	NA	NA	NA	-0.427891	NA	NA	NA	NA	NA
Q99733_S5,S7,S12	Q99733_S12;Q99733_S5;Q99733_S7	_[Acetyl (Protein N-term)]ADHS[Phospho (STY)]FS[Phospho (STY)]DGVPS[Phospho (STY)]DSVEAAK_	_[Acetyl (Protein N-term)]ADHS[Phospho (STY)]FS[Phospho (STY)]DGVPS[Phospho (STY)]DSVEAAK_.2	NAP1L4	Q99733	Nucleosome assembly protein 1-like 4	NA	NA	NA	NA	NA	NA	NA	NA	NA	NA	NA	NA
Q99733_S5,S12	Q99733_S12;Q99733_S5	_[Acetyl (Protein N-term)]ADHS[Phospho (STY)]FSDGVPS[Phospho (STY)]DSVEAAK_	_[Acetyl (Protein N-term)]ADHS[Phospho (STY)]FSDGVPS[Phospho (STY)]DSVEAAK_.2	NAP1L4	Q99733	Nucleosome assembly protein 1-like 4	NA	NA	NA	NA	0.902272	NA	-0.156196	1.05801	-1.35875	NA	NA	-0.0400117
Q99733_S5,S14	Q99733_S14;Q99733_S5	_[Acetyl (Protein N-term)]ADHS[Phospho (STY)]FSDGVPSDS[Phospho (STY)]VEAAK_	_[Acetyl (Protein N-term)]ADHS[Phospho (STY)]FSDGVPSDS[Phospho (STY)]VEAAK_.2	NAP1L4	Q99733	Nucleosome assembly protein 1-like 4	NA	-0.747639	-1.72638	NA	-0.766324	-0.619592	-2.14713	-1.41769	-0.930704	NA	NA	NA
Q99733_S5	Q99733_S5	_[Acetyl (Protein N-term)]ADHS[Phospho (STY)]FSDGVPSDSVEAAK_	_[Acetyl (Protein N-term)]ADHS[Phospho (STY)]FSDGVPSDSVEAAK_.2	NAP1L4	Q99733	Nucleosome assembly protein 1-like 4	-1.27479	-1.10306	-1.1242	-1.16187	-0.402467	-0.359406	-0.958345	-1.26979	-0.01021	-0.721336	-1.64957	1.04567
Q99733_S7,S12	Q99733_S12;Q99733_S7	_[Acetyl (Protein N-term)]ADHSFS[Phospho (STY)]DGVPS[Phospho (STY)]DSVEAAK_	_[Acetyl (Protein N-term)]ADHSFS[Phospho (STY)]DGVPS[Phospho (STY)]DSVEAAK_.2	NAP1L4	Q99733	Nucleosome assembly protein 1-like 4	NA	-0.478564	-1.07007	NA	-0.549493	-0.607609	-1.75986	-0.92942	-0.754987	NA	NA	-0.517866
Q99733_S7,S14	Q99733_S14;Q99733_S7	_[Acetyl (Protein N-term)]ADHSFS[Phospho (STY)]DGVPSDS[Phospho (STY)]VEAAK_	_[Acetyl (Protein N-term)]ADHSFS[Phospho (STY)]DGVPSDS[Phospho (STY)]VEAAK_.2	NAP1L4	Q99733	Nucleosome assembly protein 1-like 4	NA	-0.601804	-1.52441	NA	-0.653923	-0.205486	-2.07199	-1.43006	-0.852179	NA	NA	-0.908075
Q99733_S7	Q99733_S7	_[Acetyl (Protein N-term)]ADHSFS[Phospho (STY)]DGVPSDSVEAAK_	_[Acetyl (Protein N-term)]ADHSFS[Phospho (STY)]DGVPSDSVEAAK_.2	NAP1L4	Q99733	Nucleosome assembly protein 1-like 4	-1.55522	-0.296812	-0.610473	-1.5227	-0.51097	-0.315224	-1.12818	-1.30069	-0.129156	-1.21422	-0.763013	-0.234358
Q99733_S12	Q99733_S12	_[Acetyl (Protein N-term)]ADHSFSDGVPS[Phospho (STY)]DSVEAAK_	_[Acetyl (Protein N-term)]ADHSFSDGVPS[Phospho (STY)]DSVEAAK_.2	NAP1L4	Q99733	Nucleosome assembly protein 1-like 4	-0.465417	-0.141994	-0.329986	-2.81577	-0.474094	0.0970631	-0.651079	0.0950947	-0.59476	-2.063	-1.97234	-2.14463
Q99733_S14	Q99733_S14	_[Acetyl (Protein N-term)]ADHSFSDGVPSDS[Phospho (STY)]VEAAK_	_[Acetyl (Protein N-term)]ADHSFSDGVPSDS[Phospho (STY)]VEAAK_.2	NAP1L4	Q99733	Nucleosome assembly protein 1-like 4	-0.397837	-1.07962	1.98066	-0.524881	1.94234	-0.93539	0.58011	1.2861	0.105382	1.33866	-1.91326	-0.894507
Q9BY77_S5	Q9BY77_S5	_[Acetyl (Protein N-term)]ADIS[Phospho (STY)]LDELIR_	_[Acetyl (Protein N-term)]ADIS[Phospho (STY)]LDELIR_.2	POLDIP3	Q9BY77	Polymerase delta-interacting protein 3	NA	NA	NA	NA	NA	NA	NA	NA	NA	NA	NA	NA
P63313_S12	P63313_S12	_[Acetyl (Protein N-term)]ADKPDMGEIAS[Phospho (STY)]FDK_	_[Acetyl (Protein N-term)]ADKPDMGEIAS[Phospho (STY)]FDK_.2	TMSB10	P63313	Thymosin beta-10	NA	NA	-0.233967	NA	-0.75979	0.159652	-0.82524	NA	NA	NA	NA	NA
Q9H9E3_S6	Q9H9E3_S6	_[Acetyl (Protein N-term)]ADLDS[Phospho (STY)]PPK_	_[Acetyl (Protein N-term)]ADLDS[Phospho (STY)]PPK_.1	COG4	Q9H9E3	Conserved oligomeric Golgi complex subunit 4	0.154744	0.447028	0.22902	0.385591	-0.0194492	-0.191032	1.20902	-0.109481	0.156475	0.891836	1.03277	0.5079
P47755_S9	P47755_S9	_[Acetyl (Protein N-term)]ADLEEQLS[Phospho (STY)]DEEK_	_[Acetyl (Protein N-term)]ADLEEQLS[Phospho (STY)]DEEK_.2	CAPZA2	P47755	F-actin-capping protein subunit alpha-2	0.848893	-0.418541	0.727663	0.847923	0.108301	-0.111679	0.705592	-0.223878	-0.540826	0.952866	1.50268	0.221965
P27816_S14	P27816_S14	_[Acetyl (Protein N-term)]ADLSLADALTEPS[Phospho (STY)]PDIEGEIK_	_[Acetyl (Protein N-term)]ADLSLADALTEPS[Phospho (STY)]PDIEGEIK_.2	MAP4	P27816	Microtubule-associated protein 4	1.30189	NA	-0.984042	-1.31061	-0.0980525	-0.15936	-0.498966	NA	2.21034	NA	NA	-0.895955
Q8WVC0_S10,S14	Q8WVC0_S10;Q8WVC0_S14	_[Acetyl (Protein N-term)]ADM[Oxidation (M)]EDLFGS[Phospho (STY)]DADS[Phospho (STY)]EAER_	_[Acetyl (Protein N-term)]ADM[Oxidation (M)]EDLFGS[Phospho (STY)]DADS[Phospho (STY)]EAER_.2	LEO1	Q8WVC0	RNA polymerase-associated protein LEO1	-0.689802	NA	0.207323	NA	NA	-0.184452	NA	NA	NA	NA	NA	NA
Q8WVC0_S10	Q8WVC0_S10	_[Acetyl (Protein N-term)]ADMEDLFGS[Phospho (STY)]DADSEAER_	_[Acetyl (Protein N-term)]ADMEDLFGS[Phospho (STY)]DADSEAER_.2	LEO1	Q8WVC0	RNA polymerase-associated protein LEO1	0.748584	-0.488061	0.220578	-0.617313	NA	1.64381	NA	0.855581	-0.501491	-0.232259	0.27283	0.333504
Q8WVC0_S14	Q8WVC0_S14	_[Acetyl (Protein N-term)]ADMEDLFGSDADS[Phospho (STY)]EAER_	_[Acetyl (Protein N-term)]ADMEDLFGSDADS[Phospho (STY)]EAER_.2	LEO1	Q8WVC0	RNA polymerase-associated protein LEO1	1.24425	0.00159772	-0.212856	1.56669	NA	1.73512	NA	1.26073	-0.216009	-0.475708	1.77283	0.558199
O43772_S9	O43772_S9	_[Acetyl (Protein N-term)]ADQPKPIS[Phospho (STY)]PLK_	_[Acetyl (Protein N-term)]ADQPKPIS[Phospho (STY)]PLK_.2	SLC25A20	O43772	Mitochondrial carnitine/acylcarnitine carrier protein	0.334974	-0.540138	-0.426902	0.102753	-0.295976	NA	NA	NA	NA	NA	NA	NA
P07741_S4	P07741_S4	_[Acetyl (Protein N-term)]ADS[Phospho (STY)]ELQLVEQR_	_[Acetyl (Protein N-term)]ADS[Phospho (STY)]ELQLVEQR_.2	APRT	P07741	Adenine phosphoribosyltransferase	NA	NA	NA	NA	NA	NA	NA	NA	NA	NA	NA	NA
Q8IV56_S4	Q8IV56_S4	_[Acetyl (Protein N-term)]ADS[Phospho (STY)]GDAGSSGPWWK_	_[Acetyl (Protein N-term)]ADS[Phospho (STY)]GDAGSSGPWWK_.2	PRR15	Q8IV56	Proline-rich protein 15	NA	NA	NA	NA	NA	-0.7096	NA	NA	NA	NA	-1.0656	NA
Q8IV56_S9	Q8IV56_S9	_[Acetyl (Protein N-term)]ADSGDAGS[Phospho (STY)]SGPWWK_	_[Acetyl (Protein N-term)]ADSGDAGS[Phospho (STY)]SGPWWK_.2	PRR15	Q8IV56	Proline-rich protein 15	-1.13394	-1.55233	1.12274	-1.82091	NA	0.107843	NA	0.0515572	NA	NA	-1.64004	-0.512106
Q8IV56_S10	Q8IV56_S10	_[Acetyl (Protein N-term)]ADSGDAGSS[Phospho (STY)]GPWWK_	_[Acetyl (Protein N-term)]ADSGDAGSS[Phospho (STY)]GPWWK_.2	PRR15	Q8IV56	Proline-rich protein 15	0.282786	-1.92626	NA	NA	NA	0.214928	NA	NA	NA	NA	NA	NA
Q96C90_S21	Q96C90_S21	_[Acetyl (Protein N-term)]ADSGTAGGAALAAPAPGPGS[Phospho (STY)]GGPGPR_	_[Acetyl (Protein N-term)]ADSGTAGGAALAAPAPGPGS[Phospho (STY)]GGPGPR_.3	PPP1R14B	Q96C90	Protein phosphatase 1 regulatory subunit 14B	NA	NA	NA	NA	0.292711	-0.192429	-0.260891	NA	NA	NA	NA	NA
Q8IV50_S5,S9	Q8IV50_S5;Q8IV50_S9	_[Acetyl (Protein N-term)]ADSS[Phospho (STY)]PALS[Phospho (STY)]LR_	_[Acetyl (Protein N-term)]ADSS[Phospho (STY)]PALS[Phospho (STY)]LR_.2	LYSMD2	Q8IV50	LysM and putative peptidoglycan-binding domain-containing protein 2	NA	NA	NA	NA	NA	NA	NA	NA	0.625093	NA	NA	NA
Q8IV50_S5	Q8IV50_S5	_[Acetyl (Protein N-term)]ADSS[Phospho (STY)]PALSLR_	_[Acetyl (Protein N-term)]ADSS[Phospho (STY)]PALSLR_.2	LYSMD2	Q8IV50	LysM and putative peptidoglycan-binding domain-containing protein 2	NA	-2.80891	-1.41742	-4.80069	0.00653521	0.825602	-2.73017	-0.94337	-1.94168	-3.38459	-5.14383	-4.55124
Q8IV50_S9	Q8IV50_S9	_[Acetyl (Protein N-term)]ADSSPALS[Phospho (STY)]LR_	_[Acetyl (Protein N-term)]ADSSPALS[Phospho (STY)]LR_.2	LYSMD2	Q8IV50	LysM and putative peptidoglycan-binding domain-containing protein 2	NA	NA	NA	0.582095	NA	NA	NA	-0.123229	-2.34275	NA	NA	NA
Q9Y5S9_S24	Q9Y5S9_S24	_[Acetyl (Protein N-term)]ADVLDLHEAGGEDFAMDEDGDES[Phospho (STY)]IHK_	_[Acetyl (Protein N-term)]ADVLDLHEAGGEDFAMDEDGDES[Phospho (STY)]IHK_.3	RBM8A	Q9Y5S9	RNA-binding protein 8A	0.0616256	1.30776	0.672317	1.24173	NA	NA	0.0258166	NA	NA	NA	NA	NA
Q96EC8_S7	Q96EC8_S7	_[Acetyl (Protein N-term)]AEAEES[Phospho (STY)]PGDPGTASPR_	_[Acetyl (Protein N-term)]AEAEES[Phospho (STY)]PGDPGTASPR_.2	YIPF6	Q96EC8	Protein YIPF6	-0.109671	1.11993	0.774743	0.35569	0.452841	0.10044	-0.462605	-0.353119	2.36869	1.36993	0.737064	0.96109
Q96EC8_T13	Q96EC8_T13	_[Acetyl (Protein N-term)]AEAEESPGDPGT[Phospho (STY)]ASPR_	_[Acetyl (Protein N-term)]AEAEESPGDPGT[Phospho (STY)]ASPR_.2	YIPF6	Q96EC8	Protein YIPF6	1.8615	0.520129	1.36454	1.25816	-0.00985972	0.262347	0.480284	-0.292738	1.19886	1.58073	1.28578	1.56069
Q96EC8_S15	Q96EC8_S15	_[Acetyl (Protein N-term)]AEAEESPGDPGTAS[Phospho (STY)]PR_	_[Acetyl (Protein N-term)]AEAEESPGDPGTAS[Phospho (STY)]PR_.2	YIPF6	Q96EC8	Protein YIPF6	1.8615	0.520129	1.36454	1.25816	-0.00985972	0.262347	0.480282	-0.292738	1.19876	1.58073	1.28578	1.56069
Q86VR2_T10	Q86VR2_T10	_[Acetyl (Protein N-term)]AEAEGVPTT[Phospho (STY)]PGPASGSTFR_	_[Acetyl (Protein N-term)]AEAEGVPTT[Phospho (STY)]PGPASGSTFR_.2	RETREG3	Q86VR2	Reticulophagy regulator 3	-0.707334	0.920476	0.3008	0.203488	0.181898	0.20317	-0.206374	-0.0959549	1.63315	-0.443552	0.0129439	0.608519
Q86VR2_S15	Q86VR2_S15	_[Acetyl (Protein N-term)]AEAEGVPTTPGPAS[Phospho (STY)]GSTFR_	_[Acetyl (Protein N-term)]AEAEGVPTTPGPAS[Phospho (STY)]GSTFR_.2	RETREG3	Q86VR2	Reticulophagy regulator 3	-0.705673	0.916368	0.302603	0.207836	0.183151	0.201962	-0.204663	-0.0877126	1.63184	-0.443336	0.0173912	0.607469
O60927_T15	O60927_T15	_[Acetyl (Protein N-term)]AEAGAGLSETVTET[Phospho (STY)]TVTVTTEPENR_	_[Acetyl (Protein N-term)]AEAGAGLSETVTET[Phospho (STY)]TVTVTTEPENR_.3	PPP1R11	O60927	E3 ubiquitin-protein ligase PPP1R11	-0.496139	-1.20248	0.338987	1.45767	0.333099	-0.457755	-1.72895	-0.818628	0.0731702	-0.103466	0.428381	0.268089
Q16254_T14	Q16254_T14	_[Acetyl (Protein N-term)]AEAGPQAPPPPGT[Phospho (STY)]PSR_	_[Acetyl (Protein N-term)]AEAGPQAPPPPGT[Phospho (STY)]PSR_.2	E2F4	Q16254	Transcription factor E2F4	-1.13009	1.28419	-0.453667	0.717713	0.0117747	0.00708199	-0.0293808	-0.733077	0.902453	-0.353945	-0.159683	0.733582
O43524_S7,S12	O43524_S12;O43524_S7	_[Acetyl (Protein N-term)]AEAPAS[Phospho (STY)]PAPLS[Phospho (STY)]PLEVELDPEFEPQSR_	_[Acetyl (Protein N-term)]AEAPAS[Phospho (STY)]PAPLS[Phospho (STY)]PLEVELDPEFEPQSR_.3	FOXO3	O43524	Forkhead box protein O3	NA	NA	NA	NA	NA	-1.15077	-1.12956	1.35411	NA	NA	NA	NA
O43524_S7	O43524_S7	_[Acetyl (Protein N-term)]AEAPAS[Phospho (STY)]PAPLSPLEVELDPEFEPQSR_	_[Acetyl (Protein N-term)]AEAPAS[Phospho (STY)]PAPLSPLEVELDPEFEPQSR_.3	FOXO3	O43524	Forkhead box protein O3	-0.738678	NA	NA	NA	1.22859	0.127675	0.349425	1.62656	NA	NA	0.315749	NA
O43524_S12	O43524_S12	_[Acetyl (Protein N-term)]AEAPASPAPLS[Phospho (STY)]PLEVELDPEFEPQSR_	_[Acetyl (Protein N-term)]AEAPASPAPLS[Phospho (STY)]PLEVELDPEFEPQSR_.3	FOXO3	O43524	Forkhead box protein O3	-0.0669662	NA	NA	-0.372725	0.677231	0.143316	0.243166	NA	0.12879	NA	-0.743049	-1.15109
Q9BV68_S5	Q9BV68_S5	_[Acetyl (Protein N-term)]AEAS[Phospho (STY)]PHPGR_	_[Acetyl (Protein N-term)]AEAS[Phospho (STY)]PHPGR_.2	RNF126	Q9BV68	E3 ubiquitin-protein ligase RNF126	0.868909	2.40676	0.797068	1.16644	0.581326	0.449596	0.25928	-0.201893	2.37996	0.685332	0.64695	0.638815
P54274_S6,S7	P54274_S6;P54274_S7	_[Acetyl (Protein N-term)]AEDVS[Phospho (STY)]S[Phospho (STY)]AAPSPR_	_[Acetyl (Protein N-term)]AEDVS[Phospho (STY)]S[Phospho (STY)]AAPSPR_.2	TERF1	P54274	Telomeric repeat-binding factor 1	NA	NA	NA	NA	NA	0.27394	NA	NA	-1.11103	NA	NA	NA
P54274_S6,S11	P54274_S11;P54274_S6	_[Acetyl (Protein N-term)]AEDVS[Phospho (STY)]SAAPS[Phospho (STY)]PR_	_[Acetyl (Protein N-term)]AEDVS[Phospho (STY)]SAAPS[Phospho (STY)]PR_.2	TERF1	P54274	Telomeric repeat-binding factor 1	0.0479116	-2.35698	0.328007	-1.09678	-0.174706	0.0907542	0.159541	NA	-1.45084	-0.879562	0.792671	-0.708039
P54274_S7,S11	P54274_S11;P54274_S7	_[Acetyl (Protein N-term)]AEDVSS[Phospho (STY)]AAPS[Phospho (STY)]PR_	_[Acetyl (Protein N-term)]AEDVSS[Phospho (STY)]AAPS[Phospho (STY)]PR_.2	TERF1	P54274	Telomeric repeat-binding factor 1	0.211697	-2.3332	0.322002	-1.08259	-0.177481	0.075545	0.175646	NA	-1.44281	-0.8775	0.813931	-0.735141
P54274_S11	P54274_S11	_[Acetyl (Protein N-term)]AEDVSSAAPS[Phospho (STY)]PR_	_[Acetyl (Protein N-term)]AEDVSSAAPS[Phospho (STY)]PR_.2	TERF1	P54274	Telomeric repeat-binding factor 1	-1.34512	-1.14438	-0.7662	-0.126233	-0.0327752	-0.28649	-0.724213	-0.579592	-1.34943	-0.784474	-0.995508	-1.00976
Q9Y342_S9	Q9Y342_S9	_[Acetyl (Protein N-term)]AEFPSKVS[Phospho (STY)]TR_	_[Acetyl (Protein N-term)]AEFPSKVS[Phospho (STY)]TR_.2	PLLP	Q9Y342	Plasmolipin	-1.21765	NA	NA	NA	NA	NA	NA	NA	NA	NA	NA	NA
Q9UN36_T20	Q9UN36_T20	_[Acetyl (Protein N-term)]AELQEVQITEEKPLLPGQT[Phospho (STY)]PEAAK_	_[Acetyl (Protein N-term)]AELQEVQITEEKPLLPGQT[Phospho (STY)]PEAAK_.3	NDRG2	Q9UN36	Protein NDRG2	NA	1.79438	NA	-0.249998	-0.276887	-0.102797	NA	NA	1.96199	NA	NA	-0.354636
Q96I24_S9	Q96I24_S9	_[Acetyl (Protein N-term)]AELVQGQS[Phospho (STY)]APVGMK_	_[Acetyl (Protein N-term)]AELVQGQS[Phospho (STY)]APVGMK_.2	FUBP3	Q96I24	Far upstream element-binding protein 3	NA	NA	NA	NA	NA	NA	NA	NA	NA	NA	NA	NA
Q13838_T20	Q13838_T20	_[Acetyl (Protein N-term)]AENDVDNELLDYEDDEVET[Phospho (STY)]AAGGDGAEAPAK_	_[Acetyl (Protein N-term)]AENDVDNELLDYEDDEVET[Phospho (STY)]AAGGDGAEAPAK_.3	DDX39B	Q13838	Spliceosome RNA helicase DDX39B	NA	-1.15366	NA	0.288867	NA	NA	NA	NA	NA	-1.51745	NA	NA
Q9NXV2_S10	Q9NXV2_S10	_[Acetyl (Protein N-term)]AENHC[Carbamidomethyl (C)]ELLS[Phospho (STY)]PAR_	_[Acetyl (Protein N-term)]AENHC[Carbamidomethyl (C)]ELLS[Phospho (STY)]PAR_.2	KCTD5	Q9NXV2	BTB/POZ domain-containing protein KCTD5	NA	0.851429	-1.80382	0.555124	-0.411933	-0.213432	-1.51126	-2.59892	1.28342	NA	NA	0.515845
O00505_S6	O00505_S6	_[Acetyl (Protein N-term)]AENPS[Phospho (STY)]LENHR_	_[Acetyl (Protein N-term)]AENPS[Phospho (STY)]LENHR_.2	KPNA3	O00505	Importin subunit alpha-4	1.22662	-1.2547	0.286035	1.32991	-0.592406	NA	NA	NA	1.3984	NA	0.882318	2.0124
Q8TAG9_S7	Q8TAG9_S7	_[Acetyl (Protein N-term)]AENSES[Phospho (STY)]LGTVPEHER_	_[Acetyl (Protein N-term)]AENSES[Phospho (STY)]LGTVPEHER_.2	EXOC6	Q8TAG9	Exocyst complex component 6	NA	0.833193	1.02755	NA	-0.0856953	NA	NA	NA	NA	NA	NA	NA
Q09472_S12	Q09472_S12	_[Acetyl (Protein N-term)]AENVVEPGPPS[Phospho (STY)]AK_	_[Acetyl (Protein N-term)]AENVVEPGPPS[Phospho (STY)]AK_.2	EP300	Q09472	Histone acetyltransferase p300	-1.68877	1.76971	0.54904	3.52778	-0.245247	0.371854	NA	0.146605	3.55	-0.312187	-0.621504	3.71252
Q9NQT5_S6	Q9NQT5_S6	_[Acetyl (Protein N-term)]AEPAS[Phospho (STY)]VAAESLAGSR_	_[Acetyl (Protein N-term)]AEPAS[Phospho (STY)]VAAESLAGSR_.2	EXOSC3	Q9NQT5	Exosome complex component RRP40	NA	NA	NA	NA	NA	NA	NA	NA	NA	NA	NA	NA
Q9NQT5_S11	Q9NQT5_S11	_[Acetyl (Protein N-term)]AEPASVAAES[Phospho (STY)]LAGSR_	_[Acetyl (Protein N-term)]AEPASVAAES[Phospho (STY)]LAGSR_.2	EXOSC3	Q9NQT5	Exosome complex component RRP40	NA	NA	NA	NA	NA	NA	NA	NA	NA	NA	NA	NA
Q9NQT5_S15	Q9NQT5_S15	_[Acetyl (Protein N-term)]AEPASVAAESLAGS[Phospho (STY)]R_	_[Acetyl (Protein N-term)]AEPASVAAESLAGS[Phospho (STY)]R_.2	EXOSC3	Q9NQT5	Exosome complex component RRP40	NA	NA	NA	NA	NA	NA	NA	NA	NA	NA	NA	NA
Q9Y5Z4_T22	Q9Y5Z4_T22	_[Acetyl (Protein N-term)]AEPLQPDPGAAEDAAAQAVET[Phospho (STY)]PGWK_	_[Acetyl (Protein N-term)]AEPLQPDPGAAEDAAAQAVET[Phospho (STY)]PGWK_.3	HEBP2	Q9Y5Z4	Heme-binding protein 2	1.63487	1.16064	0.864191	0.75842	0.0481962	0.420454	0.974859	0.651225	1.07166	1.17831	1.74139	0.975297
Q6PCB5_S6	Q6PCB5_S6	_[Acetyl (Protein N-term)]AEPPS[Phospho (STY)]PVHC[Carbamidomethyl (C)]VAAAAPTATVSEK_	_[Acetyl (Protein N-term)]AEPPS[Phospho (STY)]PVHC[Carbamidomethyl (C)]VAAAAPTATVSEK_.2	RSBN1L	Q6PCB5	Round spermatid basic protein 1-like protein	0.111429	0.700017	0.321488	0.0741545	-0.0306263	-0.1003	0.339581	0.332782	0.445107	0.418192	0.173078	0.327157
Q92830_T9	Q92830_T9	_[Acetyl (Protein N-term)]AEPSQAPT[Phospho (STY)]PAPAAQPR_	_[Acetyl (Protein N-term)]AEPSQAPT[Phospho (STY)]PAPAAQPR_.2	KAT2A	Q92830	Histone acetyltransferase KAT2A	NA	NA	NA	NA	NA	NA	NA	NA	NA	NA	NA	NA
Q8IWA4_S6	Q8IWA4_S6	_[Acetyl (Protein N-term)]AEPVS[Phospho (STY)]PLK_	_[Acetyl (Protein N-term)]AEPVS[Phospho (STY)]PLK_.1	MFN1	Q8IWA4	Mitofusin-1	NA	NA	-0.411981	-0.56397	NA	NA	0.381605	-0.419119	-1.04711	-0.103072	NA	-0.874292
O00148_S25	O00148_S25	_[Acetyl (Protein N-term)]AEQDVENDLLDYDEEEEPQAPQES[Phospho (STY)]TPAPPK_	_[Acetyl (Protein N-term)]AEQDVENDLLDYDEEEEPQAPQES[Phospho (STY)]TPAPPK_.3	DDX39A	O00148	ATP-dependent RNA helicase DDX39A	-0.859697	1.80261	-0.390555	-0.0311165	-0.145714	0.0978018	-0.239649	-0.0779235	0.811614	-1.07047	-0.592477	0.660498
O00148_T26	O00148_T26	_[Acetyl (Protein N-term)]AEQDVENDLLDYDEEEEPQAPQEST[Phospho (STY)]PAPPK_	_[Acetyl (Protein N-term)]AEQDVENDLLDYDEEEEPQAPQEST[Phospho (STY)]PAPPK_.3	DDX39A	O00148	ATP-dependent RNA helicase DDX39A	-1.17631	1.69757	-0.573799	-0.111071	-0.027448	0.0976995	-0.316713	-0.0794951	0.924555	-1.40716	-0.875446	0.684674
P52565_S24	P52565_S24	_[Acetyl (Protein N-term)]AEQEPTAEQLAQIAAENEEDEHS[Phospho (STY)]VNYKPPAQK_	_[Acetyl (Protein N-term)]AEQEPTAEQLAQIAAENEEDEHS[Phospho (STY)]VNYKPPAQK_.3	ARHGDIA	P52565	Rho GDP-dissociation inhibitor 1	2.99169	2.73348	1.5854	1.76385	0.0800082	1.0439	2.37376	2.01498	2.18921	2.66415	1.85382	1.92429
P52565_Y27	P52565_Y27	_[Acetyl (Protein N-term)]AEQEPTAEQLAQIAAENEEDEHSVNY[Phospho (STY)]KPPAQK_	_[Acetyl (Protein N-term)]AEQEPTAEQLAQIAAENEEDEHSVNY[Phospho (STY)]KPPAQK_.3	ARHGDIA	P52565	Rho GDP-dissociation inhibitor 1	3.00362	2.57888	2.00351	2.30413	0.460548	0.603523	-0.185327	NA	2.66925	2.63106	NA	1.22967
O15541_S6	O15541_S6	_[Acetyl (Protein N-term)]AEQLS[Phospho (STY)]PGK_	_[Acetyl (Protein N-term)]AEQLS[Phospho (STY)]PGK_.1	RNF113A	O15541	RING finger protein 113A	-0.414017	0.0331128	-0.682054	0.503063	0.0208829	0.381641	-0.0834675	-0.794777	0.341451	-1.61423	-0.567987	0.327124
P11413_S8	P11413_S8	_[Acetyl (Protein N-term)]AEQVALS[Phospho (STY)]R_	_[Acetyl (Protein N-term)]AEQVALS[Phospho (STY)]R_.2	G6PD	P11413	Glucose-6-phosphate 1-dehydrogenase	1.09909	0.211035	0.814185	0.0657703	0.0959298	0.368617	2.24451	NA	0.217083	0.794718	NA	-0.262567
O60869_S4	O60869_S4	_[Acetyl (Protein N-term)]AES[Phospho (STY)]DWDTVTVLR_	_[Acetyl (Protein N-term)]AES[Phospho (STY)]DWDTVTVLR_.2	EDF1	O60869	Endothelial differentiation-related factor 1	0.405586	2.55492	3.10743	-0.373495	-0.0852143	-0.709639	3.79203	-0.186537	2.82723	0.281431	1.54974	1.67867
Q8NEG4_S4	Q8NEG4_S4	_[Acetyl (Protein N-term)]AES[Phospho (STY)]QLNC[Carbamidomethyl (C)]LDEAHVNEK_	_[Acetyl (Protein N-term)]AES[Phospho (STY)]QLNC[Carbamidomethyl (C)]LDEAHVNEK_.2	FAM83F	Q8NEG4	Protein FAM83F	0.88342	0.0822264	0.401684	-0.509248	NA	-0.54675	0.80625	0.559039	-0.215445	0.17366	1.54775	0.115424
P49736_S4,S5	P49736_S4;P49736_S5	_[Acetyl (Protein N-term)]AES[Phospho (STY)]S[Phospho (STY)]ESFTMASSPAQR_	_[Acetyl (Protein N-term)]AES[Phospho (STY)]S[Phospho (STY)]ESFTMASSPAQR_.2	MCM2	P49736	DNA replication licensing factor MCM2	NA	NA	NA	NA	NA	NA	NA	0.24639	NA	NA	NA	-0.101479
P49736_S4,S7,S13	P49736_S13;P49736_S4;P49736_S7	_[Acetyl (Protein N-term)]AES[Phospho (STY)]SES[Phospho (STY)]FTMASS[Phospho (STY)]PAQR_	_[Acetyl (Protein N-term)]AES[Phospho (STY)]SES[Phospho (STY)]FTMASS[Phospho (STY)]PAQR_.2	MCM2	P49736	DNA replication licensing factor MCM2	NA	NA	NA	NA	NA	NA	NA	NA	NA	NA	0.446257	NA
P49736_S4,S7	P49736_S4;P49736_S7	_[Acetyl (Protein N-term)]AES[Phospho (STY)]SES[Phospho (STY)]FTMASSPAQR_	_[Acetyl (Protein N-term)]AES[Phospho (STY)]SES[Phospho (STY)]FTMASSPAQR_.2	MCM2	P49736	DNA replication licensing factor MCM2	NA	NA	NA	NA	NA	NA	NA	-0.0296526	NA	NA	1.38331	-0.400319
Q6ZU80_S4	Q6ZU80_S4	_[Acetyl (Protein N-term)]AES[Phospho (STY)]SSESDHFR_	_[Acetyl (Protein N-term)]AES[Phospho (STY)]SSESDHFR_.2	CEP128	Q6ZU80	Centrosomal protein of 128 kDa	NA	NA	NA	NA	NA	NA	NA	NA	NA	NA	NA	NA
Q9UMX0_S7,S16	Q9UMX0_S16;Q9UMX0_S7	_[Acetyl (Protein N-term)]AESGES[Phospho (STY)]GGPPGSQDS[Phospho (STY)]AAGAEGAGAPAAAASAEPK_	_[Acetyl (Protein N-term)]AESGES[Phospho (STY)]GGPPGSQDS[Phospho (STY)]AAGAEGAGAPAAAASAEPK_.3	UBQLN1	Q9UMX0	Ubiquilin-1	2.85442	0.0877889	1.24025	1.88658	NA	0.524177	2.61976	1.66776	3.19976	2.22075	1.76389	-0.353861
Q9UMX0_S13,S16	Q9UMX0_S13;Q9UMX0_S16	_[Acetyl (Protein N-term)]AESGESGGPPGS[Phospho (STY)]QDS[Phospho (STY)]AAGAEGAGAPAAAASAEPK_	_[Acetyl (Protein N-term)]AESGESGGPPGS[Phospho (STY)]QDS[Phospho (STY)]AAGAEGAGAPAAAASAEPK_.3	UBQLN1	Q9UMX0	Ubiquilin-1	2.81544	0.134706	1.21714	1.8686	0.109667	0.516851	2.60382	1.67161	3.17327	2.31816	1.76433	-0.373592
Q9UMX0_S13	Q9UMX0_S13	_[Acetyl (Protein N-term)]AESGESGGPPGS[Phospho (STY)]QDSAAGAEGAGAPAAAASAEPK_	_[Acetyl (Protein N-term)]AESGESGGPPGS[Phospho (STY)]QDSAAGAEGAGAPAAAASAEPK_.3	UBQLN1	Q9UMX0	Ubiquilin-1	2.30565	0.686979	1.23582	2.01879	-0.196559	0.0804876	2.44049	1.05433	2.21545	2.06107	1.83163	-0.454219
Q9UMX0_S16,S31	Q9UMX0_S16;Q9UMX0_S31	_[Acetyl (Protein N-term)]AESGESGGPPGSQDS[Phospho (STY)]AAGAEGAGAPAAAAS[Phospho (STY)]AEPK_	_[Acetyl (Protein N-term)]AESGESGGPPGSQDS[Phospho (STY)]AAGAEGAGAPAAAAS[Phospho (STY)]AEPK_.3	UBQLN1	Q9UMX0	Ubiquilin-1	2.58106	-0.215796	0.967326	0.991495	NA	0.550972	NA	0.606673	2.47601	1.60675	NA	-0.0529881
Q9UMX0_S16	Q9UMX0_S16	_[Acetyl (Protein N-term)]AESGESGGPPGSQDS[Phospho (STY)]AAGAEGAGAPAAAASAEPK_	_[Acetyl (Protein N-term)]AESGESGGPPGSQDS[Phospho (STY)]AAGAEGAGAPAAAASAEPK_.3	UBQLN1	Q9UMX0	Ubiquilin-1	2.30553	0.194896	1.23595	2.01843	-0.196527	0.0807457	2.44036	1.05439	2.21446	2.06067	1.83164	-0.455153
Q86UA6_S7	Q86UA6_S7	_[Acetyl (Protein N-term)]AESLRS[Phospho (STY)]PR_	_[Acetyl (Protein N-term)]AESLRS[Phospho (STY)]PR_.2	RPAIN	Q86UA6	RPA-interacting protein	-0.25274	1.32649	-0.0491791	0.594155	-0.119605	0.295727	-0.470411	-1.11884	0.700948	NA	NA	1.42155
P49736_S5,S7	P49736_S5;P49736_S7	_[Acetyl (Protein N-term)]AESS[Phospho (STY)]ES[Phospho (STY)]FTMASSPAQR_	_[Acetyl (Protein N-term)]AESS[Phospho (STY)]ES[Phospho (STY)]FTMASSPAQR_.2	MCM2	P49736	DNA replication licensing factor MCM2	NA	NA	NA	NA	NA	NA	NA	0.0400605	NA	NA	-0.232857	0.337481
P49736_S5	P49736_S5	_[Acetyl (Protein N-term)]AESS[Phospho (STY)]ESFTM[Oxidation (M)]ASSPAQR_	_[Acetyl (Protein N-term)]AESS[Phospho (STY)]ESFTM[Oxidation (M)]ASSPAQR_.2	MCM2	P49736	DNA replication licensing factor MCM2	0.32912	0.27906	0.572522	0.191256	0.103969	-0.692638	-0.377321	0.0895103	0.200958	-0.216971	0.777592	-0.395031
P49736_S7,T9,S13	P49736_S13;P49736_S7;P49736_T9	_[Acetyl (Protein N-term)]AESSES[Phospho (STY)]FT[Phospho (STY)]MASS[Phospho (STY)]PAQR_	_[Acetyl (Protein N-term)]AESSES[Phospho (STY)]FT[Phospho (STY)]MASS[Phospho (STY)]PAQR_.2	MCM2	P49736	DNA replication licensing factor MCM2	NA	NA	NA	NA	NA	NA	NA	NA	NA	NA	-0.64336	NA
P49736_S12	P49736_S12	_[Acetyl (Protein N-term)]AESSESFTM[Oxidation (M)]AS[Phospho (STY)]SPAQR_	_[Acetyl (Protein N-term)]AESSESFTM[Oxidation (M)]AS[Phospho (STY)]SPAQR_.2	MCM2	P49736	DNA replication licensing factor MCM2	-1.24659	-0.49542	0.226828	0.148924	0.246585	-0.783302	-0.167448	-0.259885	-0.969138	-0.0990779	0.554495	0.279326
P49736_S13	P49736_S13	_[Acetyl (Protein N-term)]AESSESFTM[Oxidation (M)]ASS[Phospho (STY)]PAQR_	_[Acetyl (Protein N-term)]AESSESFTM[Oxidation (M)]ASS[Phospho (STY)]PAQR_.2	MCM2	P49736	DNA replication licensing factor MCM2	0.0147489	-0.103579	0.868418	0.480524	0.881081	-1.12042	-0.102773	-0.446183	-0.149723	-0.246255	0.779875	-0.258132
Q15424_S11	Q15424_S11	_[Acetyl (Protein N-term)]AETLSGLGDS[Phospho (STY)]GAAGAAALSSASSETGTR_	_[Acetyl (Protein N-term)]AETLSGLGDS[Phospho (STY)]GAAGAAALSSASSETGTR_.3	SAFB	Q15424	Scaffold attachment factor B1	1.39462	0.976837	1.4264	2.92636	0.354356	1.19206	2.33231	NA	2.4645	-3.6244	NA	NA
Q15424_S20,S21	Q15424_S20;Q15424_S21	_[Acetyl (Protein N-term)]AETLSGLGDSGAAGAAALS[Phospho (STY)]S[Phospho (STY)]ASSETGTR_	_[Acetyl (Protein N-term)]AETLSGLGDSGAAGAAALS[Phospho (STY)]S[Phospho (STY)]ASSETGTR_.3	SAFB	Q15424	Scaffold attachment factor B1	NA	NA	NA	NA	NA	NA	NA	NA	NA	NA	NA	NA
Q15424_S20	Q15424_S20	_[Acetyl (Protein N-term)]AETLSGLGDSGAAGAAALS[Phospho (STY)]SASSETGTR_	_[Acetyl (Protein N-term)]AETLSGLGDSGAAGAAALS[Phospho (STY)]SASSETGTR_.3	SAFB	Q15424	Scaffold attachment factor B1	1.03595	-1.11104	0.678001	1.55535	0.345115	-1.58505	1.21153	2.07466	2.83675	-0.687359	3.97701	2.09813
Q15424_S21,S23	Q15424_S21;Q15424_S23	_[Acetyl (Protein N-term)]AETLSGLGDSGAAGAAALSS[Phospho (STY)]AS[Phospho (STY)]SETGTR_	_[Acetyl (Protein N-term)]AETLSGLGDSGAAGAAALSS[Phospho (STY)]AS[Phospho (STY)]SETGTR_.3	SAFB	Q15424	Scaffold attachment factor B1	NA	2.65386	-0.558408	NA	NA	NA	NA	NA	NA	NA	NA	NA
Q15424_S21	Q15424_S21	_[Acetyl (Protein N-term)]AETLSGLGDSGAAGAAALSS[Phospho (STY)]ASSETGTR_	_[Acetyl (Protein N-term)]AETLSGLGDSGAAGAAALSS[Phospho (STY)]ASSETGTR_.3	SAFB	Q15424	Scaffold attachment factor B1	1.84819	0.848886	3.76789	1.33739	0.348766	-0.140856	-0.771828	0.862666	-2.49357	0.756298	2.71451	3.35838
Q15424_S23,S24	Q15424_S23;Q15424_S24	_[Acetyl (Protein N-term)]AETLSGLGDSGAAGAAALSSAS[Phospho (STY)]S[Phospho (STY)]ETGTR_	_[Acetyl (Protein N-term)]AETLSGLGDSGAAGAAALSSAS[Phospho (STY)]S[Phospho (STY)]ETGTR_.3	SAFB	Q15424	Scaffold attachment factor B1	NA	1.21466	-0.577759	1.26267	NA	NA	NA	NA	0.198916	NA	NA	0.38634
Q15424_S23	Q15424_S23	_[Acetyl (Protein N-term)]AETLSGLGDSGAAGAAALSSAS[Phospho (STY)]SETGTR_	_[Acetyl (Protein N-term)]AETLSGLGDSGAAGAAALSSAS[Phospho (STY)]SETGTR_.3	SAFB	Q15424	Scaffold attachment factor B1	0.754704	-1.91048	1.7144	-1.10269	1.11005	0.897432	2.06994	0.194461	2.80117	0.864875	-0.146071	1.17811
Q15424_S24	Q15424_S24	_[Acetyl (Protein N-term)]AETLSGLGDSGAAGAAALSSASS[Phospho (STY)]ETGTR_	_[Acetyl (Protein N-term)]AETLSGLGDSGAAGAAALSSASS[Phospho (STY)]ETGTR_.3	SAFB	Q15424	Scaffold attachment factor B1	1.80646	0.959229	1.46392	2.39434	0.313302	1.12593	2.31755	2.07836	2.87812	2.04304	2.61756	1.99457
Q15424_T26	Q15424_T26	_[Acetyl (Protein N-term)]AETLSGLGDSGAAGAAALSSASSET[Phospho (STY)]GTR_	_[Acetyl (Protein N-term)]AETLSGLGDSGAAGAAALSSASSET[Phospho (STY)]GTR_.2	SAFB	Q15424	Scaffold attachment factor B1	1.01903	1.535	1.62722	1.44269	-0.363611	-0.736486	1.67584	0.789201	1.54348	1.67655	2.71164	1.69736
Q15424_T28	Q15424_T28	_[Acetyl (Protein N-term)]AETLSGLGDSGAAGAAALSSASSETGT[Phospho (STY)]RR_	_[Acetyl (Protein N-term)]AETLSGLGDSGAAGAAALSSASSETGT[Phospho (STY)]RR_.3	SAFB	Q15424	Scaffold attachment factor B1	NA	NA	NA	NA	NA	NA	NA	NA	NA	NA	NA	0.939395
Q8IVM0_S5	Q8IVM0_S5	_[Acetyl (Protein N-term)]AEVS[Phospho (STY)]IDQSK_	_[Acetyl (Protein N-term)]AEVS[Phospho (STY)]IDQSK_.2	CCDC50	Q8IVM0	Coiled-coil domain-containing protein 50	NA	NA	NA	NA	-0.270334	NA	NA	NA	NA	NA	NA	NA
P0DN76_S7	P0DN76_S7	_[Acetyl (Protein N-term)]AEYLAS[Phospho (STY)]IFGTEK_	_[Acetyl (Protein N-term)]AEYLAS[Phospho (STY)]IFGTEK_.2	U2AF1L5;U2AF1	P0DN76;Q01081	Splicing factor U2AF 35 kDa subunit-like protein;Splicing factor U2AF 35 kDa subunit	NA	NA	NA	NA	NA	NA	NA	NA	NA	NA	NA	NA
O75410_S4	O75410_S4	_[Acetyl (Protein N-term)]AFS[Phospho (STY)]PWQILSPVQWAK_	_[Acetyl (Protein N-term)]AFS[Phospho (STY)]PWQILSPVQWAK_.2	TACC1	O75410	Transforming acidic coiled-coil-containing protein 1	NA	NA	NA	NA	NA	NA	NA	NA	NA	NA	NA	NA
A6ND36_S4	A6ND36_S4	_[Acetyl (Protein N-term)]AFS[Phospho (STY)]QVQC[Carbamidomethyl (C)]LDDNHVNWR_	_[Acetyl (Protein N-term)]AFS[Phospho (STY)]QVQC[Carbamidomethyl (C)]LDDNHVNWR_.2	FAM83G	A6ND36	Protein FAM83G	1.14005	-0.911599	0.764214	-0.842992	0.149202	-0.393149	0.412538	0.610147	-0.277964	-0.213997	1.35762	-0.659041
O75410_S10	O75410_S10	_[Acetyl (Protein N-term)]AFSPWQILS[Phospho (STY)]PVQWAK_	_[Acetyl (Protein N-term)]AFSPWQILS[Phospho (STY)]PVQWAK_.2	TACC1	O75410	Transforming acidic coiled-coil-containing protein 1	NA	NA	NA	NA	NA	NA	NA	NA	NA	NA	NA	NA
Q9BXR0_S9	Q9BXR0_S9	_[Acetyl (Protein N-term)]AGAATQAS[Phospho (STY)]LESAPR_	_[Acetyl (Protein N-term)]AGAATQAS[Phospho (STY)]LESAPR_.2	QTRT1	Q9BXR0	Queuine tRNA-ribosyltransferase catalytic subunit 1	NA	-1.269	1.12324	NA	NA	NA	NA	NA	NA	0.818466	NA	0.88029
O95295_S10,T14	O95295_S10;O95295_T14	_[Acetyl (Protein N-term)]AGAGSAAVS[Phospho (STY)]GAGT[Phospho (STY)]PVAGPTGR_	_[Acetyl (Protein N-term)]AGAGSAAVS[Phospho (STY)]GAGT[Phospho (STY)]PVAGPTGR_.2	SNAPIN	O95295	SNARE-associated protein Snapin	NA	NA	NA	NA	NA	NA	NA	NA	NA	NA	NA	NA
O95295_T14	O95295_T14	_[Acetyl (Protein N-term)]AGAGSAAVSGAGT[Phospho (STY)]PVAGPTGR_	_[Acetyl (Protein N-term)]AGAGSAAVSGAGT[Phospho (STY)]PVAGPTGR_.2	SNAPIN	O95295	SNARE-associated protein Snapin	-1.37365	1.80947	0.633362	NA	0.311961	NA	-0.273746	-1.32584	3.16315	NA	NA	-0.158612
O95295_T20	O95295_T20	_[Acetyl (Protein N-term)]AGAGSAAVSGAGTPVAGPT[Phospho (STY)]GR_	_[Acetyl (Protein N-term)]AGAGSAAVSGAGTPVAGPT[Phospho (STY)]GR_.3	SNAPIN	O95295	SNARE-associated protein Snapin	NA	NA	NA	0.782605	NA	-0.0951338	NA	NA	-0.0449867	NA	NA	NA
P41091_S16	P41091_S16	_[Acetyl (Protein N-term)]AGGEAGVTLGQPHLS[Phospho (STY)]R_	_[Acetyl (Protein N-term)]AGGEAGVTLGQPHLS[Phospho (STY)]R_.2	EIF2S3	P41091	Eukaryotic translation initiation factor 2 subunit 3	NA	1.82843	3.41404	3.27311	NA	NA	4.72455	3.31283	2.24658	5.73061	4.22601	3.92053
P23497_S9	P23497_S9	_[Acetyl (Protein N-term)]AGGGGDLS[Phospho (STY)]TR_	_[Acetyl (Protein N-term)]AGGGGDLS[Phospho (STY)]TR_.2	SP100	P23497	Nuclear autoantigen Sp-100	NA	NA	NA	NA	NA	NA	NA	NA	NA	0.520585	NA	NA
P67936_S6	P67936_S6	_[Acetyl (Protein N-term)]AGLNS[Phospho (STY)]LEAVK_	_[Acetyl (Protein N-term)]AGLNS[Phospho (STY)]LEAVK_.2	TPM4	P67936	Tropomyosin alpha-4 chain	NA	NA	NA	NA	0.284284	0.44981	NA	NA	NA	NA	NA	NA
Q8NC56_S5	Q8NC56_S5	_[Acetyl (Protein N-term)]AGLS[Phospho (STY)]DLELR_	_[Acetyl (Protein N-term)]AGLS[Phospho (STY)]DLELR_.2	LEMD2	Q8NC56	LEM domain-containing protein 2	-4.29028	NA	NA	NA	-0.711991	-0.848857	-3.89532	-2.39479	-1.63854	-2.46127	NA	NA
Q5T447_S12	Q5T447_S12	_[Acetyl (Protein N-term)]AGPGPGAVLES[Phospho (STY)]PR_	_[Acetyl (Protein N-term)]AGPGPGAVLES[Phospho (STY)]PR_.2	HECTD3	Q5T447	E3 ubiquitin-protein ligase HECTD3	NA	NA	-1.05552	NA	NA	NA	NA	NA	NA	NA	NA	0.0326443
Q96IY1_S4	Q96IY1_S4	_[Acetyl (Protein N-term)]AGS[Phospho (STY)]PELVVLDPPWDK_	_[Acetyl (Protein N-term)]AGS[Phospho (STY)]PELVVLDPPWDK_.2	NSL1	Q96IY1	Kinetochore-associated protein NSL1 homolog	0.601884	NA	-0.121631	1.394	-0.309315	1.63452	-0.186085	1.13551	-0.601812	0.223772	1.65313	-0.600667
Q8WV07_S4	Q8WV07_S4	_[Acetyl (Protein N-term)]AGS[Phospho (STY)]QDIFDAIVMADER_	_[Acetyl (Protein N-term)]AGS[Phospho (STY)]QDIFDAIVMADER_.2	ORAOV1	Q8WV07	Oral cancer-overexpressed protein 1	NA	NA	NA	NA	NA	NA	NA	NA	NA	NA	NA	NA
Q9NRG1_S4	Q9NRG1_S4	_[Acetyl (Protein N-term)]AGS[Phospho (STY)]SEEAPDYGR_	_[Acetyl (Protein N-term)]AGS[Phospho (STY)]SEEAPDYGR_.2	PRTFDC1	Q9NRG1	Phosphoribosyltransferase domain-containing protein 1	-0.132442	-0.943938	-0.703337	NA	NA	0.535251	-0.188977	-0.730686	-0.573284	-0.267485	-0.305612	-0.934573
O14641_S4	O14641_S4	_[Acetyl (Protein N-term)]AGS[Phospho (STY)]STGGGGVGETK_	_[Acetyl (Protein N-term)]AGS[Phospho (STY)]STGGGGVGETK_.2	DVL2	O14641	Segment polarity protein dishevelled homolog DVL-2	NA	NA	NA	NA	NA	NA	NA	NA	NA	NA	NA	NA
Q3ZCW2_S4	Q3ZCW2_S4	_[Acetyl (Protein N-term)]AGS[Phospho (STY)]VADSDAVVK_	_[Acetyl (Protein N-term)]AGS[Phospho (STY)]VADSDAVVK_.2	LGALSL	Q3ZCW2	Galectin-related protein	0.77269	0.642605	NA	1.96093	NA	0.13786	0.126405	NA	2.0412	0.510971	2.04473	NA
Q9H2V7_T24	Q9H2V7_T24	_[Acetyl (Protein N-term)]AGSDTAPFLSQADDPDDGPVPGT[Phospho (STY)]PGLPGSTGNPK_	_[Acetyl (Protein N-term)]AGSDTAPFLSQADDPDDGPVPGT[Phospho (STY)]PGLPGSTGNPK_.3	SPNS1	Q9H2V7	Protein spinster homolog 1	-1.30224	1.36449	-0.698162	-0.418259	-0.618784	0.440248	-0.744614	-0.32913	2.87482	NA	NA	0.836819
Q9NRG1_S5	Q9NRG1_S5	_[Acetyl (Protein N-term)]AGSS[Phospho (STY)]EEAPDYGR_	_[Acetyl (Protein N-term)]AGSS[Phospho (STY)]EEAPDYGR_.2	PRTFDC1	Q9NRG1	Phosphoribosyltransferase domain-containing protein 1	0.00314681	-0.611254	NA	NA	NA	0.336296	-0.165268	-0.585876	-0.244087	0.802481	-1.24335	-0.52541
Q3ZCW2_S8	Q3ZCW2_S8	_[Acetyl (Protein N-term)]AGSVADS[Phospho (STY)]DAVVK_	_[Acetyl (Protein N-term)]AGSVADS[Phospho (STY)]DAVVK_.2	LGALSL	Q3ZCW2	Galectin-related protein	NA	NA	NA	NA	NA	NA	NA	NA	NA	NA	NA	NA
P25205_T4	P25205_T4	_[Acetyl (Protein N-term)]AGT[Phospho (STY)]VVLDDVELR_	_[Acetyl (Protein N-term)]AGT[Phospho (STY)]VVLDDVELR_.2	MCM3	P25205	DNA replication licensing factor MCM3	NA	3.59903	NA	NA	0.115738	NA	NA	NA	NA	2.31942	NA	NA
Q16643_S5	Q16643_S5	_[Acetyl (Protein N-term)]AGVS[Phospho (STY)]FSGHR_	_[Acetyl (Protein N-term)]AGVS[Phospho (STY)]FSGHR_.2	DBN1	Q16643	Drebrin	1.03877	1.12877	NA	1.53439	-0.00109959	NA	1.25577	NA	1.83424	3.55345	NA	NA
Q16643_S7	Q16643_S7	_[Acetyl (Protein N-term)]AGVSFS[Phospho (STY)]GHR_	_[Acetyl (Protein N-term)]AGVSFS[Phospho (STY)]GHR_.2	DBN1	Q16643	Drebrin	1.22246	1.21963	1.81845	1.73382	0.199329	0.607513	1.31682	NA	1.95218	3.7672	NA	NA
Q6IBS0_T5	Q6IBS0_T5	_[Acetyl (Protein N-term)]AHQT[Phospho (STY)]GIHATEELK_	_[Acetyl (Protein N-term)]AHQT[Phospho (STY)]GIHATEELK_.3	TWF2	Q6IBS0	Twinfilin-2	NA	NA	NA	NA	NA	NA	NA	NA	NA	NA	NA	NA
Q9P289_S4	Q9P289_S4	_[Acetyl (Protein N-term)]AHS[Phospho (STY)]PVAVQVPGMQNNIADPEELFTK_	_[Acetyl (Protein N-term)]AHS[Phospho (STY)]PVAVQVPGMQNNIADPEELFTK_.3	STK26	Q9P289	Serine/threonine-protein kinase 26	-0.560329	1.35833	0.395142	0.819651	NA	0.106927	0.557676	-0.992806	2.23187	-0.199186	-0.675003	0.629281
Q9UL46_S10	Q9UL46_S10	_[Acetyl (Protein N-term)]AKPC[Carbamidomethyl (C)]GVRLS[Phospho (STY)]GEAR_	_[Acetyl (Protein N-term)]AKPC[Carbamidomethyl (C)]GVRLS[Phospho (STY)]GEAR_.3	PSME2	Q9UL46	Proteasome activator complex subunit 2	NA	NA	NA	NA	NA	NA	NA	NA	NA	-1.38995	-0.143754	-0.592393
P06737_T6	P06737_T6	_[Acetyl (Protein N-term)]AKPLT[Phospho (STY)]DQEK_	_[Acetyl (Protein N-term)]AKPLT[Phospho (STY)]DQEK_.2	PYGL	P06737	Glycogen phosphorylase, liver form	NA	NA	NA	NA	NA	NA	NA	NA	-1.76646	NA	NA	NA
P11216_T6	P11216_T6	_[Acetyl (Protein N-term)]AKPLT[Phospho (STY)]DSEKR_	_[Acetyl (Protein N-term)]AKPLT[Phospho (STY)]DSEKR_.2	PYGB	P11216	Glycogen phosphorylase, brain form	NA	1.5186	NA	0.374554	NA	NA	NA	NA	NA	NA	NA	NA
P11216_S8	P11216_S8	_[Acetyl (Protein N-term)]AKPLTDS[Phospho (STY)]EKR_	_[Acetyl (Protein N-term)]AKPLTDS[Phospho (STY)]EKR_.2	PYGB	P11216	Glycogen phosphorylase, brain form	NA	0.250427	NA	-0.220497	NA	NA	NA	NA	NA	NA	NA	NA
Q9BT67_S17	Q9BT67_S17	_[Acetyl (Protein N-term)]ALALAALAAVEPAC[Carbamidomethyl (C)]GS[Phospho (STY)]R_	_[Acetyl (Protein N-term)]ALALAALAAVEPAC[Carbamidomethyl (C)]GS[Phospho (STY)]R_.2	NDFIP1	Q9BT67	NEDD4 family-interacting protein 1	NA	NA	NA	NA	NA	NA	NA	NA	NA	NA	NA	NA
Q9H4H8_S5	Q9H4H8_S5	_[Acetyl (Protein N-term)]ALLS[Phospho (STY)]EGLDEVPAAC[Carbamidomethyl (C)]LSPC[Carbamidomethyl (C)]GPPNPTELFSESR_	_[Acetyl (Protein N-term)]ALLS[Phospho (STY)]EGLDEVPAAC[Carbamidomethyl (C)]LSPC[Carbamidomethyl (C)]GPPNPTELFSESR_.3	FAM83D	Q9H4H8	Protein FAM83D	NA	NA	NA	NA	NA	NA	NA	NA	NA	-0.791912	NA	NA
Q9H4H8_S17	Q9H4H8_S17	_[Acetyl (Protein N-term)]ALLSEGLDEVPAAC[Carbamidomethyl (C)]LS[Phospho (STY)]PC[Carbamidomethyl (C)]GPPNPTELFSESR_	_[Acetyl (Protein N-term)]ALLSEGLDEVPAAC[Carbamidomethyl (C)]LS[Phospho (STY)]PC[Carbamidomethyl (C)]GPPNPTELFSESR_.3	FAM83D	Q9H4H8	Protein FAM83D	NA	NA	NA	NA	NA	-0.445077	NA	NA	NA	NA	NA	NA
P36021_S5	P36021_S5	_[Acetyl (Protein N-term)]ALQS[Phospho (STY)]QASEEAK_	_[Acetyl (Protein N-term)]ALQS[Phospho (STY)]QASEEAK_.2	SLC16A2	P36021	Monocarboxylate transporter 8	NA	NA	NA	NA	0.32805	-1.56885	1.68211	NA	NA	NA	NA	0.221008
P36021_S8	P36021_S8	_[Acetyl (Protein N-term)]ALQSQAS[Phospho (STY)]EEAK_	_[Acetyl (Protein N-term)]ALQSQAS[Phospho (STY)]EEAK_.2	SLC16A2	P36021	Monocarboxylate transporter 8	NA	NA	NA	NA	0.637165	-1.56914	1.84359	NA	NA	NA	NA	-0.249578
Q9NYP3_S9	Q9NYP3_S9	_[Acetyl (Protein N-term)]ALSVPGYS[Phospho (STY)]PGFR_	_[Acetyl (Protein N-term)]ALSVPGYS[Phospho (STY)]PGFR_.2	DONSON	Q9NYP3	Protein downstream neighbor of Son	-2.01895	-0.752842	-2.30943	-1.04873	-0.386363	0.0607341	-1.75418	-1.93593	-1.29859	NA	NA	-0.281565
Q13573_T11	Q13573_T11	_[Acetyl (Protein N-term)]ALTSFLPAPT[Phospho (STY)]QLSQDQLEAEEK_	_[Acetyl (Protein N-term)]ALTSFLPAPT[Phospho (STY)]QLSQDQLEAEEK_.2	SNW1	Q13573	SNW domain-containing protein 1	NA	NA	0.84577	NA	NA	NA	NA	-1.27951	NA	NA	NA	NA
Q13573_S14	Q13573_S14	_[Acetyl (Protein N-term)]ALTSFLPAPTQLS[Phospho (STY)]QDQLEAEEK_	_[Acetyl (Protein N-term)]ALTSFLPAPTQLS[Phospho (STY)]QDQLEAEEK_.3	SNW1	Q13573	SNW domain-containing protein 1	NA	0.836937	0.74628	NA	-0.75631	0.984124	3.01131	0.950008	NA	NA	1.03547	-0.397052
Q8TE77_T5	Q8TE77_T5	_[Acetyl (Protein N-term)]ALVT[Phospho (STY)]VSRSPPGSGASTPVGPWDQAVQR_	_[Acetyl (Protein N-term)]ALVT[Phospho (STY)]VSRSPPGSGASTPVGPWDQAVQR_.3	SSH3	Q8TE77	Protein phosphatase Slingshot homolog 3	NA	NA	NA	NA	NA	NA	NA	NA	NA	NA	0.967863	-0.951859
Q16637_S4	Q16637_S4	_[Acetyl (Protein N-term)]AMS[Phospho (STY)]SGGSGGGVPEQEDSVLFR_	_[Acetyl (Protein N-term)]AMS[Phospho (STY)]SGGSGGGVPEQEDSVLFR_.2	SMN1	Q16637	Survival motor neuron protein	0.977138	0.043527	1.31745	0.810584	NA	-0.0308038	0.618553	-0.277973	0.243627	1.02059	2.00699	0.484815
Q16637_S5	Q16637_S5	_[Acetyl (Protein N-term)]AMSS[Phospho (STY)]GGSGGGVPEQEDSVLFR_	_[Acetyl (Protein N-term)]AMSS[Phospho (STY)]GGSGGGVPEQEDSVLFR_.2	SMN1	Q16637	Survival motor neuron protein	0.327277	0.548381	-0.677831	NA	NA	NA	0.58425	-0.381137	0.571653	0.645349	1.75398	0.761183
Q16637_S8	Q16637_S8	_[Acetyl (Protein N-term)]AMSSGGS[Phospho (STY)]GGGVPEQEDSVLFR_	_[Acetyl (Protein N-term)]AMSSGGS[Phospho (STY)]GGGVPEQEDSVLFR_.2	SMN1	Q16637	Survival motor neuron protein	1.56665	0.0215123	0.239832	0.118466	-0.770942	-0.618765	-0.270134	-0.0510406	0.524747	0.944498	2.01125	0.592234
Q9GZT9_S12	Q9GZT9_S12	_[Acetyl (Protein N-term)]ANDSGGPGGPS[Phospho (STY)]PSER_	_[Acetyl (Protein N-term)]ANDSGGPGGPS[Phospho (STY)]PSER_.2	EGLN1	Q9GZT9	Egl nine homolog 1	NA	NA	NA	0.0230316	-0.0621195	-0.0997451	NA	-0.844435	NA	NA	NA	-0.0474278
Q9H4Z3_S8	Q9H4Z3_S8	_[Acetyl (Protein N-term)]ANENHGS[Phospho (STY)]PR_	_[Acetyl (Protein N-term)]ANENHGS[Phospho (STY)]PR_.2	PCIF1	Q9H4Z3	Phosphorylated CTD-interacting factor 1	NA	NA	-1.2503	NA	NA	NA	NA	NA	NA	NA	NA	1.32588
Q14690_S7	Q14690_S7	_[Acetyl (Protein N-term)]ANLEES[Phospho (STY)]FPR_	_[Acetyl (Protein N-term)]ANLEES[Phospho (STY)]FPR_.2	PDCD11	Q14690	Protein RRP5 homolog	NA	NA	NA	NA	NA	NA	NA	NA	NA	NA	NA	NA
Q5VTL8_S5	Q5VTL8_S5	_[Acetyl (Protein N-term)]ANNS[Phospho (STY)]PALTGNSQPQHQAAAAAAQQQQQC[Carbamidomethyl (C)]GGGGATK_	_[Acetyl (Protein N-term)]ANNS[Phospho (STY)]PALTGNSQPQHQAAAAAAQQQQQC[Carbamidomethyl (C)]GGGGATK_.3	PRPF38B	Q5VTL8	Pre-mRNA-splicing factor 38B	0.502051	-0.734705	-0.0896327	-0.576993	0.113873	-0.0168777	0.754014	0.673948	NA	0.261399	0.0651531	-0.661182
Q9UIL8_S5	Q9UIL8_S5	_[Acetyl (Protein N-term)]AQAS[Phospho (STY)]PPRPER_	_[Acetyl (Protein N-term)]AQAS[Phospho (STY)]PPRPER_.2	PHF11	Q9UIL8	PHD finger protein 11	NA	-0.41265	NA	-1.51091	NA	-0.813058	NA	-1.01856	NA	NA	-0.903999	-0.515369
Q8N5C8_S5	Q8N5C8_S5	_[Acetyl (Protein N-term)]AQSS[Phospho (STY)]PQLDIQVLHDLR_	_[Acetyl (Protein N-term)]AQSS[Phospho (STY)]PQLDIQVLHDLR_.2	TAB3	Q8N5C8	TGF-beta-activated kinase 1 and MAP3K7-binding protein 3	NA	1.19239	0.688679	NA	NA	NA	NA	NA	2.21901	0.0288779	NA	NA
P00813_T4	P00813_T4	_[Acetyl (Protein N-term)]AQT[Phospho (STY)]PAFDKPK_	_[Acetyl (Protein N-term)]AQT[Phospho (STY)]PAFDKPK_.2	ADA	P00813	Adenosine deaminase	0.804897	1.98602	NA	0.502302	0.236628	0.0831141	0.212854	NA	NA	0.912919	NA	NA
Q63ZY3_T14,S19	Q63ZY3_S19;Q63ZY3_T14	_[Acetyl (Protein N-term)]AQVLHVPAPFPGT[Phospho (STY)]PGPAS[Phospho (STY)]PPAFPAK_	_[Acetyl (Protein N-term)]AQVLHVPAPFPGT[Phospho (STY)]PGPAS[Phospho (STY)]PPAFPAK_.3	KANK2	Q63ZY3	KN motif and ankyrin repeat domain-containing protein 2	-0.564251	-0.842101	0.490066	-0.0402292	0.571584	1.44972	0.0131807	NA	-0.941302	-1.41388	NA	-1.0725
Q63ZY3_T14	Q63ZY3_T14	_[Acetyl (Protein N-term)]AQVLHVPAPFPGT[Phospho (STY)]PGPASPPAFPAK_	_[Acetyl (Protein N-term)]AQVLHVPAPFPGT[Phospho (STY)]PGPASPPAFPAK_.3	KANK2	Q63ZY3	KN motif and ankyrin repeat domain-containing protein 2	-2	-0.212244	-1.77191	0.115956	-0.455265	0.811059	0.534236	-0.724643	-0.995946	0.371234	2.10954	-0.282684
Q63ZY3_S19	Q63ZY3_S19	_[Acetyl (Protein N-term)]AQVLHVPAPFPGTPGPAS[Phospho (STY)]PPAFPAK_	_[Acetyl (Protein N-term)]AQVLHVPAPFPGTPGPAS[Phospho (STY)]PPAFPAK_.3	KANK2	Q63ZY3	KN motif and ankyrin repeat domain-containing protein 2	-0.082648	0.0537116	-0.697186	0.419563	0.317628	0.816495	-0.262898	-0.621421	-0.564449	0.24254	-1.38162	-0.0203794
Q9BWQ6_S3	Q9BWQ6_S3	_[Acetyl (Protein N-term)]AS[Phospho (STY)]ADELTFHEFEEATNLLADTPDAATTSR_	_[Acetyl (Protein N-term)]AS[Phospho (STY)]ADELTFHEFEEATNLLADTPDAATTSR_.3	YIPF2	Q9BWQ6	Protein YIPF2	NA	NA	NA	NA	NA	NA	NA	NA	NA	NA	NA	NA
Q9P0L0_S3	Q9P0L0_S3	_[Acetyl (Protein N-term)]AS[Phospho (STY)]ASGAMAK_	_[Acetyl (Protein N-term)]AS[Phospho (STY)]ASGAMAK_.2	VAPA	Q9P0L0	Vesicle-associated membrane protein-associated protein A	NA	NA	NA	NA	NA	NA	1.38558	NA	NA	NA	NA	NA
Q8N9M5_S3	Q8N9M5_S3	_[Acetyl (Protein N-term)]AS[Phospho (STY)]AVWGSAPWWGPPPPAPAR_	_[Acetyl (Protein N-term)]AS[Phospho (STY)]AVWGSAPWWGPPPPAPAR_.2	TMEM102	Q8N9M5	Transmembrane protein 102	NA	0.234627	NA	NA	NA	NA	NA	NA	NA	NA	NA	NA
Q6P2E9_S3,S6	Q6P2E9_S3;Q6P2E9_S6	_[Acetyl (Protein N-term)]AS[Phospho (STY)]C[Carbamidomethyl (C)]AS[Phospho (STY)]IDIEDATQHLR_	_[Acetyl (Protein N-term)]AS[Phospho (STY)]C[Carbamidomethyl (C)]AS[Phospho (STY)]IDIEDATQHLR_.2	EDC4	Q6P2E9	Enhancer of mRNA-decapping protein 4	NA	NA	NA	NA	NA	NA	NA	NA	NA	NA	NA	NA
Q9HB71_S3	Q9HB71_S3	_[Acetyl (Protein N-term)]AS[Phospho (STY)]EELQK_	_[Acetyl (Protein N-term)]AS[Phospho (STY)]EELQK_.2	CACYBP	Q9HB71	Calcyclin-binding protein	NA	NA	NA	NA	NA	NA	NA	NA	NA	NA	NA	NA
Q5JSH3_S3	Q5JSH3_S3	_[Acetyl (Protein N-term)]AS[Phospho (STY)]ESDTEEFYDAPEDVHLGGGYPVGSPGK_	_[Acetyl (Protein N-term)]AS[Phospho (STY)]ESDTEEFYDAPEDVHLGGGYPVGSPGK_.2	WDR44	Q5JSH3	WD repeat-containing protein 44	0.431652	-0.789814	1.49942	-1.17736	-0.761866	0.464307	0.920596	0.341671	0.709257	0.896505	0.886427	-1.56502
Q9H4A4_S3	Q9H4A4_S3	_[Acetyl (Protein N-term)]AS[Phospho (STY)]GEHSPGSGAAR_	_[Acetyl (Protein N-term)]AS[Phospho (STY)]GEHSPGSGAAR_.2	RNPEP	Q9H4A4	Aminopeptidase B	-2.05402	-0.973829	-0.096746	-0.923467	-0.140647	-0.13474	-0.073748	-0.569675	-0.259327	-0.277438	0.574858	NA
P23528_S3	P23528_S3	_[Acetyl (Protein N-term)]AS[Phospho (STY)]GVAVSDGVIK_	_[Acetyl (Protein N-term)]AS[Phospho (STY)]GVAVSDGVIK_.2	CFL1	P23528	Cofilin-1	1.16853	-2.0736	0.704152	0.840184	-0.785995	0.124122	-1.44698	0.353335	1.81534	3.65909	-6.17165	0.428014
P60981_S3	P60981_S3	_[Acetyl (Protein N-term)]AS[Phospho (STY)]GVQVADEVC[Carbamidomethyl (C)]R_	_[Acetyl (Protein N-term)]AS[Phospho (STY)]GVQVADEVC[Carbamidomethyl (C)]R_.2	DSTN	P60981	Destrin	-0.194819	-4.02542	1.04661	-5.04708	0.0331116	-0.124806	-2.70969	-0.297031	-5.71531	-3.91788	-5.13579	-3.26328
Q9Y281_S3	Q9Y281_S3	_[Acetyl (Protein N-term)]AS[Phospho (STY)]GVTVNDEVIK_	_[Acetyl (Protein N-term)]AS[Phospho (STY)]GVTVNDEVIK_.2	CFL2	Q9Y281	Cofilin-2	0.0617002	1.16741	-0.785791	-5.85699	0.247821	-0.158913	-3.21653	-0.296914	-5.63235	-4.85257	NA	-3.72567
Q9P253_S3	Q9P253_S3	_[Acetyl (Protein N-term)]AS[Phospho (STY)]ILDEYENSLSR_	_[Acetyl (Protein N-term)]AS[Phospho (STY)]ILDEYENSLSR_.2	VPS18	Q9P253	Vacuolar protein sorting-associated protein 18 homolog	NA	NA	NA	NA	NA	NA	NA	NA	NA	NA	NA	NA
Q16576_S3	Q16576_S3	_[Acetyl (Protein N-term)]AS[Phospho (STY)]KEMFEDTVEER_	_[Acetyl (Protein N-term)]AS[Phospho (STY)]KEMFEDTVEER_.2	RBBP7	Q16576	Histone-binding protein RBBP7	NA	NA	NA	NA	NA	NA	NA	-0.838971	NA	NA	NA	-0.463709
P78371_S3	P78371_S3	_[Acetyl (Protein N-term)]AS[Phospho (STY)]LSLAPVNIFK_	_[Acetyl (Protein N-term)]AS[Phospho (STY)]LSLAPVNIFK_.2	CCT2	P78371	T-complex protein 1 subunit beta	0.227357	1.74155	1.75587	0.799471	-0.272588	2.21565	-0.676493	1.6254	2.19522	2.28828	NA	1.14797
P48643_S3	P48643_S3	_[Acetyl (Protein N-term)]AS[Phospho (STY)]MGTLAFDEYGR_	_[Acetyl (Protein N-term)]AS[Phospho (STY)]MGTLAFDEYGR_.2	CCT5	P48643	T-complex protein 1 subunit epsilon	NA	NA	NA	NA	NA	NA	NA	NA	NA	NA	NA	NA
P07910_S3	P07910_S3	_[Acetyl (Protein N-term)]AS[Phospho (STY)]NVTNK_	_[Acetyl (Protein N-term)]AS[Phospho (STY)]NVTNK_.1	HNRNPC	P07910	Heterogeneous nuclear ribonucleoproteins C1/C2	NA	NA	NA	NA	NA	NA	NA	NA	NA	NA	NA	NA
Q8TCY9_S3	Q8TCY9_S3	_[Acetyl (Protein N-term)]AS[Phospho (STY)]PGIEVELLGK_	_[Acetyl (Protein N-term)]AS[Phospho (STY)]PGIEVELLGK_.2	URGCP	Q8TCY9	Up-regulator of cell proliferation	NA	NA	-1.21856	-1.90241	-0.00607363	-0.919984	-1.2262	-2.37359	-0.51953	NA	NA	-0.0709224
O15131_S3	O15131_S3	_[Acetyl (Protein N-term)]AS[Phospho (STY)]PGKDNYR_	_[Acetyl (Protein N-term)]AS[Phospho (STY)]PGKDNYR_.2	KPNA5	O15131	Importin subunit alpha-6	0.156992	0.0385084	0.0704886	0.657063	0.527457	-0.61978	0.835865	-0.152107	-0.112557	0.0833912	1.104	0.0410061
Q8N4Y2_S3	Q8N4Y2_S3	_[Acetyl (Protein N-term)]AS[Phospho (STY)]PGKPGADEAQEEEGELEGGSAGPR_	_[Acetyl (Protein N-term)]AS[Phospho (STY)]PGKPGADEAQEEEGELEGGSAGPR_.3	CRACR2B	Q8N4Y2	EF-hand calcium-binding domain-containing protein 4A	NA	NA	0.0828902	-0.306883	NA	0.276633	-0.928377	0.377591	NA	NA	-0.76684	-0.00528908
P31321_S3	P31321_S3	_[Acetyl (Protein N-term)]AS[Phospho (STY)]PPAC[Carbamidomethyl (C)]PSEEDESLK_	_[Acetyl (Protein N-term)]AS[Phospho (STY)]PPAC[Carbamidomethyl (C)]PSEEDESLK_.2	PRKAR1B	P31321	cAMP-dependent protein kinase type I-beta regulatory subunit	-0.0779018	0.295551	0.0764434	NA	-0.0218436	-0.967484	-0.509495	-0.255494	-1.14208	0.209223	0.296885	-0.399766
P35568_S3	P35568_S3	_[Acetyl (Protein N-term)]AS[Phospho (STY)]PPESDGFSDVR_	_[Acetyl (Protein N-term)]AS[Phospho (STY)]PPESDGFSDVR_.2	IRS1	P35568	Insulin receptor substrate 1	-2.8758	NA	-0.915605	-0.170626	0.173942	-0.831253	NA	-1.67231	-3.18211	-3.92061	-3.37534	-0.506758
Q9BSM1_S3	Q9BSM1_S3	_[Acetyl (Protein N-term)]AS[Phospho (STY)]PQGGQIAIAMR_	_[Acetyl (Protein N-term)]AS[Phospho (STY)]PQGGQIAIAMR_.2	PCGF1	Q9BSM1	Polycomb group RING finger protein 1	NA	NA	NA	NA	NA	NA	0.141743	-1.01949	NA	NA	-1.50599	NA
Q13601_S3,S5	Q13601_S3;Q13601_S5	_[Acetyl (Protein N-term)]AS[Phospho (STY)]PS[Phospho (STY)]LERPEK_	_[Acetyl (Protein N-term)]AS[Phospho (STY)]PS[Phospho (STY)]LERPEK_.2	KRR1	Q13601	KRR1 small subunit processome component homolog	NA	NA	NA	NA	-0.692268	NA	NA	NA	NA	NA	NA	NA
Q13601_S3	Q13601_S3	_[Acetyl (Protein N-term)]AS[Phospho (STY)]PSLERPEK_	_[Acetyl (Protein N-term)]AS[Phospho (STY)]PSLERPEK_.2	KRR1	Q13601	KRR1 small subunit processome component homolog	-0.394718	1.75065	-0.08553	0.327234	-0.0596244	-0.106447	0.0990054	-0.154403	1.22125	-0.26056	-0.138276	1.01123
O75348_S3	O75348_S3	_[Acetyl (Protein N-term)]AS[Phospho (STY)]QSQGIQQLLQAEK_	_[Acetyl (Protein N-term)]AS[Phospho (STY)]QSQGIQQLLQAEK_.2	ATP6V1G1;ATP6V1G2	O75348;O95670	V-type proton ATPase subunit G 1;V-type proton ATPase subunit G 2	NA	NA	NA	NA	NA	NA	NA	NA	NA	NA	NA	NA
P16949_S3	P16949_S3	_[Acetyl (Protein N-term)]AS[Phospho (STY)]SDIQVK_	_[Acetyl (Protein N-term)]AS[Phospho (STY)]SDIQVK_.2	STMN1	P16949	Stathmin	-0.54447	-0.00487169	-0.0231161	NA	-0.364016	0.612999	0.305237	NA	-0.427068	-0.0543667	-1.61637	-1.44381
Q9Y530_S3	Q9Y530_S3	_[Acetyl (Protein N-term)]AS[Phospho (STY)]SLNEDPEGSR_	_[Acetyl (Protein N-term)]AS[Phospho (STY)]SLNEDPEGSR_.2	OARD1	Q9Y530	O-acetyl-ADP-ribose deacetylase 1	0.391211	-1.13169	0.3397	1.13304	-0.230213	0.246275	0.571537	-0.507894	-0.258737	0.0570107	0.319931	0.19329
Q9BU19_S3	Q9BU19_S3	_[Acetyl (Protein N-term)]AS[Phospho (STY)]SPAVDVSC[Carbamidomethyl (C)]R_	_[Acetyl (Protein N-term)]AS[Phospho (STY)]SPAVDVSC[Carbamidomethyl (C)]R_.2	ZNF692	Q9BU19	Zinc finger protein 692	NA	-1.81198e-05	NA	NA	0.245452	-0.657007	NA	-1.27574	-0.844912	NA	-2.83054	NA
Q01658_S3	Q01658_S3	_[Acetyl (Protein N-term)]AS[Phospho (STY)]SSGNDDDLTIPR_	_[Acetyl (Protein N-term)]AS[Phospho (STY)]SSGNDDDLTIPR_.2	DR1	Q01658	Protein Dr1	-0.201849	-0.667876	0.526869	0.825724	0.244709	0.00506194	0.36638	0.118865	0.812409	0.141047	0.40959	0.903786
P56134_S3	P56134_S3	_[Acetyl (Protein N-term)]AS[Phospho (STY)]VGEC[Carbamidomethyl (C)]PAPVPVK_	_[Acetyl (Protein N-term)]AS[Phospho (STY)]VGEC[Carbamidomethyl (C)]PAPVPVK_.2	ATP5J2	P56134	ATP synthase subunit f, mitochondrial	-0.135142	-1.48577	NA	NA	NA	NA	NA	NA	-0.491261	NA	0.472235	NA
P25686_S3	P25686_S3	_[Acetyl (Protein N-term)]AS[Phospho (STY)]YYEILDVPR_	_[Acetyl (Protein N-term)]AS[Phospho (STY)]YYEILDVPR_.2	DNAJB2	P25686	DnaJ homolog subfamily B member 2	NA	NA	NA	NA	-1.04119	NA	NA	NA	NA	NA	NA	NA
Q9HA47_S11	Q9HA47_S11	_[Acetyl (Protein N-term)]ASAGGEDC[Carbamidomethyl (C)]ES[Phospho (STY)]PAPEADRPHQR_	_[Acetyl (Protein N-term)]ASAGGEDC[Carbamidomethyl (C)]ES[Phospho (STY)]PAPEADRPHQR_.3	UCK1	Q9HA47	Uridine-cytidine kinase 1	-0.459956	-0.677221	0.457206	NA	-0.135166	0.219368	0.0845404	NA	0.918929	-0.903501	-0.88796	0.460795
Q9P0L0_S5	Q9P0L0_S5	_[Acetyl (Protein N-term)]ASAS[Phospho (STY)]GAMAK_	_[Acetyl (Protein N-term)]ASAS[Phospho (STY)]GAMAK_.2	VAPA	Q9P0L0	Vesicle-associated membrane protein-associated protein A	NA	NA	NA	NA	NA	NA	NA	NA	NA	NA	NA	NA
P51610_S6	P51610_S6	_[Acetyl (Protein N-term)]ASAVS[Phospho (STY)]PANLPAVLLQPR_	_[Acetyl (Protein N-term)]ASAVS[Phospho (STY)]PANLPAVLLQPR_.2	HCFC1	P51610	Host cell factor 1	0.764175	2.8437	0.266801	0.429524	-0.123293	-0.635174	-1.67455	0.418642	0.207767	2.89669	2.39344	1.21768
Q8N302_S7,S11,T16	Q8N302_S11;Q8N302_S7;Q8N302_T16	_[Acetyl (Protein N-term)]ASEAPS[Phospho (STY)]PPRS[Phospho (STY)]PPPPT[Phospho (STY)]SPEPELAQLR_	_[Acetyl (Protein N-term)]ASEAPS[Phospho (STY)]PPRS[Phospho (STY)]PPPPT[Phospho (STY)]SPEPELAQLR_.3	AGGF1	Q8N302	Angiogenic factor with G patch and FHA domains 1	-0.952799	-0.303299	-0.11694	-0.49406	0.038957	-0.226217	-0.924121	-0.289371	-1.23096	-0.809167	-0.478788	-0.175414
Q8N302_S7,S11,S17	Q8N302_S11;Q8N302_S17;Q8N302_S7	_[Acetyl (Protein N-term)]ASEAPS[Phospho (STY)]PPRS[Phospho (STY)]PPPPTS[Phospho (STY)]PEPELAQLR_	_[Acetyl (Protein N-term)]ASEAPS[Phospho (STY)]PPRS[Phospho (STY)]PPPPTS[Phospho (STY)]PEPELAQLR_.3	AGGF1	Q8N302	Angiogenic factor with G patch and FHA domains 1	-0.859087	NA	-0.111803	-0.52415	0.031484	-0.249941	-0.519393	-0.277039	-1.22557	-0.744324	-0.332156	-0.145734
Q8N302_S7,S11	Q8N302_S11;Q8N302_S7	_[Acetyl (Protein N-term)]ASEAPS[Phospho (STY)]PPRS[Phospho (STY)]PPPPTSPEPELAQLR_	_[Acetyl (Protein N-term)]ASEAPS[Phospho (STY)]PPRS[Phospho (STY)]PPPPTSPEPELAQLR_.3	AGGF1	Q8N302	Angiogenic factor with G patch and FHA domains 1	0.165192	0.192139	0.713254	0.824572	0.0272077	0.396744	0.281317	0.212824	-0.53895	0.746353	1.67366	0.223644
Q8N302_S11,T16,S17	Q8N302_S11;Q8N302_S17;Q8N302_T16	_[Acetyl (Protein N-term)]ASEAPSPPRS[Phospho (STY)]PPPPT[Phospho (STY)]S[Phospho (STY)]PEPELAQLR_	_[Acetyl (Protein N-term)]ASEAPSPPRS[Phospho (STY)]PPPPT[Phospho (STY)]S[Phospho (STY)]PEPELAQLR_.3	AGGF1	Q8N302	Angiogenic factor with G patch and FHA domains 1	-0.932981	NA	-0.115311	-0.507917	0.0197786	-0.23292	-0.973586	-0.287598	-1.22933	-0.808251	-0.465816	-0.172796
Q8N302_S11	Q8N302_S11	_[Acetyl (Protein N-term)]ASEAPSPPRS[Phospho (STY)]PPPPTSPEPELAQLR_	_[Acetyl (Protein N-term)]ASEAPSPPRS[Phospho (STY)]PPPPTSPEPELAQLR_.3	AGGF1	Q8N302	Angiogenic factor with G patch and FHA domains 1	NA	NA	2.86484	NA	NA	NA	NA	NA	NA	NA	NA	NA
P50851_T14	P50851_T14	_[Acetyl (Protein N-term)]ASEDNRVPSPPPT[Phospho (STY)]GDDGGGGGR_	_[Acetyl (Protein N-term)]ASEDNRVPSPPPT[Phospho (STY)]GDDGGGGGR_.2	LRBA	P50851	Lipopolysaccharide-responsive and beige-like anchor protein	-0.901299	-1.55628	-1.33226	-0.713615	-0.146749	-0.215337	-0.456814	-0.662341	-0.69356	-0.975622	-2.45412	-1.36236
Q9C040_S10	Q9C040_S10	_[Acetyl (Protein N-term)]ASEGTNIPS[Phospho (STY)]PVVR_	_[Acetyl (Protein N-term)]ASEGTNIPS[Phospho (STY)]PVVR_.2	TRIM2	Q9C040	Tripartite motif-containing protein 2	-0.174067	0.637095	0.483526	0.144301	NA	0.294656	-0.820301	-0.09434	1.53716	NA	-0.441741	-0.0577997
Q5JSH3_S5,S27	Q5JSH3_S27;Q5JSH3_S5	_[Acetyl (Protein N-term)]ASES[Phospho (STY)]DTEEFYDAPEDVHLGGGYPVGS[Phospho (STY)]PGK_	_[Acetyl (Protein N-term)]ASES[Phospho (STY)]DTEEFYDAPEDVHLGGGYPVGS[Phospho (STY)]PGK_.3	WDR44	Q5JSH3	WD repeat-containing protein 44	NA	-0.979827	NA	NA	0.198919	-0.574317	-0.744257	NA	-0.164059	NA	NA	NA
Q5JSH3_S5	Q5JSH3_S5	_[Acetyl (Protein N-term)]ASES[Phospho (STY)]DTEEFYDAPEDVHLGGGYPVGSPGK_	_[Acetyl (Protein N-term)]ASES[Phospho (STY)]DTEEFYDAPEDVHLGGGYPVGSPGK_.3	WDR44	Q5JSH3	WD repeat-containing protein 44	1.13816	-0.5474	0.0108986	0.175823	0.00727018	0.508146	2.04485	0.80442	0.646898	1.27779	1.86415	-1.21613
Q9BXP2_S5	Q9BXP2_S5	_[Acetyl (Protein N-term)]ASES[Phospho (STY)]SPLLAYR_	_[Acetyl (Protein N-term)]ASES[Phospho (STY)]SPLLAYR_.2	SLC12A9	Q9BXP2	Solute carrier family 12 member 9	NA	0.604809	NA	NA	NA	NA	NA	NA	NA	NA	NA	NA
Q5JSH3_T7	Q5JSH3_T7	_[Acetyl (Protein N-term)]ASESDT[Phospho (STY)]EEFYDAPEDVHLGGGYPVGSPGK_	_[Acetyl (Protein N-term)]ASESDT[Phospho (STY)]EEFYDAPEDVHLGGGYPVGSPGK_.3	WDR44	Q5JSH3	WD repeat-containing protein 44	1.11146	-0.560834	0.298552	0.0836722	-0.0165126	0.490693	1.75134	0.806295	0.649034	1.2696	1.79861	-1.19848
Q5JSH3_Y11	Q5JSH3_Y11	_[Acetyl (Protein N-term)]ASESDTEEFY[Phospho (STY)]DAPEDVHLGGGYPVGSPGK_	_[Acetyl (Protein N-term)]ASESDTEEFY[Phospho (STY)]DAPEDVHLGGGYPVGSPGK_.3	WDR44	Q5JSH3	WD repeat-containing protein 44	1.17573	-0.605349	0.704129	-0.449198	-0.0451221	0.498648	1.86197	0.818601	1.38065	0.616425	0.267022	-1.23327
Q5JSH3_S27	Q5JSH3_S27	_[Acetyl (Protein N-term)]ASESDTEEFYDAPEDVHLGGGYPVGS[Phospho (STY)]PGK_	_[Acetyl (Protein N-term)]ASESDTEEFYDAPEDVHLGGGYPVGS[Phospho (STY)]PGK_.3	WDR44	Q5JSH3	WD repeat-containing protein 44	1.74723	-0.723348	0.534008	-1.83538	-0.275759	2.12058	-0.132615	0.419906	1.68955	0.995127	NA	-0.918484
Q9BXP2_S6	Q9BXP2_S6	_[Acetyl (Protein N-term)]ASESS[Phospho (STY)]PLLAYR_	_[Acetyl (Protein N-term)]ASESS[Phospho (STY)]PLLAYR_.2	SLC12A9	Q9BXP2	Solute carrier family 12 member 9	-1.28679	1.60675	NA	-1.54568	0.197131	-0.0373907	-1.31045	-0.780785	0.89338	-0.709063	-1.53513	-1.18704
O43264_S12	O43264_S12	_[Acetyl (Protein N-term)]ASFVTEVLAHS[Phospho (STY)]GR_	_[Acetyl (Protein N-term)]ASFVTEVLAHS[Phospho (STY)]GR_.2	ZW10	O43264	Centromere/kinetochore protein zw10 homolog	NA	-2.46439	NA	NA	NA	NA	NA	NA	NA	-0.684472	NA	NA
P55072_S7	P55072_S7	_[Acetyl (Protein N-term)]ASGADS[Phospho (STY)]KGDDLSTAILK_	_[Acetyl (Protein N-term)]ASGADS[Phospho (STY)]KGDDLSTAILK_.2	VCP	P55072	Transitional endoplasmic reticulum ATPase	NA	-0.320921	0.0391029	NA	NA	0.533533	0.159603	NA	-0.200738	0.73583	NA	NA
Q9H4A4_S7	Q9H4A4_S7	_[Acetyl (Protein N-term)]ASGEHS[Phospho (STY)]PGSGAAR_	_[Acetyl (Protein N-term)]ASGEHS[Phospho (STY)]PGSGAAR_.2	RNPEP	Q9H4A4	Aminopeptidase B	0.765155	0.652827	1.05597	0.142809	0.200433	-0.0223179	0.294058	-0.318383	0.492063	0.785898	1.19504	0.406018
Q9H4A4_S10	Q9H4A4_S10	_[Acetyl (Protein N-term)]ASGEHSPGS[Phospho (STY)]GAAR_	_[Acetyl (Protein N-term)]ASGEHSPGS[Phospho (STY)]GAAR_.2	RNPEP	Q9H4A4	Aminopeptidase B	NA	NA	NA	NA	0.261977	NA	NA	NA	1.98576	3.367	NA	NA
Q9H1K6_S5	Q9H1K6_S5	_[Acetyl (Protein N-term)]ASGS[Phospho (STY)]AGKPTGEAASPAPASAIGGASSQPR_	_[Acetyl (Protein N-term)]ASGS[Phospho (STY)]AGKPTGEAASPAPASAIGGASSQPR_.3	TLNRD1	Q9H1K6	Talin rod domain-containing protein 1	NA	NA	NA	NA	0.1885	NA	NA	NA	NA	NA	NA	NA
Q9H1K6_S15	Q9H1K6_S15	_[Acetyl (Protein N-term)]ASGSAGKPTGEAAS[Phospho (STY)]PAPASAIGGASSQPR_	_[Acetyl (Protein N-term)]ASGSAGKPTGEAAS[Phospho (STY)]PAPASAIGGASSQPR_.3	TLNRD1	Q9H1K6	Talin rod domain-containing protein 1	NA	NA	NA	NA	NA	NA	NA	NA	NA	NA	NA	NA
P23528_S8	P23528_S8	_[Acetyl (Protein N-term)]ASGVAVS[Phospho (STY)]DGVIK_	_[Acetyl (Protein N-term)]ASGVAVS[Phospho (STY)]DGVIK_.2	CFL1	P23528	Cofilin-1	1.23507	2.65519	1.1106	2.57078	0.201428	0.344923	1.56561	1.05942	3.37808	1.91722	1.35948	2.13826
Q8TDB6_S9	Q8TDB6_S9	_[Acetyl (Protein N-term)]ASHLRPPS[Phospho (STY)]PLLVR_	_[Acetyl (Protein N-term)]ASHLRPPS[Phospho (STY)]PLLVR_.3	DTX3L	Q8TDB6	E3 ubiquitin-protein ligase DTX3L	0.0857487	-0.161497	-0.554796	0.134715	0.335732	-0.588863	-0.449497	-0.411188	-0.993579	0.728664	0.129279	0.0164464
Q9P253_S11	Q9P253_S11	_[Acetyl (Protein N-term)]ASILDEYENS[Phospho (STY)]LSR_	_[Acetyl (Protein N-term)]ASILDEYENS[Phospho (STY)]LSR_.2	VPS18	Q9P253	Vacuolar protein sorting-associated protein 18 homolog	NA	0.972238	NA	-1.65156	0.325172	-0.432846	0.391511	NA	NA	NA	NA	-0.638614
O60762_S7,S9	O60762_S7;O60762_S9	_[Acetyl (Protein N-term)]ASLEVS[Phospho (STY)]RS[Phospho (STY)]PR_	_[Acetyl (Protein N-term)]ASLEVS[Phospho (STY)]RS[Phospho (STY)]PR_.2	DPM1	O60762	Dolichol-phosphate mannosyltransferase subunit 1	NA	NA	NA	NA	NA	NA	NA	NA	NA	NA	NA	NA
O60762_S7	O60762_S7	_[Acetyl (Protein N-term)]ASLEVS[Phospho (STY)]RSPRR_	_[Acetyl (Protein N-term)]ASLEVS[Phospho (STY)]RSPRR_.3	DPM1	O60762	Dolichol-phosphate mannosyltransferase subunit 1	NA	NA	NA	NA	NA	NA	NA	NA	NA	NA	NA	NA
O60762_S9	O60762_S9	_[Acetyl (Protein N-term)]ASLEVSRS[Phospho (STY)]PR_	_[Acetyl (Protein N-term)]ASLEVSRS[Phospho (STY)]PR_.2	DPM1	O60762	Dolichol-phosphate mannosyltransferase subunit 1	NA	NA	NA	2.00134	NA	NA	-2.04505	NA	NA	-1.34	-1.29296	NA
P78371_S5	P78371_S5	_[Acetyl (Protein N-term)]ASLS[Phospho (STY)]LAPVNIFK_	_[Acetyl (Protein N-term)]ASLS[Phospho (STY)]LAPVNIFK_.2	CCT2	P78371	T-complex protein 1 subunit beta	0.238563	1.48564	1.81891	0.926429	-0.21964	1.81928	-0.444604	1.67267	2.07383	2.01191	NA	1.13536
Q99594_S10	Q99594_S10	_[Acetyl (Protein N-term)]ASNSWNASS[Phospho (STY)]SPGEAR_	_[Acetyl (Protein N-term)]ASNSWNASS[Phospho (STY)]SPGEAR_.2	TEAD3	Q99594	Transcriptional enhancer factor TEF-5	0.0399151	-1.53756	0.297132	-0.725813	-0.0428502	0.00896072	-1.28593	0.792133	-2.39681	0.510532	0.772927	-0.741732
Q99594_S11	Q99594_S11	_[Acetyl (Protein N-term)]ASNSWNASSS[Phospho (STY)]PGEAR_	_[Acetyl (Protein N-term)]ASNSWNASSS[Phospho (STY)]PGEAR_.2	TEAD3	Q99594	Transcriptional enhancer factor TEF-5	0.0428518	-1.54571	0.30621	-0.728278	-0.042189	0.0107047	-1.2775	-0.248127	-1.22997	0.510624	0.78318	-0.720976
Q13601_S5	Q13601_S5	_[Acetyl (Protein N-term)]ASPS[Phospho (STY)]LERPEK_	_[Acetyl (Protein N-term)]ASPS[Phospho (STY)]LERPEK_.1	KRR1	Q13601	KRR1 small subunit processome component homolog	NA	0.256426	-1.06851	NA	-0.706553	NA	0.686086	NA	1.26203	NA	NA	NA
Q7KZF4_S4	Q7KZF4_S4	_[Acetyl (Protein N-term)]ASS[Phospho (STY)]AQSGGSSGGPAVPTVQR_	_[Acetyl (Protein N-term)]ASS[Phospho (STY)]AQSGGSSGGPAVPTVQR_.2	SND1	Q7KZF4	Staphylococcal nuclease domain-containing protein 1	NA	1.77795	NA	NA	NA	NA	0.501193	NA	1.39962	NA	NA	NA
P16949_S4	P16949_S4	_[Acetyl (Protein N-term)]ASS[Phospho (STY)]DIQVK_	_[Acetyl (Protein N-term)]ASS[Phospho (STY)]DIQVK_.2	STMN1	P16949	Stathmin	0.125314	0.291656	-0.00696532	-0.318264	-0.210195	0.833377	0.231325	0.842936	1.04372	0.24571	-0.142205	-1.17368
O75381_S4	O75381_S4	_[Acetyl (Protein N-term)]ASS[Phospho (STY)]EQAEQPSQPSSTPGSENVLPR_	_[Acetyl (Protein N-term)]ASS[Phospho (STY)]EQAEQPSQPSSTPGSENVLPR_.3	PEX14	O75381	Peroxisomal membrane protein PEX14	NA	-1.01627	0.248983	0.315956	NA	NA	0.34678	NA	0.621141	0.648455	NA	NA
Q9Y530_S4	Q9Y530_S4	_[Acetyl (Protein N-term)]ASS[Phospho (STY)]LNEDPEGSR_	_[Acetyl (Protein N-term)]ASS[Phospho (STY)]LNEDPEGSR_.2	OARD1	Q9Y530	O-acetyl-ADP-ribose deacetylase 1	0.373221	-1.12237	-0.153076	1.22292	-0.163948	0.235112	0.503929	-0.532805	-0.44311	0.0490328	0.314653	-0.199304
Q9BU19_S4	Q9BU19_S4	_[Acetyl (Protein N-term)]ASS[Phospho (STY)]PAVDVSC[Carbamidomethyl (C)]R_	_[Acetyl (Protein N-term)]ASS[Phospho (STY)]PAVDVSC[Carbamidomethyl (C)]R_.2	ZNF692	Q9BU19	Zinc finger protein 692	NA	NA	NA	NA	0.23483	-0.669129	NA	-1.34526	-0.795865	NA	NA	NA
Q01658_S4	Q01658_S4	_[Acetyl (Protein N-term)]ASS[Phospho (STY)]SGNDDDLTIPR_	_[Acetyl (Protein N-term)]ASS[Phospho (STY)]SGNDDDLTIPR_.2	DR1	Q01658	Protein Dr1	NA	-0.654755	0.602459	0.948938	0.567955	-0.0183762	0.345657	0.113172	0.78379	-0.247633	0.378849	0.919517
O15294_S4	O15294_S4	_[Acetyl (Protein N-term)]ASS[Phospho (STY)]VGNVADSTEPTK_	_[Acetyl (Protein N-term)]ASS[Phospho (STY)]VGNVADSTEPTK_.2	OGT	O15294	UDP-N-acetylglucosamine--peptide N-acetylglucosaminyltransferase 110 kDa subunit	NA	NA	NA	NA	NA	NA	NA	NA	NA	NA	NA	NA
Q7KZF4_S10	Q7KZF4_S10	_[Acetyl (Protein N-term)]ASSAQSGGS[Phospho (STY)]SGGPAVPTVQR_	_[Acetyl (Protein N-term)]ASSAQSGGS[Phospho (STY)]SGGPAVPTVQR_.2	SND1	Q7KZF4	Staphylococcal nuclease domain-containing protein 1	NA	1.08846	NA	0.214882	NA	NA	0.364817	NA	NA	NA	NA	NA
Q9P1Q0_S8	Q9P1Q0_S8	_[Acetyl (Protein N-term)]ASSHSSS[Phospho (STY)]PVPQGSSSDVFFK_	_[Acetyl (Protein N-term)]ASSHSSS[Phospho (STY)]PVPQGSSSDVFFK_.2	VPS54	Q9P1Q0	Vacuolar protein sorting-associated protein 54	-0.905975	-0.882923	-0.647275	-1.15595	0.168185	0.109917	-0.511376	-0.411911	-0.48951	-0.757358	-2.29046	-0.611247
Q9Y530_S12	Q9Y530_S12	_[Acetyl (Protein N-term)]ASSLNEDPEGS[Phospho (STY)]R_	_[Acetyl (Protein N-term)]ASSLNEDPEGS[Phospho (STY)]R_.2	OARD1	Q9Y530	O-acetyl-ADP-ribose deacetylase 1	NA	NA	NA	NA	NA	NA	NA	NA	NA	NA	NA	NA
Q01658_S5	Q01658_S5	_[Acetyl (Protein N-term)]ASSS[Phospho (STY)]GNDDDLTIPR_	_[Acetyl (Protein N-term)]ASSS[Phospho (STY)]GNDDDLTIPR_.2	DR1	Q01658	Protein Dr1	0.0379788	-0.413346	-0.115623	0.0272946	-0.601738	NA	-0.638034	-0.716163	1.59881	NA	0.435683	1.00362
Q9BPY3_T4	Q9BPY3_T4	_[Acetyl (Protein N-term)]AST[Phospho (STY)]GSQASDIDEIFGFFNDGEPPTK_	_[Acetyl (Protein N-term)]AST[Phospho (STY)]GSQASDIDEIFGFFNDGEPPTK_.3	FAM118B	Q9BPY3	Protein FAM118B	NA	NA	NA	NA	NA	NA	NA	NA	NA	NA	NA	NA
O15254_T4	O15254_T4	_[Acetyl (Protein N-term)]AST[Phospho (STY)]VEGGDTALLPEFPR_	_[Acetyl (Protein N-term)]AST[Phospho (STY)]VEGGDTALLPEFPR_.2	ACOX3	O15254	Peroxisomal acyl-coenzyme A oxidase 3	NA	NA	NA	NA	NA	NA	1.13261	NA	NA	NA	NA	NA
Q9BPY3_S6	Q9BPY3_S6	_[Acetyl (Protein N-term)]ASTGS[Phospho (STY)]QASDIDEIFGFFNDGEPPTK_	_[Acetyl (Protein N-term)]ASTGS[Phospho (STY)]QASDIDEIFGFFNDGEPPTK_.3	FAM118B	Q9BPY3	Protein FAM118B	NA	NA	NA	NA	NA	NA	NA	NA	NA	0.0792309	NA	NA
Q9BPY3_S9	Q9BPY3_S9	_[Acetyl (Protein N-term)]ASTGSQAS[Phospho (STY)]DIDEIFGFFNDGEPPTK_	_[Acetyl (Protein N-term)]ASTGSQAS[Phospho (STY)]DIDEIFGFFNDGEPPTK_.3	FAM118B	Q9BPY3	Protein FAM118B	NA	NA	NA	NA	NA	NA	NA	NA	NA	NA	NA	NA
P02538_S5	P02538_S5	_[Acetyl (Protein N-term)]ASTS[Phospho (STY)]TTIR_	_[Acetyl (Protein N-term)]ASTS[Phospho (STY)]TTIR_.2	KRT6A	P02538	Keratin, type II cytoskeletal 6A	NA	0.323395	NA	NA	NA	NA	NA	NA	NA	NA	NA	NA
P02538_T7	P02538_T7	_[Acetyl (Protein N-term)]ASTSTT[Phospho (STY)]IR_	_[Acetyl (Protein N-term)]ASTSTT[Phospho (STY)]IR_.2	KRT6A	P02538	Keratin, type II cytoskeletal 6A	NA	NA	NA	NA	NA	NA	NA	NA	NA	NA	NA	NA
Q9P0P0_S13	Q9P0P0_S13	_[Acetyl (Protein N-term)]ASYFDEHDC[Carbamidomethyl (C)]EPS[Phospho (STY)]DPEQETR_	_[Acetyl (Protein N-term)]ASYFDEHDC[Carbamidomethyl (C)]EPS[Phospho (STY)]DPEQETR_.3	RNF181	Q9P0P0	E3 ubiquitin-protein ligase RNF181	NA	NA	NA	NA	-0.276693	0.245339	-2.21764	-0.862738	-0.462472	NA	NA	NA
P22234_T3	P22234_T3	_[Acetyl (Protein N-term)]AT[Phospho (STY)]AEVLNIGK_	_[Acetyl (Protein N-term)]AT[Phospho (STY)]AEVLNIGK_.2	PAICS	P22234	Multifunctional protein ADE2	NA	NA	NA	NA	NA	NA	NA	NA	NA	NA	NA	NA
P20700_T3	P20700_T3	_[Acetyl (Protein N-term)]AT[Phospho (STY)]ATPVPPR_	_[Acetyl (Protein N-term)]AT[Phospho (STY)]ATPVPPR_.1	LMNB1	P20700	Lamin-B1	NA	0.843299	-0.852203	-0.770314	-1.26502	0.43514	NA	NA	1.00484	NA	NA	-0.370232
P48426_T3	P48426_T3	_[Acetyl (Protein N-term)]AT[Phospho (STY)]PGNLGSSVLASK_	_[Acetyl (Protein N-term)]AT[Phospho (STY)]PGNLGSSVLASK_.2	PIP4K2A	P48426	Phosphatidylinositol 5-phosphate 4-kinase type-2 alpha	NA	NA	NA	NA	-0.433039	NA	NA	NA	NA	NA	NA	NA
Q92621_T3	Q92621_T3	_[Acetyl (Protein N-term)]AT[Phospho (STY)]PLAVNSAASLWGPYK_	_[Acetyl (Protein N-term)]AT[Phospho (STY)]PLAVNSAASLWGPYK_.2	NUP205	Q92621	Nuclear pore complex protein Nup205	-0.283061	-0.166597	0.075635	-0.368296	NA	-0.629248	NA	NA	-0.622746	0.348391	-0.223712	-0.683673
Q9NVD7_T3,S8	Q9NVD7_S8;Q9NVD7_T3	_[Acetyl (Protein N-term)]AT[Phospho (STY)]SPQKS[Phospho (STY)]PSVPK_	_[Acetyl (Protein N-term)]AT[Phospho (STY)]SPQKS[Phospho (STY)]PSVPK_.2	PARVA	Q9NVD7	Alpha-parvin	-1.67932	-0.281008	-1.27276	0.173473	0.0638065	-0.421363	-0.993958	-1.04819	0.678411	-2.66615	-2.28226	-0.131367
Q9NVD7_T3,S8,S14	Q9NVD7_S14;Q9NVD7_S8;Q9NVD7_T3	_[Acetyl (Protein N-term)]AT[Phospho (STY)]SPQKS[Phospho (STY)]PSVPKS[Phospho (STY)]PTPK_	_[Acetyl (Protein N-term)]AT[Phospho (STY)]SPQKS[Phospho (STY)]PSVPKS[Phospho (STY)]PTPK_.2	PARVA	Q9NVD7	Alpha-parvin	NA	-0.645391	-1.81529	0.552254	-0.33142	-0.334196	-1.22682	-2.1611	1.59965	NA	NA	0.684087
Q9NVD7_T3,S8,T16	Q9NVD7_S8;Q9NVD7_T16;Q9NVD7_T3	_[Acetyl (Protein N-term)]AT[Phospho (STY)]SPQKS[Phospho (STY)]PSVPKSPT[Phospho (STY)]PK_	_[Acetyl (Protein N-term)]AT[Phospho (STY)]SPQKS[Phospho (STY)]PSVPKSPT[Phospho (STY)]PK_.2	PARVA	Q9NVD7	Alpha-parvin	NA	-0.565472	-1.20416	0.633739	-0.294396	-0.354806	-1.18998	-2.01199	1.67312	NA	NA	0.758966
P06730_T3	P06730_T3	_[Acetyl (Protein N-term)]AT[Phospho (STY)]VEPETTPTPNPPTTEEEK_	_[Acetyl (Protein N-term)]AT[Phospho (STY)]VEPETTPTPNPPTTEEEK_.2	EIF4E	P06730	Eukaryotic translation initiation factor 4E	0.299714	2.00049	-0.057181	0.0247593	NA	-0.0100737	0.146149	0.147758	2.50699	0.029218	0.207999	NA
Q15020_S8,S10	Q15020_S10;Q15020_S8	_[Acetyl (Protein N-term)]ATAAETS[Phospho (STY)]AS[Phospho (STY)]EPEAESK_	_[Acetyl (Protein N-term)]ATAAETS[Phospho (STY)]AS[Phospho (STY)]EPEAESK_.2	SART3	Q15020	Squamous cell carcinoma antigen recognized by T-cells 3	NA	-1.19893	NA	NA	0.210739	-0.02502	NA	-2.58874	-0.306168	-1.69194	0.481408	NA
Q15020_S8	Q15020_S8	_[Acetyl (Protein N-term)]ATAAETS[Phospho (STY)]ASEPEAESK_	_[Acetyl (Protein N-term)]ATAAETS[Phospho (STY)]ASEPEAESK_.2	SART3	Q15020	Squamous cell carcinoma antigen recognized by T-cells 3	-0.755056	-0.385699	-0.604601	-1.14497	0.288028	-0.407105	-1.01506	-1.75662	-0.848652	-0.246342	1.12421	-0.877593
Q15020_S10	Q15020_S10	_[Acetyl (Protein N-term)]ATAAETSAS[Phospho (STY)]EPEAESK_	_[Acetyl (Protein N-term)]ATAAETSAS[Phospho (STY)]EPEAESK_.2	SART3	Q15020	Squamous cell carcinoma antigen recognized by T-cells 3	0.328853	0.0150121	0.382281	-0.911579	0.48115	-0.106824	-0.152093	-0.578845	-0.446143	0.276933	1.63786	-0.76337
Q8WTW3_T6	Q8WTW3_T6	_[Acetyl (Protein N-term)]ATAAT[Phospho (STY)]SPALK_	_[Acetyl (Protein N-term)]ATAAT[Phospho (STY)]SPALK_.2	COG1	Q8WTW3	Conserved oligomeric Golgi complex subunit 1	-1.37403	1.96658	-0.479101	0.660038	-0.123817	0.558073	-0.0663366	-0.210011	2.33783	-2.66643	-0.744511	0.891226
Q8WTW3_S7	Q8WTW3_S7	_[Acetyl (Protein N-term)]ATAATS[Phospho (STY)]PALK_	_[Acetyl (Protein N-term)]ATAATS[Phospho (STY)]PALK_.2	COG1	Q8WTW3	Conserved oligomeric Golgi complex subunit 1	-1.31562	1.98651	-0.452924	0.665766	-0.0561129	0.554127	-0.087568	-0.175268	2.33672	-2.58801	-0.761054	0.908049
O60293_S12	O60293_S12	_[Acetyl (Protein N-term)]ATADTPAPASS[Phospho (STY)]GLSPK_	_[Acetyl (Protein N-term)]ATADTPAPASS[Phospho (STY)]GLSPK_.2	ZFC3H1	O60293	Zinc finger C3H1 domain-containing protein	0.571989	-0.0563984	0.350447	0.139834	0.134831	0.210103	0.0326564	0.375341	-0.409543	0.801304	0.823608	-0.10343
O60293_S15	O60293_S15	_[Acetyl (Protein N-term)]ATADTPAPASSGLS[Phospho (STY)]PK_	_[Acetyl (Protein N-term)]ATADTPAPASSGLS[Phospho (STY)]PK_.2	ZFC3H1	O60293	Zinc finger C3H1 domain-containing protein	0.584377	-0.0566006	0.364365	0.147264	0.144027	0.216405	0.0365785	0.384803	-0.418168	0.813189	0.83753	-0.106515
P20700_T5	P20700_T5	_[Acetyl (Protein N-term)]ATAT[Phospho (STY)]PVPPR_	_[Acetyl (Protein N-term)]ATAT[Phospho (STY)]PVPPR_.2	LMNB1	P20700	Lamin-B1	-3.2098	0.650713	-0.812208	0.0257041	-0.222347	-0.0297693	-0.701139	-1.50285	2.12542	-2.16438	-1.52309	0.169608
Q9Y2I7_S8	Q9Y2I7_S8	_[Acetyl (Protein N-term)]ATDDKTS[Phospho (STY)]PTLDSANDLPR_	_[Acetyl (Protein N-term)]ATDDKTS[Phospho (STY)]PTLDSANDLPR_.2	PIKFYVE	Q9Y2I7	1-phosphatidylinositol 3-phosphate 5-kinase	NA	NA	NA	NA	NA	NA	NA	NA	NA	NA	NA	NA
Q96C19_S11	Q96C19_S11	_[Acetyl (Protein N-term)]ATDELATKLS[Phospho (STY)]R_	_[Acetyl (Protein N-term)]ATDELATKLS[Phospho (STY)]R_.2	EFHD2	Q96C19	EF-hand domain-containing protein D2	NA	-1.01063	-0.990821	NA	0.127395	0.260282	-1.13954	-1.14876	-0.431888	-2.05363	NA	-1.67725
Q5SSJ5_S6	Q5SSJ5_S6	_[Acetyl (Protein N-term)]ATDTS[Phospho (STY)]QGELVHPK_	_[Acetyl (Protein N-term)]ATDTS[Phospho (STY)]QGELVHPK_.2	HP1BP3	Q5SSJ5	Heterochromatin protein 1-binding protein 3	0.0595023	-1.13536	0.292573	0.850185	-0.288431	0.345831	1.90186	0.598841	0.455928	-0.185157	1.10662	-0.0256146
Q14CB8_S7	Q14CB8_S7	_[Acetyl (Protein N-term)]ATEAQS[Phospho (STY)]EGEVPAR_	_[Acetyl (Protein N-term)]ATEAQS[Phospho (STY)]EGEVPAR_.2	ARHGAP19	Q14CB8	Rho GTPase-activating protein 19	0.497765	-1.93467	-0.36709	NA	-0.678197	0.629435	-0.227136	0.174083	-2.02515	NA	-0.64558	NA
Q9C0J8_S7	Q9C0J8_S7	_[Acetyl (Protein N-term)]ATEIGS[Phospho (STY)]PPR_	_[Acetyl (Protein N-term)]ATEIGS[Phospho (STY)]PPR_.2	WDR33	Q9C0J8	pre-mRNA 3' end processing protein WDR33	-0.28002	-1.01244	-0.342096	-0.0727914	0.0588779	-0.272852	0.0424385	-0.342508	-1.76442	-1.00533	-0.58382	-0.033076
Q8NFU5_S7	Q8NFU5_S7	_[Acetyl (Protein N-term)]ATEPPS[Phospho (STY)]PLR_	_[Acetyl (Protein N-term)]ATEPPS[Phospho (STY)]PLR_.2	IPMK	Q8NFU5	Inositol polyphosphate multikinase	0.186638	0.304987	0.00123088	0.120625	0.233287	0.620989	0.68884	0.773211	-0.390467	-0.287745	-0.626942	0.105886
P82979_T5	P82979_T5	_[Acetyl (Protein N-term)]ATET[Phospho (STY)]VELHK_	_[Acetyl (Protein N-term)]ATET[Phospho (STY)]VELHK_.2	SARNP	P82979	SAP domain-containing ribonucleoprotein	NA	NA	NA	NA	NA	NA	NA	NA	NA	NA	NA	NA
Q15637_T8	Q15637_T8	_[Acetyl (Protein N-term)]ATGANAT[Phospho (STY)]PLDFPSK_	_[Acetyl (Protein N-term)]ATGANAT[Phospho (STY)]PLDFPSK_.2	SF1	Q15637	Splicing factor 1	-0.973522	-0.316704	-0.881929	-0.510358	-0.170133	-0.00254091	-0.197278	-0.560409	2.05233	NA	NA	0.321931
Q15637_S14	Q15637_S14	_[Acetyl (Protein N-term)]ATGANATPLDFPS[Phospho (STY)]K_	_[Acetyl (Protein N-term)]ATGANATPLDFPS[Phospho (STY)]K_.2	SF1	Q15637	Splicing factor 1	NA	NA	NA	NA	NA	NA	NA	NA	NA	NA	NA	NA
O76013_S14	O76013_S14	_[Acetyl (Protein N-term)]ATQTC[Carbamidomethyl (C)]TPTFSTGS[Phospho (STY)]IK_	_[Acetyl (Protein N-term)]ATQTC[Carbamidomethyl (C)]TPTFSTGS[Phospho (STY)]IK_.2	KRT36	O76013	Keratin, type I cuticular Ha6	NA	0.605757	NA	NA	NA	NA	NA	NA	NA	NA	NA	NA
Q5T4S7_S4	Q5T4S7_S4	_[Acetyl (Protein N-term)]ATS[Phospho (STY)]GGEEAAAAAPAPGTPATGADTTPGWEVAVR_	_[Acetyl (Protein N-term)]ATS[Phospho (STY)]GGEEAAAAAPAPGTPATGADTTPGWEVAVR_.3	UBR4	Q5T4S7	E3 ubiquitin-protein ligase UBR4	-0.57062	NA	NA	0.327535	NA	NA	0.824138	-1.56419	-0.0422812	-0.708313	1.68708	NA
Q9NVD7_S4,S8,S10	Q9NVD7_S10;Q9NVD7_S4;Q9NVD7_S8	_[Acetyl (Protein N-term)]ATS[Phospho (STY)]PQKS[Phospho (STY)]PS[Phospho (STY)]VPKSPTPK_	_[Acetyl (Protein N-term)]ATS[Phospho (STY)]PQKS[Phospho (STY)]PS[Phospho (STY)]VPKSPTPK_.2	PARVA	Q9NVD7	Alpha-parvin	NA	-0.830552	-2.30683	0.0688775	-0.360615	-0.304781	-1.86081	-2.60802	1.39688	NA	NA	0.589574
Q9NVD7_S4,S8	Q9NVD7_S4;Q9NVD7_S8	_[Acetyl (Protein N-term)]ATS[Phospho (STY)]PQKS[Phospho (STY)]PSVPK_	_[Acetyl (Protein N-term)]ATS[Phospho (STY)]PQKS[Phospho (STY)]PSVPK_.2	PARVA	Q9NVD7	Alpha-parvin	-1.8722	-0.162097	-1.2712	0.282756	0.0291506	-0.273127	-0.799395	-1.28772	0.523534	-2.99309	-2.27223	-0.137273
Q9NVD7_S4,S8,S14	Q9NVD7_S14;Q9NVD7_S4;Q9NVD7_S8	_[Acetyl (Protein N-term)]ATS[Phospho (STY)]PQKS[Phospho (STY)]PSVPKS[Phospho (STY)]PTPK_	_[Acetyl (Protein N-term)]ATS[Phospho (STY)]PQKS[Phospho (STY)]PSVPKS[Phospho (STY)]PTPK_.2	PARVA	Q9NVD7	Alpha-parvin	NA	-0.646464	-1.72156	0.545507	-0.332436	-0.340714	-1.26131	-2.12838	1.60036	NA	NA	0.696395
Q9NVD7_S4,S8,T16	Q9NVD7_S4;Q9NVD7_S8;Q9NVD7_T16	_[Acetyl (Protein N-term)]ATS[Phospho (STY)]PQKS[Phospho (STY)]PSVPKSPT[Phospho (STY)]PK_	_[Acetyl (Protein N-term)]ATS[Phospho (STY)]PQKS[Phospho (STY)]PSVPKSPT[Phospho (STY)]PK_.2	PARVA	Q9NVD7	Alpha-parvin	-2.14184	-0.652213	-1.35817	0.629437	-0.31573	-0.3015	-1.19913	-1.98133	1.61865	NA	NA	0.643117
Q9NVD7_S4	Q9NVD7_S4	_[Acetyl (Protein N-term)]ATS[Phospho (STY)]PQKSPSVPK_	_[Acetyl (Protein N-term)]ATS[Phospho (STY)]PQKSPSVPK_.2	PARVA	Q9NVD7	Alpha-parvin	-0.911456	-1.10346	-0.598104	-0.980459	0.0639976	0.105923	0.157363	-0.7513	0.15943	-2.12383	-2.03124	-1.55721
Q9NUP7_T6	Q9NUP7_T6	_[Acetyl (Protein N-term)]ATSAT[Phospho (STY)]SPHAPGFPAEGR_	_[Acetyl (Protein N-term)]ATSAT[Phospho (STY)]SPHAPGFPAEGR_.2	TRMT13	Q9NUP7	tRNA:m(4)X modification enzyme TRM13 homolog	0.40746	1.22734	-0.374368	-0.558635	0.0444771	-0.406404	-0.157751	0.0206191	0.193894	-0.148345	-0.938643	0.250668
Q9NUP7_S7	Q9NUP7_S7	_[Acetyl (Protein N-term)]ATSATS[Phospho (STY)]PHAPGFPAEGR_	_[Acetyl (Protein N-term)]ATSATS[Phospho (STY)]PHAPGFPAEGR_.2	TRMT13	Q9NUP7	tRNA:m(4)X modification enzyme TRM13 homolog	-0.350309	1.22778	-0.501602	-0.409314	0.0387061	-0.358872	-0.241216	-0.221061	0.237365	NA	-1.06272	-0.114261
Q5T4S7_T18	Q5T4S7_T18	_[Acetyl (Protein N-term)]ATSGGEEAAAAAPAPGT[Phospho (STY)]PATGADTTPGWEVAVR_	_[Acetyl (Protein N-term)]ATSGGEEAAAAAPAPGT[Phospho (STY)]PATGADTTPGWEVAVR_.3	UBR4	Q5T4S7	E3 ubiquitin-protein ligase UBR4	NA	0.573056	0.163248	-0.277184	NA	-0.650627	0.378091	-0.802723	2.30382	NA	NA	-0.418396
Q5T4S7_T21	Q5T4S7_T21	_[Acetyl (Protein N-term)]ATSGGEEAAAAAPAPGTPAT[Phospho (STY)]GADTTPGWEVAVR_	_[Acetyl (Protein N-term)]ATSGGEEAAAAAPAPGTPAT[Phospho (STY)]GADTTPGWEVAVR_.3	UBR4	Q5T4S7	E3 ubiquitin-protein ligase UBR4	NA	1.18381	-0.158558	0.0340792	-1.67504	-1.08282	-0.146426	-0.268573	2.71763	-0.978525	NA	-0.41583
Q9NVD7_S8,S10,T16	Q9NVD7_S10;Q9NVD7_S8;Q9NVD7_T16	_[Acetyl (Protein N-term)]ATSPQKS[Phospho (STY)]PS[Phospho (STY)]VPKSPT[Phospho (STY)]PK_	_[Acetyl (Protein N-term)]ATSPQKS[Phospho (STY)]PS[Phospho (STY)]VPKSPT[Phospho (STY)]PK_.3	PARVA	Q9NVD7	Alpha-parvin	NA	-0.978283	NA	0.577895	-0.0996269	-0.441597	-1.38927	NA	1.14228	NA	NA	0.448129
Q9NVD7_S8	Q9NVD7_S8	_[Acetyl (Protein N-term)]ATSPQKS[Phospho (STY)]PSVPK_	_[Acetyl (Protein N-term)]ATSPQKS[Phospho (STY)]PSVPK_.2	PARVA	Q9NVD7	Alpha-parvin	-0.664425	-1.11039	-0.27328	-0.47657	0.134687	0.30371	0.164057	-0.634715	0.189811	-2.2401	-1.84495	-1.37425
Q9NVD7_S10,S14	Q9NVD7_S10;Q9NVD7_S14	_[Acetyl (Protein N-term)]ATSPQKSPS[Phospho (STY)]VPKS[Phospho (STY)]PTPK_	_[Acetyl (Protein N-term)]ATSPQKSPS[Phospho (STY)]VPKS[Phospho (STY)]PTPK_.3	PARVA	Q9NVD7	Alpha-parvin	NA	NA	NA	NA	0.0224721	0.789666	-0.59229	NA	1.2408	NA	NA	NA
Q86TI2_T4	Q86TI2_T4	_[Acetyl (Protein N-term)]ATT[Phospho (STY)]GTPTADR_	_[Acetyl (Protein N-term)]ATT[Phospho (STY)]GTPTADR_.2	DPP9	Q86TI2	Dipeptidyl peptidase 9	-2.02453	0.0706048	NA	-0.873941	0.299747	2.00573	0.643647	2.02526	1.59404	-0.137328	0.169294	NA
P38919_S10	P38919_S10	_[Acetyl (Protein N-term)]ATTATM[Oxidation (M)]ATS[Phospho (STY)]GSAR_	_[Acetyl (Protein N-term)]ATTATM[Oxidation (M)]ATS[Phospho (STY)]GSAR_.2	EIF4A3	P38919	Eukaryotic initiation factor 4A-III	-1.61909	0.876206	-0.65538	-0.190232	0.544765	-0.0321703	-1.16829	-0.883606	-0.762245	-1.804	-1.01016	-1.21331
P38919_S12	P38919_S12	_[Acetyl (Protein N-term)]ATTATM[Oxidation (M)]ATSGS[Phospho (STY)]AR_	_[Acetyl (Protein N-term)]ATTATM[Oxidation (M)]ATSGS[Phospho (STY)]AR_.2	EIF4A3	P38919	Eukaryotic initiation factor 4A-III	-1.72473	1.1285	-0.706833	-0.289424	0.50997	-0.12336	-0.814655	-0.535972	-0.97039	-2.69375	-1.46978	-1.82991
Q86TI2_T6	Q86TI2_T6	_[Acetyl (Protein N-term)]ATTGT[Phospho (STY)]PTADR_	_[Acetyl (Protein N-term)]ATTGT[Phospho (STY)]PTADR_.2	DPP9	Q86TI2	Dipeptidyl peptidase 9	NA	0.719386	0.331671	0.156449	0.327921	-0.133707	0.239426	-1.579	2.76857	0.0902843	-0.386169	-1.23626
P06730_T8	P06730_T8	_[Acetyl (Protein N-term)]ATVEPET[Phospho (STY)]TPTPNPPTTEEEK_	_[Acetyl (Protein N-term)]ATVEPET[Phospho (STY)]TPTPNPPTTEEEK_.2	EIF4E	P06730	Eukaryotic translation initiation factor 4E	0.473481	1.3062	0.197814	0.44394	-0.371081	-0.00955741	0.317124	0.0221437	2.54364	0.0219332	-0.21359	-0.0460059
P06730_T9	P06730_T9	_[Acetyl (Protein N-term)]ATVEPETT[Phospho (STY)]PTPNPPTTEEEK_	_[Acetyl (Protein N-term)]ATVEPETT[Phospho (STY)]PTPNPPTTEEEK_.2	EIF4E	P06730	Eukaryotic translation initiation factor 4E	0.552781	1.10421	0.23305	-0.088534	-0.444683	NA	0.274971	0.699004	1.82669	0.518325	0.0333703	0.196611
P06730_T11	P06730_T11	_[Acetyl (Protein N-term)]ATVEPETTPT[Phospho (STY)]PNPPTTEEEK_	_[Acetyl (Protein N-term)]ATVEPETTPT[Phospho (STY)]PNPPTTEEEK_.2	EIF4E	P06730	Eukaryotic translation initiation factor 4E	0.255565	0.680389	-0.362487	-0.295383	-0.287379	0.0327984	0.418898	-0.456313	1.11592	1.06188	1.19787	-0.49369
P46821_S23	P46821_S23	_[Acetyl (Protein N-term)]ATVVVEATEPEPSGSIANPAAS[Phospho (STY)]TSPSLSHR_	_[Acetyl (Protein N-term)]ATVVVEATEPEPSGSIANPAAS[Phospho (STY)]TSPSLSHR_.3	MAP1B	P46821	Microtubule-associated protein 1B	NA	NA	NA	NA	-0.111627	0.0771968	NA	NA	NA	0.565345	NA	NA
P46821_T24	P46821_T24	_[Acetyl (Protein N-term)]ATVVVEATEPEPSGSIANPAAST[Phospho (STY)]SPSLSHR_	_[Acetyl (Protein N-term)]ATVVVEATEPEPSGSIANPAAST[Phospho (STY)]SPSLSHR_.3	MAP1B	P46821	Microtubule-associated protein 1B	NA	NA	NA	NA	-0.11003	0.10165	NA	NA	NA	0.622733	NA	NA
P46821_S25	P46821_S25	_[Acetyl (Protein N-term)]ATVVVEATEPEPSGSIANPAASTS[Phospho (STY)]PSLSHR_	_[Acetyl (Protein N-term)]ATVVVEATEPEPSGSIANPAASTS[Phospho (STY)]PSLSHR_.3	MAP1B	P46821	Microtubule-associated protein 1B	NA	NA	NA	NA	-0.11003	0.10165	NA	NA	NA	0.622732	NA	NA
Q9NVA2_S9	Q9NVA2_S9	_[Acetyl (Protein N-term)]AVAVGRPS[Phospho (STY)]NEELR_	_[Acetyl (Protein N-term)]AVAVGRPS[Phospho (STY)]NEELR_.2	SEPT11	Q9NVA2	Septin-11	-0.675482	-0.512645	-0.351726	0.305567	0.0510298	0.153941	-0.18037	0.276356	-0.81036	-0.562866	-0.0910724	-0.0658652
Q2M389_T5	Q2M389_T5	_[Acetyl (Protein N-term)]AVET[Phospho (STY)]LSPDWEFDR_	_[Acetyl (Protein N-term)]AVET[Phospho (STY)]LSPDWEFDR_.2	WASHC4	Q2M389	WASH complex subunit 4	NA	0.377557	-0.965785	0.455513	0.136964	-0.329839	0.230358	-0.235895	2.48531	-1.50976	NA	1.13232
Q2M389_S7	Q2M389_S7	_[Acetyl (Protein N-term)]AVETLS[Phospho (STY)]PDWEFDR_	_[Acetyl (Protein N-term)]AVETLS[Phospho (STY)]PDWEFDR_.2	WASHC4	Q2M389	WASH complex subunit 4	NA	0.39822	-0.931427	0.445947	0.113478	-0.453376	0.174549	-0.219712	2.54261	-1.45919	NA	1.23111
Q15691_S7	Q15691_S7	_[Acetyl (Protein N-term)]AVNVYS[Phospho (STY)]TSVTSDNLSR_	_[Acetyl (Protein N-term)]AVNVYS[Phospho (STY)]TSVTSDNLSR_.2	MAPRE1	Q15691	Microtubule-associated protein RP/EB family member 1	NA	0.964314	NA	NA	-0.164992	NA	NA	NA	NA	NA	NA	NA
Q15691_S9	Q15691_S9	_[Acetyl (Protein N-term)]AVNVYSTS[Phospho (STY)]VTSDNLSR_	_[Acetyl (Protein N-term)]AVNVYSTS[Phospho (STY)]VTSDNLSR_.2	MAPRE1	Q15691	Microtubule-associated protein RP/EB family member 1	0.86411	0.93092	0.748306	NA	0.11509	0.472324	NA	NA	0.81518	0.238185	NA	NA
Q15691_T11	Q15691_T11	_[Acetyl (Protein N-term)]AVNVYSTSVT[Phospho (STY)]SDNLSR_	_[Acetyl (Protein N-term)]AVNVYSTSVT[Phospho (STY)]SDNLSR_.2	MAPRE1	Q15691	Microtubule-associated protein RP/EB family member 1	NA	NA	NA	NA	1.00629	NA	NA	NA	1.78864	NA	NA	NA
Q460N5_S14	Q460N5_S14	_[Acetyl (Protein N-term)]AVPGSFPLLVEGS[Phospho (STY)]WGPDPPK_	_[Acetyl (Protein N-term)]AVPGSFPLLVEGS[Phospho (STY)]WGPDPPK_.2	PARP14	Q460N5	Poly [ADP-ribose] polymerase 14	NA	NA	NA	NA	NA	NA	NA	NA	NA	NA	NA	NA
Q9NR56_S4	Q9NR56_S4	_[Acetyl (Protein N-term)]AVS[Phospho (STY)]VTPIR_	_[Acetyl (Protein N-term)]AVS[Phospho (STY)]VTPIR_.2	MBNL1	Q9NR56	Muscleblind-like protein 1	NA	3.88069	-0.821689	2.91644	2.15046	0.247075	-0.628484	0.342597	0.989167	-1.31287	NA	1.72639
Q9BVM2_S9	Q9BVM2_S9	_[Acetyl (Protein N-term)]AVTGWLES[Phospho (STY)]LR_	_[Acetyl (Protein N-term)]AVTGWLES[Phospho (STY)]LR_.2	DPCD	Q9BVM2	Protein DPCD	NA	NA	NA	NA	NA	NA	NA	NA	NA	NA	NA	NA
O95070_S12	O95070_S12	_[Acetyl (Protein N-term)]AYHSGYGAHGS[Phospho (STY)]K_	_[Acetyl (Protein N-term)]AYHSGYGAHGS[Phospho (STY)]K_.2	YIF1A	O95070	Protein YIF1A	NA	NA	NA	NA	NA	0.0772181	NA	NA	NA	NA	NA	0.741
Q9Y277_T4	Q9Y277_T4	_[Acetyl (Protein N-term)]C[Carbamidomethyl (C)]NT[Phospho (STY)]PTYC[Carbamidomethyl (C)]DLGK_	_[Acetyl (Protein N-term)]C[Carbamidomethyl (C)]NT[Phospho (STY)]PTYC[Carbamidomethyl (C)]DLGK_.2	VDAC3	Q9Y277	Voltage-dependent anion-selective channel protein 3	0.0864789	-0.209961	0.29938	0.118435	0.0997553	-0.0884012	0.195066	0.213006	-0.389779	0.946558	0.653784	-0.122453
Q8TF20_S3,T6,S18	Q8TF20_S18;Q8TF20_S3;Q8TF20_T6	_[Acetyl (Protein N-term)]C[Carbamidomethyl (C)]S[Phospho (STY)]HFT[Phospho (STY)]QDFLPVQGIEDS[Phospho (STY)]FHK_	_[Acetyl (Protein N-term)]C[Carbamidomethyl (C)]S[Phospho (STY)]HFT[Phospho (STY)]QDFLPVQGIEDS[Phospho (STY)]FHK_.3	ZNF721	Q8TF20	Zinc finger protein 721	NA	NA	NA	NA	NA	NA	NA	NA	NA	NA	NA	0.333074
Q9NRG9_S3	Q9NRG9_S3	_[Acetyl (Protein N-term)]C[Carbamidomethyl (C)]S[Phospho (STY)]LGLFPPPPPR_	_[Acetyl (Protein N-term)]C[Carbamidomethyl (C)]S[Phospho (STY)]LGLFPPPPPR_.2	AAAS	Q9NRG9	Aladin	NA	2.9808	NA	NA	NA	NA	NA	NA	NA	NA	NA	NA
P60709_S14	P60709_S14	_[Acetyl (Protein N-term)]DDDIAALVVDNGS[Phospho (STY)]GMC[Carbamidomethyl (C)]K_	_[Acetyl (Protein N-term)]DDDIAALVVDNGS[Phospho (STY)]GMC[Carbamidomethyl (C)]K_.2	ACTB	P60709	Actin, cytoplasmic 1	NA	NA	NA	NA	0.867252	NA	NA	NA	NA	NA	NA	-0.0507131
Q9NQC3_S7,S11,S15	Q9NQC3_S11;Q9NQC3_S15;Q9NQC3_S7	_[Acetyl (Protein N-term)]EDLDQS[Phospho (STY)]PLVS[Phospho (STY)]SSDS[Phospho (STY)]PPRPQPAFK_	_[Acetyl (Protein N-term)]EDLDQS[Phospho (STY)]PLVS[Phospho (STY)]SSDS[Phospho (STY)]PPRPQPAFK_.3	RTN4	Q9NQC3	Reticulon-4	-1.15377	1.06864	-1.31431	0.393801	0.538932	0.659663	-0.208125	-0.888467	1.99547	1.20983	-2.13315	0.075772
Q6I9Y2_T5	Q6I9Y2_T5	_[Acetyl (Protein N-term)]GAVT[Phospho (STY)]DDEVIR_	_[Acetyl (Protein N-term)]GAVT[Phospho (STY)]DDEVIR_.2	THOC7	Q6I9Y2	THO complex subunit 7 homolog	NA	NA	NA	NA	NA	NA	NA	NA	NA	NA	NA	NA
Q9BXP5_S4	Q9BXP5_S4	_[Acetyl (Protein N-term)]GDS[Phospho (STY)]DDEYDRR_	_[Acetyl (Protein N-term)]GDS[Phospho (STY)]DDEYDRR_.2	SRRT	Q9BXP5	Serrate RNA effector molecule homolog	0.62827	0.0610202	1.20399	0.561061	0.388619	-0.661636	1.03822	0.715435	0.861965	0.769704	1.64542	0.417891
Q92620_S9	Q92620_S9	_[Acetyl (Protein N-term)]GDTSEDAS[Phospho (STY)]IHR_	_[Acetyl (Protein N-term)]GDTSEDAS[Phospho (STY)]IHR_.2	DHX38	Q92620	Pre-mRNA-splicing factor ATP-dependent RNA helicase PRP16	NA	NA	NA	NA	NA	NA	NA	NA	NA	NA	NA	NA
Q9NYA4_S8	Q9NYA4_S8	_[Acetyl (Protein N-term)]GEEGPPS[Phospho (STY)]LEYIQAK_	_[Acetyl (Protein N-term)]GEEGPPS[Phospho (STY)]LEYIQAK_.2	MTMR4	Q9NYA4	Myotubularin-related protein 4	NA	NA	NA	NA	NA	-0.276286	NA	-0.293918	NA	NA	NA	NA
Q14872_S5	Q14872_S5	_[Acetyl (Protein N-term)]GEHS[Phospho (STY)]PDNNIIYFEAEEDELTPDDK_	_[Acetyl (Protein N-term)]GEHS[Phospho (STY)]PDNNIIYFEAEEDELTPDDK_.2	MTF1	Q14872	Metal regulatory transcription factor 1	NA	NA	0.0903301	NA	NA	NA	NA	NA	NA	1.55252	NA	1.72527
P18850_S16	P18850_S16	_[Acetyl (Protein N-term)]GEPAGVAGTMESPFS[Phospho (STY)]PGLFHR_	_[Acetyl (Protein N-term)]GEPAGVAGTMESPFS[Phospho (STY)]PGLFHR_.3	ATF6	P18850	Cyclic AMP-dependent transcription factor ATF-6 alpha	NA	NA	NA	NA	NA	NA	-1.71247	NA	NA	NA	NA	NA
P62273_Y7,S9	P62273_S9;P62273_Y7	_[Acetyl (Protein N-term)]GHQQLY[Phospho (STY)]WS[Phospho (STY)]HPR_	_[Acetyl (Protein N-term)]GHQQLY[Phospho (STY)]WS[Phospho (STY)]HPR_.3	RPS29	P62273	40S ribosomal protein S29	1.01744	0.0917708	-0.0722122	1.44929	-0.322826	0.0240714	-0.0387583	0.501613	-0.859066	1.26798	0.922896	0.284897
O15156_S3	O15156_S3	_[Acetyl (Protein N-term)]GS[Phospho (STY)]PEDDLIGIPFPDHSSELLSC[Carbamidomethyl (C)]LNEQR_	_[Acetyl (Protein N-term)]GS[Phospho (STY)]PEDDLIGIPFPDHSSELLSC[Carbamidomethyl (C)]LNEQR_.3	ZBTB7B	O15156	Zinc finger and BTB domain-containing protein 7B	NA	0.295646	NA	NA	NA	NA	NA	NA	NA	NA	NA	NA
Q9NS56_S9	Q9NS56_S9	_[Acetyl (Protein N-term)]GSQPPLGS[Phospho (STY)]PLSR_	_[Acetyl (Protein N-term)]GSQPPLGS[Phospho (STY)]PLSR_.2	TOPORS	Q9NS56	E3 ubiquitin-protein ligase Topors	0.398646	-0.416044	-0.545607	-1.57655	0.147828	-0.417165	-0.722373	0.181566	-1.62568	-1.96038	-2.74295	-1.30532
P53611_T3	P53611_T3	_[Acetyl (Protein N-term)]GT[Phospho (STY)]PQKDVIIK_	_[Acetyl (Protein N-term)]GT[Phospho (STY)]PQKDVIIK_.2	RABGGTB	P53611	Geranylgeranyl transferase type-2 subunit beta	NA	NA	NA	NA	-0.480381	NA	-1.64495	NA	NA	-1.812	-0.882361	NA
Q15544_S7	Q15544_S7	_[Acetyl (Protein N-term)]M[Oxidation (M)]DDAHES[Phospho (STY)]PSDK_	_[Acetyl (Protein N-term)]M[Oxidation (M)]DDAHES[Phospho (STY)]PSDK_.2	TAF11	Q15544	Transcription initiation factor TFIID subunit 11	1.25602	0.474193	1.86066	-0.408813	NA	-0.360639	NA	NA	-1.04896	0.212913	NA	NA
Q9P1Y6_S5	Q9P1Y6_S5	_[Acetyl (Protein N-term)]M[Oxidation (M)]DDDS[Phospho (STY)]LDELVAR_	_[Acetyl (Protein N-term)]M[Oxidation (M)]DDDS[Phospho (STY)]LDELVAR_.2	PHRF1	Q9P1Y6	PHD and RING finger domain-containing protein 1	-0.311064	-1.20748	0.939644	-0.562888	0.605994	-2.73041	NA	NA	-2.71472	NA	NA	-1.56063
Q9BTU6_S5	Q9BTU6_S5	_[Acetyl (Protein N-term)]M[Oxidation (M)]DETS[Phospho (STY)]PLVSPER_	_[Acetyl (Protein N-term)]M[Oxidation (M)]DETS[Phospho (STY)]PLVSPER_.2	PI4K2A	Q9BTU6	Phosphatidylinositol 4-kinase type 2-alpha	2.77644	0.249244	NA	-0.257749	1.15679	-0.63074	NA	NA	NA	1.55999	NA	NA
Q9BTU6_S9	Q9BTU6_S9	_[Acetyl (Protein N-term)]M[Oxidation (M)]DETSPLVS[Phospho (STY)]PER_	_[Acetyl (Protein N-term)]M[Oxidation (M)]DETSPLVS[Phospho (STY)]PER_.2	PI4K2A	Q9BTU6	Phosphatidylinositol 4-kinase type 2-alpha	-0.574248	0.340797	NA	1.47398	NA	0.326864	NA	NA	NA	-2.45074	NA	NA
O14730_S8	O14730_S8	_[Acetyl (Protein N-term)]M[Oxidation (M)]DLVGVAS[Phospho (STY)]PEPGTAAAWGPSK_	_[Acetyl (Protein N-term)]M[Oxidation (M)]DLVGVAS[Phospho (STY)]PEPGTAAAWGPSK_.3	RIOK3	O14730	Serine/threonine-protein kinase RIO3	-1.54391	-0.559862	0.172379	NA	NA	0.321659	0.0670424	NA	NA	-1.32642	NA	-0.288666
P50402_S8	P50402_S8	_[Acetyl (Protein N-term)]M[Oxidation (M)]DNYADLS[Phospho (STY)]DTELTTLLR_	_[Acetyl (Protein N-term)]M[Oxidation (M)]DNYADLS[Phospho (STY)]DTELTTLLR_.2	EMD	P50402	Emerin	0.381327	-0.214934	NA	NA	0.313442	-0.57713	NA	-1.21138	-0.416322	1.14602	0.588436	NA
P50402_T10	P50402_T10	_[Acetyl (Protein N-term)]M[Oxidation (M)]DNYADLSDT[Phospho (STY)]ELTTLLR_	_[Acetyl (Protein N-term)]M[Oxidation (M)]DNYADLSDT[Phospho (STY)]ELTTLLR_.2	EMD	P50402	Emerin	0.370782	-0.236024	NA	NA	-0.319077	-0.682916	-2.33135	NA	0.447018	1.11238	0.617853	NA
Q9BUH6_S5	Q9BUH6_S5	_[Acetyl (Protein N-term)]M[Oxidation (M)]DPLS[Phospho (STY)]PPLC[Carbamidomethyl (C)]TLPPGPEPPR_	_[Acetyl (Protein N-term)]M[Oxidation (M)]DPLS[Phospho (STY)]PPLC[Carbamidomethyl (C)]TLPPGPEPPR_.2	PAXX	Q9BUH6	Protein PAXX	NA	-0.22285	0.824937	0.0527684	NA	1.49923	NA	0.213306	-1.64928	NA	NA	NA
P80297_S6	P80297_S6	_[Acetyl (Protein N-term)]M[Oxidation (M)]DPNC[Carbamidomethyl (C)]S[Phospho (STY)]C[Carbamidomethyl (C)]SPVGSC[Carbamidomethyl (C)]AC[Carbamidomethyl (C)]AGSC[Carbamidomethyl (C)]K_	_[Acetyl (Protein N-term)]M[Oxidation (M)]DPNC[Carbamidomethyl (C)]S[Phospho (STY)]C[Carbamidomethyl (C)]SPVGSC[Carbamidomethyl (C)]AC[Carbamidomethyl (C)]AGSC[Carbamidomethyl (C)]K_.2	MT1X	P80297	Metallothionein-1X	NA	NA	NA	NA	NA	NA	-0.136387	NA	NA	NA	NA	NA
Q96ST2_Y5,Y6	Q96ST2_Y5;Q96ST2_Y6	_[Acetyl (Protein N-term)]M[Oxidation (M)]DSEY[Phospho (STY)]Y[Phospho (STY)]SGDQSDDGGATPVQDER_	_[Acetyl (Protein N-term)]M[Oxidation (M)]DSEY[Phospho (STY)]Y[Phospho (STY)]SGDQSDDGGATPVQDER_.2	IWS1	Q96ST2	Protein IWS1 homolog	1.28528	0.195875	1.31042	-1.66452	0.215248	-0.04398	NA	0.340256	NA	NA	0.313425	NA
Q96ST2_Y6,S11	Q96ST2_S11;Q96ST2_Y6	_[Acetyl (Protein N-term)]M[Oxidation (M)]DSEYY[Phospho (STY)]SGDQS[Phospho (STY)]DDGGATPVQDER_	_[Acetyl (Protein N-term)]M[Oxidation (M)]DSEYY[Phospho (STY)]SGDQS[Phospho (STY)]DDGGATPVQDER_.2	IWS1	Q96ST2	Protein IWS1 homolog	1.03603	NA	0.630185	1.51656	0.262324	0.656434	NA	0.441672	NA	0.0564028	-0.229876	NA
Q96ST2_Y6,T17	Q96ST2_T17;Q96ST2_Y6	_[Acetyl (Protein N-term)]M[Oxidation (M)]DSEYY[Phospho (STY)]SGDQSDDGGAT[Phospho (STY)]PVQDER_	_[Acetyl (Protein N-term)]M[Oxidation (M)]DSEYY[Phospho (STY)]SGDQSDDGGAT[Phospho (STY)]PVQDER_.2	IWS1	Q96ST2	Protein IWS1 homolog	0.690194	1.06001	0.421439	-1.03938	0.0970483	0.655759	NA	0.549736	NA	0.216427	-0.319499	NA
Q96ST2_S11,T17	Q96ST2_S11;Q96ST2_T17	_[Acetyl (Protein N-term)]M[Oxidation (M)]DSEYYSGDQS[Phospho (STY)]DDGGAT[Phospho (STY)]PVQDER_	_[Acetyl (Protein N-term)]M[Oxidation (M)]DSEYYSGDQS[Phospho (STY)]DDGGAT[Phospho (STY)]PVQDER_.2	IWS1	Q96ST2	Protein IWS1 homolog	0.912629	1.15192	1.43654	1.36256	0.809391	0.718993	NA	0.482183	NA	1.65492	-0.52718	NA
Q96ST2_T17	Q96ST2_T17	_[Acetyl (Protein N-term)]M[Oxidation (M)]DSEYYSGDQSDDGGAT[Phospho (STY)]PVQDER_	_[Acetyl (Protein N-term)]M[Oxidation (M)]DSEYYSGDQSDDGGAT[Phospho (STY)]PVQDER_.2	IWS1	Q96ST2	Protein IWS1 homolog	0.795912	2.89552	NA	-0.70663	NA	NA	NA	NA	1.37491	NA	NA	NA
Q86VM9_S6	Q86VM9_S6	_[Acetyl (Protein N-term)]M[Oxidation (M)]DVAES[Phospho (STY)]PER_	_[Acetyl (Protein N-term)]M[Oxidation (M)]DVAES[Phospho (STY)]PER_.2	ZC3H18	Q86VM9	Zinc finger CCCH domain-containing protein 18	0.593433	0.428697	0.946148	0.616821	0.992303	-0.275646	-0.423458	0.168407	-1.16944	1.74486	0.890483	0.149361
Q8IUE0_S19	Q8IUE0_S19	_[Acetyl (Protein N-term)]M[Oxidation (M)]EAAADGPAETQSPVEKDS[Phospho (STY)]PAK_	_[Acetyl (Protein N-term)]M[Oxidation (M)]EAAADGPAETQSPVEKDS[Phospho (STY)]PAK_.2	TGIF2LY;TGIF2LX	Q8IUE0;Q8IUE1	Homeobox protein TGIF2LY;Homeobox protein TGIF2LX	NA	NA	NA	NA	0.214237	NA	NA	NA	NA	NA	NA	NA
Q8IXU6_S5	Q8IXU6_S5	_[Acetyl (Protein N-term)]M[Oxidation (M)]EADS[Phospho (STY)]PAGPGAPEPLAEGAAAEFSSLLR_	_[Acetyl (Protein N-term)]M[Oxidation (M)]EADS[Phospho (STY)]PAGPGAPEPLAEGAAAEFSSLLR_.3	SLC35F2	Q8IXU6	Solute carrier family 35 member F2	NA	NA	NA	NA	NA	NA	NA	NA	NA	NA	NA	NA
O94763_T5	O94763_T5	_[Acetyl (Protein N-term)]M[Oxidation (M)]EAPT[Phospho (STY)]VETPPDPSPPSAPAPALVPLR_	_[Acetyl (Protein N-term)]M[Oxidation (M)]EAPT[Phospho (STY)]VETPPDPSPPSAPAPALVPLR_.3	URI1	O94763	Unconventional prefoldin RPB5 interactor 1	NA	NA	-0.52106	2.03739	2.25485	NA	NA	NA	1.80623	NA	NA	NA
O94763_S13	O94763_S13	_[Acetyl (Protein N-term)]M[Oxidation (M)]EAPTVETPPDPS[Phospho (STY)]PPSAPAPALVPLR_	_[Acetyl (Protein N-term)]M[Oxidation (M)]EAPTVETPPDPS[Phospho (STY)]PPSAPAPALVPLR_.3	URI1	O94763	Unconventional prefoldin RPB5 interactor 1	NA	NA	NA	1.2571	1.05908	NA	-1.54942	NA	1.60582	NA	-1.88385	NA
Q9NQC3_S12,S15	Q9NQC3_S12;Q9NQC3_S15	_[Acetyl (Protein N-term)]M[Oxidation (M)]EDLDQSPLVSS[Phospho (STY)]SDS[Phospho (STY)]PPRPQPAFK_	_[Acetyl (Protein N-term)]M[Oxidation (M)]EDLDQSPLVSS[Phospho (STY)]SDS[Phospho (STY)]PPRPQPAFK_.3	RTN4	Q9NQC3	Reticulon-4	1.00139	NA	NA	NA	0.39714	-1.81865	NA	0.520705	-1.02472	2.05068	NA	NA
Q9NQC3_S13,S15	Q9NQC3_S13;Q9NQC3_S15	_[Acetyl (Protein N-term)]M[Oxidation (M)]EDLDQSPLVSSS[Phospho (STY)]DS[Phospho (STY)]PPRPQPAFK_	_[Acetyl (Protein N-term)]M[Oxidation (M)]EDLDQSPLVSSS[Phospho (STY)]DS[Phospho (STY)]PPRPQPAFK_.3	RTN4	Q9NQC3	Reticulon-4	NA	NA	NA	NA	0.631077	1.1082	NA	NA	NA	NA	NA	NA
Q9NQC3_S15	Q9NQC3_S15	_[Acetyl (Protein N-term)]M[Oxidation (M)]EDLDQSPLVSSSDS[Phospho (STY)]PPRPQPAFK_	_[Acetyl (Protein N-term)]M[Oxidation (M)]EDLDQSPLVSSSDS[Phospho (STY)]PPRPQPAFK_.3	RTN4	Q9NQC3	Reticulon-4	-0.35818	0.57113	0.42757	0.309161	-0.761356	-0.824046	-0.757164	-0.0920467	-0.435935	1.19082	0.106392	-1.07311
P06748_S4	P06748_S4	_[Acetyl (Protein N-term)]M[Oxidation (M)]EDS[Phospho (STY)]MDM[Oxidation (M)]DM[Oxidation (M)]SPLRPQNYLFGC[Carbamidomethyl (C)]ELK_	_[Acetyl (Protein N-term)]M[Oxidation (M)]EDS[Phospho (STY)]MDM[Oxidation (M)]DM[Oxidation (M)]SPLRPQNYLFGC[Carbamidomethyl (C)]ELK_.3	NPM1	P06748	Nucleophosmin	0.461443	0.688844	0.693163	0.779945	-0.192548	0.373105	0.51933	-0.294221	1.41655	0.973356	1.33358	2.02919
Q13336_S4	Q13336_S4	_[Acetyl (Protein N-term)]M[Oxidation (M)]EDS[Phospho (STY)]PTMVR_	_[Acetyl (Protein N-term)]M[Oxidation (M)]EDS[Phospho (STY)]PTMVR_.2	SLC14A1	Q13336	Urea transporter 1	NA	NA	NA	NA	-0.0615288	NA	NA	NA	NA	NA	NA	NA
Q9BT73_T4	Q9BT73_T4	_[Acetyl (Protein N-term)]M[Oxidation (M)]EDT[Phospho (STY)]PLVISK_	_[Acetyl (Protein N-term)]M[Oxidation (M)]EDT[Phospho (STY)]PLVISK_.2	PSMG3	Q9BT73	Proteasome assembly chaperone 3	NA	NA	NA	NA	NA	NA	NA	NA	NA	NA	NA	NA
Q9BW27_S18	Q9BW27_S18	_[Acetyl (Protein N-term)]M[Oxidation (M)]EELDGEPTVTLIPGVNS[Phospho (STY)]K_	_[Acetyl (Protein N-term)]M[Oxidation (M)]EELDGEPTVTLIPGVNS[Phospho (STY)]K_.3	NUP85	Q9BW27	Nuclear pore complex protein Nup85	NA	NA	NA	NA	-0.258794	-0.743524	NA	NA	NA	NA	NA	NA
Q9P0U4_S6	Q9P0U4_S6	_[Acetyl (Protein N-term)]M[Oxidation (M)]EGDGS[Phospho (STY)]DPEPPDAGEDSK_	_[Acetyl (Protein N-term)]M[Oxidation (M)]EGDGS[Phospho (STY)]DPEPPDAGEDSK_.2	CXXC1	Q9P0U4	CXXC-type zinc finger protein 1	NA	1.67705	-0.164008	NA	NA	NA	NA	NA	NA	1.21787	NA	NA
Q96KB5_S11	Q96KB5_S11	_[Acetyl (Protein N-term)]M[Oxidation (M)]EGISNFKTPS[Phospho (STY)]K_	_[Acetyl (Protein N-term)]M[Oxidation (M)]EGISNFKTPS[Phospho (STY)]K_.2	PBK	Q96KB5	Lymphokine-activated killer T-cell-originated protein kinase	NA	NA	NA	-0.307618	0.063406	NA	NA	NA	0.466242	NA	NA	NA
P29590_S8	P29590_S8	_[Acetyl (Protein N-term)]M[Oxidation (M)]EPAPARS[Phospho (STY)]PR_	_[Acetyl (Protein N-term)]M[Oxidation (M)]EPAPARS[Phospho (STY)]PR_.2	PML	P29590	Protein PML	NA	NA	1.78813	-0.202709	0.769471	-0.367592	NA	1.69317	NA	-2.27289	NA	0.423377
Q9UEG4_T5	Q9UEG4_T5	_[Acetyl (Protein N-term)]M[Oxidation (M)]EPET[Phospho (STY)]ALWGPDLQGPEQSPNDAHR_	_[Acetyl (Protein N-term)]M[Oxidation (M)]EPET[Phospho (STY)]ALWGPDLQGPEQSPNDAHR_.3	ZNF629	Q9UEG4	Zinc finger protein 629	-0.0529876	NA	NA	NA	NA	NA	NA	NA	NA	NA	NA	NA
P28347_S9	P28347_S9	_[Acetyl (Protein N-term)]M[Oxidation (M)]EPSSWSGS[Phospho (STY)]ESPAENMER_	_[Acetyl (Protein N-term)]M[Oxidation (M)]EPSSWSGS[Phospho (STY)]ESPAENMER_.2	TEAD1	P28347	Transcriptional enhancer factor TEF-1	NA	NA	1.22512	NA	-0.577054	0.616558	NA	0.329761	NA	NA	2.40617	-0.350706
P28347_S11	P28347_S11	_[Acetyl (Protein N-term)]M[Oxidation (M)]EPSSWSGSES[Phospho (STY)]PAENMER_	_[Acetyl (Protein N-term)]M[Oxidation (M)]EPSSWSGSES[Phospho (STY)]PAENMER_.2	TEAD1	P28347	Transcriptional enhancer factor TEF-1	1.03775	NA	1.43527	-0.528744	-1.33251	NA	NA	-0.18574	NA	NA	NA	0.408273
Q8TDP1_S3	Q8TDP1_S3	_[Acetyl (Protein N-term)]M[Oxidation (M)]ES[Phospho (STY)]GDEAAIER_	_[Acetyl (Protein N-term)]M[Oxidation (M)]ES[Phospho (STY)]GDEAAIER_.2	RNASEH2C	Q8TDP1	Ribonuclease H2 subunit C	NA	1.11463	NA	NA	0.0613588	-0.915961	NA	NA	3.33288	-0.250571	NA	NA
Q9UKK9_S3	Q9UKK9_S3	_[Acetyl (Protein N-term)]M[Oxidation (M)]ES[Phospho (STY)]QEPTESSQNGK_	_[Acetyl (Protein N-term)]M[Oxidation (M)]ES[Phospho (STY)]QEPTESSQNGK_.2	NUDT5	Q9UKK9	ADP-sugar pyrophosphatase	NA	NA	NA	NA	NA	NA	NA	NA	NA	NA	NA	NA
Q9UKK9_S9	Q9UKK9_S9	_[Acetyl (Protein N-term)]M[Oxidation (M)]ESQEPTES[Phospho (STY)]SQNGK_	_[Acetyl (Protein N-term)]M[Oxidation (M)]ESQEPTES[Phospho (STY)]SQNGK_.2	NUDT5	Q9UKK9	ADP-sugar pyrophosphatase	2.13429	0.154392	NA	2.53333	NA	-0.132334	NA	NA	NA	2.91772	NA	NA
Q9UKK9_S10	Q9UKK9_S10	_[Acetyl (Protein N-term)]M[Oxidation (M)]ESQEPTESS[Phospho (STY)]QNGK_	_[Acetyl (Protein N-term)]M[Oxidation (M)]ESQEPTESS[Phospho (STY)]QNGK_.2	NUDT5	Q9UKK9	ADP-sugar pyrophosphatase	2.12668	0.218015	NA	2.54823	NA	-0.123006	NA	NA	NA	2.96795	NA	NA
Q9UHB6_S4	Q9UHB6_S4	_[Acetyl (Protein N-term)]M[Oxidation (M)]ESS[Phospho (STY)]PFNR_	_[Acetyl (Protein N-term)]M[Oxidation (M)]ESS[Phospho (STY)]PFNR_.2	LIMA1	Q9UHB6	LIM domain and actin-binding protein 1	NA	0.893461	-1.99739	NA	NA	0.106756	NA	-1.74416	0.044343	NA	NA	NA
P02545_T3	P02545_T3	_[Acetyl (Protein N-term)]M[Oxidation (M)]ET[Phospho (STY)]PSQR_	_[Acetyl (Protein N-term)]M[Oxidation (M)]ET[Phospho (STY)]PSQR_.2	LMNA	P02545	Prelamin-A/C	-0.670496	0.290562	-0.617533	0.0360022	0.603259	-0.13878	-0.517674	-1.07144	1.64256	-1.42671	-1.37446	-0.183376
Q86UP3_S6	Q86UP3_S6	_[Acetyl (Protein N-term)]M[Oxidation (M)]ETC[Carbamidomethyl (C)]DS[Phospho (STY)]PPISR_	_[Acetyl (Protein N-term)]M[Oxidation (M)]ETC[Carbamidomethyl (C)]DS[Phospho (STY)]PPISR_.2	ZFHX4	Q86UP3	Zinc finger homeobox protein 4	NA	NA	NA	NA	NA	NA	NA	NA	NA	NA	NA	NA
Q86UP3_S10	Q86UP3_S10	_[Acetyl (Protein N-term)]M[Oxidation (M)]ETC[Carbamidomethyl (C)]DSPPIS[Phospho (STY)]R_	_[Acetyl (Protein N-term)]M[Oxidation (M)]ETC[Carbamidomethyl (C)]DSPPIS[Phospho (STY)]R_.2	ZFHX4	Q86UP3	Zinc finger homeobox protein 4	NA	NA	NA	NA	-0.291019	NA	NA	NA	0.517047	NA	NA	NA
P02545_S5	P02545_S5	_[Acetyl (Protein N-term)]M[Oxidation (M)]ETPS[Phospho (STY)]QR_	_[Acetyl (Protein N-term)]M[Oxidation (M)]ETPS[Phospho (STY)]QR_.2	LMNA	P02545	Prelamin-A/C	3.02405	0.209185	1.84551	-0.214093	1.61855	0.311076	0.99957	2.55173	0.0130437	0.439139	1.19011	0.0652558
Q5T0W9_S8	Q5T0W9_S8	_[Acetyl (Protein N-term)]M[Oxidation (M)]ETSSMLS[Phospho (STY)]SLNDEC[Carbamidomethyl (C)]K_	_[Acetyl (Protein N-term)]M[Oxidation (M)]ETSSMLS[Phospho (STY)]SLNDEC[Carbamidomethyl (C)]K_.2	FAM83B	Q5T0W9	Protein FAM83B	NA	NA	NA	NA	NA	NA	NA	NA	NA	NA	NA	NA
Q9NWV8_T10,S20	Q9NWV8_S20;Q9NWV8_T10	_[Acetyl (Protein N-term)]M[Oxidation (M)]EVAEPSSPT[Phospho (STY)]EEEEEEEEHS[Phospho (STY)]AEPR_	_[Acetyl (Protein N-term)]M[Oxidation (M)]EVAEPSSPT[Phospho (STY)]EEEEEEEEHS[Phospho (STY)]AEPR_.3	BABAM1	Q9NWV8	BRISC and BRCA1-A complex member 1	NA	NA	NA	NA	NA	NA	NA	NA	NA	NA	NA	NA
O60256_T5	O60256_T5	_[Acetyl (Protein N-term)]M[Oxidation (M)]FC[Carbamidomethyl (C)]VT[Phospho (STY)]PPELETK_	_[Acetyl (Protein N-term)]M[Oxidation (M)]FC[Carbamidomethyl (C)]VT[Phospho (STY)]PPELETK_.2	PRPSAP2	O60256	Phosphoribosyl pyrophosphate synthase-associated protein 2	-0.0593185	-0.510122	2.87232	-1.75775	1.14055	-2.58387	-0.847586	NA	-0.609869	-2.27709	-0.860368	NA
P04632_S6	P04632_S6	_[Acetyl (Protein N-term)]M[Oxidation (M)]FLVNS[Phospho (STY)]FLK_	_[Acetyl (Protein N-term)]M[Oxidation (M)]FLVNS[Phospho (STY)]FLK_.2	CAPNS1	P04632	Calpain small subunit 1	NA	NA	NA	NA	NA	NA	NA	NA	NA	NA	NA	NA
Q8WUM0_S7	Q8WUM0_S7	_[Acetyl (Protein N-term)]M[Oxidation (M)]FPAAPS[Phospho (STY)]PR_	_[Acetyl (Protein N-term)]M[Oxidation (M)]FPAAPS[Phospho (STY)]PR_.2	NUP133	Q8WUM0	Nuclear pore complex protein Nup133	-1.97079	0.488198	-0.207925	0.132807	0.529201	-1.13868	-0.986503	NA	0.658427	-2.2618	-2.40215	NA
Q3SY56_T3	Q3SY56_T3	_[Acetyl (Protein N-term)]M[Oxidation (M)]LT[Phospho (STY)]AVC[Carbamidomethyl (C)]GSLGSQHTEAPHASPPR_	_[Acetyl (Protein N-term)]M[Oxidation (M)]LT[Phospho (STY)]AVC[Carbamidomethyl (C)]GSLGSQHTEAPHASPPR_.3	SP6	Q3SY56	Transcription factor Sp6	1.53449	-1.47998	NA	NA	NA	0.479229	NA	0.745276	NA	0.914041	NA	NA
Q13835_S4	Q13835_S4	_[Acetyl (Protein N-term)]M[Oxidation (M)]NHS[Phospho (STY)]PLK_	_[Acetyl (Protein N-term)]M[Oxidation (M)]NHS[Phospho (STY)]PLK_.2	PKP1	Q13835	Plakophilin-1	NA	-0.00281366	NA	NA	NA	-0.303216	NA	NA	NA	NA	NA	NA
C9JQL5_T4	C9JQL5_T4	_[Acetyl (Protein N-term)]M[Oxidation (M)]NHT[Phospho (STY)]VQTFFSPVNSGQPPNYEMLK_	_[Acetyl (Protein N-term)]M[Oxidation (M)]NHT[Phospho (STY)]VQTFFSPVNSGQPPNYEMLK_.3	NA	C9JQL5	Putative dispanin subfamily A member 2d	NA	NA	NA	NA	NA	-0.467813	NA	NA	NA	NA	NA	NA
P17980_S9	P17980_S9	_[Acetyl (Protein N-term)]M[Oxidation (M)]NLLPNIES[Phospho (STY)]PVTR_	_[Acetyl (Protein N-term)]M[Oxidation (M)]NLLPNIES[Phospho (STY)]PVTR_.2	PSMC3	P17980	26S proteasome regulatory subunit 6A	0.298406	2.8669	0.8589	0.991425	0.330102	-1.70217	-0.497173	-0.179382	2.974	-0.992537	NA	NA
Q92567_S6	Q92567_S6	_[Acetyl (Protein N-term)]M[Oxidation (M)]NPVYS[Phospho (STY)]PVQPGAPYGNPK_	_[Acetyl (Protein N-term)]M[Oxidation (M)]NPVYS[Phospho (STY)]PVQPGAPYGNPK_.2	FAM168A	Q92567	Protein FAM168A	0.296424	NA	NA	NA	0.536024	NA	NA	NA	NA	NA	NA	NA
Q9C075_S14	Q9C075_S14	_[Acetyl (Protein N-term)]M[Oxidation (M)]NSGHSFSQTPSAS[Phospho (STY)]FHGAGGGWGR_	_[Acetyl (Protein N-term)]M[Oxidation (M)]NSGHSFSQTPSAS[Phospho (STY)]FHGAGGGWGR_.3	KRT23	Q9C075	Keratin, type I cytoskeletal 23	NA	NA	NA	NA	NA	NA	NA	NA	NA	4.48698	NA	NA
Q9HCD5_T11	Q9HCD5_T11	_[Acetyl (Protein N-term)]M[Oxidation (M)]NTAPSRPSPT[Phospho (STY)]R_	_[Acetyl (Protein N-term)]M[Oxidation (M)]NTAPSRPSPT[Phospho (STY)]R_.2	NCOA5	Q9HCD5	Nuclear receptor coactivator 5	-0.51777	-0.192949	-0.812689	-0.698273	-2.90915	0.295119	-0.715727	-0.111249	-1.34701	0.295076	1.92472	-1.48743
Q9H840_T3	Q9H840_T3	_[Acetyl (Protein N-term)]M[Oxidation (M)]QT[Phospho (STY)]PVNIPVPVLR_	_[Acetyl (Protein N-term)]M[Oxidation (M)]QT[Phospho (STY)]PVNIPVPVLR_.2	GEMIN7	Q9H840	Gem-associated protein 7	2.17577	0.635772	0.889956	0.64044	NA	1.11222	1.90839	0.624075	-0.197978	-1.97145	NA	-0.268207
Q96FV9_S2	Q96FV9_S2	_[Acetyl (Protein N-term)]M[Oxidation (M)]S[Phospho (STY)]PTPPLFSLPEAR_	_[Acetyl (Protein N-term)]M[Oxidation (M)]S[Phospho (STY)]PTPPLFSLPEAR_.2	THOC1	Q96FV9	THO complex subunit 1	0.204779	-0.177738	0.345507	-1.61098	1.44941	-0.209958	0.49917	0.733895	0.074688	1.12901	0.428836	-0.288305
Q9UHY1_S14	Q9UHY1_S14	_[Acetyl (Protein N-term)]M[Oxidation (M)]SEGESQTVLSSGS[Phospho (STY)]DPK_	_[Acetyl (Protein N-term)]M[Oxidation (M)]SEGESQTVLSSGS[Phospho (STY)]DPK_.2	NRBP1	Q9UHY1	Nuclear receptor-binding protein	NA	NA	NA	NA	-0.118465	NA	NA	NA	NA	NA	NA	NA
Q15758_S9	Q15758_S9	_[Acetyl (Protein N-term)]M[Oxidation (M)]VADPPRDS[Phospho (STY)]K_	_[Acetyl (Protein N-term)]M[Oxidation (M)]VADPPRDS[Phospho (STY)]K_.2	SLC1A5	Q15758	Neutral amino acid transporter B(0)	-0.113715	0.871105	NA	-0.209604	0.518642	0.069341	NA	NA	0.32465	-1.28621	NA	NA
P15408_T11	P15408_T11	_[Acetyl (Protein N-term)]M[Oxidation (M)]YQDYPGNFDT[Phospho (STY)]SSR_	_[Acetyl (Protein N-term)]M[Oxidation (M)]YQDYPGNFDT[Phospho (STY)]SSR_.2	FOSL2	P15408	Fos-related antigen 2	0.978908	NA	NA	NA	NA	0.34445	NA	NA	NA	0.37577	NA	NA
P40121_S10	P40121_S10	_[Acetyl (Protein N-term)]M[Oxidation (M)]YTAIPQSGS[Phospho (STY)]PFPGSVQDPGLHVWR_	_[Acetyl (Protein N-term)]M[Oxidation (M)]YTAIPQSGS[Phospho (STY)]PFPGSVQDPGLHVWR_.3	CAPG	P40121	Macrophage-capping protein	NA	1.22327	1.84311	0.130226	NA	-0.248401	NA	0.269968	2.27138	0.23308	-0.179209	-0.262495
Q6P996_S4	Q6P996_S4	_[Acetyl (Protein N-term)]MDAS[Phospho (STY)]LEK_	_[Acetyl (Protein N-term)]MDAS[Phospho (STY)]LEK_.1	PDXDC1	Q6P996	Pyridoxal-dependent decarboxylase domain-containing protein 1	NA	NA	NA	NA	NA	NA	NA	NA	NA	NA	NA	NA
Q9Y3P9_S6	Q9Y3P9_S6	_[Acetyl (Protein N-term)]MDDKAS[Phospho (STY)]VGK_	_[Acetyl (Protein N-term)]MDDKAS[Phospho (STY)]VGK_.2	RABGAP1	Q9Y3P9	Rab GTPase-activating protein 1	NA	NA	NA	NA	NA	NA	NA	0.783905	NA	NA	NA	NA
Q9Y3C0_S11	Q9Y3C0_S11	_[Acetyl (Protein N-term)]MDEDGLPLMGS[Phospho (STY)]GIDLTK_	_[Acetyl (Protein N-term)]MDEDGLPLMGS[Phospho (STY)]GIDLTK_.2	WASHC3	Q9Y3C0	WASH complex subunit 3	NA	NA	NA	NA	NA	NA	NA	NA	NA	NA	NA	NA
Q9BTU6_T4,S9	Q9BTU6_S9;Q9BTU6_T4	_[Acetyl (Protein N-term)]MDET[Phospho (STY)]SPLVS[Phospho (STY)]PER_	_[Acetyl (Protein N-term)]MDET[Phospho (STY)]SPLVS[Phospho (STY)]PER_.2	PI4K2A	Q9BTU6	Phosphatidylinositol 4-kinase type 2-alpha	NA	NA	NA	NA	NA	NA	NA	-2.68347	NA	NA	NA	0.0090766
Q9BTU6_S5,S9	Q9BTU6_S5;Q9BTU6_S9	_[Acetyl (Protein N-term)]MDETS[Phospho (STY)]PLVS[Phospho (STY)]PER_	_[Acetyl (Protein N-term)]MDETS[Phospho (STY)]PLVS[Phospho (STY)]PER_.2	PI4K2A	Q9BTU6	Phosphatidylinositol 4-kinase type 2-alpha	NA	NA	NA	NA	NA	NA	NA	-2.75677	NA	NA	NA	0.0810485
Q9HC35_S7	Q9HC35_S7	_[Acetyl (Protein N-term)]MDGFAGS[Phospho (STY)]LDDSISAASTSDVQDR_	_[Acetyl (Protein N-term)]MDGFAGS[Phospho (STY)]LDDSISAASTSDVQDR_.3	EML4	Q9HC35	Echinoderm microtubule-associated protein-like 4	NA	NA	NA	NA	NA	NA	NA	NA	NA	NA	-0.702664	NA
Q9HC35_S13	Q9HC35_S13	_[Acetyl (Protein N-term)]MDGFAGSLDDSIS[Phospho (STY)]AASTSDVQDR_	_[Acetyl (Protein N-term)]MDGFAGSLDDSIS[Phospho (STY)]AASTSDVQDR_.2	EML4	Q9HC35	Echinoderm microtubule-associated protein-like 4	-0.254004	1.65838	NA	NA	NA	NA	NA	-1.69859	NA	1.16689	1.60337	0.18922
Q9HC35_S16	Q9HC35_S16	_[Acetyl (Protein N-term)]MDGFAGSLDDSISAAS[Phospho (STY)]TSDVQDR_	_[Acetyl (Protein N-term)]MDGFAGSLDDSISAAS[Phospho (STY)]TSDVQDR_.2	EML4	Q9HC35	Echinoderm microtubule-associated protein-like 4	0.439868	1.56071	NA	NA	NA	NA	NA	NA	NA	1.06917	1.64315	0.454538
Q07812_S4	Q07812_S4	_[Acetyl (Protein N-term)]MDGS[Phospho (STY)]GEQPR_	_[Acetyl (Protein N-term)]MDGS[Phospho (STY)]GEQPR_.2	BAX	Q07812	Apoptosis regulator BAX	NA	NA	NA	NA	NA	NA	NA	NA	NA	NA	NA	NA
Q06330_T4,S18	Q06330_S18;Q06330_T4	_[Acetyl (Protein N-term)]MDHT[Phospho (STY)]EGSPAEEPPAHAPS[Phospho (STY)]PGK_	_[Acetyl (Protein N-term)]MDHT[Phospho (STY)]EGSPAEEPPAHAPS[Phospho (STY)]PGK_.3	RBPJ	Q06330	Recombining binding protein suppressor of hairless	NA	NA	NA	NA	-0.80856	NA	-0.309317	-0.323842	NA	NA	NA	-1.48697
Q06330_T4	Q06330_T4	_[Acetyl (Protein N-term)]MDHT[Phospho (STY)]EGSPAEEPPAHAPSPGK_	_[Acetyl (Protein N-term)]MDHT[Phospho (STY)]EGSPAEEPPAHAPSPGK_.3	RBPJ	Q06330	Recombining binding protein suppressor of hairless	1.19746	-0.53172	NA	NA	-0.534556	0.757083	0.281922	-0.0189257	NA	NA	1.29474	-0.725482
Q06330_S7,S18	Q06330_S18;Q06330_S7	_[Acetyl (Protein N-term)]MDHTEGS[Phospho (STY)]PAEEPPAHAPS[Phospho (STY)]PGK_	_[Acetyl (Protein N-term)]MDHTEGS[Phospho (STY)]PAEEPPAHAPS[Phospho (STY)]PGK_.3	RBPJ	Q06330	Recombining binding protein suppressor of hairless	NA	NA	NA	NA	-0.664623	NA	-0.324131	-0.104646	NA	NA	NA	-1.11484
Q06330_S7	Q06330_S7	_[Acetyl (Protein N-term)]MDHTEGS[Phospho (STY)]PAEEPPAHAPSPGK_	_[Acetyl (Protein N-term)]MDHTEGS[Phospho (STY)]PAEEPPAHAPSPGK_.3	RBPJ	Q06330	Recombining binding protein suppressor of hairless	0.155206	-1.09892	NA	NA	-0.399207	-0.0339176	0.221456	0.155707	NA	NA	1.08912	-0.923373
Q06330_S18	Q06330_S18	_[Acetyl (Protein N-term)]MDHTEGSPAEEPPAHAPS[Phospho (STY)]PGK_	_[Acetyl (Protein N-term)]MDHTEGSPAEEPPAHAPS[Phospho (STY)]PGK_.3	RBPJ	Q06330	Recombining binding protein suppressor of hairless	NA	-0.412827	NA	1.07403	-0.844252	0.409573	-0.364794	-0.00123739	NA	-1.3765	-0.134986	-0.203904
P12814_S6	P12814_S6	_[Acetyl (Protein N-term)]MDHYDS[Phospho (STY)]QQTNDYMQPEEDWDR_	_[Acetyl (Protein N-term)]MDHYDS[Phospho (STY)]QQTNDYMQPEEDWDR_.3	ACTN1	P12814	Alpha-actinin-1	NA	NA	NA	NA	NA	NA	NA	NA	NA	NA	NA	NA
Q14566_S13	Q14566_S13	_[Acetyl (Protein N-term)]MDLAAAAEPGAGS[Phospho (STY)]QHLEVR_	_[Acetyl (Protein N-term)]MDLAAAAEPGAGS[Phospho (STY)]QHLEVR_.3	MCM6	Q14566	DNA replication licensing factor MCM6	0.564833	-0.814428	-0.488638	1.89573	-0.863709	-0.0289663	1.93864	0.81793	0.738953	1.45095	0.268487	-0.177528
Q9H0C8_S13	Q9H0C8_S13	_[Acetyl (Protein N-term)]MDLFGDLPEPERS[Phospho (STY)]PR_	_[Acetyl (Protein N-term)]MDLFGDLPEPERS[Phospho (STY)]PR_.2	ILKAP	Q9H0C8	Integrin-linked kinase-associated serine/threonine phosphatase 2C	-1.75542	0.204131	-0.616268	1.09676	-1.70069	0.279905	1.01614	-0.469206	2.07149	-0.974533	-0.733618	0.307713
Q8IYR2_S10,Y11	Q8IYR2_S10;Q8IYR2_Y11	_[Acetyl (Protein N-term)]MDLPVDEWKS[Phospho (STY)]Y[Phospho (STY)]LLQK_	_[Acetyl (Protein N-term)]MDLPVDEWKS[Phospho (STY)]Y[Phospho (STY)]LLQK_.3	SMYD4	Q8IYR2	SET and MYND domain-containing protein 4	0.54345	-1.08711	-0.70337	NA	NA	-0.0973409	1.72285	0.743643	0.506671	0.859484	0.0349541	-0.555906
O00161_S5	O00161_S5	_[Acetyl (Protein N-term)]MDNLS[Phospho (STY)]SEEIQQR_	_[Acetyl (Protein N-term)]MDNLS[Phospho (STY)]SEEIQQR_.2	SNAP23	O00161	Synaptosomal-associated protein 23	NA	NA	NA	NA	0.665841	0.567045	0.711919	-1.10073	NA	NA	NA	-0.240069
P52306_T7	P52306_T7	_[Acetyl (Protein N-term)]MDNLSDT[Phospho (STY)]LKK_	_[Acetyl (Protein N-term)]MDNLSDT[Phospho (STY)]LKK_.2	RAP1GDS1	P52306	Rap1 GTPase-GDP dissociation stimulator 1	NA	NA	NA	NA	NA	NA	NA	NA	NA	NA	NA	NA
O00161_S6	O00161_S6	_[Acetyl (Protein N-term)]MDNLSS[Phospho (STY)]EEIQQR_	_[Acetyl (Protein N-term)]MDNLSS[Phospho (STY)]EEIQQR_.2	SNAP23	O00161	Synaptosomal-associated protein 23	NA	NA	NA	NA	0.741225	0.274818	0.683563	-1.06972	NA	NA	NA	-0.215433
Q9BUH6_T10	Q9BUH6_T10	_[Acetyl (Protein N-term)]MDPLSPPLC[Carbamidomethyl (C)]T[Phospho (STY)]LPPGPEPPR_	_[Acetyl (Protein N-term)]MDPLSPPLC[Carbamidomethyl (C)]T[Phospho (STY)]LPPGPEPPR_.2	PAXX	Q9BUH6	Protein PAXX	NA	0.941906	2.23674	2.83171	NA	-0.00751257	-0.183198	0.843238	-1.09262	-0.202056	1.80241	-0.21241
P02795_S6	P02795_S6	_[Acetyl (Protein N-term)]MDPNC[Carbamidomethyl (C)]S[Phospho (STY)]C[Carbamidomethyl (C)]AAGDSC[Carbamidomethyl (C)]TC[Carbamidomethyl (C)]AGSC[Carbamidomethyl (C)]K_	_[Acetyl (Protein N-term)]MDPNC[Carbamidomethyl (C)]S[Phospho (STY)]C[Carbamidomethyl (C)]AAGDSC[Carbamidomethyl (C)]TC[Carbamidomethyl (C)]AGSC[Carbamidomethyl (C)]K_.2	MT2A	P02795	Metallothionein-2	NA	NA	NA	NA	NA	NA	-0.450038	NA	NA	NA	NA	NA
P80297_S8	P80297_S8	_[Acetyl (Protein N-term)]MDPNC[Carbamidomethyl (C)]SC[Carbamidomethyl (C)]S[Phospho (STY)]PVGSC[Carbamidomethyl (C)]AC[Carbamidomethyl (C)]AGSC[Carbamidomethyl (C)]K_	_[Acetyl (Protein N-term)]MDPNC[Carbamidomethyl (C)]SC[Carbamidomethyl (C)]S[Phospho (STY)]PVGSC[Carbamidomethyl (C)]AC[Carbamidomethyl (C)]AGSC[Carbamidomethyl (C)]K_.2	MT1X	P80297	Metallothionein-1X	NA	NA	NA	NA	-0.814055	NA	-0.215666	NA	NA	NA	NA	NA
P80297_S12	P80297_S12	_[Acetyl (Protein N-term)]MDPNC[Carbamidomethyl (C)]SC[Carbamidomethyl (C)]SPVGS[Phospho (STY)]C[Carbamidomethyl (C)]AC[Carbamidomethyl (C)]AGSC[Carbamidomethyl (C)]K_	_[Acetyl (Protein N-term)]MDPNC[Carbamidomethyl (C)]SC[Carbamidomethyl (C)]SPVGS[Phospho (STY)]C[Carbamidomethyl (C)]AC[Carbamidomethyl (C)]AGSC[Carbamidomethyl (C)]K_.2	MT1X	P80297	Metallothionein-1X	NA	NA	NA	NA	-0.874944	NA	-0.238807	NA	NA	NA	NA	NA
O43399_S3	O43399_S3	_[Acetyl (Protein N-term)]MDS[Phospho (STY)]AGQDINLNSPNK_	_[Acetyl (Protein N-term)]MDS[Phospho (STY)]AGQDINLNSPNK_.2	TPD52L2	O43399	Tumor protein D54	-2.63102	-0.0733436	NA	-0.0127703	-0.596199	0.631584	-0.301296	-0.443302	0.850481	NA	-1.65831	-0.387862
O43399_S12	O43399_S12	_[Acetyl (Protein N-term)]MDSAGQDINLNS[Phospho (STY)]PNK_	_[Acetyl (Protein N-term)]MDSAGQDINLNS[Phospho (STY)]PNK_.2	TPD52L2	O43399	Tumor protein D54	-2.92679	-0.673146	-1.75987	-0.0450198	-0.603443	0.618461	-1.63043	-1.67363	1.03672	-2.53316	-1.75267	-1.50864
Q96ST2_Y6,S7	Q96ST2_S7;Q96ST2_Y6	_[Acetyl (Protein N-term)]MDSEYY[Phospho (STY)]S[Phospho (STY)]GDQSDDGGATPVQDER_	_[Acetyl (Protein N-term)]MDSEYY[Phospho (STY)]S[Phospho (STY)]GDQSDDGGATPVQDER_.2	IWS1	Q96ST2	Protein IWS1 homolog	NA	NA	-0.529005	-1.31867	NA	NA	NA	NA	NA	NA	NA	1.87349
Q96ST2_Y6	Q96ST2_Y6	_[Acetyl (Protein N-term)]MDSEYY[Phospho (STY)]SGDQSDDGGATPVQDER_	_[Acetyl (Protein N-term)]MDSEYY[Phospho (STY)]SGDQSDDGGATPVQDER_.2	IWS1	Q96ST2	Protein IWS1 homolog	1.06329	0.433042	-0.489852	1.41125	0.0354233	0.832896	NA	0.333521	0.0091033	NA	3.00777	0.671106
Q96ST2_S11	Q96ST2_S11	_[Acetyl (Protein N-term)]MDSEYYSGDQS[Phospho (STY)]DDGGATPVQDER_	_[Acetyl (Protein N-term)]MDSEYYSGDQS[Phospho (STY)]DDGGATPVQDER_.2	IWS1	Q96ST2	Protein IWS1 homolog	1.05989	0.417785	-0.049022	1.41893	0.0354357	0.256156	NA	0.328957	-0.855963	NA	2.99918	0.658213
Q15029_S19	Q15029_S19	_[Acetyl (Protein N-term)]MDTDLYDEFGNYIGPELDS[Phospho (STY)]DEDDDELGR_	_[Acetyl (Protein N-term)]MDTDLYDEFGNYIGPELDS[Phospho (STY)]DEDDDELGR_.3	EFTUD2	Q15029	116 kDa U5 small nuclear ribonucleoprotein component	NA	NA	NA	NA	NA	NA	NA	NA	NA	NA	NA	NA
Q9NW08_T12	Q9NW08_T12	_[Acetyl (Protein N-term)]MDVLAEEFGNLT[Phospho (STY)]PEQLAAPIPTVEEK_	_[Acetyl (Protein N-term)]MDVLAEEFGNLT[Phospho (STY)]PEQLAAPIPTVEEK_.3	POLR3B	Q9NW08	DNA-directed RNA polymerase III subunit RPC2	NA	1.17273	NA	NA	NA	NA	NA	NA	NA	NA	NA	NA
Q9BRP8_S6	Q9BRP8_S6	_[Acetyl (Protein N-term)]MEAAGS[Phospho (STY)]PAATETGK_	_[Acetyl (Protein N-term)]MEAAGS[Phospho (STY)]PAATETGK_.2	PYM1	Q9BRP8	Partner of Y14 and mago	-3.32125	NA	NA	NA	-1.16456	0.807761	-1.8092	-2.43962	1.70406	NA	-3.16086	-1.13401
Q9BRP8_T10	Q9BRP8_T10	_[Acetyl (Protein N-term)]MEAAGSPAAT[Phospho (STY)]ETGK_	_[Acetyl (Protein N-term)]MEAAGSPAAT[Phospho (STY)]ETGK_.2	PYM1	Q9BRP8	Partner of Y14 and mago	NA	NA	NA	NA	-1.15817	NA	NA	-2.40086	NA	NA	-3.54783	NA
Q9BRP8_T12	Q9BRP8_T12	_[Acetyl (Protein N-term)]MEAAGSPAATET[Phospho (STY)]GK_	_[Acetyl (Protein N-term)]MEAAGSPAATET[Phospho (STY)]GK_.2	PYM1	Q9BRP8	Partner of Y14 and mago	NA	NA	NA	NA	-1.22556	NA	NA	-0.874169	NA	NA	2.02701	-1.41173
Q96DH6_S12	Q96DH6_S12	_[Acetyl (Protein N-term)]MEANGSQGTSGS[Phospho (STY)]ANDSQHDPGK_	_[Acetyl (Protein N-term)]MEANGSQGTSGS[Phospho (STY)]ANDSQHDPGK_.2	MSI2	Q96DH6	RNA-binding protein Musashi homolog 2	NA	NA	NA	NA	NA	NA	NA	NA	NA	NA	NA	NA
Q9NQC3_S7,S11	Q9NQC3_S11;Q9NQC3_S7	_[Acetyl (Protein N-term)]MEDLDQS[Phospho (STY)]PLVS[Phospho (STY)]SSDSPPRPQPAFK_	_[Acetyl (Protein N-term)]MEDLDQS[Phospho (STY)]PLVS[Phospho (STY)]SSDSPPRPQPAFK_.3	RTN4	Q9NQC3	Reticulon-4	5.59734	-2.03986	1.14175	0.159129	-0.438789	-3.3636	-0.837099	-2.00581	1.51277	3.67743	0.702065	1.4446
Q9NQC3_S11	Q9NQC3_S11	_[Acetyl (Protein N-term)]MEDLDQSPLVS[Phospho (STY)]SSDSPPRPQPAFK_	_[Acetyl (Protein N-term)]MEDLDQSPLVS[Phospho (STY)]SSDSPPRPQPAFK_.3	RTN4	Q9NQC3	Reticulon-4	-0.819579	-0.243727	0.836985	0.373179	-0.332845	1.88091	-0.138331	-0.919696	2.13728	1.00003	1.93215	-0.756417
Q9NQC3_S12	Q9NQC3_S12	_[Acetyl (Protein N-term)]MEDLDQSPLVSS[Phospho (STY)]SDSPPRPQPAFK_	_[Acetyl (Protein N-term)]MEDLDQSPLVSS[Phospho (STY)]SDSPPRPQPAFK_.3	RTN4	Q9NQC3	Reticulon-4	3.84421	-2.49784	3.76863	0.430147	0.0360562	1.94475	-5.33322	-0.623428	-0.266164	1.06647	-0.0442886	3.73474
Q9NQC3_S13	Q9NQC3_S13	_[Acetyl (Protein N-term)]MEDLDQSPLVSSS[Phospho (STY)]DSPPRPQPAFK_	_[Acetyl (Protein N-term)]MEDLDQSPLVSSS[Phospho (STY)]DSPPRPQPAFK_.3	RTN4	Q9NQC3	Reticulon-4	-0.758475	0.362366	-1.29474	-1.84496	1.55909	1.8958	-4.63072	0.0881462	-0.207101	0.907436	6.48867	3.604
Q8IV03_S4	Q8IV03_S4	_[Acetyl (Protein N-term)]MEDS[Phospho (STY)]PLPDLR_	_[Acetyl (Protein N-term)]MEDS[Phospho (STY)]PLPDLR_.2	LURAP1L	Q8IV03	Leucine rich adaptor protein 1-like	NA	NA	NA	NA	NA	NA	NA	NA	NA	NA	NA	NA
P06748_S10	P06748_S10	_[Acetyl (Protein N-term)]MEDSM[Oxidation (M)]DM[Oxidation (M)]DM[Oxidation (M)]S[Phospho (STY)]PLRPQNYLFGC[Carbamidomethyl (C)]ELK_	_[Acetyl (Protein N-term)]MEDSM[Oxidation (M)]DM[Oxidation (M)]DM[Oxidation (M)]S[Phospho (STY)]PLRPQNYLFGC[Carbamidomethyl (C)]ELK_.3	NPM1	P06748	Nucleophosmin	0.767901	1.3934	0.769491	1.04784	NA	-0.559651	0.519023	0.779067	2.13261	1.85453	0.675085	1.78627
Q8N720_S12	Q8N720_S12	_[Acetyl (Protein N-term)]MEEIPAQEAAGS[Phospho (STY)]PR_	_[Acetyl (Protein N-term)]MEEIPAQEAAGS[Phospho (STY)]PR_.2	ZNF655	Q8N720	Zinc finger protein 655	NA	-0.980356	NA	-0.0207992	-0.615983	0.92807	-0.115865	NA	-0.320834	NA	-0.926572	NA
Q7Z404_S14	Q7Z404_S14	_[Acetyl (Protein N-term)]MEENPTLESEAWGS[Phospho (STY)]SR_	_[Acetyl (Protein N-term)]MEENPTLESEAWGS[Phospho (STY)]SR_.2	TMC4	Q7Z404	Transmembrane channel-like protein 4	NA	NA	NA	NA	NA	NA	NA	NA	NA	NA	NA	NA
Q15911_S6	Q15911_S6	_[Acetyl (Protein N-term)]MEGC[Carbamidomethyl (C)]DS[Phospho (STY)]PVVSGK_	_[Acetyl (Protein N-term)]MEGC[Carbamidomethyl (C)]DS[Phospho (STY)]PVVSGK_.2	ZFHX3	Q15911	Zinc finger homeobox protein 3	NA	NA	NA	NA	NA	NA	NA	NA	NA	NA	NA	NA
Q96KB5_T9	Q96KB5_T9	_[Acetyl (Protein N-term)]MEGISNFKT[Phospho (STY)]PSK_	_[Acetyl (Protein N-term)]MEGISNFKT[Phospho (STY)]PSK_.2	PBK	Q96KB5	Lymphokine-activated killer T-cell-originated protein kinase	-2.15243	-0.25487	-2.86507	0.632691	-0.821371	1.4698	-0.871589	-1.92685	-0.339126	NA	-0.961582	1.24687
P17987_S6	P17987_S6	_[Acetyl (Protein N-term)]MEGPLS[Phospho (STY)]VFGDR_	_[Acetyl (Protein N-term)]MEGPLS[Phospho (STY)]VFGDR_.2	TCP1	P17987	T-complex protein 1 subunit alpha	NA	NA	NA	NA	NA	NA	NA	NA	NA	NA	NA	NA
Q15050_S5	Q15050_S5	_[Acetyl (Protein N-term)]MEGQS[Phospho (STY)]VEELLAK_	_[Acetyl (Protein N-term)]MEGQS[Phospho (STY)]VEELLAK_.2	RRS1	Q15050	Ribosome biogenesis regulatory protein homolog	NA	NA	NA	NA	NA	NA	NA	-0.571841	NA	NA	NA	NA
Q96NT5_S4	Q96NT5_S4	_[Acetyl (Protein N-term)]MEGS[Phospho (STY)]ASPPEKPR_	_[Acetyl (Protein N-term)]MEGS[Phospho (STY)]ASPPEKPR_.2	SLC46A1	Q96NT5	Proton-coupled folate transporter	NA	NA	NA	NA	NA	NA	NA	NA	NA	NA	NA	NA
Q8N697_S4	Q8N697_S4	_[Acetyl (Protein N-term)]MEGS[Phospho (STY)]GGGAGER_	_[Acetyl (Protein N-term)]MEGS[Phospho (STY)]GGGAGER_.2	SLC15A4	Q8N697	Solute carrier family 15 member 4	NA	NA	NA	NA	NA	NA	NA	NA	NA	NA	NA	NA
Q96NT5_S6	Q96NT5_S6	_[Acetyl (Protein N-term)]MEGSAS[Phospho (STY)]PPEKPR_	_[Acetyl (Protein N-term)]MEGSAS[Phospho (STY)]PPEKPR_.2	SLC46A1	Q96NT5	Proton-coupled folate transporter	-0.660657	NA	NA	NA	NA	NA	NA	-1.83754	NA	NA	NA	NA
Q9H3K6_S4	Q9H3K6_S4	_[Acetyl (Protein N-term)]MELS[Phospho (STY)]AEYLR_	_[Acetyl (Protein N-term)]MELS[Phospho (STY)]AEYLR_.2	BOLA2	Q9H3K6	BolA-like protein 2	NA	NA	NA	NA	NA	NA	NA	NA	NA	NA	NA	NA
Q13151_S4	Q13151_S4	_[Acetyl (Protein N-term)]MENS[Phospho (STY)]QLC[Carbamidomethyl (C)]K_	_[Acetyl (Protein N-term)]MENS[Phospho (STY)]QLC[Carbamidomethyl (C)]K_.2	HNRNPA0	Q13151	Heterogeneous nuclear ribonucleoprotein A0	NA	NA	NA	NA	NA	NA	NA	NA	NA	NA	NA	NA
Q9UEG4_S18	Q9UEG4_S18	_[Acetyl (Protein N-term)]MEPETALWGPDLQGPEQS[Phospho (STY)]PNDAHR_	_[Acetyl (Protein N-term)]MEPETALWGPDLQGPEQS[Phospho (STY)]PNDAHR_.3	ZNF629	Q9UEG4	Zinc finger protein 629	0.72448	-1.69631	NA	-1.04806	-0.254112	0.0636536	0.116629	-0.6401	-0.384173	0.73527	0.115873	-0.244453
Q9C004_T12	Q9C004_T12	_[Acetyl (Protein N-term)]MEPPIPQSAPLT[Phospho (STY)]PNSVMVQPLLDSR_	_[Acetyl (Protein N-term)]MEPPIPQSAPLT[Phospho (STY)]PNSVMVQPLLDSR_.3	SPRY4	Q9C004	Protein sprouty homolog 4	NA	NA	NA	NA	NA	NA	-0.429775	NA	NA	NA	NA	NA
P28347_S4	P28347_S4	_[Acetyl (Protein N-term)]MEPS[Phospho (STY)]SWSGSESPAENMER_	_[Acetyl (Protein N-term)]MEPS[Phospho (STY)]SWSGSESPAENMER_.2	TEAD1	P28347	Transcriptional enhancer factor TEF-1	-0.136353	NA	NA	NA	-1.45029	NA	NA	-0.282459	NA	NA	0.717622	-0.737896
P28347_S7	P28347_S7	_[Acetyl (Protein N-term)]MEPSSWS[Phospho (STY)]GSESPAENMER_	_[Acetyl (Protein N-term)]MEPSSWS[Phospho (STY)]GSESPAENMER_.2	TEAD1	P28347	Transcriptional enhancer factor TEF-1	NA	NA	NA	NA	NA	NA	1.73448	0.541276	NA	NA	0.946579	-0.879838
O95999_T4	O95999_T4	_[Acetyl (Protein N-term)]MEPT[Phospho (STY)]APSLTEEDLTEVK_	_[Acetyl (Protein N-term)]MEPT[Phospho (STY)]APSLTEEDLTEVK_.2	BCL10	O95999	B-cell lymphoma/leukemia 10	NA	NA	NA	NA	NA	NA	NA	NA	NA	NA	NA	NA
O95999_S7	O95999_S7	_[Acetyl (Protein N-term)]MEPTAPS[Phospho (STY)]LTEEDLTEVK_	_[Acetyl (Protein N-term)]MEPTAPS[Phospho (STY)]LTEEDLTEVK_.2	BCL10	O95999	B-cell lymphoma/leukemia 10	NA	NA	NA	NA	NA	NA	NA	NA	NA	NA	NA	NA
O95999_T9	O95999_T9	_[Acetyl (Protein N-term)]MEPTAPSLT[Phospho (STY)]EEDLTEVK_	_[Acetyl (Protein N-term)]MEPTAPSLT[Phospho (STY)]EEDLTEVK_.2	BCL10	O95999	B-cell lymphoma/leukemia 10	NA	NA	NA	NA	NA	NA	NA	NA	NA	NA	NA	NA
Q70E73_S5,S17	Q70E73_S17;Q70E73_S5	_[Acetyl (Protein N-term)]MEQLS[Phospho (STY)]DEEIDHGAEEDS[Phospho (STY)]DKEDQDLDK_	_[Acetyl (Protein N-term)]MEQLS[Phospho (STY)]DEEIDHGAEEDS[Phospho (STY)]DKEDQDLDK_.3	RAPH1	Q70E73	Ras-associated and pleckstrin homology domains-containing protein 1	-0.0621586	-1.32697	-0.361499	0.484185	-0.726394	0.555357	0.00755485	-0.217502	-0.209855	-0.00625197	0.582211	-0.742777
Q70E73_S5	Q70E73_S5	_[Acetyl (Protein N-term)]MEQLS[Phospho (STY)]DEEIDHGAEEDSDKEDQDLDK_	_[Acetyl (Protein N-term)]MEQLS[Phospho (STY)]DEEIDHGAEEDSDKEDQDLDK_.3	RAPH1	Q70E73	Ras-associated and pleckstrin homology domains-containing protein 1	NA	NA	NA	NA	NA	NA	NA	NA	NA	NA	NA	1.31104
Q70E73_S17	Q70E73_S17	_[Acetyl (Protein N-term)]MEQLSDEEIDHGAEEDS[Phospho (STY)]DKEDQDLDK_	_[Acetyl (Protein N-term)]MEQLSDEEIDHGAEEDS[Phospho (STY)]DKEDQDLDK_.3	RAPH1	Q70E73	Ras-associated and pleckstrin homology domains-containing protein 1	2.01182	0.724797	1.66002	NA	NA	NA	NA	-0.408877	NA	1.30916	NA	1.21497
Q96EP1_S10	Q96EP1_S10	_[Acetyl (Protein N-term)]MERPEEGKQS[Phospho (STY)]PPPQPWGR_	_[Acetyl (Protein N-term)]MERPEEGKQS[Phospho (STY)]PPPQPWGR_.3	CHFR	Q96EP1	E3 ubiquitin-protein ligase CHFR	-0.805848	NA	NA	NA	-0.513721	0.305689	NA	-1.27251	NA	NA	-0.136287	-0.620733
Q58EX7_S11	Q58EX7_S11	_[Acetyl (Protein N-term)]MERPLENGDES[Phospho (STY)]PDSQGHATDWR_	_[Acetyl (Protein N-term)]MERPLENGDES[Phospho (STY)]PDSQGHATDWR_.3	PLEKHG4	Q58EX7	Puratrophin-1	-0.46911	NA	NA	NA	NA	NA	NA	NA	NA	NA	NA	NA
P78344_S3	P78344_S3	_[Acetyl (Protein N-term)]MES[Phospho (STY)]AIAEGGASR_	_[Acetyl (Protein N-term)]MES[Phospho (STY)]AIAEGGASR_.2	EIF4G2	P78344	Eukaryotic translation initiation factor 4 gamma 2	NA	NA	NA	NA	NA	NA	NA	NA	NA	NA	NA	NA
Q9NRX1_S3	Q9NRX1_S3	_[Acetyl (Protein N-term)]MES[Phospho (STY)]EMETQSAR_	_[Acetyl (Protein N-term)]MES[Phospho (STY)]EMETQSAR_.2	PNO1	Q9NRX1	RNA-binding protein PNO1	NA	NA	NA	NA	NA	NA	NA	NA	NA	NA	NA	NA
O43760_S3	O43760_S3	_[Acetyl (Protein N-term)]MES[Phospho (STY)]GAYGAAK_	_[Acetyl (Protein N-term)]MES[Phospho (STY)]GAYGAAK_.2	SYNGR2	O43760	Synaptogyrin-2	NA	NA	NA	NA	NA	-0.0580247	0.0205803	0.713837	NA	NA	-1.55067	-2.23222
P46734_S3	P46734_S3	_[Acetyl (Protein N-term)]MES[Phospho (STY)]PASSQPASMPQSK_	_[Acetyl (Protein N-term)]MES[Phospho (STY)]PASSQPASMPQSK_.2	MAP2K3	P46734	Dual specificity mitogen-activated protein kinase kinase 3	NA	NA	NA	NA	NA	NA	0.149848	NA	NA	NA	-1.2179	NA
Q14123_S3	Q14123_S3	_[Acetyl (Protein N-term)]MES[Phospho (STY)]PTKEIEEFESNSLK_	_[Acetyl (Protein N-term)]MES[Phospho (STY)]PTKEIEEFESNSLK_.2	PDE1C	Q14123	Calcium/calmodulin-dependent 3',5'-cyclic nucleotide phosphodiesterase 1C	NA	NA	NA	NA	NA	NA	NA	NA	NA	NA	NA	NA
P29401_S3	P29401_S3	_[Acetyl (Protein N-term)]MES[Phospho (STY)]YHKPDQQK_	_[Acetyl (Protein N-term)]MES[Phospho (STY)]YHKPDQQK_.3	TKT	P29401	Transketolase	NA	NA	NA	NA	NA	NA	NA	NA	NA	NA	1.21147	NA
Q9NRX1_S9	Q9NRX1_S9	_[Acetyl (Protein N-term)]MESEMETQS[Phospho (STY)]AR_	_[Acetyl (Protein N-term)]MESEMETQS[Phospho (STY)]AR_.2	PNO1	Q9NRX1	RNA-binding protein PNO1	NA	NA	NA	NA	NA	NA	NA	NA	NA	NA	NA	NA
Q8NFT2_S9	Q8NFT2_S9	_[Acetyl (Protein N-term)]MESISMMGS[Phospho (STY)]PK_	_[Acetyl (Protein N-term)]MESISMMGS[Phospho (STY)]PK_.2	STEAP2	Q8NFT2	Metalloreductase STEAP2	NA	NA	NA	NA	NA	NA	NA	NA	NA	NA	NA	NA
Q13671_S11	Q13671_S11	_[Acetyl (Protein N-term)]MESPGESGAGS[Phospho (STY)]PGAPSPSSFTTGHLAR_	_[Acetyl (Protein N-term)]MESPGESGAGS[Phospho (STY)]PGAPSPSSFTTGHLAR_.3	RIN1	Q13671	Ras and Rab interactor 1	NA	NA	NA	NA	NA	NA	-0.89872	NA	NA	NA	-0.126895	0.24326
Q13671_S16	Q13671_S16	_[Acetyl (Protein N-term)]MESPGESGAGSPGAPS[Phospho (STY)]PSSFTTGHLAR_	_[Acetyl (Protein N-term)]MESPGESGAGSPGAPS[Phospho (STY)]PSSFTTGHLAR_.3	RIN1	Q13671	Ras and Rab interactor 1	NA	NA	NA	NA	NA	NA	-0.631609	NA	NA	NA	NA	NA
Q9UKK9_T7	Q9UKK9_T7	_[Acetyl (Protein N-term)]MESQEPT[Phospho (STY)]ESSQNGK_	_[Acetyl (Protein N-term)]MESQEPT[Phospho (STY)]ESSQNGK_.2	NUDT5	Q9UKK9	ADP-sugar pyrophosphatase	1.54026	0.684638	NA	NA	NA	NA	1.07216	NA	NA	NA	2.43715	0.304727
O60684_T3	O60684_T3	_[Acetyl (Protein N-term)]MET[Phospho (STY)]M[Oxidation (M)]ASPGK_	_[Acetyl (Protein N-term)]MET[Phospho (STY)]M[Oxidation (M)]ASPGK_.2	KPNA6	O60684	Importin subunit alpha-7	NA	NA	NA	NA	-2.58289	NA	-0.231231	1.38128	NA	NA	-2.62221	0.695125
Q96DF8_T3	Q96DF8_T3	_[Acetyl (Protein N-term)]MET[Phospho (STY)]PGASASSLLLPAASRPPR_	_[Acetyl (Protein N-term)]MET[Phospho (STY)]PGASASSLLLPAASRPPR_.3	ESS2	Q96DF8	Splicing factor ESS-2 homolog	NA	NA	NA	NA	-0.96579	-1.22516	-2.13614	NA	-1.2845	NA	NA	-0.813292
O43347_S12,S15	O43347_S12;O43347_S15	_[Acetyl (Protein N-term)]METDAPQPGLAS[Phospho (STY)]PDS[Phospho (STY)]PHDPC[Carbamidomethyl (C)]K_	_[Acetyl (Protein N-term)]METDAPQPGLAS[Phospho (STY)]PDS[Phospho (STY)]PHDPC[Carbamidomethyl (C)]K_.3	MSI1	O43347	RNA-binding protein Musashi homolog 1	NA	NA	NA	NA	NA	NA	NA	NA	NA	NA	NA	NA
O43347_S12	O43347_S12	_[Acetyl (Protein N-term)]METDAPQPGLAS[Phospho (STY)]PDSPHDPC[Carbamidomethyl (C)]K_	_[Acetyl (Protein N-term)]METDAPQPGLAS[Phospho (STY)]PDSPHDPC[Carbamidomethyl (C)]K_.3	MSI1	O43347	RNA-binding protein Musashi homolog 1	NA	NA	NA	NA	NA	NA	0.468608	NA	NA	NA	NA	NA
O43347_S15	O43347_S15	_[Acetyl (Protein N-term)]METDAPQPGLASPDS[Phospho (STY)]PHDPC[Carbamidomethyl (C)]K_	_[Acetyl (Protein N-term)]METDAPQPGLASPDS[Phospho (STY)]PHDPC[Carbamidomethyl (C)]K_.3	MSI1	O43347	RNA-binding protein Musashi homolog 1	0.194818	NA	NA	0.378496	NA	NA	-0.0460863	NA	NA	NA	NA	NA
Q8WYQ5_S8	Q8WYQ5_S8	_[Acetyl (Protein N-term)]METDESPS[Phospho (STY)]PLPC[Carbamidomethyl (C)]GPAGEAVMESR_	_[Acetyl (Protein N-term)]METDESPS[Phospho (STY)]PLPC[Carbamidomethyl (C)]GPAGEAVMESR_.3	DGCR8	Q8WYQ5	Microprocessor complex subunit DGCR8	-0.380638	NA	NA	NA	-1.01719	NA	1.00082	0.296009	NA	NA	0.882862	0.357556
O60684_S6	O60684_S6	_[Acetyl (Protein N-term)]METM[Oxidation (M)]AS[Phospho (STY)]PGKDNYR_	_[Acetyl (Protein N-term)]METM[Oxidation (M)]AS[Phospho (STY)]PGKDNYR_.2	KPNA6	O60684	Importin subunit alpha-7	NA	0.0285002	NA	-0.722585	-0.171424	NA	-0.0993185	-0.840373	0.389113	NA	0.272724	NA
Q96C00_S13	Q96C00_S13	_[Acetyl (Protein N-term)]METPTPLPPVPAS[Phospho (STY)]PTC[Carbamidomethyl (C)]NPAPR_	_[Acetyl (Protein N-term)]METPTPLPPVPAS[Phospho (STY)]PTC[Carbamidomethyl (C)]NPAPR_.3	ZBTB9	Q96C00	Zinc finger and BTB domain-containing protein 9	NA	NA	NA	NA	NA	NA	0.581124	NA	NA	NA	NA	NA
Q5T0W9_S4,S8	Q5T0W9_S4;Q5T0W9_S8	_[Acetyl (Protein N-term)]METS[Phospho (STY)]SMLS[Phospho (STY)]SLNDEC[Carbamidomethyl (C)]K_	_[Acetyl (Protein N-term)]METS[Phospho (STY)]SMLS[Phospho (STY)]SLNDEC[Carbamidomethyl (C)]K_.2	FAM83B	Q5T0W9	Protein FAM83B	NA	NA	NA	NA	NA	NA	NA	NA	NA	NA	NA	NA
Q5T0W9_S4,S9	Q5T0W9_S4;Q5T0W9_S9	_[Acetyl (Protein N-term)]METS[Phospho (STY)]SMLSS[Phospho (STY)]LNDEC[Carbamidomethyl (C)]K_	_[Acetyl (Protein N-term)]METS[Phospho (STY)]SMLSS[Phospho (STY)]LNDEC[Carbamidomethyl (C)]K_.2	FAM83B	Q5T0W9	Protein FAM83B	NA	NA	NA	NA	NA	NA	NA	NA	NA	NA	NA	NA
Q5T0W9_S4	Q5T0W9_S4	_[Acetyl (Protein N-term)]METS[Phospho (STY)]SMLSSLNDEC[Carbamidomethyl (C)]K_	_[Acetyl (Protein N-term)]METS[Phospho (STY)]SMLSSLNDEC[Carbamidomethyl (C)]K_.2	FAM83B	Q5T0W9	Protein FAM83B	NA	NA	NA	NA	NA	NA	NA	-2.13141	NA	NA	0.197629	-1.70398
Q5T0W9_S5	Q5T0W9_S5	_[Acetyl (Protein N-term)]METSS[Phospho (STY)]MLSSLNDEC[Carbamidomethyl (C)]K_	_[Acetyl (Protein N-term)]METSS[Phospho (STY)]MLSSLNDEC[Carbamidomethyl (C)]K_.2	FAM83B	Q5T0W9	Protein FAM83B	NA	NA	NA	NA	NA	NA	NA	-2.1314	NA	NA	0.19765	-1.70396
Q5T0W9_S8,S9	Q5T0W9_S8;Q5T0W9_S9	_[Acetyl (Protein N-term)]METSSMLS[Phospho (STY)]S[Phospho (STY)]LNDEC[Carbamidomethyl (C)]K_	_[Acetyl (Protein N-term)]METSSMLS[Phospho (STY)]S[Phospho (STY)]LNDEC[Carbamidomethyl (C)]K_.2	FAM83B	Q5T0W9	Protein FAM83B	NA	NA	NA	NA	NA	NA	NA	NA	NA	NA	NA	NA
Q5T0W9_S9	Q5T0W9_S9	_[Acetyl (Protein N-term)]METSSMLSS[Phospho (STY)]LNDEC[Carbamidomethyl (C)]K_	_[Acetyl (Protein N-term)]METSSMLSS[Phospho (STY)]LNDEC[Carbamidomethyl (C)]K_.2	FAM83B	Q5T0W9	Protein FAM83B	NA	NA	NA	NA	NA	NA	NA	NA	NA	NA	-0.192605	-0.703591
Q96RS6_S8	Q96RS6_S8	_[Acetyl (Protein N-term)]MEVAANC[Carbamidomethyl (C)]S[Phospho (STY)]LR_	_[Acetyl (Protein N-term)]MEVAANC[Carbamidomethyl (C)]S[Phospho (STY)]LR_.2	NUDCD1	Q96RS6	NudC domain-containing protein 1	NA	NA	NA	NA	NA	NA	NA	NA	NA	NA	NA	NA
Q9NWV8_S7	Q9NWV8_S7	_[Acetyl (Protein N-term)]MEVAEPS[Phospho (STY)]SPTEEEEEEEEHSAEPR_	_[Acetyl (Protein N-term)]MEVAEPS[Phospho (STY)]SPTEEEEEEEEHSAEPR_.2	BABAM1	Q9NWV8	BRISC and BRCA1-A complex member 1	-0.0519943	-0.967666	-0.418027	-0.512671	-0.371639	0.241382	0.102359	-0.706191	0.397708	0.549962	0.512889	-0.123049
Q9NWV8_S8,T10	Q9NWV8_S8;Q9NWV8_T10	_[Acetyl (Protein N-term)]MEVAEPSS[Phospho (STY)]PT[Phospho (STY)]EEEEEEEEHSAEPR_	_[Acetyl (Protein N-term)]MEVAEPSS[Phospho (STY)]PT[Phospho (STY)]EEEEEEEEHSAEPR_.3	BABAM1	Q9NWV8	BRISC and BRCA1-A complex member 1	0.668617	NA	NA	NA	NA	NA	NA	NA	NA	NA	NA	NA
Q9NWV8_S8	Q9NWV8_S8	_[Acetyl (Protein N-term)]MEVAEPSS[Phospho (STY)]PTEEEEEEEEHSAEPR_	_[Acetyl (Protein N-term)]MEVAEPSS[Phospho (STY)]PTEEEEEEEEHSAEPR_.3	BABAM1	Q9NWV8	BRISC and BRCA1-A complex member 1	0.207502	-1.35511	-0.292847	-0.148124	-0.55641	0.286565	-0.17401	-0.091753	0.382203	0.773701	0.610332	-0.000510534
Q9NWV8_T10	Q9NWV8_T10	_[Acetyl (Protein N-term)]MEVAEPSSPT[Phospho (STY)]EEEEEEEEHSAEPR_	_[Acetyl (Protein N-term)]MEVAEPSSPT[Phospho (STY)]EEEEEEEEHSAEPR_.3	BABAM1	Q9NWV8	BRISC and BRCA1-A complex member 1	0.207703	-1.37188	-0.287423	-0.147804	-0.551246	0.288843	-0.169402	-0.0852013	0.375054	0.769461	1.89974	-0.0105686
Q9NWV8_S20	Q9NWV8_S20	_[Acetyl (Protein N-term)]MEVAEPSSPTEEEEEEEEHS[Phospho (STY)]AEPR_	_[Acetyl (Protein N-term)]MEVAEPSSPTEEEEEEEEHS[Phospho (STY)]AEPR_.3	BABAM1	Q9NWV8	BRISC and BRCA1-A complex member 1	0.185772	-1.36782	-0.191711	-0.0823587	-0.584572	0.309674	-0.224601	-0.147724	0.402351	0.782277	0.587449	0.0387478
P51991_S14	P51991_S14	_[Acetyl (Protein N-term)]MEVKPPPGRPQPDS[Phospho (STY)]GR_	_[Acetyl (Protein N-term)]MEVKPPPGRPQPDS[Phospho (STY)]GR_.3	HNRNPA3	P51991	Heterogeneous nuclear ribonucleoprotein A3	-2.86729	0.684116	-2.79581	1.49195	-0.842903	0.408838	-0.962891	-1.86508	1.05772	NA	-1.9354	0.0973295
P30305_S15	P30305_S15	_[Acetyl (Protein N-term)]MEVPQPEPAPGSALS[Phospho (STY)]PAGVC[Carbamidomethyl (C)]GGAQR_	_[Acetyl (Protein N-term)]MEVPQPEPAPGSALS[Phospho (STY)]PAGVC[Carbamidomethyl (C)]GGAQR_.3	CDC25B	P30305	M-phase inducer phosphatase 2	NA	NA	NA	NA	NA	NA	NA	NA	NA	NA	NA	NA
P11388_S4	P11388_S4	_[Acetyl (Protein N-term)]MEVS[Phospho (STY)]PLQPVNENMQVNK_	_[Acetyl (Protein N-term)]MEVS[Phospho (STY)]PLQPVNENMQVNK_.2	TOP2A	P11388	DNA topoisomerase 2-alpha	NA	NA	NA	NA	-1.67377	NA	NA	NA	NA	NA	NA	NA
Q96CP6_S8	Q96CP6_S8	_[Acetyl (Protein N-term)]MFDTTPHS[Phospho (STY)]GR_	_[Acetyl (Protein N-term)]MFDTTPHS[Phospho (STY)]GR_.2	GRAMD1A	Q96CP6	GRAM domain-containing protein 1A	NA	NA	NA	NA	NA	NA	NA	NA	NA	NA	NA	NA
Q5T1M5_S14	Q5T1M5_S14	_[Acetyl (Protein N-term)]MFGAGDEDDTDFLS[Phospho (STY)]PSGGAR_	_[Acetyl (Protein N-term)]MFGAGDEDDTDFLS[Phospho (STY)]PSGGAR_.2	FKBP15	Q5T1M5	FK506-binding protein 15	NA	0.68266	NA	NA	NA	NA	NA	NA	NA	NA	NA	1.62017
Q9UK41_T8	Q9UK41_T8	_[Acetyl (Protein N-term)]MFHGIPAT[Phospho (STY)]PGIGAPGNKPELYEEVK_	_[Acetyl (Protein N-term)]MFHGIPAT[Phospho (STY)]PGIGAPGNKPELYEEVK_.3	VPS28	Q9UK41	Vacuolar protein sorting-associated protein 28 homolog	NA	NA	NA	NA	NA	NA	NA	NA	NA	NA	NA	NA
Q9BT23_T11	Q9BT23_T11	_[Acetyl (Protein N-term)]MFQAAGAAQAT[Phospho (STY)]PSHDAK_	_[Acetyl (Protein N-term)]MFQAAGAAQAT[Phospho (STY)]PSHDAK_.2	LIMD2	Q9BT23	LIM domain-containing protein 2	NA	NA	NA	NA	NA	NA	NA	NA	NA	NA	NA	NA
P53539_S11	P53539_S11	_[Acetyl (Protein N-term)]MFQAFPGDYDS[Phospho (STY)]GSR_	_[Acetyl (Protein N-term)]MFQAFPGDYDS[Phospho (STY)]GSR_.2	FOSB	P53539	Protein fosB	NA	NA	NA	NA	-0.871866	NA	1.17365	NA	NA	NA	1.10867	NA
P53539_S13	P53539_S13	_[Acetyl (Protein N-term)]MFQAFPGDYDSGS[Phospho (STY)]R_	_[Acetyl (Protein N-term)]MFQAFPGDYDSGS[Phospho (STY)]R_.2	FOSB	P53539	Protein fosB	NA	NA	NA	NA	-0.948158	NA	-0.140162	NA	NA	NA	1.19238	-2.05325
Q96FA3_S3	Q96FA3_S3	_[Acetyl (Protein N-term)]MFS[Phospho (STY)]PDQENHPSK_	_[Acetyl (Protein N-term)]MFS[Phospho (STY)]PDQENHPSK_.2	PELI1	Q96FA3	E3 ubiquitin-protein ligase pellino homolog 1	NA	NA	NA	NA	NA	NA	NA	NA	NA	NA	NA	NA
Q86VS8_S3	Q86VS8_S3	_[Acetyl (Protein N-term)]MFS[Phospho (STY)]VESLER_	_[Acetyl (Protein N-term)]MFS[Phospho (STY)]VESLER_.2	HOOK3	Q86VS8	Protein Hook homolog 3	NA	NA	NA	NA	NA	NA	NA	NA	NA	NA	NA	NA
Q86VS8_S6	Q86VS8_S6	_[Acetyl (Protein N-term)]MFSVES[Phospho (STY)]LER_	_[Acetyl (Protein N-term)]MFSVES[Phospho (STY)]LER_.2	HOOK3	Q86VS8	Protein Hook homolog 3	NA	NA	NA	NA	NA	NA	NA	NA	NA	NA	NA	NA
Q70Z53_S9,S12	Q70Z53_S12;Q70Z53_S9	_[Acetyl (Protein N-term)]MHGHGGYDS[Phospho (STY)]DFS[Phospho (STY)]DDER_	_[Acetyl (Protein N-term)]MHGHGGYDS[Phospho (STY)]DFS[Phospho (STY)]DDER_.2	FRA10AC1	Q70Z53	Protein FRA10AC1	NA	NA	NA	NA	NA	NA	-0.207839	NA	NA	NA	0.183262	NA
Q70Z53_S9	Q70Z53_S9	_[Acetyl (Protein N-term)]MHGHGGYDS[Phospho (STY)]DFSDDER_	_[Acetyl (Protein N-term)]MHGHGGYDS[Phospho (STY)]DFSDDER_.3	FRA10AC1	Q70Z53	Protein FRA10AC1	NA	NA	NA	NA	NA	NA	NA	NA	NA	NA	NA	NA
Q70Z53_S12	Q70Z53_S12	_[Acetyl (Protein N-term)]MHGHGGYDSDFS[Phospho (STY)]DDER_	_[Acetyl (Protein N-term)]MHGHGGYDSDFS[Phospho (STY)]DDER_.3	FRA10AC1	Q70Z53	Protein FRA10AC1	NA	NA	NA	NA	NA	NA	NA	NA	NA	NA	NA	NA
Q5BJH7_T13	Q5BJH7_T13	_[Acetyl (Protein N-term)]MHPAGLAAAAAGT[Phospho (STY)]PR_	_[Acetyl (Protein N-term)]MHPAGLAAAAAGT[Phospho (STY)]PR_.2	YIF1B	Q5BJH7	Protein YIF1B	NA	NA	NA	NA	-0.703281	NA	-0.707605	NA	NA	NA	NA	NA
Q53GA4_S3	Q53GA4_S3	_[Acetyl (Protein N-term)]MKS[Phospho (STY)]PDEVLR_	_[Acetyl (Protein N-term)]MKS[Phospho (STY)]PDEVLR_.2	PHLDA2	Q53GA4	Pleckstrin homology-like domain family A member 2	NA	NA	NA	NA	NA	NA	1.61628	-1.40327	NA	NA	NA	2.18926
P25440_T6	P25440_T6	_[Acetyl (Protein N-term)]MLQNVT[Phospho (STY)]PHNK_	_[Acetyl (Protein N-term)]MLQNVT[Phospho (STY)]PHNK_.2	BRD2	P25440	Bromodomain-containing protein 2	NA	NA	NA	NA	NA	NA	1.40199	-0.489567	NA	NA	NA	2.65735
Q3SY56_S11	Q3SY56_S11	_[Acetyl (Protein N-term)]MLTAVC[Carbamidomethyl (C)]GSLGS[Phospho (STY)]QHTEAPHASPPR_	_[Acetyl (Protein N-term)]MLTAVC[Carbamidomethyl (C)]GSLGS[Phospho (STY)]QHTEAPHASPPR_.3	SP6	Q3SY56	Transcription factor Sp6	-0.847414	-1.4757	-1.17915	0.10918	NA	0.547007	NA	-0.343611	-0.231121	-0.135276	-0.173539	-0.561188
Q3SY56_T14,S20	Q3SY56_S20;Q3SY56_T14	_[Acetyl (Protein N-term)]MLTAVC[Carbamidomethyl (C)]GSLGSQHT[Phospho (STY)]EAPHAS[Phospho (STY)]PPR_	_[Acetyl (Protein N-term)]MLTAVC[Carbamidomethyl (C)]GSLGSQHT[Phospho (STY)]EAPHAS[Phospho (STY)]PPR_.3	SP6	Q3SY56	Transcription factor Sp6	NA	NA	NA	NA	NA	NA	NA	NA	NA	NA	NA	-0.999469
Q3SY56_T14	Q3SY56_T14	_[Acetyl (Protein N-term)]MLTAVC[Carbamidomethyl (C)]GSLGSQHT[Phospho (STY)]EAPHASPPR_	_[Acetyl (Protein N-term)]MLTAVC[Carbamidomethyl (C)]GSLGSQHT[Phospho (STY)]EAPHASPPR_.3	SP6	Q3SY56	Transcription factor Sp6	-0.848515	-1.46782	-1.15923	0.139363	NA	0.539292	NA	-0.346629	-0.223375	-0.132074	-0.171946	-0.557283
Q3SY56_S20	Q3SY56_S20	_[Acetyl (Protein N-term)]MLTAVC[Carbamidomethyl (C)]GSLGSQHTEAPHAS[Phospho (STY)]PPR_	_[Acetyl (Protein N-term)]MLTAVC[Carbamidomethyl (C)]GSLGSQHTEAPHAS[Phospho (STY)]PPR_.3	SP6	Q3SY56	Transcription factor Sp6	-0.84305	-1.48208	-1.17083	0.126147	NA	0.555962	NA	-0.347513	-0.235198	-0.135714	-0.175646	-0.56314
Q99832_T4	Q99832_T4	_[Acetyl (Protein N-term)]MMPT[Phospho (STY)]PVILLK_	_[Acetyl (Protein N-term)]MMPT[Phospho (STY)]PVILLK_.2	CCT7	Q99832	T-complex protein 1 subunit eta	NA	NA	NA	NA	NA	NA	NA	-0.958115	NA	NA	NA	NA
P17480_T9	P17480_T9	_[Acetyl (Protein N-term)]MNGEADC[Carbamidomethyl (C)]PT[Phospho (STY)]DLEMAAPK_	_[Acetyl (Protein N-term)]MNGEADC[Carbamidomethyl (C)]PT[Phospho (STY)]DLEMAAPK_.2	UBTF	P17480	Nucleolar transcription factor 1	NA	NA	NA	NA	NA	NA	NA	NA	NA	NA	NA	NA
O14646_S5,S9	O14646_S5;O14646_S9	_[Acetyl (Protein N-term)]MNGHS[Phospho (STY)]DEES[Phospho (STY)]VR_	_[Acetyl (Protein N-term)]MNGHS[Phospho (STY)]DEES[Phospho (STY)]VR_.2	CHD1	O14646	Chromodomain-helicase-DNA-binding protein 1	NA	NA	NA	NA	NA	NA	NA	NA	NA	NA	NA	NA
O14646_S5	O14646_S5	_[Acetyl (Protein N-term)]MNGHS[Phospho (STY)]DEESVR_	_[Acetyl (Protein N-term)]MNGHS[Phospho (STY)]DEESVR_.2	CHD1	O14646	Chromodomain-helicase-DNA-binding protein 1	0.128696	NA	NA	NA	NA	NA	NA	NA	NA	NA	3.66608	NA
O14646_S9	O14646_S9	_[Acetyl (Protein N-term)]MNGHSDEES[Phospho (STY)]VR_	_[Acetyl (Protein N-term)]MNGHSDEES[Phospho (STY)]VR_.2	CHD1	O14646	Chromodomain-helicase-DNA-binding protein 1	0.553836	NA	NA	NA	NA	NA	NA	NA	NA	NA	2.51878	NA
Q9UQQ2_S12	Q9UQQ2_S12	_[Acetyl (Protein N-term)]MNGPALQPSSPS[Phospho (STY)]SAPSASPAAAPR_	_[Acetyl (Protein N-term)]MNGPALQPSSPS[Phospho (STY)]SAPSASPAAAPR_.3	SH2B3	Q9UQQ2	SH2B adapter protein 3	NA	NA	NA	NA	NA	NA	-0.10064	NA	NA	NA	NA	NA
Q9UQQ2_S13	Q9UQQ2_S13	_[Acetyl (Protein N-term)]MNGPALQPSSPSS[Phospho (STY)]APSASPAAAPR_	_[Acetyl (Protein N-term)]MNGPALQPSSPSS[Phospho (STY)]APSASPAAAPR_.3	SH2B3	Q9UQQ2	SH2B adapter protein 3	NA	NA	NA	NA	NA	NA	-0.050765	NA	NA	NA	NA	NA
Q01629_T7	Q01629_T7	_[Acetyl (Protein N-term)]MNHIVQT[Phospho (STY)]FSPVNSGQPPNYEMLK_	_[Acetyl (Protein N-term)]MNHIVQT[Phospho (STY)]FSPVNSGQPPNYEMLK_.3	IFITM2	Q01629	Interferon-induced transmembrane protein 2	NA	NA	NA	NA	NA	NA	0.636129	NA	NA	NA	NA	NA
Q01629_S9	Q01629_S9	_[Acetyl (Protein N-term)]MNHIVQTFS[Phospho (STY)]PVNSGQPPNYEMLK_	_[Acetyl (Protein N-term)]MNHIVQTFS[Phospho (STY)]PVNSGQPPNYEMLK_.3	IFITM2	Q01629	Interferon-induced transmembrane protein 2	NA	NA	NA	NA	NA	NA	0.64782	NA	NA	NA	NA	NA
Q01629_S13	Q01629_S13	_[Acetyl (Protein N-term)]MNHIVQTFSPVNS[Phospho (STY)]GQPPNYEMLK_	_[Acetyl (Protein N-term)]MNHIVQTFSPVNS[Phospho (STY)]GQPPNYEMLK_.3	IFITM2	Q01629	Interferon-induced transmembrane protein 2	NA	NA	NA	NA	NA	NA	0.686531	NA	NA	NA	NA	NA
O95772_T13	O95772_T13	_[Acetyl (Protein N-term)]MNHLPEDMENALT[Phospho (STY)]GSQSSHASLR_	_[Acetyl (Protein N-term)]MNHLPEDMENALT[Phospho (STY)]GSQSSHASLR_.3	STARD3NL	O95772	STARD3 N-terminal-like protein	NA	NA	NA	NA	NA	-0.540164	NA	NA	NA	NA	NA	NA
O95772_S15	O95772_S15	_[Acetyl (Protein N-term)]MNHLPEDMENALTGS[Phospho (STY)]QSSHASLR_	_[Acetyl (Protein N-term)]MNHLPEDMENALTGS[Phospho (STY)]QSSHASLR_.3	STARD3NL	O95772	STARD3 N-terminal-like protein	NA	NA	NA	NA	-0.0552588	NA	NA	NA	NA	NA	NA	NA
O95772_S17,S18,S21	O95772_S17;O95772_S18;O95772_S21	_[Acetyl (Protein N-term)]MNHLPEDMENALTGSQS[Phospho (STY)]S[Phospho (STY)]HAS[Phospho (STY)]LR_	_[Acetyl (Protein N-term)]MNHLPEDMENALTGSQS[Phospho (STY)]S[Phospho (STY)]HAS[Phospho (STY)]LR_.3	STARD3NL	O95772	STARD3 N-terminal-like protein	NA	NA	NA	NA	NA	-0.383033	NA	NA	NA	NA	NA	1.4922
O95772_S18,S21	O95772_S18;O95772_S21	_[Acetyl (Protein N-term)]MNHLPEDMENALTGSQSS[Phospho (STY)]HAS[Phospho (STY)]LR_	_[Acetyl (Protein N-term)]MNHLPEDMENALTGSQSS[Phospho (STY)]HAS[Phospho (STY)]LR_.3	STARD3NL	O95772	STARD3 N-terminal-like protein	NA	-0.577977	NA	NA	NA	-1.5414	NA	NA	NA	NA	NA	NA
O95772_S18	O95772_S18	_[Acetyl (Protein N-term)]MNHLPEDMENALTGSQSS[Phospho (STY)]HASLR_	_[Acetyl (Protein N-term)]MNHLPEDMENALTGSQSS[Phospho (STY)]HASLR_.3	STARD3NL	O95772	STARD3 N-terminal-like protein	NA	-0.87529	NA	NA	NA	NA	NA	NA	NA	NA	NA	NA
O95772_S21	O95772_S21	_[Acetyl (Protein N-term)]MNHLPEDMENALTGSQSSHAS[Phospho (STY)]LR_	_[Acetyl (Protein N-term)]MNHLPEDMENALTGSQSSHAS[Phospho (STY)]LR_.3	STARD3NL	O95772	STARD3 N-terminal-like protein	NA	-0.0336914	NA	NA	NA	NA	NA	NA	NA	NA	3.1606	NA
C9JQL5_S10	C9JQL5_S10	_[Acetyl (Protein N-term)]MNHTVQTFFS[Phospho (STY)]PVNSGQPPNYEMLK_	_[Acetyl (Protein N-term)]MNHTVQTFFS[Phospho (STY)]PVNSGQPPNYEMLK_.3	NA	C9JQL5	Putative dispanin subfamily A member 2d	NA	NA	NA	NA	NA	0.105084	NA	-1.74786	NA	NA	NA	-0.207401
C9JQL5_Y20	C9JQL5_Y20	_[Acetyl (Protein N-term)]MNHTVQTFFSPVNSGQPPNY[Phospho (STY)]EMLK_	_[Acetyl (Protein N-term)]MNHTVQTFFSPVNSGQPPNY[Phospho (STY)]EMLK_.3	NA	C9JQL5	Putative dispanin subfamily A member 2d	NA	NA	NA	NA	NA	-0.404505	NA	NA	NA	NA	NA	-0.195568
Q86SE8_S8	Q86SE8_S8	_[Acetyl (Protein N-term)]MNLSSASS[Phospho (STY)]TEEK_	_[Acetyl (Protein N-term)]MNLSSASS[Phospho (STY)]TEEK_.2	NPM2	Q86SE8	Nucleoplasmin-2	NA	NA	NA	NA	NA	NA	-0.577495	NA	NA	NA	NA	NA
Q96EP5_S4	Q96EP5_S4	_[Acetyl (Protein N-term)]MNNS[Phospho (STY)]GADEIGK_	_[Acetyl (Protein N-term)]MNNS[Phospho (STY)]GADEIGK_.2	DAZAP1	Q96EP5	DAZ-associated protein 1	NA	NA	NA	NA	NA	NA	NA	NA	NA	NA	NA	NA
A1KXE4_Y5	A1KXE4_Y5	_[Acetyl (Protein N-term)]MNPVY[Phospho (STY)]SPGSSGVPYANAK_	_[Acetyl (Protein N-term)]MNPVY[Phospho (STY)]SPGSSGVPYANAK_.2	FAM168B	A1KXE4	Myelin-associated neurite-outgrowth inhibitor	NA	NA	NA	NA	NA	NA	NA	NA	NA	NA	NA	NA
Q8TEU7_S3	Q8TEU7_S3	_[Acetyl (Protein N-term)]MNS[Phospho (STY)]PVDPGAR_	_[Acetyl (Protein N-term)]MNS[Phospho (STY)]PVDPGAR_.2	RAPGEF6	Q8TEU7	Rap guanine nucleotide exchange factor 6	NA	NA	NA	NA	NA	NA	NA	NA	NA	NA	NA	2.27886
Q9C075_S6	Q9C075_S6	_[Acetyl (Protein N-term)]MNSGHS[Phospho (STY)]FSQTPSASFHGAGGGWGR_	_[Acetyl (Protein N-term)]MNSGHS[Phospho (STY)]FSQTPSASFHGAGGGWGR_.3	KRT23	Q9C075	Keratin, type I cytoskeletal 23	NA	NA	0.459217	NA	NA	NA	NA	NA	NA	2.87866	NA	0.464976
Q9NVT9_S4	Q9NVT9_S4	_[Acetyl (Protein N-term)]MNSS[Phospho (STY)]TSTMSEEPDALSVVNQLR_	_[Acetyl (Protein N-term)]MNSS[Phospho (STY)]TSTMSEEPDALSVVNQLR_.2	ARMC1	Q9NVT9	Armadillo repeat-containing protein 1	NA	NA	NA	NA	NA	NA	NA	NA	NA	NA	NA	NA
Q9HCD5_S9	Q9HCD5_S9	_[Acetyl (Protein N-term)]MNTAPSRPS[Phospho (STY)]PTR_	_[Acetyl (Protein N-term)]MNTAPSRPS[Phospho (STY)]PTR_.2	NCOA5	Q9HCD5	Nuclear receptor coactivator 5	-0.684119	0.0336564	-1.30146	0.722374	-0.836097	0.043684	0.344706	-0.418653	0.932085	0.240447	0.770786	0.725339
Q9BVC4_S4	Q9BVC4_S4	_[Acetyl (Protein N-term)]MNTS[Phospho (STY)]PGTVGSDPVILATAGYDHTVR_	_[Acetyl (Protein N-term)]MNTS[Phospho (STY)]PGTVGSDPVILATAGYDHTVR_.3	MLST8	Q9BVC4	Target of rapamycin complex subunit LST8	NA	0.933838	-0.158495	-0.716946	-0.495868	-0.233226	-0.13636	0.333097	2.04408	-0.394097	0.315438	-0.416455
Q9BVC4_T7	Q9BVC4_T7	_[Acetyl (Protein N-term)]MNTSPGT[Phospho (STY)]VGSDPVILATAGYDHTVR_	_[Acetyl (Protein N-term)]MNTSPGT[Phospho (STY)]VGSDPVILATAGYDHTVR_.3	MLST8	Q9BVC4	Target of rapamycin complex subunit LST8	NA	0.880135	-0.216264	-0.823199	-0.560793	-0.0935253	-0.290868	NA	2.00171	-0.318443	0.254951	-0.47773
Q9BVC4_S10	Q9BVC4_S10	_[Acetyl (Protein N-term)]MNTSPGTVGS[Phospho (STY)]DPVILATAGYDHTVR_	_[Acetyl (Protein N-term)]MNTSPGTVGS[Phospho (STY)]DPVILATAGYDHTVR_.3	MLST8	Q9BVC4	Target of rapamycin complex subunit LST8	-0.0358152	0.829745	-0.239215	-0.736253	-0.316798	-0.2055	0.0678959	-0.415349	1.8269	-1.04152	0.477865	-0.471011
Q5T3I0_T4	Q5T3I0_T4	_[Acetyl (Protein N-term)]MNVT[Phospho (STY)]PEVK_	_[Acetyl (Protein N-term)]MNVT[Phospho (STY)]PEVK_.2	GPATCH4	Q5T3I0	G patch domain-containing protein 4	NA	NA	NA	NA	NA	NA	-1.85258	NA	NA	NA	NA	NA
Q15797_S11	Q15797_S11	_[Acetyl (Protein N-term)]MNVTSLFSFTS[Phospho (STY)]PAVK_	_[Acetyl (Protein N-term)]MNVTSLFSFTS[Phospho (STY)]PAVK_.2	SMAD1	Q15797	Mothers against decapentaplegic homolog 1	NA	NA	NA	NA	NA	NA	NA	NA	NA	NA	NA	NA
Q9BQI3_S6	Q9BQI3_S6	_[Acetyl (Protein N-term)]MQGGNS[Phospho (STY)]GVR_	_[Acetyl (Protein N-term)]MQGGNS[Phospho (STY)]GVR_.2	EIF2AK1	Q9BQI3	Eukaryotic translation initiation factor 2-alpha kinase 1	NA	NA	NA	NA	NA	NA	NA	NA	NA	NA	NA	-1.58992
Q96MC9_S10	Q96MC9_S10	_[Acetyl (Protein N-term)]MQGNNLQPPS[Phospho (STY)]PR_	_[Acetyl (Protein N-term)]MQGNNLQPPS[Phospho (STY)]PR_.2	C1orf147	Q96MC9	Uncharacterized protein C1orf147	-0.363454	-0.162997	-0.19596	0.521321	0.251741	0.0199515	-0.67481	0.705228	-0.870856	-0.804382	-1.06402	0.945329
O43251_T7	O43251_T7	_[Acetyl (Protein N-term)]MQNEPLT[Phospho (STY)]PGYHGFPAR_	_[Acetyl (Protein N-term)]MQNEPLT[Phospho (STY)]PGYHGFPAR_.2	RBFOX2	O43251	RNA binding protein fox-1 homolog 2	NA	NA	NA	NA	NA	NA	-0.414439	NA	NA	NA	NA	NA
Q15185_S5	Q15185_S5	_[Acetyl (Protein N-term)]MQPAS[Phospho (STY)]AK_	_[Acetyl (Protein N-term)]MQPAS[Phospho (STY)]AK_.2	PTGES3	Q15185	Prostaglandin E synthase 3	NA	NA	NA	NA	NA	NA	NA	NA	NA	NA	NA	NA
Q53T59_S3	Q53T59_S3	_[Acetyl (Protein N-term)]MQS[Phospho (STY)]PAVLVTSR_	_[Acetyl (Protein N-term)]MQS[Phospho (STY)]PAVLVTSR_.2	HS1BP3	Q53T59	HCLS1-binding protein 3	NA	0.939202	NA	NA	0.201493	1.33618	-0.832386	-2.31405	2.65253	NA	NA	0.387241
Q9NXR7_S2	Q9NXR7_S2	_[Acetyl (Protein N-term)]MS[Phospho (STY)]PEVALNR_	_[Acetyl (Protein N-term)]MS[Phospho (STY)]PEVALNR_.2	BABAM2	Q9NXR7	BRISC and BRCA1-A complex member 2	NA	NA	NA	NA	NA	NA	0.0485749	-1.0265	NA	NA	-0.101262	-0.0627403
O00400_S2	O00400_S2	_[Acetyl (Protein N-term)]MS[Phospho (STY)]PTISHK_	_[Acetyl (Protein N-term)]MS[Phospho (STY)]PTISHK_.2	SLC33A1	O00400	Acetyl-coenzyme A transporter 1	NA	NA	NA	NA	NA	NA	NA	NA	NA	NA	NA	NA
C9JLW8_S4	C9JLW8_S4	_[Acetyl (Protein N-term)]MTSS[Phospho (STY)]PVSR_	_[Acetyl (Protein N-term)]MTSS[Phospho (STY)]PVSR_.2	MCRIP1	C9JLW8	Mapk-regulated corepressor-interacting protein 1	NA	NA	NA	NA	NA	NA	NA	NA	NA	NA	NA	NA
P41440_S5	P41440_S5	_[Acetyl (Protein N-term)]MVPSS[Phospho (STY)]PAVEK_	_[Acetyl (Protein N-term)]MVPSS[Phospho (STY)]PAVEK_.2	SLC19A1	P41440	Folate transporter 1	NA	NA	NA	NA	NA	NA	-0.348144	NA	NA	NA	-0.952294	NA
Q9UQ35_T9	Q9UQ35_T9	_[Acetyl (Protein N-term)]MYNGIGLPT[Phospho (STY)]PR_	_[Acetyl (Protein N-term)]MYNGIGLPT[Phospho (STY)]PR_.2	SRRM2	Q9UQ35	Serine/arginine repetitive matrix protein 2	NA	NA	NA	NA	NA	NA	NA	-2.20595	NA	NA	NA	NA
P40121_T3	P40121_T3	_[Acetyl (Protein N-term)]MYT[Phospho (STY)]AIPQSGSPFPGSVQDPGLHVWR_	_[Acetyl (Protein N-term)]MYT[Phospho (STY)]AIPQSGSPFPGSVQDPGLHVWR_.3	CAPG	P40121	Macrophage-capping protein	NA	0.160567	NA	NA	NA	-0.179655	-0.27419	0.681763	NA	NA	0.84934	-0.861447
P40121_S15	P40121_S15	_[Acetyl (Protein N-term)]MYTAIPQSGSPFPGS[Phospho (STY)]VQDPGLHVWR_	_[Acetyl (Protein N-term)]MYTAIPQSGSPFPGS[Phospho (STY)]VQDPGLHVWR_.3	CAPG	P40121	Macrophage-capping protein	NA	0.246784	NA	NA	NA	-0.187356	NA	0.696838	4.26631	-0.366851	0.178049	0.116311
Q9C019_S6	Q9C019_S6	_[Acetyl (Protein N-term)]PATPS[Phospho (STY)]LK_	_[Acetyl (Protein N-term)]PATPS[Phospho (STY)]LK_.2	TRIM15	Q9C019	Tripartite motif-containing protein 15	-0.0234737	0.50214	1.28159	0.594131	-0.0562057	0.162862	0.124343	-0.16352	-0.522619	-0.66725	0.293967	0.301031
P46940_S2	P46940_S2	_[Acetyl (Protein N-term)]S[Phospho (STY)]AADEVDGLGVAR_	_[Acetyl (Protein N-term)]S[Phospho (STY)]AADEVDGLGVAR_.2	IQGAP1	P46940	Ras GTPase-activating-like protein IQGAP1	0.160571	-1.30242	-0.153162	0.120667	0.107859	0.951136	0.896244	1.01585	0.245641	0.17537	0.112115	-0.876271
Q9BRF8_S2	Q9BRF8_S2	_[Acetyl (Protein N-term)]S[Phospho (STY)]AAEAGGVFHR_	_[Acetyl (Protein N-term)]S[Phospho (STY)]AAEAGGVFHR_.2	CPPED1	Q9BRF8	Serine/threonine-protein phosphatase CPPED1	0.59837	1.53037	0.181716	NA	NA	0.587624	NA	NA	NA	NA	NA	0.790903
O14745_S2	O14745_S2	_[Acetyl (Protein N-term)]S[Phospho (STY)]ADAAAGAPLPR_	_[Acetyl (Protein N-term)]S[Phospho (STY)]ADAAAGAPLPR_.2	SLC9A3R1	O14745	Na(+)/H(+) exchange regulatory cofactor NHE-RF1	0.353757	-0.208504	0.0875508	0.313492	0.114049	0.436594	0.813896	0.669589	0.68585	0.609775	0.256868	-0.992375
Q96SN7_S2	Q96SN7_S2	_[Acetyl (Protein N-term)]S[Phospho (STY)]AELNVPIDPSAPAC[Carbamidomethyl (C)]PEPGHK_	_[Acetyl (Protein N-term)]S[Phospho (STY)]AELNVPIDPSAPAC[Carbamidomethyl (C)]PEPGHK_.2	ORAI2	Q96SN7	Protein orai-2	NA	NA	NA	NA	0.191574	NA	NA	NA	NA	-0.0298173	NA	NA
P56211_S2	P56211_S2	_[Acetyl (Protein N-term)]S[Phospho (STY)]AEVPEAASAEEQK_	_[Acetyl (Protein N-term)]S[Phospho (STY)]AEVPEAASAEEQK_.2	ARPP19	P56211	cAMP-regulated phosphoprotein 19	NA	-1.12668	NA	0.0712786	NA	-0.0950527	NA	-1.09484	2.23886	1.08082	NA	NA
Q969L2_S2	Q969L2_S2	_[Acetyl (Protein N-term)]S[Phospho (STY)]AGGASVPPPPNPAVSFPPPR_	_[Acetyl (Protein N-term)]S[Phospho (STY)]AGGASVPPPPNPAVSFPPPR_.2	MAL2	Q969L2	Protein MAL2	0.892802	1.09867	0.590986	0.34812	NA	-0.0430425	NA	0.403579	1.35911	1.80867	2.66749	0.0873013
P41240_S2	P41240_S2	_[Acetyl (Protein N-term)]S[Phospho (STY)]AIQAAWPSGTEC[Carbamidomethyl (C)]IAK_	_[Acetyl (Protein N-term)]S[Phospho (STY)]AIQAAWPSGTEC[Carbamidomethyl (C)]IAK_.2	CSK	P41240	Tyrosine-protein kinase CSK	NA	0.912698	NA	NA	NA	NA	NA	NA	NA	NA	NA	NA
P41567_S2	P41567_S2	_[Acetyl (Protein N-term)]S[Phospho (STY)]AIQNLHSFDPFADASK_	_[Acetyl (Protein N-term)]S[Phospho (STY)]AIQNLHSFDPFADASK_.2	EIF1	P41567	Eukaryotic translation initiation factor 1	NA	-0.358373	0.821035	NA	-0.79029	-0.522172	0.302119	-0.662315	-0.237389	-0.619737	NA	NA
P53671_S2	P53671_S2	_[Acetyl (Protein N-term)]S[Phospho (STY)]ALAGEDVWR_	_[Acetyl (Protein N-term)]S[Phospho (STY)]ALAGEDVWR_.2	LIMK2	P53671	LIM domain kinase 2	NA	NA	NA	NA	NA	NA	NA	NA	NA	NA	NA	NA
Q6NW29_S2	Q6NW29_S2	_[Acetyl (Protein N-term)]S[Phospho (STY)]ANEDQEMELEALR_	_[Acetyl (Protein N-term)]S[Phospho (STY)]ANEDQEMELEALR_.2	RWDD4	Q6NW29	RWD domain-containing protein 4	NA	NA	NA	NA	NA	NA	NA	NA	NA	NA	NA	NA
O95487_S2	O95487_S2	_[Acetyl (Protein N-term)]S[Phospho (STY)]APAGSSHPAASAR_	_[Acetyl (Protein N-term)]S[Phospho (STY)]APAGSSHPAASAR_.2	SEC24B	O95487	Protein transport protein Sec24B	NA	1.85321	NA	NA	-0.0683858	0.000154495	0.926021	NA	0.578894	NA	-0.399882	NA
P35659_S2	P35659_S2	_[Acetyl (Protein N-term)]S[Phospho (STY)]ASAPAAEGEGTPTQPASEKEPEMPGPR_	_[Acetyl (Protein N-term)]S[Phospho (STY)]ASAPAAEGEGTPTQPASEKEPEMPGPR_.3	DEK	P35659	Protein DEK	1.40768	1.78644	0.167761	-0.47121	-0.621481	0.000623385	-0.651968	-0.193446	0.574673	-0.770549	0.461334	-1.23181
Q9Y5A9_S2,S5	Q9Y5A9_S2;Q9Y5A9_S5	_[Acetyl (Protein N-term)]S[Phospho (STY)]ASS[Phospho (STY)]LLEQRPK_	_[Acetyl (Protein N-term)]S[Phospho (STY)]ASS[Phospho (STY)]LLEQRPK_.2	YTHDF2	Q9Y5A9	YTH domain-containing family protein 2	NA	0.54833	NA	NA	-0.239436	NA	NA	1.51622	1.30506	2.43838	NA	NA
Q9Y5A9_S2	Q9Y5A9_S2	_[Acetyl (Protein N-term)]S[Phospho (STY)]ASSLLEQR_	_[Acetyl (Protein N-term)]S[Phospho (STY)]ASSLLEQR_.2	YTHDF2	Q9Y5A9	YTH domain-containing family protein 2	0.303267	-1.05525	1.55778	0.213235	-0.0508114	1.23244	0.9114	1.35647	-0.962663	1.46506	1.7568	0.178185
Q9UBB6_S2	Q9UBB6_S2	_[Acetyl (Protein N-term)]S[Phospho (STY)]C[Carbamidomethyl (C)]C[Carbamidomethyl (C)]DLAAAGQLGK_	_[Acetyl (Protein N-term)]S[Phospho (STY)]C[Carbamidomethyl (C)]C[Carbamidomethyl (C)]DLAAAGQLGK_.2	NCDN	Q9UBB6	Neurochondrin	2.79053	-1.77574	NA	0.174419	-0.302106	0.520035	2.42468	1.31554	-0.816929	2.73958	3.96993	NA
Q9BRL6_S2	Q9BRL6_S2	_[Acetyl (Protein N-term)]S[Phospho (STY)]C[Carbamidomethyl (C)]GRPPPDVDGMITLK_	_[Acetyl (Protein N-term)]S[Phospho (STY)]C[Carbamidomethyl (C)]GRPPPDVDGMITLK_.2	SRSF8	Q9BRL6	Serine/arginine-rich splicing factor 8	0.747159	NA	-0.32317	0.877491	-0.477554	NA	-0.433542	-0.206566	-0.884724	0.105004	-0.14332	1.78789
P04183_S2,S15	P04183_S15;P04183_S2	_[Acetyl (Protein N-term)]S[Phospho (STY)]C[Carbamidomethyl (C)]INLPTVLPGSPS[Phospho (STY)]K_	_[Acetyl (Protein N-term)]S[Phospho (STY)]C[Carbamidomethyl (C)]INLPTVLPGSPS[Phospho (STY)]K_.2	TK1	P04183	Thymidine kinase, cytosolic	-0.639374	1.57386	-1.0966	NA	0.171726	-0.394038	NA	-1.8113	-1.43493	-1.31231	-1.30932	-1.09689
P04183_S2	P04183_S2	_[Acetyl (Protein N-term)]S[Phospho (STY)]C[Carbamidomethyl (C)]INLPTVLPGSPSK_	_[Acetyl (Protein N-term)]S[Phospho (STY)]C[Carbamidomethyl (C)]INLPTVLPGSPSK_.2	TK1	P04183	Thymidine kinase, cytosolic	-2.22597	0.191336	-2.84964	-1.45197	1.30338	-1.50325	-1.2512	-1.6075	-3.20076	1.3427	-1.13771	-2.69009
P15924_S2	P15924_S2	_[Acetyl (Protein N-term)]S[Phospho (STY)]C[Carbamidomethyl (C)]NGGSHPR_	_[Acetyl (Protein N-term)]S[Phospho (STY)]C[Carbamidomethyl (C)]NGGSHPR_.2	DSP	P15924	Desmoplakin	NA	NA	NA	NA	NA	NA	NA	NA	NA	NA	NA	NA
P06454_S2,T13	P06454_S2;P06454_T13	_[Acetyl (Protein N-term)]S[Phospho (STY)]DAAVDTSSEIT[Phospho (STY)]TK_	_[Acetyl (Protein N-term)]S[Phospho (STY)]DAAVDTSSEIT[Phospho (STY)]TK_.2	PTMA	P06454	Prothymosin alpha	NA	NA	NA	NA	-0.0703028	-0.0643608	0.518128	NA	-0.952367	NA	-1.6491	NA
P06454_S2,T14	P06454_S2;P06454_T14	_[Acetyl (Protein N-term)]S[Phospho (STY)]DAAVDTSSEITT[Phospho (STY)]K_	_[Acetyl (Protein N-term)]S[Phospho (STY)]DAAVDTSSEITT[Phospho (STY)]K_.2	PTMA	P06454	Prothymosin alpha	NA	NA	NA	NA	-0.0600926	-0.15179	0.488718	-0.0111895	-1.264	NA	NA	NA
P06454_S2	P06454_S2	_[Acetyl (Protein N-term)]S[Phospho (STY)]DAAVDTSSEITTK_	_[Acetyl (Protein N-term)]S[Phospho (STY)]DAAVDTSSEITTK_.2	PTMA	P06454	Prothymosin alpha	-0.82448	-1.39455	-0.520363	-1.18998	-0.0105114	-0.095281	-0.474306	-0.825624	-1.2788	-0.820398	1.9513	-1.70765
Q96FQ6_S2	Q96FQ6_S2	_[Acetyl (Protein N-term)]S[Phospho (STY)]DC[Carbamidomethyl (C)]YTELEK_	_[Acetyl (Protein N-term)]S[Phospho (STY)]DC[Carbamidomethyl (C)]YTELEK_.2	S100A16	Q96FQ6	Protein S100-A16	-0.172844	0.138111	0.529804	0.755637	0.233574	0.259722	0.762733	0.722904	0.944184	1.04244	1.24781	-0.153726
Q8IWE2_S2	Q8IWE2_S2	_[Acetyl (Protein N-term)]S[Phospho (STY)]DDAGDTLATGDK_	_[Acetyl (Protein N-term)]S[Phospho (STY)]DDAGDTLATGDK_.2	FAM114A1	Q8IWE2	Protein NOXP20	NA	NA	NA	NA	1.59662	NA	NA	NA	-0.438983	-0.886864	-0.187229	NA
Q6PEV8_S2	Q6PEV8_S2	_[Acetyl (Protein N-term)]S[Phospho (STY)]DEASAITSYEK_	_[Acetyl (Protein N-term)]S[Phospho (STY)]DEASAITSYEK_.2	FAM199X	Q6PEV8	Protein FAM199X	NA	NA	NA	NA	NA	NA	NA	NA	NA	NA	NA	NA
P26368_S2	P26368_S2	_[Acetyl (Protein N-term)]S[Phospho (STY)]DFDEFER_	_[Acetyl (Protein N-term)]S[Phospho (STY)]DFDEFER_.1	U2AF2	P26368	Splicing factor U2AF 65 kDa subunit	-0.465868	-0.296657	-0.399373	-0.788256	0.0812632	0.112005	-0.154828	-0.534157	0.560603	0.542542	0.889038	-0.728917
Q7KZ85_S2,S7	Q7KZ85_S2;Q7KZ85_S7	_[Acetyl (Protein N-term)]S[Phospho (STY)]DFVES[Phospho (STY)]EAEESEEEYNDEGEVVPR_	_[Acetyl (Protein N-term)]S[Phospho (STY)]DFVES[Phospho (STY)]EAEESEEEYNDEGEVVPR_.3	SUPT6H	Q7KZ85	Transcription elongation factor SPT6	-0.240667	-0.138723	NA	-0.917603	NA	0.0496612	NA	NA	NA	NA	NA	NA
O95630_S2	O95630_S2	_[Acetyl (Protein N-term)]S[Phospho (STY)]DHGDVSLPPEDR_	_[Acetyl (Protein N-term)]S[Phospho (STY)]DHGDVSLPPEDR_.2	STAMBP	O95630	STAM-binding protein	NA	2.82379	0.342749	NA	NA	0.390316	NA	NA	NA	2.63051	1.4288	NA
P62328_S2	P62328_S2	_[Acetyl (Protein N-term)]S[Phospho (STY)]DKPDMAEIEK_	_[Acetyl (Protein N-term)]S[Phospho (STY)]DKPDMAEIEK_.2	TMSB4X	P62328	Thymosin beta-4	-0.636973	-0.327765	-0.628555	0.544908	-0.384349	0.761026	0.803235	-0.133098	1.55741	0.298266	-0.0678978	-0.558064
P61244_S2,S11	P61244_S11;P61244_S2	_[Acetyl (Protein N-term)]S[Phospho (STY)]DNDDIEVES[Phospho (STY)]DEEQPR_	_[Acetyl (Protein N-term)]S[Phospho (STY)]DNDDIEVES[Phospho (STY)]DEEQPR_.2	MAX	P61244	Protein max	NA	NA	0.0653939	0.392735	NA	NA	NA	NA	-0.792442	NA	NA	NA
P61244_S2	P61244_S2	_[Acetyl (Protein N-term)]S[Phospho (STY)]DNDDIEVESDEEQPR_	_[Acetyl (Protein N-term)]S[Phospho (STY)]DNDDIEVESDEEQPR_.2	MAX	P61244	Protein max	NA	NA	NA	NA	NA	NA	NA	NA	NA	NA	NA	NA
Q13177_S2	Q13177_S2	_[Acetyl (Protein N-term)]S[Phospho (STY)]DNGELEDKPPAPPVR_	_[Acetyl (Protein N-term)]S[Phospho (STY)]DNGELEDKPPAPPVR_.2	PAK2	Q13177	Serine/threonine-protein kinase PAK 2	-0.549329	-1.23234	-0.865894	-0.663857	-0.366333	0.873358	-0.457875	-0.69735	-0.298474	-0.0357424	1.09358	-0.522255
P08047_S2	P08047_S2	_[Acetyl (Protein N-term)]S[Phospho (STY)]DQDHSMDEMTAVVK_	_[Acetyl (Protein N-term)]S[Phospho (STY)]DQDHSMDEMTAVVK_.2	SP1	P08047	Transcription factor Sp1	NA	NA	NA	NA	-1.92321	1.0054	-0.409837	NA	NA	NA	0.8347	NA
P63165_S2	P63165_S2	_[Acetyl (Protein N-term)]S[Phospho (STY)]DQEAKPSTEDLGDK_	_[Acetyl (Protein N-term)]S[Phospho (STY)]DQEAKPSTEDLGDK_.2	SUMO1	P63165	Small ubiquitin-related modifier 1	0.0541496	0.00570933	0.212822	0.077233	-0.0188402	0.35406	-0.151363	-0.416416	0.0831801	0.234119	0.641376	0.0659847
P47756_S2	P47756_S2	_[Acetyl (Protein N-term)]S[Phospho (STY)]DQQLDC[Carbamidomethyl (C)]ALDLMR_	_[Acetyl (Protein N-term)]S[Phospho (STY)]DQQLDC[Carbamidomethyl (C)]ALDLMR_.2	CAPZB	P47756	F-actin-capping protein subunit beta	NA	-1.12235	1.50339	-0.381149	NA	0.166135	1.0164	NA	0.86013	-0.237395	1.69356	0.104909
Q9GZN2_S2	Q9GZN2_S2	_[Acetyl (Protein N-term)]S[Phospho (STY)]DSDLGEDEGLLSLAGK_	_[Acetyl (Protein N-term)]S[Phospho (STY)]DSDLGEDEGLLSLAGK_.2	TGIF2	Q9GZN2	Homeobox protein TGIF2	NA	NA	NA	-0.547	NA	NA	NA	NA	NA	-1.9749	NA	NA
P62136_S2	P62136_S2	_[Acetyl (Protein N-term)]S[Phospho (STY)]DSEKLNLDSIIGR_	_[Acetyl (Protein N-term)]S[Phospho (STY)]DSEKLNLDSIIGR_.2	PPP1CA	P62136	Serine/threonine-protein phosphatase PP1-alpha catalytic subunit	NA	NA	NA	NA	NA	NA	NA	NA	NA	NA	NA	NA
P62995_S2	P62995_S2	_[Acetyl (Protein N-term)]S[Phospho (STY)]DSGEQNYGER_	_[Acetyl (Protein N-term)]S[Phospho (STY)]DSGEQNYGER_.2	TRA2B	P62995	Transformer-2 protein homolog beta	0.981664	0.607049	-0.00466474	0.877647	0.497129	0.516514	-0.324113	-0.48709	-0.116713	1.72879	1.76788	0.84076
P62995_S2,S14	P62995_S14;P62995_S2	_[Acetyl (Protein N-term)]S[Phospho (STY)]DSGEQNYGERES[Phospho (STY)]R_	_[Acetyl (Protein N-term)]S[Phospho (STY)]DSGEQNYGERES[Phospho (STY)]R_.2	TRA2B	P62995	Transformer-2 protein homolog beta	0.990499	0.556924	0.706149	0.970928	0.318581	0.156103	1.61446	1.14429	0.475033	1.6037	1.98695	1.1867
Q9UMY4_S2	Q9UMY4_S2	_[Acetyl (Protein N-term)]S[Phospho (STY)]DTAVADTR_	_[Acetyl (Protein N-term)]S[Phospho (STY)]DTAVADTR_.2	SNX12	Q9UMY4	Sorting nexin-12	-1.166	-1.73631	0.829735	NA	-0.151328	1.15638	-0.254317	0.564146	0.649732	0.716403	NA	0.292284
Q9UNF1_S2,S5	Q9UNF1_S2;Q9UNF1_S5	_[Acetyl (Protein N-term)]S[Phospho (STY)]DTS[Phospho (STY)]ESGAGLTR_	_[Acetyl (Protein N-term)]S[Phospho (STY)]DTS[Phospho (STY)]ESGAGLTR_.2	MAGED2	Q9UNF1	Melanoma-associated antigen D2	1.41218	NA	NA	NA	0.52229	NA	NA	NA	NA	0.434963	NA	NA
Q9UNF1_S2	Q9UNF1_S2	_[Acetyl (Protein N-term)]S[Phospho (STY)]DTSESGAGLTR_	_[Acetyl (Protein N-term)]S[Phospho (STY)]DTSESGAGLTR_.2	MAGED2	Q9UNF1	Melanoma-associated antigen D2	-0.802809	-1.42292	-0.364508	-1.29045	0.136984	0.0691865	-0.214602	0.0545678	-1.57345	0.277509	0.556028	-2.51326
Q13595_S2	Q13595_S2	_[Acetyl (Protein N-term)]S[Phospho (STY)]DVEENNFEGR_	_[Acetyl (Protein N-term)]S[Phospho (STY)]DVEENNFEGR_.2	TRA2A	Q13595	Transformer-2 protein homolog alpha	-1.65558	0.270521	0.621837	-1.64104	0.277553	2.09143	-0.59472	-0.83785	-0.606	1.59138	1.28771	0.114973
Q13595_S2,S14	Q13595_S14;Q13595_S2	_[Acetyl (Protein N-term)]S[Phospho (STY)]DVEENNFEGRES[Phospho (STY)]R_	_[Acetyl (Protein N-term)]S[Phospho (STY)]DVEENNFEGRES[Phospho (STY)]R_.2	TRA2A	Q13595	Transformer-2 protein homolog alpha	0.575148	0.364354	0.48313	0.736427	-0.0221316	-0.306543	1.03461	0.0521126	0.429302	1.1721	1.921	0.23774
Q9H257_S2	Q9H257_S2	_[Acetyl (Protein N-term)]S[Phospho (STY)]DYENDDEC[Carbamidomethyl (C)]WSVLEGFR_	_[Acetyl (Protein N-term)]S[Phospho (STY)]DYENDDEC[Carbamidomethyl (C)]WSVLEGFR_.2	CARD9	Q9H257	Caspase recruitment domain-containing protein 9	NA	NA	NA	NA	NA	-0.738486	NA	NA	NA	NA	NA	NA
P16989_S2	P16989_S2	_[Acetyl (Protein N-term)]S[Phospho (STY)]EAGEATTTTTTTLPQAPTEAAAAAPQDPAPK_	_[Acetyl (Protein N-term)]S[Phospho (STY)]EAGEATTTTTTTLPQAPTEAAAAAPQDPAPK_.3	YBX3	P16989	Y-box-binding protein 3	0.732908	0.0483208	0.231222	-0.200644	0.0104682	0.245569	0.958537	0.301526	0.740143	0.180723	0.466866	-0.288377
O95747_S2	O95747_S2	_[Acetyl (Protein N-term)]S[Phospho (STY)]EDSSALPWSINR_	_[Acetyl (Protein N-term)]S[Phospho (STY)]EDSSALPWSINR_.2	OXSR1	O95747	Serine/threonine-protein kinase OSR1	-0.0290532	0.319477	-0.083161	-0.154046	0.0132984	-0.16099	2.45276	0.224923	-0.556449	-0.229285	0.429648	-0.177523
P07384_S2	P07384_S2	_[Acetyl (Protein N-term)]S[Phospho (STY)]EEIITPVYC[Carbamidomethyl (C)]TGVSAQVQK_	_[Acetyl (Protein N-term)]S[Phospho (STY)]EEIITPVYC[Carbamidomethyl (C)]TGVSAQVQK_.2	CAPN1	P07384	Calpain-1 catalytic subunit	NA	0.786957	NA	NA	0.519856	-0.270998	NA	NA	1.50284	-0.147226	-0.472886	NA
O15258_S2	O15258_S2	_[Acetyl (Protein N-term)]S[Phospho (STY)]EGDSVGESVHGK_	_[Acetyl (Protein N-term)]S[Phospho (STY)]EGDSVGESVHGK_.2	RER1	O15258	Protein RER1	0.493505	0.4275	0.580092	0.409168	0.10067	0.255278	0.816916	1.04813	0.446686	1.08123	1.37177	-0.509553
Q9UHY1_S2	Q9UHY1_S2	_[Acetyl (Protein N-term)]S[Phospho (STY)]EGESQTVLSSGSDPK_	_[Acetyl (Protein N-term)]S[Phospho (STY)]EGESQTVLSSGSDPK_.2	NRBP1	Q9UHY1	Nuclear receptor-binding protein	0.165092	NA	NA	NA	0.202229	NA	-0.456614	-0.438568	NA	NA	NA	NA
P05423_S2	P05423_S2	_[Acetyl (Protein N-term)]S[Phospho (STY)]EGNAAGEPSTPGGPR_	_[Acetyl (Protein N-term)]S[Phospho (STY)]EGNAAGEPSTPGGPR_.2	POLR3D	P05423	DNA-directed RNA polymerase III subunit RPC4	NA	NA	-0.472829	-1.41393	NA	NA	NA	NA	0.290503	NA	0.465546	NA
Q969E2_S2	Q969E2_S2	_[Acetyl (Protein N-term)]S[Phospho (STY)]EKENNFPPLPK_	_[Acetyl (Protein N-term)]S[Phospho (STY)]EKENNFPPLPK_.2	SCAMP4	Q969E2	Secretory carrier-associated membrane protein 4	-0.443846	NA	NA	-0.0183597	0.985705	0.573749	NA	1.03458	-0.261552	0.797679	2.18804	0.321316
P20962_S2,S5	P20962_S2;P20962_S5	_[Acetyl (Protein N-term)]S[Phospho (STY)]EKS[Phospho (STY)]VEAAAELSAK_	_[Acetyl (Protein N-term)]S[Phospho (STY)]EKS[Phospho (STY)]VEAAAELSAK_.2	PTMS	P20962	Parathymosin	0.421829	NA	0.651961	0.172577	0.201953	NA	1.15937	1.16099	0.385213	-0.0146058	0.200686	-0.793253
P20962_S2	P20962_S2	_[Acetyl (Protein N-term)]S[Phospho (STY)]EKSVEAAAELSAK_	_[Acetyl (Protein N-term)]S[Phospho (STY)]EKSVEAAAELSAK_.2	PTMS	P20962	Parathymosin	NA	NA	NA	NA	NA	NA	NA	NA	NA	NA	NA	NA
P62879_S2	P62879_S2	_[Acetyl (Protein N-term)]S[Phospho (STY)]ELEQLR_	_[Acetyl (Protein N-term)]S[Phospho (STY)]ELEQLR_.2	GNB2	P62879	Guanine nucleotide-binding protein G(I)/G(S)/G(T) subunit beta-2	NA	1.40349	NA	2.03709	-0.566975	-0.320159	0.664049	NA	1.18424	NA	2.89282	NA
Q96AQ2_S2	Q96AQ2_S2	_[Acetyl (Protein N-term)]S[Phospho (STY)]EQEAQAPGGR_	_[Acetyl (Protein N-term)]S[Phospho (STY)]EQEAQAPGGR_.2	TMEM125	Q96AQ2	Transmembrane protein 125	NA	-0.271716	NA	NA	NA	NA	NA	NA	-0.330258	0.970629	NA	NA
Q9H0W8_S2,S4	Q9H0W8_S2;Q9H0W8_S4	_[Acetyl (Protein N-term)]S[Phospho (STY)]ES[Phospho (STY)]GHSQPGLYGIER_	_[Acetyl (Protein N-term)]S[Phospho (STY)]ES[Phospho (STY)]GHSQPGLYGIER_.2	SMG9	Q9H0W8	Protein SMG9	-0.563298	-2.84383	0.398641	-0.299844	0.267214	-0.733884	0.768085	0.402674	-1.11434	-0.319764	0.284517	-0.915333
Q9H0W8_S2,S7	Q9H0W8_S2;Q9H0W8_S7	_[Acetyl (Protein N-term)]S[Phospho (STY)]ESGHS[Phospho (STY)]QPGLYGIER_	_[Acetyl (Protein N-term)]S[Phospho (STY)]ESGHS[Phospho (STY)]QPGLYGIER_.2	SMG9	Q9H0W8	Protein SMG9	-0.908641	-1.28316	0.770909	-0.0138346	0.841028	-0.494414	0.640722	0.800045	-0.895626	-0.316373	-0.337055	-1.28723
Q9H0W8_S2	Q9H0W8_S2	_[Acetyl (Protein N-term)]S[Phospho (STY)]ESGHSQPGLYGIER_	_[Acetyl (Protein N-term)]S[Phospho (STY)]ESGHSQPGLYGIER_.2	SMG9	Q9H0W8	Protein SMG9	0.156853	-1.01461	0.0207214	-0.356797	0.656522	-0.348658	0.0101589	0.543559	-0.881963	-0.581727	0.589355	-0.265777
Q7Z402_S2,S5	Q7Z402_S2;Q7Z402_S5	_[Acetyl (Protein N-term)]S[Phospho (STY)]ESS[Phospho (STY)]GSALQPGR_	_[Acetyl (Protein N-term)]S[Phospho (STY)]ESS[Phospho (STY)]GSALQPGR_.2	TMC7	Q7Z402	Transmembrane channel-like protein 7	NA	-2.68389	NA	NA	NA	NA	NA	NA	NA	NA	NA	NA
Q7Z402_S2	Q7Z402_S2	_[Acetyl (Protein N-term)]S[Phospho (STY)]ESSGSALQPGR_	_[Acetyl (Protein N-term)]S[Phospho (STY)]ESSGSALQPGR_.2	TMC7	Q7Z402	Transmembrane channel-like protein 7	NA	-0.100806	NA	NA	NA	NA	NA	NA	NA	NA	NA	NA
P17096_S2,S8,S9	P17096_S2;P17096_S8;P17096_S9	_[Acetyl (Protein N-term)]S[Phospho (STY)]ESSSKS[Phospho (STY)]S[Phospho (STY)]QPLASK_	_[Acetyl (Protein N-term)]S[Phospho (STY)]ESSSKS[Phospho (STY)]S[Phospho (STY)]QPLASK_.2	HMGA1	P17096	High mobility group protein HMG-I/HMG-Y	NA	NA	NA	NA	NA	NA	NA	NA	NA	NA	NA	NA
P16402_S2,T4,T10,T18	P16402_S2;P16402_T10;P16402_T18;P16402_T4	_[Acetyl (Protein N-term)]S[Phospho (STY)]ET[Phospho (STY)]APLAPT[Phospho (STY)]IPAPAEKT[Phospho (STY)]PVK_	_[Acetyl (Protein N-term)]S[Phospho (STY)]ET[Phospho (STY)]APLAPT[Phospho (STY)]IPAPAEKT[Phospho (STY)]PVK_.2	HIST1H1D	P16402	Histone H1.3	NA	NA	NA	NA	-0.683437	NA	-1.76041	NA	0.224295	NA	NA	NA
P16403_S2	P16403_S2	_[Acetyl (Protein N-term)]S[Phospho (STY)]ETAPAAPAAAPPAEK_	_[Acetyl (Protein N-term)]S[Phospho (STY)]ETAPAAPAAAPPAEK_.2	HIST1H1C	P16403	Histone H1.2	-1.02712	1.40333	1.13964	1.54463	0.191713	0.499408	0.00662804	0.703273	2.12964	0.70399	1.06247	2.02563
P10412_S2	P10412_S2	_[Acetyl (Protein N-term)]S[Phospho (STY)]ETAPAAPAAPAPAEK_	_[Acetyl (Protein N-term)]S[Phospho (STY)]ETAPAAPAAPAPAEK_.2	HIST1H1E	P10412	Histone H1.4	-0.732526	1.32513	1.39296	0.911795	0.0871913	0.407125	0.556571	0.323311	1.99287	0.810789	1.40768	2.17091
P16401_S2	P16401_S2	_[Acetyl (Protein N-term)]S[Phospho (STY)]ETAPAETATPAPVEK_	_[Acetyl (Protein N-term)]S[Phospho (STY)]ETAPAETATPAPVEK_.2	HIST1H1B	P16401	Histone H1.5	-0.802056	0.697852	1.25657	1.3379	0.188224	0.82476	NA	0.498607	NA	0.728869	1.37489	1.77798
P16402_S2	P16402_S2	_[Acetyl (Protein N-term)]S[Phospho (STY)]ETAPLAPTIPAPAEK_	_[Acetyl (Protein N-term)]S[Phospho (STY)]ETAPLAPTIPAPAEK_.2	HIST1H1D	P16402	Histone H1.3	NA	0.713273	1.38234	1.00414	0.43056	0.426703	0.368769	0.698043	NA	0.689746	1.59411	2.04758
P41212_S2	P41212_S2	_[Acetyl (Protein N-term)]S[Phospho (STY)]ETPAQC[Carbamidomethyl (C)]SIK_	_[Acetyl (Protein N-term)]S[Phospho (STY)]ETPAQC[Carbamidomethyl (C)]SIK_.2	ETV6	P41212	Transcription factor ETV6	NA	NA	0.235123	-1.13756	NA	NA	NA	0.817687	NA	NA	-0.225012	-1.39134
P50552_S2	P50552_S2	_[Acetyl (Protein N-term)]S[Phospho (STY)]ETVIC[Carbamidomethyl (C)]SSR_	_[Acetyl (Protein N-term)]S[Phospho (STY)]ETVIC[Carbamidomethyl (C)]SSR_.2	VASP	P50552	Vasodilator-stimulated phosphoprotein	NA	1.80456	0.648295	NA	NA	NA	1.32061	0.341202	NA	NA	NA	1.08582
P47712_S2	P47712_S2	_[Acetyl (Protein N-term)]S[Phospho (STY)]FIDPYQHIIVEHQYSHK_	_[Acetyl (Protein N-term)]S[Phospho (STY)]FIDPYQHIIVEHQYSHK_.3	PLA2G4A	P47712	Cytosolic phospholipase A2	NA	NA	NA	NA	NA	NA	NA	NA	NA	NA	NA	NA
Q5T870_S2	Q5T870_S2	_[Acetyl (Protein N-term)]S[Phospho (STY)]FSEQQC[Carbamidomethyl (C)]K_	_[Acetyl (Protein N-term)]S[Phospho (STY)]FSEQQC[Carbamidomethyl (C)]K_.2	PRR9	Q5T870	Proline-rich protein 9	NA	-0.162409	NA	NA	NA	NA	NA	NA	NA	NA	NA	NA
P08865_S2	P08865_S2	_[Acetyl (Protein N-term)]S[Phospho (STY)]GALDVLQMK_	_[Acetyl (Protein N-term)]S[Phospho (STY)]GALDVLQMK_.2	RPSA	P08865	40S ribosomal protein SA	NA	NA	NA	NA	NA	NA	NA	NA	NA	NA	NA	NA
P20042_S2	P20042_S2	_[Acetyl (Protein N-term)]S[Phospho (STY)]GDEM[Oxidation (M)]IFDPTM[Oxidation (M)]SK_	_[Acetyl (Protein N-term)]S[Phospho (STY)]GDEM[Oxidation (M)]IFDPTM[Oxidation (M)]SK_.2	EIF2S2	P20042	Eukaryotic translation initiation factor 2 subunit 2	1.47913	-0.131472	-0.261728	-0.632767	1.32647	-0.820457	-0.954367	0.602902	-0.833548	0.451423	-0.301047	-3.02876
P20042_S2,S13	P20042_S13;P20042_S2	_[Acetyl (Protein N-term)]S[Phospho (STY)]GDEMIFDPTMS[Phospho (STY)]K_	_[Acetyl (Protein N-term)]S[Phospho (STY)]GDEMIFDPTMS[Phospho (STY)]K_.2	EIF2S2	P20042	Eukaryotic translation initiation factor 2 subunit 2	NA	NA	NA	NA	NA	NA	NA	NA	NA	NA	NA	NA
Q12996_S2	Q12996_S2	_[Acetyl (Protein N-term)]S[Phospho (STY)]GDGATEQAAEYVPEK_	_[Acetyl (Protein N-term)]S[Phospho (STY)]GDGATEQAAEYVPEK_.2	CSTF3	Q12996	Cleavage stimulation factor subunit 3	NA	-0.797043	NA	-0.293523	0.122138	-0.426668	-0.0881205	NA	0.0261523	0.0802573	0.259134	NA
P11387_S2	P11387_S2	_[Acetyl (Protein N-term)]S[Phospho (STY)]GDHLHNDSQIEADFR_	_[Acetyl (Protein N-term)]S[Phospho (STY)]GDHLHNDSQIEADFR_.2	TOP1	P11387	DNA topoisomerase 1	NA	-3.14886	NA	NA	2.42598	2.90736	-0.0666126	NA	0.15808	-1.47125	0.204264	NA
Q9UQ80_S2	Q9UQ80_S2	_[Acetyl (Protein N-term)]S[Phospho (STY)]GEDEQQEQTIAEDLVVTK_	_[Acetyl (Protein N-term)]S[Phospho (STY)]GEDEQQEQTIAEDLVVTK_.2	PA2G4	Q9UQ80	Proliferation-associated protein 2G4	-0.95754	-0.617498	0.239435	-0.470461	-0.14944	-0.259378	0.398941	-0.124158	0.599759	0.864148	0.791794	-1.1431
Q15102_S2	Q15102_S2	_[Acetyl (Protein N-term)]S[Phospho (STY)]GEENPASKPTPVQDVQGDGR_	_[Acetyl (Protein N-term)]S[Phospho (STY)]GEENPASKPTPVQDVQGDGR_.2	PAFAH1B3	Q15102	Platelet-activating factor acetylhydrolase IB subunit gamma	0.531021	0.518972	-0.33928	-0.00309436	-0.152035	0.181143	0.542412	-0.196187	0.741556	1.05326	1.01137	0.430074
Q9Y5Q9_S2	Q9Y5Q9_S2	_[Acetyl (Protein N-term)]S[Phospho (STY)]GFSPELIDYLEGK_	_[Acetyl (Protein N-term)]S[Phospho (STY)]GFSPELIDYLEGK_.2	GTF3C3	Q9Y5Q9	General transcription factor 3C polypeptide 3	NA	NA	NA	-1.18928	NA	0.140705	NA	-0.30102	-3.15153	NA	NA	NA
P49840_S2	P49840_S2	_[Acetyl (Protein N-term)]S[Phospho (STY)]GGGPSGGGPGGSGR_	_[Acetyl (Protein N-term)]S[Phospho (STY)]GGGPSGGGPGGSGR_.2	GSK3A	P49840	Glycogen synthase kinase-3 alpha	0.916405	-0.388086	0.711049	-1.00935	0.200662	0.99948	1.47245	1.09867	0.154673	0.722891	0.383596	-0.744754
Q07955_S2	Q07955_S2	_[Acetyl (Protein N-term)]S[Phospho (STY)]GGGVIR_	_[Acetyl (Protein N-term)]S[Phospho (STY)]GGGVIR_.1	SRSF1	Q07955	Serine/arginine-rich splicing factor 1	0.30563	-0.727897	0.376342	0.986204	0.366351	0.857037	0.87542	-2.21807	0.541838	0.478469	-0.6198	0.833572
Q13541_S2	Q13541_S2	_[Acetyl (Protein N-term)]S[Phospho (STY)]GGSSC[Carbamidomethyl (C)]SQTPSR_	_[Acetyl (Protein N-term)]S[Phospho (STY)]GGSSC[Carbamidomethyl (C)]SQTPSR_.2	EIF4EBP1	Q13541	Eukaryotic translation initiation factor 4E-binding protein 1	-1.21251	-0.674748	0.453198	-0.117741	0.892218	-0.442188	-0.797181	-1.40898	-0.518085	-2.30402	-0.820597	NA
P08397_S2,S15	P08397_S15;P08397_S2	_[Acetyl (Protein N-term)]S[Phospho (STY)]GNGNAAATAEENS[Phospho (STY)]PK_	_[Acetyl (Protein N-term)]S[Phospho (STY)]GNGNAAATAEENS[Phospho (STY)]PK_.3	HMBS	P08397	Porphobilinogen deaminase	NA	NA	NA	NA	NA	NA	NA	NA	NA	NA	NA	NA
Q15654_S2	Q15654_S2	_[Acetyl (Protein N-term)]S[Phospho (STY)]GPTWLPPK_	_[Acetyl (Protein N-term)]S[Phospho (STY)]GPTWLPPK_.2	TRIP6	Q15654	Thyroid receptor-interacting protein 6	NA	NA	NA	NA	NA	NA	NA	NA	NA	NA	NA	NA
P63218_S2	P63218_S2	_[Acetyl (Protein N-term)]S[Phospho (STY)]GSSSVAAMK_	_[Acetyl (Protein N-term)]S[Phospho (STY)]GSSSVAAMK_.2	GNG5	P63218	Guanine nucleotide-binding protein G(I)/G(S)/G(O) subunit gamma-5	NA	NA	NA	NA	NA	NA	-0.245852	NA	NA	NA	NA	0.11698
Q96FZ5_S2	Q96FZ5_S2	_[Acetyl (Protein N-term)]S[Phospho (STY)]HGAGLVR_	_[Acetyl (Protein N-term)]S[Phospho (STY)]HGAGLVR_.2	CMTM7	Q96FZ5	CKLF-like MARVEL transmembrane domain-containing protein 7	NA	NA	NA	NA	NA	NA	NA	NA	NA	NA	NA	NA
Q12792_S2	Q12792_S2	_[Acetyl (Protein N-term)]S[Phospho (STY)]HQTGIQASEDVK_	_[Acetyl (Protein N-term)]S[Phospho (STY)]HQTGIQASEDVK_.2	TWF1	Q12792	Twinfilin-1	NA	NA	NA	NA	NA	NA	NA	NA	NA	NA	NA	NA
P84090_S2	P84090_S2	_[Acetyl (Protein N-term)]S[Phospho (STY)]HTILLVQPTK_	_[Acetyl (Protein N-term)]S[Phospho (STY)]HTILLVQPTK_.2	ERH	P84090	Enhancer of rudimentary homolog	NA	NA	NA	NA	NA	NA	NA	NA	NA	NA	NA	NA
Q9Y3A5_S2	Q9Y3A5_S2	_[Acetyl (Protein N-term)]S[Phospho (STY)]IFTPTNQIR_	_[Acetyl (Protein N-term)]S[Phospho (STY)]IFTPTNQIR_.2	SBDS	Q9Y3A5	Ribosome maturation protein SBDS	-1.40235	0.618664	-1.56042	-1.77252	0.988674	0.640276	-1.15848	-0.917232	0.69761	NA	NA	NA
P30838_S2,S5	P30838_S2;P30838_S5	_[Acetyl (Protein N-term)]S[Phospho (STY)]KIS[Phospho (STY)]EAVK_	_[Acetyl (Protein N-term)]S[Phospho (STY)]KIS[Phospho (STY)]EAVK_.2	ALDH3A1	P30838	Aldehyde dehydrogenase, dimeric NADP-preferring	NA	NA	NA	NA	NA	NA	NA	NA	NA	NA	NA	NA
P09651_S2,S6	P09651_S2;P09651_S6	_[Acetyl (Protein N-term)]S[Phospho (STY)]KSES[Phospho (STY)]PKEPEQLR_	_[Acetyl (Protein N-term)]S[Phospho (STY)]KSES[Phospho (STY)]PKEPEQLR_.2	HNRNPA1	P09651	Heterogeneous nuclear ribonucleoprotein A1	-0.302262	-0.901067	-0.461888	-0.94102	-0.133228	-0.199306	-0.237908	-0.363043	0.719335	-1.85988	-0.971085	0.236131
P09651_S2	P09651_S2	_[Acetyl (Protein N-term)]S[Phospho (STY)]KSESPKEPEQLR_	_[Acetyl (Protein N-term)]S[Phospho (STY)]KSESPKEPEQLR_.2	HNRNPA1	P09651	Heterogeneous nuclear ribonucleoprotein A1	-0.740706	0.51725	0.844322	0.113738	0.21636	-0.236904	-0.304557	-1.26841	1.20388	-1.49014	0.297619	-0.10974
Q92747_S2	Q92747_S2	_[Acetyl (Protein N-term)]S[Phospho (STY)]LHQFLLEPITC[Carbamidomethyl (C)]HAWNR_	_[Acetyl (Protein N-term)]S[Phospho (STY)]LHQFLLEPITC[Carbamidomethyl (C)]HAWNR_.3	ARPC1A	Q92747	Actin-related protein 2/3 complex subunit 1A	NA	NA	NA	NA	NA	NA	NA	NA	NA	NA	NA	NA
Q9UMS4_S2	Q9UMS4_S2	_[Acetyl (Protein N-term)]S[Phospho (STY)]LIC[Carbamidomethyl (C)]SISNEVPEHPC[Carbamidomethyl (C)]VSPVSNHVYER_	_[Acetyl (Protein N-term)]S[Phospho (STY)]LIC[Carbamidomethyl (C)]SISNEVPEHPC[Carbamidomethyl (C)]VSPVSNHVYER_.3	PRPF19	Q9UMS4	Pre-mRNA-processing factor 19	NA	NA	NA	NA	NA	NA	NA	NA	NA	NA	NA	NA
Q3YBR2_S2	Q3YBR2_S2	_[Acetyl (Protein N-term)]S[Phospho (STY)]LLDGLASSPR_	_[Acetyl (Protein N-term)]S[Phospho (STY)]LLDGLASSPR_.2	TBRG1	Q3YBR2	Transforming growth factor beta regulator 1	-0.0231342	NA	-0.456172	NA	0.44333	1.78701	-0.377478	-0.491046	-0.876369	NA	-1.07783	NA
Q9UDY8_S2	Q9UDY8_S2	_[Acetyl (Protein N-term)]S[Phospho (STY)]LLGDPLQALPPSAAPTGPLLAPPAGATLNR_	_[Acetyl (Protein N-term)]S[Phospho (STY)]LLGDPLQALPPSAAPTGPLLAPPAGATLNR_.3	MALT1	Q9UDY8	Mucosa-associated lymphoid tissue lymphoma translocation protein 1	NA	NA	NA	NA	0.852456	-0.370135	NA	NA	NA	NA	NA	NA
P62316_S2	P62316_S2	_[Acetyl (Protein N-term)]S[Phospho (STY)]LLNKPK_	_[Acetyl (Protein N-term)]S[Phospho (STY)]LLNKPK_.2	SNRPD2	P62316	Small nuclear ribonucleoprotein Sm D2	0.764032	0.414845	0.322061	1.1096	0.210401	0.559877	1.43011	0.577359	2.3815	0.303151	0.414112	0.926119
P62306_S2	P62306_S2	_[Acetyl (Protein N-term)]S[Phospho (STY)]LPLNPK_	_[Acetyl (Protein N-term)]S[Phospho (STY)]LPLNPK_.1	SNRPF	P62306	Small nuclear ribonucleoprotein F	0.123138	-0.17309	0.494901	1.17072	-0.174646	0.135877	1.14392	1.04977	0.178192	0.684289	0.364092	0.558836
Q9HB90_S2,S15	Q9HB90_S15;Q9HB90_S2	_[Acetyl (Protein N-term)]S[Phospho (STY)]LQYGAEETPLAGS[Phospho (STY)]YGAADSFPK_	_[Acetyl (Protein N-term)]S[Phospho (STY)]LQYGAEETPLAGS[Phospho (STY)]YGAADSFPK_.2	RRAGC	Q9HB90	Ras-related GTP-binding protein C	NA	NA	-0.0865307	NA	-0.161902	-0.549648	-0.0782709	NA	NA	NA	NA	NA
Q9HB90_S2,Y16	Q9HB90_S2;Q9HB90_Y16	_[Acetyl (Protein N-term)]S[Phospho (STY)]LQYGAEETPLAGSY[Phospho (STY)]GAADSFPK_	_[Acetyl (Protein N-term)]S[Phospho (STY)]LQYGAEETPLAGSY[Phospho (STY)]GAADSFPK_.2	RRAGC	Q9HB90	Ras-related GTP-binding protein C	NA	NA	NA	NA	-0.340612	-0.651925	NA	NA	NA	NA	NA	NA
Q9HB90_S2	Q9HB90_S2	_[Acetyl (Protein N-term)]S[Phospho (STY)]LQYGAEETPLAGSYGAADSFPK_	_[Acetyl (Protein N-term)]S[Phospho (STY)]LQYGAEETPLAGSYGAADSFPK_.2	RRAGC	Q9HB90	Ras-related GTP-binding protein C	NA	-0.599113	-0.737616	-0.357133	0.543186	-0.284611	-0.750377	-0.74664	-0.51275	-0.69029	-1.20135	-0.00963465
P62269_S2	P62269_S2	_[Acetyl (Protein N-term)]S[Phospho (STY)]LVIPEK_	_[Acetyl (Protein N-term)]S[Phospho (STY)]LVIPEK_.1	RPS18	P62269	40S ribosomal protein S18	1.61579	0.0839685	0.797153	0.439502	-0.0752821	0.540476	1.74618	1.85743	1.23385	2.63021	1.99089	0.656124
Q96I25_S2	Q96I25_S2	_[Acetyl (Protein N-term)]S[Phospho (STY)]LYDDLGVETSDSK_	_[Acetyl (Protein N-term)]S[Phospho (STY)]LYDDLGVETSDSK_.2	RBM17	Q96I25	Splicing factor 45	NA	NA	NA	NA	NA	NA	NA	NA	NA	NA	NA	NA
O00560_S2	O00560_S2	_[Acetyl (Protein N-term)]S[Phospho (STY)]LYPSLEDLK_	_[Acetyl (Protein N-term)]S[Phospho (STY)]LYPSLEDLK_.2	SDCBP	O00560	Syntenin-1	NA	-0.737673	NA	NA	-0.453435	-1.68619	NA	NA	NA	-0.935323	NA	NA
O43752_S2	O43752_S2	_[Acetyl (Protein N-term)]S[Phospho (STY)]MEDPFFVVK_	_[Acetyl (Protein N-term)]S[Phospho (STY)]MEDPFFVVK_.2	STX6	O43752	Syntaxin-6	NA	NA	NA	NA	NA	NA	NA	NA	NA	NA	NA	NA
O43865_S2	O43865_S2	_[Acetyl (Protein N-term)]S[Phospho (STY)]MPDAMPLPGVGEELK_	_[Acetyl (Protein N-term)]S[Phospho (STY)]MPDAMPLPGVGEELK_.2	AHCYL1	O43865	S-adenosylhomocysteine hydrolase-like protein 1	NA	NA	NA	NA	NA	NA	NA	NA	NA	NA	2.28447	NA
Q15717_S2	Q15717_S2	_[Acetyl (Protein N-term)]S[Phospho (STY)]NGYEDHMAEDC[Carbamidomethyl (C)]R_	_[Acetyl (Protein N-term)]S[Phospho (STY)]NGYEDHMAEDC[Carbamidomethyl (C)]R_.2	ELAVL1	Q15717	ELAV-like protein 1	NA	NA	NA	NA	NA	NA	-0.425002	NA	NA	NA	0.297883	NA
Q969X1_S2	Q969X1_S2	_[Acetyl (Protein N-term)]S[Phospho (STY)]NPSAPPPYEDR_	_[Acetyl (Protein N-term)]S[Phospho (STY)]NPSAPPPYEDR_.2	TMBIM1	Q969X1	Protein lifeguard 3	-1.6536	-0.82878	-0.438612	-0.516735	0.0916297	-0.650752	-1.09069	-0.354842	NA	-0.435396	NA	-0.676052
P07108_S2	P07108_S2	_[Acetyl (Protein N-term)]S[Phospho (STY)]QAEFEK_	_[Acetyl (Protein N-term)]S[Phospho (STY)]QAEFEK_.1	DBI	P07108	Acyl-CoA-binding protein	-1.17401	-0.525602	0.839016	1.41983	NA	0.548125	NA	0.776453	NA	-0.335402	NA	-0.432748
Q16539_S2	Q16539_S2	_[Acetyl (Protein N-term)]S[Phospho (STY)]QERPTFYR_	_[Acetyl (Protein N-term)]S[Phospho (STY)]QERPTFYR_.2	MAPK14	Q16539	Mitogen-activated protein kinase 14	-0.360194	-0.175687	-0.440553	-0.336937	0.345123	-0.439992	0.803198	-0.389304	-0.101191	0.0874745	-0.359317	-1.1332
P68402_S2	P68402_S2	_[Acetyl (Protein N-term)]S[Phospho (STY)]QGDSNPAAIPHAAEDIQGDDR_	_[Acetyl (Protein N-term)]S[Phospho (STY)]QGDSNPAAIPHAAEDIQGDDR_.2	PAFAH1B2	P68402	Platelet-activating factor acetylhydrolase IB subunit beta	0.0702432	0.582871	0.554602	1.28793	-0.111131	0.242119	1.35526	-0.0117474	2.43103	0.193664	-0.020752	-0.422923
Q9NR55_S2	Q9NR55_S2	_[Acetyl (Protein N-term)]S[Phospho (STY)]QGLPAAGSVLQR_	_[Acetyl (Protein N-term)]S[Phospho (STY)]QGLPAAGSVLQR_.2	BATF3	Q9NR55	Basic leucine zipper transcriptional factor ATF-like 3	NA	NA	NA	NA	NA	NA	2.80031	NA	NA	NA	NA	NA
Q9UPR3_S2	Q9UPR3_S2	_[Acetyl (Protein N-term)]S[Phospho (STY)]QGPPTGESSEPEAK_	_[Acetyl (Protein N-term)]S[Phospho (STY)]QGPPTGESSEPEAK_.2	SMG5	Q9UPR3	Protein SMG5	-0.27382	-2.07766	0.711072	-2.0081	-0.131411	-0.321248	-0.678893	-0.318398	-2.30573	-0.29093	-0.507573	-1.4216
O43768_S2	O43768_S2	_[Acetyl (Protein N-term)]S[Phospho (STY)]QKQEEENPAEETGEEK_	_[Acetyl (Protein N-term)]S[Phospho (STY)]QKQEEENPAEETGEEK_.2	ENSA	O43768	Alpha-endosulfine	0.308227	0.699269	0.780353	2.54218	1.21995	0.743724	3.06862	1.71829	NA	-0.48002	-0.84878	-0.260762
P07476_S2	P07476_S2	_[Acetyl (Protein N-term)]S[Phospho (STY)]QQHTLPVTLSPALSQELLK_	_[Acetyl (Protein N-term)]S[Phospho (STY)]QQHTLPVTLSPALSQELLK_.3	IVL	P07476	Involucrin	NA	NA	NA	NA	NA	0.703023	NA	NA	NA	-0.406968	NA	NA
Q9H6S3_S2	Q9H6S3_S2	_[Acetyl (Protein N-term)]S[Phospho (STY)]QSGAVSC[Carbamidomethyl (C)]C[Carbamidomethyl (C)]PGATNGSLGR_	_[Acetyl (Protein N-term)]S[Phospho (STY)]QSGAVSC[Carbamidomethyl (C)]C[Carbamidomethyl (C)]PGATNGSLGR_.2	EPS8L2	Q9H6S3	Epidermal growth factor receptor kinase substrate 8-like protein 2	0.0142177	NA	NA	NA	NA	-0.246867	NA	-0.168134	NA	0.579784	NA	0.0459485
P20338_S2	P20338_S2	_[Acetyl (Protein N-term)]S[Phospho (STY)]QTAMSETYDFLFK_	_[Acetyl (Protein N-term)]S[Phospho (STY)]QTAMSETYDFLFK_.2	RAB4A	P20338	Ras-related protein Rab-4A	NA	-0.318925	NA	-1.38023	NA	NA	NA	NA	NA	NA	NA	0.479584
P42224_S2	P42224_S2	_[Acetyl (Protein N-term)]S[Phospho (STY)]QWYELQQLDSK_	_[Acetyl (Protein N-term)]S[Phospho (STY)]QWYELQQLDSK_.2	STAT1	P42224	Signal transducer and activator of transcription 1-alpha/beta	NA	NA	NA	NA	NA	NA	NA	NA	NA	NA	NA	NA
Q92597_S2	Q92597_S2	_[Acetyl (Protein N-term)]S[Phospho (STY)]REMQDVDLAEVKPLVEK_	_[Acetyl (Protein N-term)]S[Phospho (STY)]REMQDVDLAEVKPLVEK_.3	NDRG1	Q92597	Protein NDRG1	NA	NA	NA	NA	NA	NA	NA	NA	NA	NA	NA	NA
Q9P0J7_S2	Q9P0J7_S2	_[Acetyl (Protein N-term)]S[Phospho (STY)]RHEGVSC[Carbamidomethyl (C)]DAC[Carbamidomethyl (C)]LK_	_[Acetyl (Protein N-term)]S[Phospho (STY)]RHEGVSC[Carbamidomethyl (C)]DAC[Carbamidomethyl (C)]LK_.2	KCMF1	Q9P0J7	E3 ubiquitin-protein ligase KCMF1	NA	NA	NA	NA	NA	NA	NA	NA	NA	NA	NA	NA
P50443_S2,S5	P50443_S2;P50443_S5	_[Acetyl (Protein N-term)]S[Phospho (STY)]SES[Phospho (STY)]KEQHNVSPR_	_[Acetyl (Protein N-term)]S[Phospho (STY)]SES[Phospho (STY)]KEQHNVSPR_.2	SLC26A2	P50443	Sulfate transporter	-0.336602	NA	NA	NA	NA	NA	NA	NA	NA	NA	NA	NA
O14734_S2	O14734_S2	_[Acetyl (Protein N-term)]S[Phospho (STY)]SPQAPEDGQGC[Carbamidomethyl (C)]GDR_	_[Acetyl (Protein N-term)]S[Phospho (STY)]SPQAPEDGQGC[Carbamidomethyl (C)]GDR_.2	ACOT8	O14734	Acyl-coenzyme A thioesterase 8	1.00345	-0.965374	0.930925	-0.0543152	0.090902	0.24241	0.681801	0.372084	-0.412094	0.525765	1.46636	-0.0896301
Q13542_S2	Q13542_S2	_[Acetyl (Protein N-term)]S[Phospho (STY)]SSAGSGHQPSQSR_	_[Acetyl (Protein N-term)]S[Phospho (STY)]SSAGSGHQPSQSR_.2	EIF4EBP2	Q13542	Eukaryotic translation initiation factor 4E-binding protein 2	-0.988893	-0.0256287	NA	NA	0.449752	NA	NA	NA	-0.0480369	NA	NA	NA
Q00839_S2	Q00839_S2	_[Acetyl (Protein N-term)]S[Phospho (STY)]SSPVNVK_	_[Acetyl (Protein N-term)]S[Phospho (STY)]SSPVNVK_.1	HNRNPU	Q00839	Heterogeneous nuclear ribonucleoprotein U	NA	-0.0217756	NA	-0.152743	NA	NA	NA	NA	NA	NA	NA	NA
P20340_S2	P20340_S2	_[Acetyl (Protein N-term)]S[Phospho (STY)]TGGDFGNPLR_	_[Acetyl (Protein N-term)]S[Phospho (STY)]TGGDFGNPLR_.2	RAB6A	P20340	Ras-related protein Rab-6A	0.947862	-0.731698	0.863619	-0.502273	0.107224	0.528409	-0.0812352	0.896556	-0.241107	0.952667	1.1385	-1.05636
P07355_S2	P07355_S2	_[Acetyl (Protein N-term)]S[Phospho (STY)]TVHEILC[Carbamidomethyl (C)]K_	_[Acetyl (Protein N-term)]S[Phospho (STY)]TVHEILC[Carbamidomethyl (C)]K_.2	ANXA2	P07355	Annexin A2	2.85735	1.11947	1.84293	1.22319	0.036377	0.502831	2.34842	2.35218	2.38424	3.5064	3.39565	1.69928
Q9H773_S2	Q9H773_S2	_[Acetyl (Protein N-term)]S[Phospho (STY)]VAGGEIR_	_[Acetyl (Protein N-term)]S[Phospho (STY)]VAGGEIR_.1	DCTPP1	Q9H773	dCTP pyrophosphatase 1	NA	0.495233	-0.376292	0.142508	NA	NA	NA	NA	1.35285	-1.69826	-0.0493889	-1.17028
Q92522_S2	Q92522_S2	_[Acetyl (Protein N-term)]S[Phospho (STY)]VELEEALPVTTAEGMAK_	_[Acetyl (Protein N-term)]S[Phospho (STY)]VELEEALPVTTAEGMAK_.2	H1FX	Q92522	Histone H1x	NA	1.00416	NA	3.05817	-0.00244013	NA	2.81311	NA	5.86568	0.1277	NA	NA
Q9ULV0_S2	Q9ULV0_S2	_[Acetyl (Protein N-term)]S[Phospho (STY)]VGELYSQC[Carbamidomethyl (C)]TR_	_[Acetyl (Protein N-term)]S[Phospho (STY)]VGELYSQC[Carbamidomethyl (C)]TR_.2	MYO5B	Q9ULV0	Unconventional myosin-Vb	NA	NA	NA	NA	NA	NA	NA	NA	NA	NA	NA	NA
Q8N6T7_S2	Q8N6T7_S2	_[Acetyl (Protein N-term)]S[Phospho (STY)]VNYAAGLSPYADK_	_[Acetyl (Protein N-term)]S[Phospho (STY)]VNYAAGLSPYADK_.2	SIRT6	Q8N6T7	NAD-dependent protein deacetylase sirtuin-6	NA	NA	NA	NA	NA	NA	NA	NA	NA	NA	NA	NA
Q7L2H7_S2	Q7L2H7_S2	_[Acetyl (Protein N-term)]S[Phospho (STY)]VPAFIDISEEDQAAELR_	_[Acetyl (Protein N-term)]S[Phospho (STY)]VPAFIDISEEDQAAELR_.2	EIF3M	Q7L2H7	Eukaryotic translation initiation factor 3 subunit M	NA	NA	NA	NA	NA	NA	NA	NA	NA	NA	NA	NA
Q9NRH1_S2	Q9NRH1_S2	_[Acetyl (Protein N-term)]S[Phospho (STY)]WVQAASLIQGPGDK_	_[Acetyl (Protein N-term)]S[Phospho (STY)]WVQAASLIQGPGDK_.2	YAE1D1	Q9NRH1	Yae1 domain-containing protein 1	NA	NA	NA	NA	-0.74824	NA	NA	NA	NA	NA	NA	NA
Q9H2U1_S2	Q9H2U1_S2	_[Acetyl (Protein N-term)]S[Phospho (STY)]YDYHQNWGR_	_[Acetyl (Protein N-term)]S[Phospho (STY)]YDYHQNWGR_.2	DHX36	Q9H2U1	ATP-dependent RNA helicase DHX36	NA	NA	NA	NA	-0.326956	NA	NA	NA	NA	NA	NA	NA
Q86Y82_S2	Q86Y82_S2	_[Acetyl (Protein N-term)]S[Phospho (STY)]YGPLDMYR_	_[Acetyl (Protein N-term)]S[Phospho (STY)]YGPLDMYR_.2	STX12	Q86Y82	Syntaxin-12	NA	NA	NA	NA	NA	NA	NA	NA	NA	NA	NA	NA
Q01130_S2	Q01130_S2	_[Acetyl (Protein N-term)]S[Phospho (STY)]YGRPPPDVEGMTSLK_	_[Acetyl (Protein N-term)]S[Phospho (STY)]YGRPPPDVEGMTSLK_.2	SRSF2	Q01130	Serine/arginine-rich splicing factor 2	0.946547	-0.279827	-0.395627	0.695423	-0.878748	0.92591	0.755578	0.112709	2.17064	0.78181	0.0423253	0.830354
O14907_S2	O14907_S2	_[Acetyl (Protein N-term)]S[Phospho (STY)]YIPGQPVTAVVQR_	_[Acetyl (Protein N-term)]S[Phospho (STY)]YIPGQPVTAVVQR_.2	TAX1BP3	O14907	Tax1-binding protein 3	NA	0.349978	0.134135	NA	0.45546	-0.213663	NA	NA	NA	NA	NA	1.15325
Q9Y262_S2	Q9Y262_S2	_[Acetyl (Protein N-term)]S[Phospho (STY)]YPADDYESEAAYDPYAYPSDYDMHTGDPK_	_[Acetyl (Protein N-term)]S[Phospho (STY)]YPADDYESEAAYDPYAYPSDYDMHTGDPK_.3	EIF3L	Q9Y262	Eukaryotic translation initiation factor 3 subunit L	NA	1.55011	0.0618426	-0.401914	-0.0878741	1.09728	1.15683	0.314534	1.04114	1.01899	0.749431	-0.244477
P22532_S2	P22532_S2	_[Acetyl (Protein N-term)]S[Phospho (STY)]YQQQQC[Carbamidomethyl (C)]K_	_[Acetyl (Protein N-term)]S[Phospho (STY)]YQQQQC[Carbamidomethyl (C)]K_.2	SPRR2D	P22532	Small proline-rich protein 2D	NA	NA	NA	NA	NA	-0.874681	NA	NA	NA	NA	NA	NA
Q9H7L9_Y23	Q9H7L9_Y23	_[Acetyl (Protein N-term)]SAAGLLAPAPAQAGAPPAPEYY[Phospho (STY)]PEEDEELESAEDDER_	_[Acetyl (Protein N-term)]SAAGLLAPAPAQAGAPPAPEYY[Phospho (STY)]PEEDEELESAEDDER_.3	SUDS3	Q9H7L9	Sin3 histone deacetylase corepressor complex component SDS3	0.0266774	0.490097	0.37957	-0.39006	-1.15754	-0.117144	-0.222006	-0.06556	1.26398	0.269023	0.154427	0.104863
Q9H7L9_S32	Q9H7L9_S32	_[Acetyl (Protein N-term)]SAAGLLAPAPAQAGAPPAPEYYPEEDEELES[Phospho (STY)]AEDDER_	_[Acetyl (Protein N-term)]SAAGLLAPAPAQAGAPPAPEYYPEEDEELES[Phospho (STY)]AEDDER_.3	SUDS3	Q9H7L9	Sin3 histone deacetylase corepressor complex component SDS3	-0.00853856	0.507523	0.371212	-0.396138	-0.723647	-0.112841	-0.184697	-1.09499	0.155218	0.253183	0.297025	0.0843277
P30519_S14	P30519_S14	_[Acetyl (Protein N-term)]SAEVETSEGVDES[Phospho (STY)]EKK_	_[Acetyl (Protein N-term)]SAEVETSEGVDES[Phospho (STY)]EKK_.2	HMOX2	P30519	Heme oxygenase 2	0.622679	0.3988	1.22659	NA	-0.126586	-0.683418	NA	-0.520976	NA	NA	1.17534	-0.202639
Q969L2_S7	Q969L2_S7	_[Acetyl (Protein N-term)]SAGGAS[Phospho (STY)]VPPPPNPAVSFPPPR_	_[Acetyl (Protein N-term)]SAGGAS[Phospho (STY)]VPPPPNPAVSFPPPR_.3	MAL2	Q969L2	Protein MAL2	0.617749	1.74392	0.0430056	NA	NA	-0.269833	NA	1.30496	0.880092	1.11629	1.67592	-0.299849
P41240_S10	P41240_S10	_[Acetyl (Protein N-term)]SAIQAAWPS[Phospho (STY)]GTEC[Carbamidomethyl (C)]IAK_	_[Acetyl (Protein N-term)]SAIQAAWPS[Phospho (STY)]GTEC[Carbamidomethyl (C)]IAK_.2	CSK	P41240	Tyrosine-protein kinase CSK	NA	NA	NA	NA	0.03239	NA	NA	NA	-0.883622	NA	NA	NA
P41567_S9	P41567_S9	_[Acetyl (Protein N-term)]SAIQNLHS[Phospho (STY)]FDPFADASK_	_[Acetyl (Protein N-term)]SAIQNLHS[Phospho (STY)]FDPFADASK_.2	EIF1	P41567	Eukaryotic translation initiation factor 1	NA	NA	NA	2.80154	NA	NA	NA	NA	NA	NA	NA	NA
O94806_S6	O94806_S6	_[Acetyl (Protein N-term)]SANNS[Phospho (STY)]PPSAQK_	_[Acetyl (Protein N-term)]SANNS[Phospho (STY)]PPSAQK_.2	PRKD3	O94806	Serine/threonine-protein kinase D3	-0.0841716	-0.740854	NA	-0.471613	0.203167	-0.138599	0.310832	-1.31686	-0.663931	-0.0184606	0.478176	-0.864632
O95487_S13	O95487_S13	_[Acetyl (Protein N-term)]SAPAGSSHPAAS[Phospho (STY)]AR_	_[Acetyl (Protein N-term)]SAPAGSSHPAAS[Phospho (STY)]AR_.2	SEC24B	O95487	Protein transport protein Sec24B	NA	NA	NA	NA	NA	NA	NA	NA	NA	NA	NA	NA
P35659_S4	P35659_S4	_[Acetyl (Protein N-term)]SAS[Phospho (STY)]APAAEGEGTPTQPASEKEPEMPGPR_	_[Acetyl (Protein N-term)]SAS[Phospho (STY)]APAAEGEGTPTQPASEKEPEMPGPR_.3	DEK	P35659	Protein DEK	-0.584539	1.8433	0.0768757	-1.47713	-0.592381	1.49051	-0.885688	-0.21409	-1.3636	0.653305	1.91067	0.305447
Q9Y5A9_S4,S5	Q9Y5A9_S4;Q9Y5A9_S5	_[Acetyl (Protein N-term)]SAS[Phospho (STY)]S[Phospho (STY)]LLEQRPK_	_[Acetyl (Protein N-term)]SAS[Phospho (STY)]S[Phospho (STY)]LLEQRPK_.2	YTHDF2	Q9Y5A9	YTH domain-containing family protein 2	-0.627947	-3.0857	0.337549	0.0639591	1.33614	0.790469	NA	-0.0294425	NA	-0.99061	-0.0482413	-1.10813
Q9Y5A9_S4	Q9Y5A9_S4	_[Acetyl (Protein N-term)]SAS[Phospho (STY)]SLLEQR_	_[Acetyl (Protein N-term)]SAS[Phospho (STY)]SLLEQR_.2	YTHDF2	Q9Y5A9	YTH domain-containing family protein 2	0.316562	-1.00468	1.55488	0.249349	-0.0234772	1.25004	0.931712	0.644051	-0.951678	1.48345	1.85417	-0.787781
P35659_T13,S19	P35659_S19;P35659_T13	_[Acetyl (Protein N-term)]SASAPAAEGEGT[Phospho (STY)]PTQPAS[Phospho (STY)]EKEPEMPGPR_	_[Acetyl (Protein N-term)]SASAPAAEGEGT[Phospho (STY)]PTQPAS[Phospho (STY)]EKEPEMPGPR_.3	DEK	P35659	Protein DEK	NA	1.75477	0.233636	NA	NA	0.429585	0.129769	0.145511	2.09421	NA	-0.746336	0.790507
P35659_T13	P35659_T13	_[Acetyl (Protein N-term)]SASAPAAEGEGT[Phospho (STY)]PTQPASEKEPEMPGPR_	_[Acetyl (Protein N-term)]SASAPAAEGEGT[Phospho (STY)]PTQPASEKEPEMPGPR_.3	DEK	P35659	Protein DEK	-0.583733	1.58466	0.164015	0.275377	-0.605268	0.0249138	0.423007	-0.224099	2.20103	0.549942	0.357501	0.411622
P35659_T15	P35659_T15	_[Acetyl (Protein N-term)]SASAPAAEGEGTPT[Phospho (STY)]QPASEK_	_[Acetyl (Protein N-term)]SASAPAAEGEGTPT[Phospho (STY)]QPASEK_.2	DEK	P35659	Protein DEK	-1.91969	2.26348	-4.55512	0.197656	0.0722116	0.330238	-2.40518	-2.95772	-0.0276705	0.42417	0.276049	0.762516
P35659_S19	P35659_S19	_[Acetyl (Protein N-term)]SASAPAAEGEGTPTQPAS[Phospho (STY)]EK_	_[Acetyl (Protein N-term)]SASAPAAEGEGTPTQPAS[Phospho (STY)]EK_.2	DEK	P35659	Protein DEK	-0.410355	2.16773	0.791594	-0.242715	0.137464	0.363958	0.54864	0.30869	1.79343	0.390944	0.359402	0.695964
Q9Y5A9_S5	Q9Y5A9_S5	_[Acetyl (Protein N-term)]SASS[Phospho (STY)]LLEQRPK_	_[Acetyl (Protein N-term)]SASS[Phospho (STY)]LLEQRPK_.2	YTHDF2	Q9Y5A9	YTH domain-containing family protein 2	0.508834	-0.043115	-0.546143	0.527309	-0.223518	0.366487	-1.79627	0.896068	-0.976159	0.381281	2.21243	0.64276
Q6H8Q1_S12	Q6H8Q1_S12	_[Acetyl (Protein N-term)]SAVSQPQAAPS[Phospho (STY)]PLEK_	_[Acetyl (Protein N-term)]SAVSQPQAAPS[Phospho (STY)]PLEK_.2	ABLIM2	Q6H8Q1	Actin-binding LIM protein 2	NA	NA	NA	NA	NA	NA	NA	NA	NA	NA	NA	NA
P04183_S13	P04183_S13	_[Acetyl (Protein N-term)]SC[Carbamidomethyl (C)]INLPTVLPGS[Phospho (STY)]PSK_	_[Acetyl (Protein N-term)]SC[Carbamidomethyl (C)]INLPTVLPGS[Phospho (STY)]PSK_.2	TK1	P04183	Thymidine kinase, cytosolic	1.02683	0.711264	-0.762908	0.0712846	-0.284941	-0.36601	-0.376477	-0.490541	-1.50425	-1.63142	0.778424	-0.870454
P04183_S15	P04183_S15	_[Acetyl (Protein N-term)]SC[Carbamidomethyl (C)]INLPTVLPGSPS[Phospho (STY)]K_	_[Acetyl (Protein N-term)]SC[Carbamidomethyl (C)]INLPTVLPGSPS[Phospho (STY)]K_.2	TK1	P04183	Thymidine kinase, cytosolic	-1.14757	0.5271	-0.534382	0.245658	-0.241871	-0.312648	-0.239525	-0.402203	-1.55526	-1.31226	1.78837	-0.934967
P15924_S7	P15924_S7	_[Acetyl (Protein N-term)]SC[Carbamidomethyl (C)]NGGS[Phospho (STY)]HPR_	_[Acetyl (Protein N-term)]SC[Carbamidomethyl (C)]NGGS[Phospho (STY)]HPR_.2	DSP	P15924	Desmoplakin	NA	NA	NA	NA	NA	NA	NA	NA	NA	NA	NA	NA
P06454_T8	P06454_T8	_[Acetyl (Protein N-term)]SDAAVDT[Phospho (STY)]SSEITTK_	_[Acetyl (Protein N-term)]SDAAVDT[Phospho (STY)]SSEITTK_.2	PTMA	P06454	Prothymosin alpha	1.30032	1.36356	1.1929	0.737797	-0.340745	-0.344482	0.722004	0.0667982	2.18719	0.290597	NA	0.670591
P06454_S9,S10	P06454_S10;P06454_S9	_[Acetyl (Protein N-term)]SDAAVDTS[Phospho (STY)]S[Phospho (STY)]EITTK_	_[Acetyl (Protein N-term)]SDAAVDTS[Phospho (STY)]S[Phospho (STY)]EITTK_.2	PTMA	P06454	Prothymosin alpha	NA	-2.2284	NA	NA	-0.62617	-0.888187	-1.68886	NA	-0.307823	-0.875908	-1.775	NA
P06454_S9	P06454_S9	_[Acetyl (Protein N-term)]SDAAVDTS[Phospho (STY)]SEITTK_	_[Acetyl (Protein N-term)]SDAAVDTS[Phospho (STY)]SEITTK_.2	PTMA	P06454	Prothymosin alpha	0.242224	0.127128	2.57524	1.12918	-0.157993	0.395297	0.892934	-0.401858	0.0292638	0.319274	-1.02656	-0.212304
P06454_S10	P06454_S10	_[Acetyl (Protein N-term)]SDAAVDTSS[Phospho (STY)]EITTK_	_[Acetyl (Protein N-term)]SDAAVDTSS[Phospho (STY)]EITTK_.2	PTMA	P06454	Prothymosin alpha	2.5399	0.441575	1.47999	1.41079	0.338183	0.838381	1.97285	1.42435	1.63769	1.04346	1.11679	0.897457
P06454_T13	P06454_T13	_[Acetyl (Protein N-term)]SDAAVDTSSEIT[Phospho (STY)]TK_	_[Acetyl (Protein N-term)]SDAAVDTSSEIT[Phospho (STY)]TK_.2	PTMA	P06454	Prothymosin alpha	1.49752	-0.37863	1.52031	-0.858394	0.341773	0.847776	1.99716	-0.996251	-0.25189	-0.994481	1.1905	-1.22409
P06454_T14	P06454_T14	_[Acetyl (Protein N-term)]SDAAVDTSSEITT[Phospho (STY)]K_	_[Acetyl (Protein N-term)]SDAAVDTSSEITT[Phospho (STY)]K_.2	PTMA	P06454	Prothymosin alpha	2.48748	0.917244	3.72026	1.43566	-0.00210063	0.853804	1.99147	2.81952	-0.085296	-0.730652	0.876153	-1.4215
Q8NDC0_S15	Q8NDC0_S15	_[Acetyl (Protein N-term)]SDEFSLADALPEHS[Phospho (STY)]PAK_	_[Acetyl (Protein N-term)]SDEFSLADALPEHS[Phospho (STY)]PAK_.2	MAPK1IP1L	Q8NDC0	MAPK-interacting and spindle-stabilizing protein-like	0.420542	3.13912	0.657132	1.74456	0.256669	0.207399	0.212634	-0.778414	0.97972	-0.517036	-0.257204	0.434385
Q7KZ85_S7,S12	Q7KZ85_S12;Q7KZ85_S7	_[Acetyl (Protein N-term)]SDFVES[Phospho (STY)]EAEES[Phospho (STY)]EEEYNDEGEVVPR_	_[Acetyl (Protein N-term)]SDFVES[Phospho (STY)]EAEES[Phospho (STY)]EEEYNDEGEVVPR_.3	SUPT6H	Q7KZ85	Transcription elongation factor SPT6	-0.532135	0.809601	NA	-2.05463	NA	-0.260561	NA	NA	0.276727	NA	0.564986	NA
Q7KZ85_S7,Y16	Q7KZ85_S7;Q7KZ85_Y16	_[Acetyl (Protein N-term)]SDFVES[Phospho (STY)]EAEESEEEY[Phospho (STY)]NDEGEVVPR_	_[Acetyl (Protein N-term)]SDFVES[Phospho (STY)]EAEESEEEY[Phospho (STY)]NDEGEVVPR_.3	SUPT6H	Q7KZ85	Transcription elongation factor SPT6	-0.660332	-0.214618	NA	-1.68349	NA	-0.237905	NA	NA	0.302519	-2.61668	NA	NA
Q7KZ85_S7	Q7KZ85_S7	_[Acetyl (Protein N-term)]SDFVES[Phospho (STY)]EAEESEEEYNDEGEVVPR_	_[Acetyl (Protein N-term)]SDFVES[Phospho (STY)]EAEESEEEYNDEGEVVPR_.2	SUPT6H	Q7KZ85	Transcription elongation factor SPT6	NA	0.577185	NA	1.48793	NA	NA	NA	NA	NA	1.00569	NA	NA
Q7KZ85_S12,Y16	Q7KZ85_S12;Q7KZ85_Y16	_[Acetyl (Protein N-term)]SDFVESEAEES[Phospho (STY)]EEEY[Phospho (STY)]NDEGEVVPR_	_[Acetyl (Protein N-term)]SDFVESEAEES[Phospho (STY)]EEEY[Phospho (STY)]NDEGEVVPR_.3	SUPT6H	Q7KZ85	Transcription elongation factor SPT6	-0.688142	0.274033	NA	-0.794967	NA	-0.112922	NA	NA	0.342468	NA	0.105881	NA
Q7KZ85_S12	Q7KZ85_S12	_[Acetyl (Protein N-term)]SDFVESEAEES[Phospho (STY)]EEEYNDEGEVVPR_	_[Acetyl (Protein N-term)]SDFVESEAEES[Phospho (STY)]EEEYNDEGEVVPR_.3	SUPT6H	Q7KZ85	Transcription elongation factor SPT6	NA	NA	NA	0.856067	NA	NA	NA	NA	NA	NA	-0.378448	1.03273
Q7KZ85_Y16	Q7KZ85_Y16	_[Acetyl (Protein N-term)]SDFVESEAEESEEEY[Phospho (STY)]NDEGEVVPR_	_[Acetyl (Protein N-term)]SDFVESEAEESEEEY[Phospho (STY)]NDEGEVVPR_.2	SUPT6H	Q7KZ85	Transcription elongation factor SPT6	NA	NA	NA	1.50952	NA	NA	NA	NA	NA	0.801203	NA	NA
Q6PL24_S12	Q6PL24_S12	_[Acetyl (Protein N-term)]SDLQAAEGPGS[Phospho (STY)]WSPTAR_	_[Acetyl (Protein N-term)]SDLQAAEGPGS[Phospho (STY)]WSPTAR_.2	TMED8	Q6PL24	Protein TMED8	-2.19908	NA	NA	NA	0.0547171	-0.0975122	-1.4988	-1.15608	1.03595	NA	-1.89324	0.492422
Q6PL24_S14	Q6PL24_S14	_[Acetyl (Protein N-term)]SDLQAAEGPGSWS[Phospho (STY)]PTAR_	_[Acetyl (Protein N-term)]SDLQAAEGPGSWS[Phospho (STY)]PTAR_.2	TMED8	Q6PL24	Protein TMED8	-2.38601	NA	NA	NA	0.0384989	-0.0119178	-1.63774	-1.16292	1.06061	NA	-1.45904	0.417205
P61244_S11	P61244_S11	_[Acetyl (Protein N-term)]SDNDDIEVES[Phospho (STY)]DEEQPR_	_[Acetyl (Protein N-term)]SDNDDIEVES[Phospho (STY)]DEEQPR_.2	MAX	P61244	Protein max	NA	NA	NA	NA	NA	NA	NA	NA	NA	NA	NA	2.61802
P08047_S7	P08047_S7	_[Acetyl (Protein N-term)]SDQDHS[Phospho (STY)]MDEMTAVVK_	_[Acetyl (Protein N-term)]SDQDHS[Phospho (STY)]MDEMTAVVK_.2	SP1	P08047	Transcription factor Sp1	0.265893	NA	NA	NA	NA	NA	0.606148	-0.303185	NA	NA	0.864557	0.0551882
P08047_T12	P08047_T12	_[Acetyl (Protein N-term)]SDQDHSMDEMT[Phospho (STY)]AVVK_	_[Acetyl (Protein N-term)]SDQDHSMDEMT[Phospho (STY)]AVVK_.2	SP1	P08047	Transcription factor Sp1	0.891188	NA	NA	NA	NA	NA	0.971616	-0.226047	NA	NA	0.164889	0.167466
P63165_S9	P63165_S9	_[Acetyl (Protein N-term)]SDQEAKPS[Phospho (STY)]TEDLGDKK_	_[Acetyl (Protein N-term)]SDQEAKPS[Phospho (STY)]TEDLGDKK_.2	SUMO1	P63165	Small ubiquitin-related modifier 1	-1.37877	-3.17663	-1.49368	-0.883521	-0.393677	-0.300156	0.109179	-0.481531	-4.00351	-1.75614	-1.80341	-3.93854
P63165_T10	P63165_T10	_[Acetyl (Protein N-term)]SDQEAKPST[Phospho (STY)]EDLGDKK_	_[Acetyl (Protein N-term)]SDQEAKPST[Phospho (STY)]EDLGDKK_.2	SUMO1	P63165	Small ubiquitin-related modifier 1	-0.30067	0.541041	-3.56515	NA	-0.505378	-0.33053	0.0246468	-2.02038	-0.87736	NA	NA	NA
Q9GZN2_S4	Q9GZN2_S4	_[Acetyl (Protein N-term)]SDS[Phospho (STY)]DLGEDEGLLSLAGK_	_[Acetyl (Protein N-term)]SDS[Phospho (STY)]DLGEDEGLLSLAGK_.2	TGIF2	Q9GZN2	Homeobox protein TGIF2	NA	NA	NA	-0.546191	NA	NA	NA	NA	NA	-0.552572	NA	NA
P62136_S4	P62136_S4	_[Acetyl (Protein N-term)]SDS[Phospho (STY)]EKLNLDSIIGR_	_[Acetyl (Protein N-term)]SDS[Phospho (STY)]EKLNLDSIIGR_.2	PPP1CA	P62136	Serine/threonine-protein phosphatase PP1-alpha catalytic subunit	NA	NA	NA	NA	NA	NA	NA	NA	NA	NA	NA	NA
P62995_S4	P62995_S4	_[Acetyl (Protein N-term)]SDS[Phospho (STY)]GEQNYGER_	_[Acetyl (Protein N-term)]SDS[Phospho (STY)]GEQNYGER_.2	TRA2B	P62995	Transformer-2 protein homolog beta	2.50792	-0.557513	1.58709	2.81879	0.533348	-0.736337	-0.296672	-0.446517	1.25335	3.09909	0.484481	-0.812174
P62995_S4,S14	P62995_S14;P62995_S4	_[Acetyl (Protein N-term)]SDS[Phospho (STY)]GEQNYGERES[Phospho (STY)]R_	_[Acetyl (Protein N-term)]SDS[Phospho (STY)]GEQNYGERES[Phospho (STY)]R_.2	TRA2B	P62995	Transformer-2 protein homolog beta	-0.0499229	-0.16678	1.03684	-0.0492217	-0.0915136	-1.50222	0.0107829	-0.373588	-0.105009	0.589633	2.07555	-0.0636975
P62995_S14	P62995_S14	_[Acetyl (Protein N-term)]SDSGEQNYGERES[Phospho (STY)]R_	_[Acetyl (Protein N-term)]SDSGEQNYGERES[Phospho (STY)]R_.2	TRA2B	P62995	Transformer-2 protein homolog beta	1.17686	1.27594	0.956107	1.00611	0.0970357	-0.228219	0.0131315	-0.0515124	0.235805	0.975479	1.19772	0.871588
Q96MY1_S16	Q96MY1_S16	_[Acetyl (Protein N-term)]SDSTWM[Oxidation (M)]SADPHLASS[Phospho (STY)]LSPSQDER_	_[Acetyl (Protein N-term)]SDSTWM[Oxidation (M)]SADPHLASS[Phospho (STY)]LSPSQDER_.3	NOL4L	Q96MY1	Nucleolar protein 4-like	-0.35325	NA	NA	NA	NA	NA	NA	NA	NA	NA	NA	NA
Q96MY1_S15	Q96MY1_S15	_[Acetyl (Protein N-term)]SDSTWMSADPHLAS[Phospho (STY)]SLSPSQDER_	_[Acetyl (Protein N-term)]SDSTWMSADPHLAS[Phospho (STY)]SLSPSQDER_.3	NOL4L	Q96MY1	Nucleolar protein 4-like	0.0511939	NA	-1.62853	NA	-1.00668	0.114486	NA	NA	NA	-1.04988	-0.161804	NA
Q96MY1_S18	Q96MY1_S18	_[Acetyl (Protein N-term)]SDSTWMSADPHLASSLS[Phospho (STY)]PSQDER_	_[Acetyl (Protein N-term)]SDSTWMSADPHLASSLS[Phospho (STY)]PSQDER_.3	NOL4L	Q96MY1	Nucleolar protein 4-like	-0.114327	NA	-1.75083	NA	-1.55554	-0.0345516	NA	-0.717191	NA	-1.56566	-0.0459601	-1.08786
Q9UMY4_T4	Q9UMY4_T4	_[Acetyl (Protein N-term)]SDT[Phospho (STY)]AVADTR_	_[Acetyl (Protein N-term)]SDT[Phospho (STY)]AVADTR_.2	SNX12	Q9UMY4	Sorting nexin-12	-1.11525	-1.35847	0.809669	NA	-0.180952	1.14974	-0.246854	0.518135	0.677269	0.706351	NA	0.259365
Q9UNF1_T4,S5	Q9UNF1_S5;Q9UNF1_T4	_[Acetyl (Protein N-term)]SDT[Phospho (STY)]S[Phospho (STY)]ESGAGLTR_	_[Acetyl (Protein N-term)]SDT[Phospho (STY)]S[Phospho (STY)]ESGAGLTR_.2	MAGED2	Q9UNF1	Melanoma-associated antigen D2	1.39765	NA	NA	NA	0.531534	NA	NA	NA	NA	0.844588	NA	NA
Q9UNF1_T4	Q9UNF1_T4	_[Acetyl (Protein N-term)]SDT[Phospho (STY)]SESGAGLTR_	_[Acetyl (Protein N-term)]SDT[Phospho (STY)]SESGAGLTR_.2	MAGED2	Q9UNF1	Melanoma-associated antigen D2	-0.789123	-1.39994	-0.213414	-1.16302	0.142562	0.0795069	-0.167202	-0.103833	-1.30275	0.356392	0.556139	-2.13914
Q9UNF1_S5	Q9UNF1_S5	_[Acetyl (Protein N-term)]SDTS[Phospho (STY)]ESGAGLTR_	_[Acetyl (Protein N-term)]SDTS[Phospho (STY)]ESGAGLTR_.2	MAGED2	Q9UNF1	Melanoma-associated antigen D2	-1.59176	-1.34044	-0.539361	-1.33396	0.137632	0.394917	-0.250463	-0.404456	-1.76004	-0.755863	0.578957	-1.73684
Q13595_S14	Q13595_S14	_[Acetyl (Protein N-term)]SDVEENNFEGRES[Phospho (STY)]R_	_[Acetyl (Protein N-term)]SDVEENNFEGRES[Phospho (STY)]R_.2	TRA2A	Q13595	Transformer-2 protein homolog alpha	0.912928	2.23882	1.38501	1.83606	0.0465177	0.415474	0.808324	-0.430132	0.00562668	1.0198	0.923502	2.60212
Q03169_S5	Q03169_S5	_[Acetyl (Protein N-term)]SEAS[Phospho (STY)]SEDLVPPLEAGAAPYR_	_[Acetyl (Protein N-term)]SEAS[Phospho (STY)]SEDLVPPLEAGAAPYR_.2	TNFAIP2	Q03169	Tumor necrosis factor alpha-induced protein 2	NA	NA	NA	NA	NA	-0.405471	NA	-0.136869	NA	-0.905459	-2.3545	NA
Q03169_S6	Q03169_S6	_[Acetyl (Protein N-term)]SEASS[Phospho (STY)]EDLVPPLEAGAAPYR_	_[Acetyl (Protein N-term)]SEASS[Phospho (STY)]EDLVPPLEAGAAPYR_.2	TNFAIP2	Q03169	Tumor necrosis factor alpha-induced protein 2	NA	NA	NA	NA	NA	0.162155	NA	0.0471509	NA	-0.44792	NA	NA
O95747_S5	O95747_S5	_[Acetyl (Protein N-term)]SEDS[Phospho (STY)]SALPWSINR_	_[Acetyl (Protein N-term)]SEDS[Phospho (STY)]SALPWSINR_.2	OXSR1	O95747	Serine/threonine-protein kinase OSR1	-0.0787574	0.333102	-0.07844	-0.156402	-0.0522184	-0.104755	-0.167334	0.180118	-0.542118	-0.111486	0.445119	-0.266736
O15258_S6	O15258_S6	_[Acetyl (Protein N-term)]SEGDS[Phospho (STY)]VGESVHGK_	_[Acetyl (Protein N-term)]SEGDS[Phospho (STY)]VGESVHGK_.2	RER1	O15258	Protein RER1	0.718063	0.627336	-0.355494	0.595095	0.287191	0.10413	1.14238	0.000798225	0.544202	-0.661677	1.87405	0.348161
Q9UHY1_T8	Q9UHY1_T8	_[Acetyl (Protein N-term)]SEGESQT[Phospho (STY)]VLSSGSDPK_	_[Acetyl (Protein N-term)]SEGESQT[Phospho (STY)]VLSSGSDPK_.2	NRBP1	Q9UHY1	Nuclear receptor-binding protein	NA	NA	NA	NA	0.087853	NA	NA	NA	NA	NA	NA	NA
Q9H0W8_S4,S7	Q9H0W8_S4;Q9H0W8_S7	_[Acetyl (Protein N-term)]SES[Phospho (STY)]GHS[Phospho (STY)]QPGLYGIER_	_[Acetyl (Protein N-term)]SES[Phospho (STY)]GHS[Phospho (STY)]QPGLYGIER_.2	SMG9	Q9H0W8	Protein SMG9	0.664296	-2.53847	-0.081158	-1.3873	0.250433	-0.647511	0.503794	0.845772	-1.60309	0.524975	0.974327	-1.50796
Q9H0W8_S4	Q9H0W8_S4	_[Acetyl (Protein N-term)]SES[Phospho (STY)]GHSQPGLYGIER_	_[Acetyl (Protein N-term)]SES[Phospho (STY)]GHSQPGLYGIER_.2	SMG9	Q9H0W8	Protein SMG9	0.524497	-1.19406	-0.194112	0.985826	0.118547	-0.509096	-0.718124	0.0427475	-0.942276	0.187691	0.333688	-0.75268
Q7Z402_S4,S5	Q7Z402_S4;Q7Z402_S5	_[Acetyl (Protein N-term)]SES[Phospho (STY)]S[Phospho (STY)]GSALQPGR_	_[Acetyl (Protein N-term)]SES[Phospho (STY)]S[Phospho (STY)]GSALQPGR_.2	TMC7	Q7Z402	Transmembrane channel-like protein 7	NA	NA	NA	NA	NA	NA	NA	NA	NA	NA	NA	NA
P17096_S4	P17096_S4	_[Acetyl (Protein N-term)]SES[Phospho (STY)]SSKSSQPLASK_	_[Acetyl (Protein N-term)]SES[Phospho (STY)]SSKSSQPLASK_.2	HMGA1	P17096	High mobility group protein HMG-I/HMG-Y	NA	NA	NA	0.62782	NA	0.289879	1.04133	NA	NA	NA	NA	-0.227461
Q9H0W8_S7	Q9H0W8_S7	_[Acetyl (Protein N-term)]SESGHS[Phospho (STY)]QPGLYGIER_	_[Acetyl (Protein N-term)]SESGHS[Phospho (STY)]QPGLYGIER_.2	SMG9	Q9H0W8	Protein SMG9	0.254313	-0.902917	-0.212505	-0.0336558	0.00955455	-0.136574	0.0776501	-0.0551745	-0.403759	0.436618	1.01459	-0.315584
P17096_S5,S6	P17096_S5;P17096_S6	_[Acetyl (Protein N-term)]SESS[Phospho (STY)]S[Phospho (STY)]KSSQPLASK_	_[Acetyl (Protein N-term)]SESS[Phospho (STY)]S[Phospho (STY)]KSSQPLASK_.2	HMGA1	P17096	High mobility group protein HMG-I/HMG-Y	0.53899	-1.61078	1.84613	1.82182	-0.205902	0.76599	1.01058	0.923991	1.33378	-0.256735	-1.13823	2.28029
P17096_S6,S8,S9	P17096_S6;P17096_S8;P17096_S9	_[Acetyl (Protein N-term)]SESSS[Phospho (STY)]KS[Phospho (STY)]S[Phospho (STY)]QPLASK_	_[Acetyl (Protein N-term)]SESSS[Phospho (STY)]KS[Phospho (STY)]S[Phospho (STY)]QPLASK_.2	HMGA1	P17096	High mobility group protein HMG-I/HMG-Y	NA	NA	NA	NA	NA	NA	NA	NA	NA	NA	NA	NA
P17096_S6,S8	P17096_S6;P17096_S8	_[Acetyl (Protein N-term)]SESSS[Phospho (STY)]KS[Phospho (STY)]SQPLASK_	_[Acetyl (Protein N-term)]SESSS[Phospho (STY)]KS[Phospho (STY)]SQPLASK_.2	HMGA1	P17096	High mobility group protein HMG-I/HMG-Y	0.336392	-1.51198	1.82461	1.80464	-0.180357	0.712653	0.991483	0.903826	1.31965	-0.225205	NA	1.16409
P17096_S6,S9	P17096_S6;P17096_S9	_[Acetyl (Protein N-term)]SESSS[Phospho (STY)]KSS[Phospho (STY)]QPLASK_	_[Acetyl (Protein N-term)]SESSS[Phospho (STY)]KSS[Phospho (STY)]QPLASK_.2	HMGA1	P17096	High mobility group protein HMG-I/HMG-Y	0.369963	-1.53065	1.84134	1.82389	NA	0.731287	1.00029	0.927669	1.32284	-0.223261	NA	2.28839
P17096_S6	P17096_S6	_[Acetyl (Protein N-term)]SESSS[Phospho (STY)]KSSQPLASK_	_[Acetyl (Protein N-term)]SESSS[Phospho (STY)]KSSQPLASK_.2	HMGA1	P17096	High mobility group protein HMG-I/HMG-Y	NA	NA	NA	NA	NA	NA	-0.778257	NA	NA	NA	NA	NA
P17096_S8,S9	P17096_S8;P17096_S9	_[Acetyl (Protein N-term)]SESSSKS[Phospho (STY)]S[Phospho (STY)]QPLASK_	_[Acetyl (Protein N-term)]SESSSKS[Phospho (STY)]S[Phospho (STY)]QPLASK_.2	HMGA1	P17096	High mobility group protein HMG-I/HMG-Y	0.347561	NA	NA	0.446116	NA	NA	NA	1.02824	-0.0323143	-0.190465	NA	NA
P17096_S9	P17096_S9	_[Acetyl (Protein N-term)]SESSSKSS[Phospho (STY)]QPLASK_	_[Acetyl (Protein N-term)]SESSSKSS[Phospho (STY)]QPLASK_.2	HMGA1	P17096	High mobility group protein HMG-I/HMG-Y	NA	NA	NA	0.28446	NA	0.661525	NA	-3.27872	NA	NA	NA	-0.227481
P16403_T4	P16403_T4	_[Acetyl (Protein N-term)]SET[Phospho (STY)]APAAPAAAPPAEK_	_[Acetyl (Protein N-term)]SET[Phospho (STY)]APAAPAAAPPAEK_.2	HIST1H1C	P16403	Histone H1.2	-0.932645	1.27218	1.21932	1.32987	0.160146	0.516306	0.131745	0.519652	1.77799	0.814767	1.34886	2.01605
P10412_T4,T18	P10412_T18;P10412_T4	_[Acetyl (Protein N-term)]SET[Phospho (STY)]APAAPAAPAPAEKT[Phospho (STY)]PVK_	_[Acetyl (Protein N-term)]SET[Phospho (STY)]APAAPAAPAPAEKT[Phospho (STY)]PVK_.2	HIST1H1E	P10412	Histone H1.4	NA	2.91519	NA	1.88586	-0.271749	NA	-2.39153	NA	0.474999	NA	NA	NA
P16401_T4	P16401_T4	_[Acetyl (Protein N-term)]SET[Phospho (STY)]APAETATPAPVEK_	_[Acetyl (Protein N-term)]SET[Phospho (STY)]APAETATPAPVEK_.2	HIST1H1B	P16401	Histone H1.5	-0.74191	0.811698	1.39339	1.47365	0.212329	0.756711	NA	0.403726	NA	0.809221	1.39967	1.88825
P16402_T4	P16402_T4	_[Acetyl (Protein N-term)]SET[Phospho (STY)]APLAPTIPAPAEK_	_[Acetyl (Protein N-term)]SET[Phospho (STY)]APLAPTIPAPAEK_.2	HIST1H1D	P16402	Histone H1.3	NA	0.707417	1.3806	0.999271	0.430376	0.420847	0.365228	0.69592	NA	0.685291	1.59001	1.77686
P41212_T4	P41212_T4	_[Acetyl (Protein N-term)]SET[Phospho (STY)]PAQC[Carbamidomethyl (C)]SIK_	_[Acetyl (Protein N-term)]SET[Phospho (STY)]PAQC[Carbamidomethyl (C)]SIK_.2	ETV6	P41212	Transcription factor ETV6	NA	NA	0.280866	-1.35288	NA	1.52144	NA	0.913397	NA	NA	-0.352391	-1.59
P10412_T18	P10412_T18	_[Acetyl (Protein N-term)]SETAPAAPAAPAPAEKT[Phospho (STY)]PVK_	_[Acetyl (Protein N-term)]SETAPAAPAAPAPAEKT[Phospho (STY)]PVK_.2	HIST1H1E	P10412	Histone H1.4	-3.78563	2.96287	-1.08742	1.25211	-0.37572	-0.142732	-2.65432	-1.66909	-0.0900911	-3.76429	-2.18343	2.33743
P16401_T9,S18	P16401_S18;P16401_T9	_[Acetyl (Protein N-term)]SETAPAET[Phospho (STY)]ATPAPVEKS[Phospho (STY)]PAK_	_[Acetyl (Protein N-term)]SETAPAET[Phospho (STY)]ATPAPVEKS[Phospho (STY)]PAK_.2	HIST1H1B	P16401	Histone H1.5	NA	2.46581	-1.48691	NA	0.0426617	-2.16579	NA	-1.47392	NA	NA	NA	NA
P16401_T11	P16401_T11	_[Acetyl (Protein N-term)]SETAPAETAT[Phospho (STY)]PAPVEK_	_[Acetyl (Protein N-term)]SETAPAETAT[Phospho (STY)]PAPVEK_.2	HIST1H1B	P16401	Histone H1.5	NA	1.55649	-0.350415	0.372967	0.180936	0.153582	NA	-0.469947	NA	NA	0.63873	1.41366
P16401_T11,S18	P16401_S18;P16401_T11	_[Acetyl (Protein N-term)]SETAPAETAT[Phospho (STY)]PAPVEKS[Phospho (STY)]PAK_	_[Acetyl (Protein N-term)]SETAPAETAT[Phospho (STY)]PAPVEKS[Phospho (STY)]PAK_.2	HIST1H1B	P16401	Histone H1.5	NA	-0.0829797	NA	0.498576	0.248303	NA	NA	-1.67544	NA	NA	-0.617573	NA
P16401_S18	P16401_S18	_[Acetyl (Protein N-term)]SETAPAETATPAPVEKS[Phospho (STY)]PAK_	_[Acetyl (Protein N-term)]SETAPAETATPAPVEKS[Phospho (STY)]PAK_.2	HIST1H1B	P16401	Histone H1.5	-2.42658	0.505817	-0.551856	0.936981	-0.178181	0.12024	NA	-1.32681	NA	-3.03879	-0.731627	0.78812
P16402_T10	P16402_T10	_[Acetyl (Protein N-term)]SETAPLAPT[Phospho (STY)]IPAPAEKTPVK_	_[Acetyl (Protein N-term)]SETAPLAPT[Phospho (STY)]IPAPAEKTPVK_.2	HIST1H1D	P16402	Histone H1.3	NA	2.63298	-1.11676	1.42566	-0.511941	-0.0241092	-2.87329	-1.51422	-0.336432	-3.4437	-0.800444	2.39232
P16402_T18	P16402_T18	_[Acetyl (Protein N-term)]SETAPLAPTIPAPAEKT[Phospho (STY)]PVK_	_[Acetyl (Protein N-term)]SETAPLAPTIPAPAEKT[Phospho (STY)]PVK_.2	HIST1H1D	P16402	Histone H1.3	NA	2.62531	-1.13032	1.42397	-0.511641	-0.0262794	-2.87237	-1.5182	-0.158627	-3.43071	-0.879255	2.38882
O14879_S8	O14879_S8	_[Acetyl (Protein N-term)]SEVTKNS[Phospho (STY)]LEK_	_[Acetyl (Protein N-term)]SEVTKNS[Phospho (STY)]LEK_.2	IFIT3	O14879	Interferon-induced protein with tetratricopeptide repeats 3	NA	NA	NA	NA	NA	NA	NA	NA	NA	NA	NA	NA
P20042_T11	P20042_T11	_[Acetyl (Protein N-term)]SGDEM[Oxidation (M)]IFDPT[Phospho (STY)]MSK_	_[Acetyl (Protein N-term)]SGDEM[Oxidation (M)]IFDPT[Phospho (STY)]MSK_.2	EIF2S2	P20042	Eukaryotic translation initiation factor 2 subunit 2	NA	NA	NA	NA	NA	NA	-6.14684	2.16934	NA	NA	2.57044	-1.07591
P20042_S13	P20042_S13	_[Acetyl (Protein N-term)]SGDEMIFDPTMS[Phospho (STY)]K_	_[Acetyl (Protein N-term)]SGDEMIFDPTMS[Phospho (STY)]K_.2	EIF2S2	P20042	Eukaryotic translation initiation factor 2 subunit 2	NA	NA	NA	NA	NA	NA	NA	NA	NA	NA	NA	1.63351
P11387_S10	P11387_S10	_[Acetyl (Protein N-term)]SGDHLHNDS[Phospho (STY)]QIEADFR_	_[Acetyl (Protein N-term)]SGDHLHNDS[Phospho (STY)]QIEADFR_.3	TOP1	P11387	DNA topoisomerase 1	-0.609739	-0.218478	0.122503	3.2199	-0.101826	-0.186513	1.71486	0.640523	1.64431	-0.138823	-0.926744	0.714209
Q9UQ80_T11	Q9UQ80_T11	_[Acetyl (Protein N-term)]SGEDEQQEQT[Phospho (STY)]IAEDLVVTK_	_[Acetyl (Protein N-term)]SGEDEQQEQT[Phospho (STY)]IAEDLVVTK_.2	PA2G4	Q9UQ80	Proliferation-associated protein 2G4	0.0448027	-0.917048	0.220893	NA	NA	NA	NA	1.51651	NA	NA	-0.105626	-0.417245
Q15102_T12	Q15102_T12	_[Acetyl (Protein N-term)]SGEENPASKPT[Phospho (STY)]PVQDVQGDGR_	_[Acetyl (Protein N-term)]SGEENPASKPT[Phospho (STY)]PVQDVQGDGR_.2	PAFAH1B3	Q15102	Platelet-activating factor acetylhydrolase IB subunit gamma	NA	NA	NA	NA	NA	NA	NA	NA	NA	NA	NA	NA
Q9Y5Q9_S5	Q9Y5Q9_S5	_[Acetyl (Protein N-term)]SGFS[Phospho (STY)]PELIDYLEGK_	_[Acetyl (Protein N-term)]SGFS[Phospho (STY)]PELIDYLEGK_.2	GTF3C3	Q9Y5Q9	General transcription factor 3C polypeptide 3	NA	NA	0.00535393	-1.43356	NA	-0.974228	NA	-0.648743	-0.443644	NA	NA	NA
P49840_S7	P49840_S7	_[Acetyl (Protein N-term)]SGGGPS[Phospho (STY)]GGGPGGSGR_	_[Acetyl (Protein N-term)]SGGGPS[Phospho (STY)]GGGPGGSGR_.2	GSK3A	P49840	Glycogen synthase kinase-3 alpha	1.20777	NA	NA	-0.317772	NA	NA	NA	NA	NA	NA	NA	NA
P49840_S14	P49840_S14	_[Acetyl (Protein N-term)]SGGGPSGGGPGGS[Phospho (STY)]GR_	_[Acetyl (Protein N-term)]SGGGPSGGGPGGS[Phospho (STY)]GR_.2	GSK3A	P49840	Glycogen synthase kinase-3 alpha	1.62825	NA	0.457021	NA	NA	NA	NA	NA	NA	NA	NA	NA
Q8TDH9_T8	Q8TDH9_T8	_[Acetyl (Protein N-term)]SGGGTET[Phospho (STY)]PVGC[Carbamidomethyl (C)]EAAPGGGSK_	_[Acetyl (Protein N-term)]SGGGTET[Phospho (STY)]PVGC[Carbamidomethyl (C)]EAAPGGGSK_.2	BLOC1S5	Q8TDH9	Biogenesis of lysosome-related organelles complex 1 subunit 5	NA	NA	NA	NA	NA	NA	NA	NA	NA	NA	NA	NA
Q13541_S5	Q13541_S5	_[Acetyl (Protein N-term)]SGGS[Phospho (STY)]SC[Carbamidomethyl (C)]SQTPSR_	_[Acetyl (Protein N-term)]SGGS[Phospho (STY)]SC[Carbamidomethyl (C)]SQTPSR_.2	EIF4EBP1	Q13541	Eukaryotic translation initiation factor 4E-binding protein 1	-0.10198	-0.488178	0.116323	-0.353614	0.616569	-0.196534	-0.212068	-1.41231	0.53491	-0.922444	-0.513311	-1.51231
Q13541_S6	Q13541_S6	_[Acetyl (Protein N-term)]SGGSS[Phospho (STY)]C[Carbamidomethyl (C)]SQTPSR_	_[Acetyl (Protein N-term)]SGGSS[Phospho (STY)]C[Carbamidomethyl (C)]SQTPSR_.2	EIF4EBP1	Q13541	Eukaryotic translation initiation factor 4E-binding protein 1	1.19332	-0.594138	-0.43144	-0.350862	0.835438	0.149831	-0.299726	-1.73728	0.625729	-0.913803	0.0703367	NA
Q13541_S8	Q13541_S8	_[Acetyl (Protein N-term)]SGGSSC[Carbamidomethyl (C)]S[Phospho (STY)]QTPSR_	_[Acetyl (Protein N-term)]SGGSSC[Carbamidomethyl (C)]S[Phospho (STY)]QTPSR_.2	EIF4EBP1	Q13541	Eukaryotic translation initiation factor 4E-binding protein 1	NA	-0.0259848	1.01094	-0.3926	0.909267	-0.461325	-0.703178	NA	0.442765	-0.997623	-0.436667	-0.780811
Q13541_T10	Q13541_T10	_[Acetyl (Protein N-term)]SGGSSC[Carbamidomethyl (C)]SQT[Phospho (STY)]PSR_	_[Acetyl (Protein N-term)]SGGSSC[Carbamidomethyl (C)]SQT[Phospho (STY)]PSR_.2	EIF4EBP1	Q13541	Eukaryotic translation initiation factor 4E-binding protein 1	NA	-1.60865	NA	NA	-0.244187	0.202027	0.77245	NA	0.335506	NA	-0.616462	NA
Q13541_S12	Q13541_S12	_[Acetyl (Protein N-term)]SGGSSC[Carbamidomethyl (C)]SQTPS[Phospho (STY)]R_	_[Acetyl (Protein N-term)]SGGSSC[Carbamidomethyl (C)]SQTPS[Phospho (STY)]R_.2	EIF4EBP1	Q13541	Eukaryotic translation initiation factor 4E-binding protein 1	NA	-1.78406	NA	NA	0.922322	NA	0.481515	NA	-0.413619	-0.495274	0.271286	NA
P08397_T10,S15	P08397_S15;P08397_T10	_[Acetyl (Protein N-term)]SGNGNAAAT[Phospho (STY)]AEENS[Phospho (STY)]PK_	_[Acetyl (Protein N-term)]SGNGNAAAT[Phospho (STY)]AEENS[Phospho (STY)]PK_.3	HMBS	P08397	Porphobilinogen deaminase	NA	NA	NA	NA	NA	NA	NA	-0.691617	NA	NA	NA	NA
P08397_T10	P08397_T10	_[Acetyl (Protein N-term)]SGNGNAAAT[Phospho (STY)]AEENSPK_	_[Acetyl (Protein N-term)]SGNGNAAAT[Phospho (STY)]AEENSPK_.2	HMBS	P08397	Porphobilinogen deaminase	1.7213	1.11745	0.149876	0.750706	-0.251043	-0.697192	NA	-1.77577	-0.708893	3.39426	0.979814	-0.30456
P08397_S15	P08397_S15	_[Acetyl (Protein N-term)]SGNGNAAATAEENS[Phospho (STY)]PK_	_[Acetyl (Protein N-term)]SGNGNAAATAEENS[Phospho (STY)]PK_.2	HMBS	P08397	Porphobilinogen deaminase	1.73174	-0.271156	0.126879	0.435448	-0.237915	-0.716351	NA	-1.63775	-0.738693	3.41009	0.966491	-0.641651
Q13492_S5	Q13492_S5	_[Acetyl (Protein N-term)]SGQS[Phospho (STY)]LTDR_	_[Acetyl (Protein N-term)]SGQS[Phospho (STY)]LTDR_.2	PICALM	Q13492	Phosphatidylinositol-binding clathrin assembly protein	1.23853	NA	NA	NA	NA	NA	NA	NA	NA	NA	NA	NA
P63218_S6	P63218_S6	_[Acetyl (Protein N-term)]SGSSS[Phospho (STY)]VAAMK_	_[Acetyl (Protein N-term)]SGSSS[Phospho (STY)]VAAMK_.2	GNG5	P63218	Guanine nucleotide-binding protein G(I)/G(S)/G(O) subunit gamma-5	NA	NA	NA	NA	NA	NA	0.0382266	NA	NA	NA	NA	NA
Q7Z3U7_S5	Q7Z3U7_S5	_[Acetyl (Protein N-term)]SGTS[Phospho (STY)]SPEAVKK_	_[Acetyl (Protein N-term)]SGTS[Phospho (STY)]SPEAVKK_.2	MON2	Q7Z3U7	Protein MON2 homolog	-0.189591	NA	-0.505843	NA	0.0268215	-0.767369	NA	NA	-1.62861	0.435919	NA	-1.96871
Q7Z3U7_S6	Q7Z3U7_S6	_[Acetyl (Protein N-term)]SGTSS[Phospho (STY)]PEAVKK_	_[Acetyl (Protein N-term)]SGTSS[Phospho (STY)]PEAVKK_.2	MON2	Q7Z3U7	Protein MON2 homolog	-0.270473	-0.591859	0.186521	NA	-0.0121117	-0.690311	NA	NA	-1.80545	0.230901	NA	-2.00008
P17844_S6	P17844_S6	_[Acetyl (Protein N-term)]SGYSS[Phospho (STY)]DRDR_	_[Acetyl (Protein N-term)]SGYSS[Phospho (STY)]DRDR_.2	DDX5	P17844	Probable ATP-dependent RNA helicase DDX5	-0.00106239	0.420994	0.925932	0.0363226	0.525003	0.52511	0.722531	0.895006	1.31903	-0.389173	0.548537	-0.0191921
Q08752_S5	Q08752_S5	_[Acetyl (Protein N-term)]SHPS[Phospho (STY)]PQAK_	_[Acetyl (Protein N-term)]SHPS[Phospho (STY)]PQAK_.2	PPID	Q08752	Peptidyl-prolyl cis-trans isomerase D	NA	NA	NA	NA	NA	NA	NA	NA	NA	NA	NA	NA
Q96CV9_S7	Q96CV9_S7	_[Acetyl (Protein N-term)]SHQPLS[Phospho (STY)]C[Carbamidomethyl (C)]LTEK_	_[Acetyl (Protein N-term)]SHQPLS[Phospho (STY)]C[Carbamidomethyl (C)]LTEK_.2	OPTN	Q96CV9	Optineurin	NA	NA	1.07706	-0.196953	-0.276179	0.780689	NA	NA	NA	3.46367	NA	-0.887111
Q96CV9_T10	Q96CV9_T10	_[Acetyl (Protein N-term)]SHQPLSC[Carbamidomethyl (C)]LT[Phospho (STY)]EK_	_[Acetyl (Protein N-term)]SHQPLSC[Carbamidomethyl (C)]LT[Phospho (STY)]EK_.2	OPTN	Q96CV9	Optineurin	NA	NA	1.27693	-0.344228	-0.3031	0.755324	NA	NA	NA	3.5191	NA	-1.09959
Q9Y3A5_T5	Q9Y3A5_T5	_[Acetyl (Protein N-term)]SIFT[Phospho (STY)]PTNQIR_	_[Acetyl (Protein N-term)]SIFT[Phospho (STY)]PTNQIR_.2	SBDS	Q9Y3A5	Ribosome maturation protein SBDS	-1.27859	NA	-2.03541	NA	0.204395	0.79848	NA	-0.536457	0.610473	NA	NA	NA
P09651_S4,S6	P09651_S4;P09651_S6	_[Acetyl (Protein N-term)]SKS[Phospho (STY)]ES[Phospho (STY)]PKEPEQLR_	_[Acetyl (Protein N-term)]SKS[Phospho (STY)]ES[Phospho (STY)]PKEPEQLR_.2	HNRNPA1	P09651	Heterogeneous nuclear ribonucleoprotein A1	-0.607583	-1.04567	-0.528149	-0.833716	-0.105001	-0.220762	-0.332307	-0.424561	0.48199	-1.8116	-0.947465	0.0642497
Q9UMS4_S8	Q9UMS4_S8	_[Acetyl (Protein N-term)]SLIC[Carbamidomethyl (C)]SIS[Phospho (STY)]NEVPEHPC[Carbamidomethyl (C)]VSPVSNHVYER_	_[Acetyl (Protein N-term)]SLIC[Carbamidomethyl (C)]SIS[Phospho (STY)]NEVPEHPC[Carbamidomethyl (C)]VSPVSNHVYER_.3	PRPF19	Q9UMS4	Pre-mRNA-processing factor 19	NA	NA	NA	NA	NA	NA	NA	NA	NA	NA	NA	NA
Q9UMS4_S18	Q9UMS4_S18	_[Acetyl (Protein N-term)]SLIC[Carbamidomethyl (C)]SISNEVPEHPC[Carbamidomethyl (C)]VS[Phospho (STY)]PVSNHVYER_	_[Acetyl (Protein N-term)]SLIC[Carbamidomethyl (C)]SISNEVPEHPC[Carbamidomethyl (C)]VS[Phospho (STY)]PVSNHVYER_.3	PRPF19	Q9UMS4	Pre-mRNA-processing factor 19	NA	NA	NA	NA	NA	NA	NA	NA	NA	NA	NA	NA
Q3YBR2_S10	Q3YBR2_S10	_[Acetyl (Protein N-term)]SLLDGLASS[Phospho (STY)]PR_	_[Acetyl (Protein N-term)]SLLDGLASS[Phospho (STY)]PR_.2	TBRG1	Q3YBR2	Transforming growth factor beta regulator 1	0.694705	-0.828944	0.0975437	NA	0.385195	0.203673	-0.367234	-0.259406	-0.316529	-0.270121	0.32244	-0.748951
Q9HB90_T10	Q9HB90_T10	_[Acetyl (Protein N-term)]SLQYGAEET[Phospho (STY)]PLAGSYGAADSFPK_	_[Acetyl (Protein N-term)]SLQYGAEET[Phospho (STY)]PLAGSYGAADSFPK_.2	RRAGC	Q9HB90	Ras-related GTP-binding protein C	-1.62326	-1.06948	-0.538217	-0.677512	-0.00382741	-0.236591	-0.55194	-2.49435	-1.92648	-1.71354	-2.61392	-0.981198
Q9HB90_S15	Q9HB90_S15	_[Acetyl (Protein N-term)]SLQYGAEETPLAGS[Phospho (STY)]YGAADSFPK_	_[Acetyl (Protein N-term)]SLQYGAEETPLAGS[Phospho (STY)]YGAADSFPK_.2	RRAGC	Q9HB90	Ras-related GTP-binding protein C	-1.15399	-1.37942	-0.629862	-0.646973	0.0223509	-0.267213	-0.454774	-1.94221	-1.94239	-1.94702	-3.10181	-0.960364
Q9HB90_Y16	Q9HB90_Y16	_[Acetyl (Protein N-term)]SLQYGAEETPLAGSY[Phospho (STY)]GAADSFPK_	_[Acetyl (Protein N-term)]SLQYGAEETPLAGSY[Phospho (STY)]GAADSFPK_.2	RRAGC	Q9HB90	Ras-related GTP-binding protein C	-0.561179	-1.47292	-0.601365	-0.590975	0.0145359	-0.262082	-0.423114	-2.46711	-1.68199	-1.79316	NA	-0.746129
Q9HB90_S21	Q9HB90_S21	_[Acetyl (Protein N-term)]SLQYGAEETPLAGSYGAADS[Phospho (STY)]FPK_	_[Acetyl (Protein N-term)]SLQYGAEETPLAGSYGAADS[Phospho (STY)]FPK_.2	RRAGC	Q9HB90	Ras-related GTP-binding protein C	-1.10183	-1.14791	-0.550178	-0.663597	-0.0021019	-0.209071	-0.564062	-1.94954	-1.94246	-1.79433	-2.68351	-1.04541
O00560_Y4	O00560_Y4	_[Acetyl (Protein N-term)]SLY[Phospho (STY)]PSLEDLK_	_[Acetyl (Protein N-term)]SLY[Phospho (STY)]PSLEDLK_.2	SDCBP	O00560	Syntenin-1	NA	NA	NA	-2.53221	NA	-0.455175	NA	NA	NA	NA	NA	NA
O00560_S6	O00560_S6	_[Acetyl (Protein N-term)]SLYPS[Phospho (STY)]LEDLK_	_[Acetyl (Protein N-term)]SLYPS[Phospho (STY)]LEDLK_.2	SDCBP	O00560	Syntenin-1	1.00749	-2.11543	0.198057	-0.118137	0.00915464	-0.169384	0.912995	-0.485264	-1.10635	0.583845	0.0609627	0.00584825
Q969X1_S5	Q969X1_S5	_[Acetyl (Protein N-term)]SNPS[Phospho (STY)]APPPYEDR_	_[Acetyl (Protein N-term)]SNPS[Phospho (STY)]APPPYEDR_.2	TMBIM1	Q969X1	Protein lifeguard 3	-1.71276	NA	-1.01913	-0.744346	0.085645	-0.705244	NA	-0.560054	-0.587799	-0.674973	NA	-0.795469
Q9BUV0_S12	Q9BUV0_S12	_[Acetyl (Protein N-term)]SNYVNDMWPGS[Phospho (STY)]PQEK_	_[Acetyl (Protein N-term)]SNYVNDMWPGS[Phospho (STY)]PQEK_.2	RSRP1	Q9BUV0	Arginine/serine-rich protein 1	NA	NA	-1.65011	0.405755	NA	NA	NA	1.30772	NA	NA	NA	-1.15497
P68402_S6	P68402_S6	_[Acetyl (Protein N-term)]SQGDS[Phospho (STY)]NPAAIPHAAEDIQGDDR_	_[Acetyl (Protein N-term)]SQGDS[Phospho (STY)]NPAAIPHAAEDIQGDDR_.2	PAFAH1B2	P68402	Platelet-activating factor acetylhydrolase IB subunit beta	0.0891145	0.610843	0.529411	1.26736	-0.123099	0.245146	1.32954	-0.0248712	2.33356	0.2176	-0.0099678	-0.397654
Q9UPR3_T7	Q9UPR3_T7	_[Acetyl (Protein N-term)]SQGPPT[Phospho (STY)]GESSEPEAK_	_[Acetyl (Protein N-term)]SQGPPT[Phospho (STY)]GESSEPEAK_.2	SMG5	Q9UPR3	Protein SMG5	NA	-1.30168	NA	NA	NA	NA	NA	NA	-1.85135	NA	-0.558304	NA
P07476_T6	P07476_T6	_[Acetyl (Protein N-term)]SQQHT[Phospho (STY)]LPVTLSPALSQELLK_	_[Acetyl (Protein N-term)]SQQHT[Phospho (STY)]LPVTLSPALSQELLK_.3	IVL	P07476	Involucrin	NA	NA	NA	NA	NA	0.506495	NA	NA	NA	0.00933441	NA	NA
P07476_S12	P07476_S12	_[Acetyl (Protein N-term)]SQQHTLPVTLS[Phospho (STY)]PALSQELLK_	_[Acetyl (Protein N-term)]SQQHTLPVTLS[Phospho (STY)]PALSQELLK_.3	IVL	P07476	Involucrin	NA	NA	NA	NA	NA	0.343669	NA	NA	NA	0.784906	NA	NA
P07476_S16	P07476_S16	_[Acetyl (Protein N-term)]SQQHTLPVTLSPALS[Phospho (STY)]QELLK_	_[Acetyl (Protein N-term)]SQQHTLPVTLSPALS[Phospho (STY)]QELLK_.3	IVL	P07476	Involucrin	NA	NA	NA	NA	NA	-0.63013	NA	NA	NA	2.1879	NA	NA
Q9H6S3_T14	Q9H6S3_T14	_[Acetyl (Protein N-term)]SQSGAVSC[Carbamidomethyl (C)]C[Carbamidomethyl (C)]PGAT[Phospho (STY)]NGSLGR_	_[Acetyl (Protein N-term)]SQSGAVSC[Carbamidomethyl (C)]C[Carbamidomethyl (C)]PGAT[Phospho (STY)]NGSLGR_.2	EPS8L2	Q9H6S3	Epidermal growth factor receptor kinase substrate 8-like protein 2	1.29601	0.307504	-0.675212	-0.902782	0.378962	0.421598	NA	1.28529	-2.70753	1.2528	-1.11729	-0.949835
Q9H6S3_S17	Q9H6S3_S17	_[Acetyl (Protein N-term)]SQSGAVSC[Carbamidomethyl (C)]C[Carbamidomethyl (C)]PGATNGS[Phospho (STY)]LGR_	_[Acetyl (Protein N-term)]SQSGAVSC[Carbamidomethyl (C)]C[Carbamidomethyl (C)]PGATNGS[Phospho (STY)]LGR_.2	EPS8L2	Q9H6S3	Epidermal growth factor receptor kinase substrate 8-like protein 2	1.32161	0.45776	-0.0118345	-0.551697	-0.26148	0.44638	NA	1.73107	-0.856051	2.50356	-0.0814886	-0.884059
Q8IZW8_S17	Q8IZW8_S17	_[Acetyl (Protein N-term)]SQVM[Oxidation (M)]SSPLLAGGHAVS[Phospho (STY)]LAPC[Carbamidomethyl (C)]DEPR_	_[Acetyl (Protein N-term)]SQVM[Oxidation (M)]SSPLLAGGHAVS[Phospho (STY)]LAPC[Carbamidomethyl (C)]DEPR_.3	TNS4	Q8IZW8	Tensin-4	NA	NA	NA	NA	NA	NA	NA	NA	NA	NA	NA	NA
Q8IZW8_S7	Q8IZW8_S7	_[Acetyl (Protein N-term)]SQVMSS[Phospho (STY)]PLLAGGHAVSLAPC[Carbamidomethyl (C)]DEPR_	_[Acetyl (Protein N-term)]SQVMSS[Phospho (STY)]PLLAGGHAVSLAPC[Carbamidomethyl (C)]DEPR_.3	TNS4	Q8IZW8	Tensin-4	NA	1.03992	-0.44699	NA	NA	NA	NA	NA	NA	-1.64793	NA	-0.0491673
P67809_S3	P67809_S3	_[Acetyl (Protein N-term)]SS[Phospho (STY)]EAETQQPPAAPPAAPALSAADTK_	_[Acetyl (Protein N-term)]SS[Phospho (STY)]EAETQQPPAAPPAAPALSAADTK_.3	YBX1	P67809	Nuclease-sensitive element-binding protein 1	0.981013	-0.267862	0.803108	0.117502	0.497366	0.878136	0.557191	1.02896	0.609781	0.612133	0.941485	-0.307534
Q9Y2V2_S3	Q9Y2V2_S3	_[Acetyl (Protein N-term)]SS[Phospho (STY)]EPPPPPQPPTHQASVGLLDTPR_	_[Acetyl (Protein N-term)]SS[Phospho (STY)]EPPPPPQPPTHQASVGLLDTPR_.3	CARHSP1	Q9Y2V2	Calcium-regulated heat-stable protein 1	-0.036033	0.600051	-0.387986	1.57989	0.506422	0.0744979	0.402605	-0.234248	0.79005	0.0294056	0.260083	-1.39801
Q9NYL2_S3	Q9NYL2_S3	_[Acetyl (Protein N-term)]SS[Phospho (STY)]LGASFVQIK_	_[Acetyl (Protein N-term)]SS[Phospho (STY)]LGASFVQIK_.2	MAP3K20	Q9NYL2	Mitogen-activated protein kinase kinase kinase 20	NA	0.411879	NA	NA	-0.348279	NA	NA	NA	NA	NA	NA	NA
P33991_S3,S6	P33991_S3;P33991_S6	_[Acetyl (Protein N-term)]SS[Phospho (STY)]PAS[Phospho (STY)]TPSR_	_[Acetyl (Protein N-term)]SS[Phospho (STY)]PAS[Phospho (STY)]TPSR_.2	MCM4	P33991	DNA replication licensing factor MCM4	NA	NA	NA	NA	NA	NA	NA	NA	NA	NA	NA	NA
P33991_S3,T7	P33991_S3;P33991_T7	_[Acetyl (Protein N-term)]SS[Phospho (STY)]PAST[Phospho (STY)]PSR_	_[Acetyl (Protein N-term)]SS[Phospho (STY)]PAST[Phospho (STY)]PSR_.2	MCM4	P33991	DNA replication licensing factor MCM4	NA	NA	NA	NA	NA	NA	NA	NA	NA	NA	NA	NA
P33991_S3	P33991_S3	_[Acetyl (Protein N-term)]SS[Phospho (STY)]PASTPSR_	_[Acetyl (Protein N-term)]SS[Phospho (STY)]PASTPSR_.2	MCM4	P33991	DNA replication licensing factor MCM4	0.377082	-1.13854	-0.065691	0.106909	0.149693	-0.539576	-0.852289	-0.652713	-0.240298	-1.72165	0.167817	-0.379794
O14734_S3	O14734_S3	_[Acetyl (Protein N-term)]SS[Phospho (STY)]PQAPEDGQGC[Carbamidomethyl (C)]GDR_	_[Acetyl (Protein N-term)]SS[Phospho (STY)]PQAPEDGQGC[Carbamidomethyl (C)]GDR_.2	ACOT8	O14734	Acyl-coenzyme A thioesterase 8	0.995618	-0.967577	0.927448	0.167793	0.0918821	0.25676	0.749927	NA	-0.344263	0.531453	1.46975	-0.0605481
Q13542_S3	Q13542_S3	_[Acetyl (Protein N-term)]SS[Phospho (STY)]SAGSGHQPSQSR_	_[Acetyl (Protein N-term)]SS[Phospho (STY)]SAGSGHQPSQSR_.2	EIF4EBP2	Q13542	Eukaryotic translation initiation factor 4E-binding protein 2	0.273509	0.696646	NA	NA	0.345429	NA	NA	NA	-0.234577	NA	NA	NA
P00352_S3	P00352_S3	_[Acetyl (Protein N-term)]SS[Phospho (STY)]SGTPDLPVLLTDLK_	_[Acetyl (Protein N-term)]SS[Phospho (STY)]SGTPDLPVLLTDLK_.2	ALDH1A1	P00352	Retinal dehydrogenase 1	2.35651	2.44928	0.556895	0.567558	NA	1.25724	NA	0.128942	2.65216	NA	2.21333	0.605714
Q16537_T7	Q16537_T7	_[Acetyl (Protein N-term)]SSAPTT[Phospho (STY)]PPSVDK_	_[Acetyl (Protein N-term)]SSAPTT[Phospho (STY)]PPSVDK_.2	PPP2R5E	Q16537	Serine/threonine-protein phosphatase 2A 56 kDa regulatory subunit epsilon isoform	NA	NA	NA	0.690019	-0.35043	NA	NA	NA	-0.965961	NA	NA	NA
Q9UEY8_S6	Q9UEY8_S6	_[Acetyl (Protein N-term)]SSDAS[Phospho (STY)]QGVITTPPPPSM[Oxidation (M)]PHK_	_[Acetyl (Protein N-term)]SSDAS[Phospho (STY)]QGVITTPPPPSM[Oxidation (M)]PHK_.3	ADD3	Q9UEY8	Gamma-adducin	-2.06856	-0.0010767	NA	-0.977258	1.02743	-2.18312	NA	NA	0.125218	NA	NA	NA
Q9UEY8_T11	Q9UEY8_T11	_[Acetyl (Protein N-term)]SSDASQGVIT[Phospho (STY)]TPPPPSMPHK_	_[Acetyl (Protein N-term)]SSDASQGVIT[Phospho (STY)]TPPPPSMPHK_.2	ADD3	Q9UEY8	Gamma-adducin	-2.47673	0.0645281	-1.92741	-1.42915	-0.409098	-0.0118701	NA	-1.75323	1.35461	-2.30579	-2.4463	-0.107489
Q9UEY8_T12	Q9UEY8_T12	_[Acetyl (Protein N-term)]SSDASQGVITT[Phospho (STY)]PPPPSMPHK_	_[Acetyl (Protein N-term)]SSDASQGVITT[Phospho (STY)]PPPPSMPHK_.2	ADD3	Q9UEY8	Gamma-adducin	-2.53834	0.064429	-1.92737	-1.42915	-0.409086	-0.0118459	NA	-1.7532	1.35455	-2.30578	-2.44622	-0.11192
Q9UEY8_S17	Q9UEY8_S17	_[Acetyl (Protein N-term)]SSDASQGVITTPPPPS[Phospho (STY)]MPHK_	_[Acetyl (Protein N-term)]SSDASQGVITTPPPPS[Phospho (STY)]MPHK_.2	ADD3	Q9UEY8	Gamma-adducin	-2.53119	-0.0317262	-2.08517	-1.41455	-0.402773	0.0233002	NA	-1.67922	1.20588	-2.34025	-2.33919	-0.16704
P67809_T7	P67809_T7	_[Acetyl (Protein N-term)]SSEAET[Phospho (STY)]QQPPAAPPAAPALSAADTK_	_[Acetyl (Protein N-term)]SSEAET[Phospho (STY)]QQPPAAPPAAPALSAADTK_.3	YBX1	P67809	Nuclease-sensitive element-binding protein 1	0.972067	0.084142	1.15179	0.288172	0.0668958	0.479276	0.693583	0.758545	-0.365416	0.627821	0.6021	-0.0213668
Q9Y2V2_T13	Q9Y2V2_T13	_[Acetyl (Protein N-term)]SSEPPPPPQPPT[Phospho (STY)]HQASVGLLDTPR_	_[Acetyl (Protein N-term)]SSEPPPPPQPPT[Phospho (STY)]HQASVGLLDTPR_.3	CARHSP1	Q9Y2V2	Calcium-regulated heat-stable protein 1	2.02789	0.66076	1.26895	2.96454	NA	-0.851427	1.69146	NA	0.770529	3.92034	NA	1.12808
Q9Y2V2_S17	Q9Y2V2_S17	_[Acetyl (Protein N-term)]SSEPPPPPQPPTHQAS[Phospho (STY)]VGLLDTPR_	_[Acetyl (Protein N-term)]SSEPPPPPQPPTHQAS[Phospho (STY)]VGLLDTPR_.3	CARHSP1	Q9Y2V2	Calcium-regulated heat-stable protein 1	2.03474	0.693141	1.28899	3.06348	NA	-0.851981	1.7112	NA	0.775698	NA	NA	1.2249
Q9Y2V2_T23	Q9Y2V2_T23	_[Acetyl (Protein N-term)]SSEPPPPPQPPTHQASVGLLDT[Phospho (STY)]PR_	_[Acetyl (Protein N-term)]SSEPPPPPQPPTHQASVGLLDT[Phospho (STY)]PR_.3	CARHSP1	Q9Y2V2	Calcium-regulated heat-stable protein 1	-1.44	2.65141	-1.33314	0.613682	-0.139334	0.35965	-1.05521	-0.834345	2.673	-2.54451	-2.28322	-1.83998
P50151_S6	P50151_S6	_[Acetyl (Protein N-term)]SSGAS[Phospho (STY)]ASALQR_	_[Acetyl (Protein N-term)]SSGAS[Phospho (STY)]ASALQR_.2	GNG10	P50151	Guanine nucleotide-binding protein G(I)/G(S)/G(O) subunit gamma-10	NA	NA	NA	NA	NA	NA	NA	NA	NA	NA	NA	NA
P84022_T8	P84022_T8	_[Acetyl (Protein N-term)]SSILPFT[Phospho (STY)]PPIVK_	_[Acetyl (Protein N-term)]SSILPFT[Phospho (STY)]PPIVK_.2	SMAD3	P84022	Mothers against decapentaplegic homolog 3	0.879261	-0.549951	-0.915572	-1.03662	-0.460715	0.313132	-0.364059	-0.549702	-2.56143	-1.75858	-1.82692	-2.97531
Q15796_T8	Q15796_T8	_[Acetyl (Protein N-term)]SSILPFT[Phospho (STY)]PPVVK_	_[Acetyl (Protein N-term)]SSILPFT[Phospho (STY)]PPVVK_.2	SMAD2	Q15796	Mothers against decapentaplegic homolog 2	0.0423965	-3.12818	-2.02285	-4.07367	-0.459904	0.90278	0.488038	0.272436	-3.32716	-2.01207	-3.3442	-3.93468
Q9NYL2_S7	Q9NYL2_S7	_[Acetyl (Protein N-term)]SSLGAS[Phospho (STY)]FVQIK_	_[Acetyl (Protein N-term)]SSLGAS[Phospho (STY)]FVQIK_.2	MAP3K20	Q9NYL2	Mitogen-activated protein kinase kinase kinase 20	NA	1.4218	NA	NA	NA	NA	NA	NA	NA	NA	NA	NA
Q9H190_Y5	Q9H190_Y5	_[Acetyl (Protein N-term)]SSLY[Phospho (STY)]PSLEDLK_	_[Acetyl (Protein N-term)]SSLY[Phospho (STY)]PSLEDLK_.2	SDCBP2	Q9H190	Syntenin-2	NA	NA	NA	NA	NA	NA	NA	NA	NA	NA	NA	NA
Q9H190_S7	Q9H190_S7	_[Acetyl (Protein N-term)]SSLYPS[Phospho (STY)]LEDLK_	_[Acetyl (Protein N-term)]SSLYPS[Phospho (STY)]LEDLK_.2	SDCBP2	Q9H190	Syntenin-2	-1.35341	-0.718279	-0.510316	-1.27812	NA	-0.071104	NA	0.109714	NA	-0.181133	-1.86535	-0.348195
P33991_S6	P33991_S6	_[Acetyl (Protein N-term)]SSPAS[Phospho (STY)]TPSR_	_[Acetyl (Protein N-term)]SSPAS[Phospho (STY)]TPSR_.1	MCM4	P33991	DNA replication licensing factor MCM4	0.0866489	-1.88081	0.108484	-0.294639	1.19588	-0.505939	1.99917	-2.64537	-0.274602	-1.6547	-1.18273	-0.20388
P33991_T7,S9	P33991_S9;P33991_T7	_[Acetyl (Protein N-term)]SSPAST[Phospho (STY)]PS[Phospho (STY)]R_	_[Acetyl (Protein N-term)]SSPAST[Phospho (STY)]PS[Phospho (STY)]R_.2	MCM4	P33991	DNA replication licensing factor MCM4	NA	NA	NA	NA	NA	NA	NA	NA	NA	NA	NA	NA
P33991_T7	P33991_T7	_[Acetyl (Protein N-term)]SSPAST[Phospho (STY)]PSR_	_[Acetyl (Protein N-term)]SSPAST[Phospho (STY)]PSR_.2	MCM4	P33991	DNA replication licensing factor MCM4	-1.15432	-0.73435	0.00689189	1.20208	0.556714	-0.77139	-1.28901	-0.590281	-1.01832	-1.36022	-0.0240523	-0.815108
P33991_S9	P33991_S9	_[Acetyl (Protein N-term)]SSPASTPS[Phospho (STY)]R_	_[Acetyl (Protein N-term)]SSPASTPS[Phospho (STY)]R_.2	MCM4	P33991	DNA replication licensing factor MCM4	NA	NA	NA	NA	2.65756	NA	-1.48223	NA	NA	NA	NA	NA
Q13542_S4	Q13542_S4	_[Acetyl (Protein N-term)]SSS[Phospho (STY)]AGSGHQPSQSR_	_[Acetyl (Protein N-term)]SSS[Phospho (STY)]AGSGHQPSQSR_.2	EIF4EBP2	Q13542	Eukaryotic translation initiation factor 4E-binding protein 2	0.54535	-0.167557	NA	NA	0.304269	NA	NA	-1.29989	0.0133996	NA	NA	NA
P00352_S4	P00352_S4	_[Acetyl (Protein N-term)]SSS[Phospho (STY)]GTPDLPVLLTDLK_	_[Acetyl (Protein N-term)]SSS[Phospho (STY)]GTPDLPVLLTDLK_.2	ALDH1A1	P00352	Retinal dehydrogenase 1	2.39781	2.38853	0.652394	0.76969	NA	1.0196	NA	0.1042	2.89259	NA	2.22747	0.582702
P22314_S4	P22314_S4	_[Acetyl (Protein N-term)]SSS[Phospho (STY)]PLSKK_	_[Acetyl (Protein N-term)]SSS[Phospho (STY)]PLSKK_.2	UBA1	P22314	Ubiquitin-like modifier-activating enzyme 1	NA	-0.31692	0.972336	NA	0.0483408	NA	0.130507	NA	NA	NA	1.0862	-1.17363
Q00839_S4	Q00839_S4	_[Acetyl (Protein N-term)]SSS[Phospho (STY)]PVNVK_	_[Acetyl (Protein N-term)]SSS[Phospho (STY)]PVNVK_.1	HNRNPU	Q00839	Heterogeneous nuclear ribonucleoprotein U	0.0199331	3.89107	-0.191992	-0.0637118	-0.0784569	-0.337962	0.252501	0.0291119	0.432247	-0.109715	0.177039	-0.0771631
P22307_S4	P22307_S4	_[Acetyl (Protein N-term)]SSS[Phospho (STY)]PWEPATLR_	_[Acetyl (Protein N-term)]SSS[Phospho (STY)]PWEPATLR_.2	SCP2	P22307	Non-specific lipid-transfer protein	1.11137	-0.524496	0.817805	-0.414937	0.0885544	0.0140867	0.842369	0.742654	-0.823039	NA	1.43846	0.435432
Q15172_S4	Q15172_S4	_[Acetyl (Protein N-term)]SSS[Phospho (STY)]SPPAGAASAAISASEK_	_[Acetyl (Protein N-term)]SSS[Phospho (STY)]SPPAGAASAAISASEK_.2	PPP2R5A	Q15172	Serine/threonine-protein phosphatase 2A 56 kDa regulatory subunit alpha isoform	NA	NA	NA	NA	-0.192667	-0.854584	NA	-1.93136	NA	NA	NA	NA
Q9UIU6_S4	Q9UIU6_S4	_[Acetyl (Protein N-term)]SSS[Phospho (STY)]SPTGQIASAADIK_	_[Acetyl (Protein N-term)]SSS[Phospho (STY)]SPTGQIASAADIK_.2	SIX4	Q9UIU6	Homeobox protein SIX4	NA	NA	NA	-0.436587	0.362839	0.17052	-1.3688	NA	NA	-0.812639	-0.814854	0.271205
Q13542_S7	Q13542_S7	_[Acetyl (Protein N-term)]SSSAGS[Phospho (STY)]GHQPSQSR_	_[Acetyl (Protein N-term)]SSSAGS[Phospho (STY)]GHQPSQSR_.2	EIF4EBP2	Q13542	Eukaryotic translation initiation factor 4E-binding protein 2	-0.969397	-0.292074	NA	NA	0.339499	NA	NA	-1.05853	-0.463263	NA	NA	NA
P00352_T6	P00352_T6	_[Acetyl (Protein N-term)]SSSGT[Phospho (STY)]PDLPVLLTDLK_	_[Acetyl (Protein N-term)]SSSGT[Phospho (STY)]PDLPVLLTDLK_.2	ALDH1A1	P00352	Retinal dehydrogenase 1	1.69623	2.19671	0.054608	0.141712	NA	NA	NA	0.143849	2.59057	NA	1.85443	0.284385
P00352_T14	P00352_T14	_[Acetyl (Protein N-term)]SSSGTPDLPVLLT[Phospho (STY)]DLK_	_[Acetyl (Protein N-term)]SSSGTPDLPVLLT[Phospho (STY)]DLK_.2	ALDH1A1	P00352	Retinal dehydrogenase 1	0.546719	1.46819	0.032276	NA	NA	NA	NA	NA	NA	NA	-0.717805	-0.14608
Q15172_S5	Q15172_S5	_[Acetyl (Protein N-term)]SSSS[Phospho (STY)]PPAGAASAAISASEK_	_[Acetyl (Protein N-term)]SSSS[Phospho (STY)]PPAGAASAAISASEK_.2	PPP2R5A	Q15172	Serine/threonine-protein phosphatase 2A 56 kDa regulatory subunit alpha isoform	NA	-1.16614	NA	NA	NA	-0.733838	NA	NA	NA	NA	NA	NA
Q9UIU6_S5	Q9UIU6_S5	_[Acetyl (Protein N-term)]SSSS[Phospho (STY)]PTGQIASAADIK_	_[Acetyl (Protein N-term)]SSSS[Phospho (STY)]PTGQIASAADIK_.2	SIX4	Q9UIU6	Homeobox protein SIX4	NA	NA	NA	-0.41757	0.365955	0.180462	-1.3562	NA	NA	-0.827017	-0.829965	0.30437
Q00341_S11	Q00341_S11	_[Acetyl (Protein N-term)]SSVAVLTQES[Phospho (STY)]FAEHR_	_[Acetyl (Protein N-term)]SSVAVLTQES[Phospho (STY)]FAEHR_.2	HDLBP	Q00341	Vigilin	NA	NA	NA	NA	NA	NA	NA	NA	NA	NA	NA	NA
P20340_T3	P20340_T3	_[Acetyl (Protein N-term)]ST[Phospho (STY)]GGDFGNPLR_	_[Acetyl (Protein N-term)]ST[Phospho (STY)]GGDFGNPLR_.2	RAB6A	P20340	Ras-related protein Rab-6A	0.949419	-0.725709	0.864644	-0.497176	0.27058	0.527487	-0.0781864	0.897801	-0.233529	0.95607	2.02377	-1.19556
P49189_T3	P49189_T3	_[Acetyl (Protein N-term)]ST[Phospho (STY)]GTFVVSQPLNYR_	_[Acetyl (Protein N-term)]ST[Phospho (STY)]GTFVVSQPLNYR_.2	ALDH9A1	P49189	4-trimethylaminobutyraldehyde dehydrogenase	NA	1.66075	NA	NA	NA	NA	NA	NA	NA	NA	NA	NA
P52292_T3	P52292_T3	_[Acetyl (Protein N-term)]ST[Phospho (STY)]NENANTPAAR_	_[Acetyl (Protein N-term)]ST[Phospho (STY)]NENANTPAAR_.2	KPNA2	P52292	Importin subunit alpha-1	0.106305	NA	NA	2.47897	-0.28411	NA	NA	-0.964971	NA	NA	NA	NA
P51532_T3,T11	P51532_T11;P51532_T3	_[Acetyl (Protein N-term)]ST[Phospho (STY)]PDPPLGGT[Phospho (STY)]PR_	_[Acetyl (Protein N-term)]ST[Phospho (STY)]PDPPLGGT[Phospho (STY)]PR_.2	SMARCA4	P51532	Transcription activator BRG1	NA	NA	NA	NA	NA	NA	NA	NA	NA	NA	NA	NA
P51532_T3	P51532_T3	_[Acetyl (Protein N-term)]ST[Phospho (STY)]PDPPLGGTPR_	_[Acetyl (Protein N-term)]ST[Phospho (STY)]PDPPLGGTPR_.2	SMARCA4	P51532	Transcription activator BRG1	-0.189252	0.698244	-0.431651	-0.747095	0.198587	0.0409498	-0.0993271	-0.303928	0.770343	0.121552	-1.52134	-0.933625
P07355_T3	P07355_T3	_[Acetyl (Protein N-term)]ST[Phospho (STY)]VHEILC[Carbamidomethyl (C)]K_	_[Acetyl (Protein N-term)]ST[Phospho (STY)]VHEILC[Carbamidomethyl (C)]K_.2	ANXA2	P07355	Annexin A2	2.85904	1.10829	1.88602	1.20028	0.067138	0.507589	2.2883	2.35156	2.35536	3.46437	3.39258	1.65936
Q15836_T9	Q15836_T9	_[Acetyl (Protein N-term)]STGPTAAT[Phospho (STY)]GSNR_	_[Acetyl (Protein N-term)]STGPTAAT[Phospho (STY)]GSNR_.2	VAMP3	Q15836	Vesicle-associated membrane protein 3	NA	NA	0.407815	NA	0.41637	NA	NA	NA	NA	NA	NA	NA
Q15836_S11	Q15836_S11	_[Acetyl (Protein N-term)]STGPTAATGS[Phospho (STY)]NRR_	_[Acetyl (Protein N-term)]STGPTAATGS[Phospho (STY)]NRR_.2	VAMP3	Q15836	Vesicle-associated membrane protein 3	-0.311406	-0.112022	0.817463	NA	0.208045	NA	NA	-1.7653	0.221603	0.377592	0.155266	NA
P49189_T5	P49189_T5	_[Acetyl (Protein N-term)]STGT[Phospho (STY)]FVVSQPLNYR_	_[Acetyl (Protein N-term)]STGT[Phospho (STY)]FVVSQPLNYR_.2	ALDH9A1	P49189	4-trimethylaminobutyraldehyde dehydrogenase	NA	1.25493	NA	NA	NA	NA	NA	NA	NA	NA	NA	NA
Q96LT7_S9	Q96LT7_S9	_[Acetyl (Protein N-term)]STLC[Carbamidomethyl (C)]PPPS[Phospho (STY)]PAVAK_	_[Acetyl (Protein N-term)]STLC[Carbamidomethyl (C)]PPPS[Phospho (STY)]PAVAK_.2	C9orf72	Q96LT7	Guanine nucleotide exchange C9orf72	NA	1.73055	0.339315	0.198505	0.275114	0.305637	-0.112048	0.279149	1.33271	0.357064	0.760007	0.917486
P52292_T9	P52292_T9	_[Acetyl (Protein N-term)]STNENANT[Phospho (STY)]PAAR_	_[Acetyl (Protein N-term)]STNENANT[Phospho (STY)]PAAR_.2	KPNA2	P52292	Importin subunit alpha-1	-2.462	0.629714	-1.30733	-1.12657	0.139861	-0.578266	NA	-2.17648	-2.71906	NA	NA	-0.422502
P51532_T11	P51532_T11	_[Acetyl (Protein N-term)]STPDPPLGGT[Phospho (STY)]PR_	_[Acetyl (Protein N-term)]STPDPPLGGT[Phospho (STY)]PR_.2	SMARCA4	P51532	Transcription activator BRG1	0.300912	NA	-0.0496044	NA	0.178183	0.484012	-0.107927	-0.0888313	0.487979	-0.121028	-1.24072	-0.476458
P49902_S4	P49902_S4	_[Acetyl (Protein N-term)]STS[Phospho (STY)]WSDR_	_[Acetyl (Protein N-term)]STS[Phospho (STY)]WSDR_.2	NT5C2	P49902	Cytosolic purine 5'-nucleotidase	NA	NA	NA	NA	NA	NA	NA	NA	NA	NA	NA	NA
P86452_S11	P86452_S11	_[Acetyl (Protein N-term)]SVC[Carbamidomethyl (C)]TLSVPVS[Phospho (STY)]SLSPGR_	_[Acetyl (Protein N-term)]SVC[Carbamidomethyl (C)]TLSVPVS[Phospho (STY)]SLSPGR_.2	ZBED6	P86452	Zinc finger BED domain-containing protein 6	NA	NA	NA	NA	0.0699863	-0.406284	NA	NA	NA	-1.61922	NA	NA
P86452_S14	P86452_S14	_[Acetyl (Protein N-term)]SVC[Carbamidomethyl (C)]TLSVPVSSLS[Phospho (STY)]PGR_	_[Acetyl (Protein N-term)]SVC[Carbamidomethyl (C)]TLSVPVSSLS[Phospho (STY)]PGR_.2	ZBED6	P86452	Zinc finger BED domain-containing protein 6	NA	NA	NA	NA	0.0621055	-0.323999	NA	NA	NA	-1.44454	NA	NA
Q92522_T12	Q92522_T12	_[Acetyl (Protein N-term)]SVELEEALPVT[Phospho (STY)]TAEGMAK_	_[Acetyl (Protein N-term)]SVELEEALPVT[Phospho (STY)]TAEGMAK_.2	H1FX	Q92522	Histone H1x	NA	NA	NA	NA	NA	NA	NA	NA	NA	NA	NA	NA
Q8N6T7_S10	Q8N6T7_S10	_[Acetyl (Protein N-term)]SVNYAAGLS[Phospho (STY)]PYADK_	_[Acetyl (Protein N-term)]SVNYAAGLS[Phospho (STY)]PYADK_.2	SIRT6	Q8N6T7	NAD-dependent protein deacetylase sirtuin-6	NA	2.10513	-1.37671	0.664147	-0.265272	-0.785614	-1.26009	-2.4988	1.93641	NA	NA	1.23632
Q9UKI8_S15	Q9UKI8_S15	_[Acetyl (Protein N-term)]SVQSSSGSLEGPPS[Phospho (STY)]WSQLSTSPTPGSAAAAR_	_[Acetyl (Protein N-term)]SVQSSSGSLEGPPS[Phospho (STY)]WSQLSTSPTPGSAAAAR_.3	TLK1	Q9UKI8	Serine/threonine-protein kinase tousled-like 1	NA	NA	NA	NA	-0.092998	0.01373	NA	NA	-0.249517	-0.378096	0.786106	NA
Q9UKI8_S22	Q9UKI8_S22	_[Acetyl (Protein N-term)]SVQSSSGSLEGPPSWSQLSTS[Phospho (STY)]PTPGSAAAAR_	_[Acetyl (Protein N-term)]SVQSSSGSLEGPPSWSQLSTS[Phospho (STY)]PTPGSAAAAR_.3	TLK1	Q9UKI8	Serine/threonine-protein kinase tousled-like 1	NA	NA	-2.22587	NA	0.372927	-0.031899	NA	-0.742094	-0.482853	-0.417556	0.794561	NA
Q9UKI8_T24	Q9UKI8_T24	_[Acetyl (Protein N-term)]SVQSSSGSLEGPPSWSQLSTSPT[Phospho (STY)]PGSAAAAR_	_[Acetyl (Protein N-term)]SVQSSSGSLEGPPSWSQLSTSPT[Phospho (STY)]PGSAAAAR_.3	TLK1	Q9UKI8	Serine/threonine-protein kinase tousled-like 1	NA	NA	NA	NA	-0.0452642	-0.458976	NA	-0.315946	-0.0933005	0.0878677	0.983337	NA
Q9UKI8_S27	Q9UKI8_S27	_[Acetyl (Protein N-term)]SVQSSSGSLEGPPSWSQLSTSPTPGS[Phospho (STY)]AAAAR_	_[Acetyl (Protein N-term)]SVQSSSGSLEGPPSWSQLSTSPTPGS[Phospho (STY)]AAAAR_.3	TLK1	Q9UKI8	Serine/threonine-protein kinase tousled-like 1	NA	NA	-0.611749	NA	0.506228	0.171069	NA	NA	0.433464	-0.421209	0.212264	NA
Q6P597_S10	Q6P597_S10	_[Acetyl (Protein N-term)]SVQVAAPGS[Phospho (STY)]AGLGPER_	_[Acetyl (Protein N-term)]SVQVAAPGS[Phospho (STY)]AGLGPER_.2	KLC3	Q6P597	Kinesin light chain 3	NA	NA	NA	NA	NA	NA	NA	NA	NA	NA	NA	NA
Q8N392_S7	Q8N392_S7	_[Acetyl (Protein N-term)]SWLSSS[Phospho (STY)]QGVVLTAYHPSGK_	_[Acetyl (Protein N-term)]SWLSSS[Phospho (STY)]QGVVLTAYHPSGK_.3	ARHGAP18	Q8N392	Rho GTPase-activating protein 18	NA	NA	NA	NA	NA	NA	NA	NA	NA	NA	NA	-1.06686
Q9Y262_Y3	Q9Y262_Y3	_[Acetyl (Protein N-term)]SY[Phospho (STY)]PADDYESEAAYDPYAYPSDYDMHTGDPK_	_[Acetyl (Protein N-term)]SY[Phospho (STY)]PADDYESEAAYDPYAYPSDYDMHTGDPK_.3	EIF3L	Q9Y262	Eukaryotic translation initiation factor 3 subunit L	0.51337	1.13069	-0.0881691	-0.327739	-0.0125974	0.32218	1.05974	0.374427	0.820126	0.756268	0.813593	-0.0185162
Q9Y262_S10	Q9Y262_S10	_[Acetyl (Protein N-term)]SYPADDYES[Phospho (STY)]EAAYDPYAYPSDYDMHTGDPK_	_[Acetyl (Protein N-term)]SYPADDYES[Phospho (STY)]EAAYDPYAYPSDYDMHTGDPK_.3	EIF3L	Q9Y262	Eukaryotic translation initiation factor 3 subunit L	NA	1.40775	0.289186	NA	-0.0913493	NA	NA	0.503373	0.746743	NA	NA	NA
Q9Y262_Y14	Q9Y262_Y14	_[Acetyl (Protein N-term)]SYPADDYESEAAY[Phospho (STY)]DPYAYPSDYDMHTGDPK_	_[Acetyl (Protein N-term)]SYPADDYESEAAY[Phospho (STY)]DPYAYPSDYDMHTGDPK_.3	EIF3L	Q9Y262	Eukaryotic translation initiation factor 3 subunit L	NA	1.52027	-0.0279738	NA	-0.0668411	0.72909	0.851304	0.409615	0.964558	1.04577	1.58583	0.00923602
Q9Y262_Y17	Q9Y262_Y17	_[Acetyl (Protein N-term)]SYPADDYESEAAYDPY[Phospho (STY)]AYPSDYDMHTGDPK_	_[Acetyl (Protein N-term)]SYPADDYESEAAYDPY[Phospho (STY)]AYPSDYDMHTGDPK_.3	EIF3L	Q9Y262	Eukaryotic translation initiation factor 3 subunit L	1.11374	1.41327	0.016571	-0.070014	-0.0372543	0.771411	1.10465	0.437533	1.02775	0.858838	1.18775	0.102869
Q9Y262_S21	Q9Y262_S21	_[Acetyl (Protein N-term)]SYPADDYESEAAYDPYAYPS[Phospho (STY)]DYDMHTGDPK_	_[Acetyl (Protein N-term)]SYPADDYESEAAYDPYAYPS[Phospho (STY)]DYDMHTGDPK_.3	EIF3L	Q9Y262	Eukaryotic translation initiation factor 3 subunit L	NA	1.30253	-0.0514329	NA	0.126678	0.483026	0.420475	0.226431	0.453874	0.559951	1.85205	NA
P35221_T2	P35221_T2	_[Acetyl (Protein N-term)]T[Phospho (STY)]AVHAGNINFK_	_[Acetyl (Protein N-term)]T[Phospho (STY)]AVHAGNINFK_.2	CTNNA1	P35221	Catenin alpha-1	NA	NA	NA	NA	NA	NA	NA	NA	NA	NA	NA	NA
P46782_T2,T14	P46782_T14;P46782_T2	_[Acetyl (Protein N-term)]T[Phospho (STY)]EWETAAPAVAET[Phospho (STY)]PDIK_	_[Acetyl (Protein N-term)]T[Phospho (STY)]EWETAAPAVAET[Phospho (STY)]PDIK_.2	RPS5	P46782	40S ribosomal protein S5	NA	0.822723	NA	1.33278	-0.137012	NA	NA	0.420636	2.24672	1.80936	NA	1.24917
O95402_S7	O95402_S7	_[Acetyl (Protein N-term)]TAAPAS[Phospho (STY)]PQQIR_	_[Acetyl (Protein N-term)]TAAPAS[Phospho (STY)]PQQIR_.2	MED26	O95402	Mediator of RNA polymerase II transcription subunit 26	0.000263214	0.890931	0.419798	0.861418	-0.0985438	0.0339667	0.248877	0.257821	-0.146449	0.728664	0.799176	0.37966
P05141_S7	P05141_S7	_[Acetyl (Protein N-term)]TDAAVS[Phospho (STY)]FAK_	_[Acetyl (Protein N-term)]TDAAVS[Phospho (STY)]FAK_.2	SLC25A5	P05141	ADP/ATP translocase 2	NA	NA	NA	NA	NA	NA	NA	NA	NA	NA	NA	NA
Q15311_T9	Q15311_T9	_[Acetyl (Protein N-term)]TEC[Carbamidomethyl (C)]FLPPT[Phospho (STY)]SSPSEHR_	_[Acetyl (Protein N-term)]TEC[Carbamidomethyl (C)]FLPPT[Phospho (STY)]SSPSEHR_.2	RALBP1	Q15311	RalA-binding protein 1	0.111886	-0.931121	-0.162408	-1.37797	0.0763677	0.00410652	0.187837	0.175025	-0.44445	0.00504176	-0.513794	-1.31243
Q15311_S10	Q15311_S10	_[Acetyl (Protein N-term)]TEC[Carbamidomethyl (C)]FLPPTS[Phospho (STY)]SPSEHR_	_[Acetyl (Protein N-term)]TEC[Carbamidomethyl (C)]FLPPTS[Phospho (STY)]SPSEHR_.2	RALBP1	Q15311	RalA-binding protein 1	0.165106	-0.942097	-0.0852127	-1.37029	0.0734838	0.0161889	0.213175	0.196768	-0.435275	-0.0145677	-0.475251	-1.39836
Q15311_S11	Q15311_S11	_[Acetyl (Protein N-term)]TEC[Carbamidomethyl (C)]FLPPTSS[Phospho (STY)]PSEHR_	_[Acetyl (Protein N-term)]TEC[Carbamidomethyl (C)]FLPPTSS[Phospho (STY)]PSEHR_.2	RALBP1	Q15311	RalA-binding protein 1	0.165105	-0.942095	-0.085214	-1.36932	0.0726344	0.0161902	0.212284	0.196768	-0.435276	-0.014569	-0.475253	-1.39835
Q15311_S13	Q15311_S13	_[Acetyl (Protein N-term)]TEC[Carbamidomethyl (C)]FLPPTSSPS[Phospho (STY)]EHR_	_[Acetyl (Protein N-term)]TEC[Carbamidomethyl (C)]FLPPTSSPS[Phospho (STY)]EHR_.2	RALBP1	Q15311	RalA-binding protein 1	0.163289	-0.937818	-0.084294	-1.37072	0.0749397	0.0161476	0.214761	0.19746	-0.434285	-0.0156784	-0.473219	-1.39923
Q9UH92_S7	Q9UH92_S7	_[Acetyl (Protein N-term)]TEPGAS[Phospho (STY)]PEDPWVK_	_[Acetyl (Protein N-term)]TEPGAS[Phospho (STY)]PEDPWVK_.2	MLX	Q9UH92	Max-like protein X	-0.636292	0.825196	0.517025	-0.850649	0.13483	-0.868147	-0.215553	-0.722792	0.768363	-0.546783	-0.871953	-1.28164
P46782_T14	P46782_T14	_[Acetyl (Protein N-term)]TEWETAAPAVAET[Phospho (STY)]PDIK_	_[Acetyl (Protein N-term)]TEWETAAPAVAET[Phospho (STY)]PDIK_.2	RPS5	P46782	40S ribosomal protein S5	0.394976	1.62553	0.437086	1.34031	-0.111112	-0.249441	NA	0.0798912	2.2625	1.52598	NA	1.3551
P98170_S5	P98170_S5	_[Acetyl (Protein N-term)]TFNS[Phospho (STY)]FEGSK_	_[Acetyl (Protein N-term)]TFNS[Phospho (STY)]FEGSK_.2	XIAP	P98170	E3 ubiquitin-protein ligase XIAP	NA	NA	NA	NA	NA	NA	NA	NA	NA	NA	NA	NA
Q86WQ0_S4	Q86WQ0_S4	_[Acetyl (Protein N-term)]THS[Phospho (STY)]LVC[Carbamidomethyl (C)]PETVSR_	_[Acetyl (Protein N-term)]THS[Phospho (STY)]LVC[Carbamidomethyl (C)]PETVSR_.2	NR2C2AP	Q86WQ0	Nuclear receptor 2C2-associated protein	NA	NA	NA	NA	NA	NA	NA	NA	NA	NA	NA	NA
Q99717_S12	Q99717_S12	_[Acetyl (Protein N-term)]TSMASLFSFTS[Phospho (STY)]PAVK_	_[Acetyl (Protein N-term)]TSMASLFSFTS[Phospho (STY)]PAVK_.2	SMAD5	Q99717	Mothers against decapentaplegic homolog 5	NA	NA	NA	NA	NA	NA	NA	NA	NA	NA	NA	NA
Q5BKX5_S14	Q5BKX5_S14	_[Acetyl (Protein N-term)]TSPC[Carbamidomethyl (C)]SPPLKPPIS[Phospho (STY)]PPK_	_[Acetyl (Protein N-term)]TSPC[Carbamidomethyl (C)]SPPLKPPIS[Phospho (STY)]PPK_.2	C19orf54	Q5BKX5	UPF0692 protein C19orf54	-0.250442	-1.03508	-0.552503	-0.32375	-0.0177078	-0.201097	-0.510733	-0.353566	-1.98745	0.383602	0.476114	NA
Q9Y2J2_S7	Q9Y2J2_S7	_[Acetyl (Protein N-term)]TTESGS[Phospho (STY)]DSESKPDQEAEPQEAAGAQGR_	_[Acetyl (Protein N-term)]TTESGS[Phospho (STY)]DSESKPDQEAEPQEAAGAQGR_.3	EPB41L3	Q9Y2J2	Band 4.1-like protein 3	NA	NA	NA	0.0756025	0.370832	0.0211757	NA	NA	NA	NA	NA	NA
O43491_S7	O43491_S7	_[Acetyl (Protein N-term)]TTEVGS[Phospho (STY)]VSEVK_	_[Acetyl (Protein N-term)]TTEVGS[Phospho (STY)]VSEVK_.2	EPB41L2	O43491	Band 4.1-like protein 2	-1.07585	NA	-0.0717894	-1.6457	0.263467	0.0289256	-0.23613	-0.335731	-1.44749	-1.0087	-0.756648	-0.470879
O43491_S9	O43491_S9	_[Acetyl (Protein N-term)]TTEVGSVS[Phospho (STY)]EVKK_	_[Acetyl (Protein N-term)]TTEVGSVS[Phospho (STY)]EVKK_.2	EPB41L2	O43491	Band 4.1-like protein 2	-0.460937	NA	-0.54407	-1.34904	0.055843	-0.956295	-0.345467	-1.06917	-1.06479	-0.432038	-0.489235	-0.861649
P15104_S7	P15104_S7	_[Acetyl (Protein N-term)]TTSASS[Phospho (STY)]HLNK_	_[Acetyl (Protein N-term)]TTSASS[Phospho (STY)]HLNK_.1	GLUL	P15104	Glutamine synthetase	NA	NA	NA	NA	NA	NA	NA	NA	NA	NA	NA	NA
Q16186_S10	Q16186_S10	_[Acetyl (Protein N-term)]TTSGALFPS[Phospho (STY)]LVPGSR_	_[Acetyl (Protein N-term)]TTSGALFPS[Phospho (STY)]LVPGSR_.2	ADRM1	Q16186	Proteasomal ubiquitin receptor ADRM1	NA	NA	NA	NA	NA	NA	NA	NA	NA	NA	NA	NA
Q16186_S15	Q16186_S15	_[Acetyl (Protein N-term)]TTSGALFPSLVPGS[Phospho (STY)]R_	_[Acetyl (Protein N-term)]TTSGALFPSLVPGS[Phospho (STY)]R_.2	ADRM1	Q16186	Proteasomal ubiquitin receptor ADRM1	1.27565	0.959767	1.56497	0.892373	0.764746	NA	NA	NA	2.43581	1.83334	NA	NA
Q9UM01_T17	Q9UM01_T17	_[Acetyl (Protein N-term)]VDSTEYEVASQPEVET[Phospho (STY)]SPLGDGASPGPEQVK_	_[Acetyl (Protein N-term)]VDSTEYEVASQPEVET[Phospho (STY)]SPLGDGASPGPEQVK_.3	SLC7A7	Q9UM01	Y+L amino acid transporter 1	-0.798214	-1.72057	NA	NA	NA	NA	NA	-0.475098	NA	-0.699783	NA	0.0919428
Q9UM01_S18	Q9UM01_S18	_[Acetyl (Protein N-term)]VDSTEYEVASQPEVETS[Phospho (STY)]PLGDGASPGPEQVK_	_[Acetyl (Protein N-term)]VDSTEYEVASQPEVETS[Phospho (STY)]PLGDGASPGPEQVK_.3	SLC7A7	Q9UM01	Y+L amino acid transporter 1	-0.797626	-1.46337	NA	NA	NA	NA	NA	-0.901907	NA	-0.688658	NA	1.02421
Q9UM01_S25	Q9UM01_S25	_[Acetyl (Protein N-term)]VDSTEYEVASQPEVETSPLGDGAS[Phospho (STY)]PGPEQVK_	_[Acetyl (Protein N-term)]VDSTEYEVASQPEVETSPLGDGAS[Phospho (STY)]PGPEQVK_.3	SLC7A7	Q9UM01	Y+L amino acid transporter 1	-0.509091	-1.45912	NA	-0.230623	NA	NA	NA	0.178508	NA	-0.14985	NA	0.187907
Q9BRZ2_S7	Q9BRZ2_S7	_[Acetyl (Protein N-term)]VSHGSS[Phospho (STY)]PSLLEALSSDFLAC[Carbamidomethyl (C)]K_	_[Acetyl (Protein N-term)]VSHGSS[Phospho (STY)]PSLLEALSSDFLAC[Carbamidomethyl (C)]K_.3	TRIM56	Q9BRZ2	E3 ubiquitin-protein ligase TRIM56	NA	0.518921	NA	NA	NA	NA	NA	NA	NA	NA	NA	NA
Q9NQS7_S142,S143	Q9NQS7_S142;Q9NQS7_S143	_AAAAAAAATMALAAPS[Phospho (STY)]S[Phospho (STY)]PTPESPTMLTK_	_AAAAAAAATMALAAPS[Phospho (STY)]S[Phospho (STY)]PTPESPTMLTK_.3	INCENP	Q9NQS7	Inner centromere protein	NA	NA	NA	NA	NA	NA	NA	NA	NA	NA	NA	NA
Q9NQS7_S143	Q9NQS7_S143	_AAAAAAAATMALAAPSS[Phospho (STY)]PTPESPTMLTK_	_AAAAAAAATMALAAPSS[Phospho (STY)]PTPESPTMLTK_.3	INCENP	Q9NQS7	Inner centromere protein	NA	NA	NA	NA	NA	NA	NA	NA	NA	NA	1.46313	NA
Q9NQS7_S148	Q9NQS7_S148	_AAAAAAAATMALAAPSSPTPES[Phospho (STY)]PTMLTK_	_AAAAAAAATMALAAPSSPTPES[Phospho (STY)]PTMLTK_.3	INCENP	Q9NQS7	Inner centromere protein	NA	NA	NA	NA	NA	NA	NA	NA	NA	NA	NA	NA
O75822_S11,S13	O75822_S11;O75822_S13	_AAAAAAAGDS[Phospho (STY)]DS[Phospho (STY)]WDADAFSVEDPVR_	_AAAAAAAGDS[Phospho (STY)]DS[Phospho (STY)]WDADAFSVEDPVR_.3	EIF3J	O75822	Eukaryotic translation initiation factor 3 subunit J	0.455614	-1.01137	-0.436077	-2.76353	-2.80352	-0.492907	-0.733343	-1.08366	-0.17943	-1.29558	-0.0527093	-1.62969
Q9UID3_S10,S18	Q9UID3_S10;Q9UID3_S18	_AAAAAAGPS[Phospho (STY)]PGSGPGDS[Phospho (STY)]PEGPEGEAPER_	_AAAAAAGPS[Phospho (STY)]PGSGPGDS[Phospho (STY)]PEGPEGEAPER_.3	VPS51	Q9UID3	Vacuolar protein sorting-associated protein 51 homolog	-0.356482	0.422087	0.247041	-0.0195134	0.139181	-0.233105	0.160674	-0.169705	0.0896047	0.368337	-0.0423546	-0.109196
Q9UID3_S13,S18	Q9UID3_S13;Q9UID3_S18	_AAAAAAGPSPGS[Phospho (STY)]GPGDS[Phospho (STY)]PEGPEGEAPER_	_AAAAAAGPSPGS[Phospho (STY)]GPGDS[Phospho (STY)]PEGPEGEAPER_.3	VPS51	Q9UID3	Vacuolar protein sorting-associated protein 51 homolog	-0.388088	0.0482864	0.103236	-0.298329	0.067675	-0.299624	-0.198609	-0.0185843	-0.46177	0.14237	-0.147975	-0.31491
Q01167_S9,T13,S30	Q01167_S30;Q01167_S9;Q01167_T13	_AAAAAALS[Phospho (STY)]GAGT[Phospho (STY)]PPAGGGAGGGGAGGGGS[Phospho (STY)]PPGGWAVAR_	_AAAAAALS[Phospho (STY)]GAGT[Phospho (STY)]PPAGGGAGGGGAGGGGS[Phospho (STY)]PPGGWAVAR_.3	FOXK2	Q01167	Forkhead box protein K2	-0.497747	1.077	1.72915	1.64488	-0.670538	NA	NA	-0.648719	0.534934	1.18048	1.33696	0.1998
Q6SPF0_S161	Q6SPF0_S161	_AAAAAATAPPS[Phospho (STY)]PGPAQPGPR_	_AAAAAATAPPS[Phospho (STY)]PGPAQPGPR_.2	SAMD1	Q6SPF0	Atherin	0.219833	0.706257	0.387491	0.526688	-0.0124683	0.205406	0.372932	0.219816	0.262337	-0.490707	-0.0268949	0.481309
Q9H9P5_S15	Q9H9P5_S15	_AAAAALSGS[Phospho (STY)]PPQTEKPTHYR_	_AAAAALSGS[Phospho (STY)]PPQTEKPTHYR_.3	UNKL	Q9H9P5	Putative E3 ubiquitin-protein ligase UNKL	-1.2565	-0.871785	-0.442957	-0.620451	-0.407085	0.33204	-0.476044	0.723598	NA	-1.22941	0.212414	-0.967941
Q9H9P5_T19	Q9H9P5_T19	_AAAAALSGSPPQT[Phospho (STY)]EKPTHYR_	_AAAAALSGSPPQT[Phospho (STY)]EKPTHYR_.3	UNKL	Q9H9P5	Putative E3 ubiquitin-protein ligase UNKL	-0.941755	NA	NA	-0.89971	0.124286	0.148085	NA	0.545417	NA	-1.21755	NA	NA
Q9H9P5_T23	Q9H9P5_T23	_AAAAALSGSPPQTEKPT[Phospho (STY)]HYR_	_AAAAALSGSPPQTEKPT[Phospho (STY)]HYR_.3	UNKL	Q9H9P5	Putative E3 ubiquitin-protein ligase UNKL	NA	NA	-0.800456	NA	NA	NA	NA	NA	NA	NA	NA	NA
P19338_S184,S206	P19338_S184;P19338_S206	_AAAAAPAS[Phospho (STY)]EDEDDEDDEDDEDDDDDEEDDS[Phospho (STY)]EEEAMETTPAK_	_AAAAAPAS[Phospho (STY)]EDEDDEDDEDDEDDDDDEEDDS[Phospho (STY)]EEEAMETTPAK_.3	NCL	P19338	Nucleolin	0.711564	0.0642751	0.514503	0.859976	-0.258822	0.356688	0.675067	0.210395	-0.457427	1.11917	0.654598	0.157258
P19338_S184	P19338_S184	_AAAAAPAS[Phospho (STY)]EDEDDEDDEDDEDDDDDEEDDSEEEAMETTPAK_	_AAAAAPAS[Phospho (STY)]EDEDDEDDEDDEDDDDDEEDDSEEEAMETTPAK_.3	NCL	P19338	Nucleolin	2.84601	1.86001	1.87002	2.71768	-0.150157	0.595267	0.520848	0.141094	0.439087	3.24956	2.32447	2.94446
P19338_S206,T213	P19338_S206;P19338_T213	_AAAAAPASEDEDDEDDEDDEDDDDDEEDDS[Phospho (STY)]EEEAMET[Phospho (STY)]TPAK_	_AAAAAPASEDEDDEDDEDDEDDDDDEEDDS[Phospho (STY)]EEEAMET[Phospho (STY)]TPAK_.3	NCL	P19338	Nucleolin	0.0188732	-0.538467	0.837444	0.862951	1.43077	0.125343	0.0520929	1.75801	-1.2712	1.66998	1.71024	-0.62429
P19338_S206	P19338_S206	_AAAAAPASEDEDDEDDEDDEDDDDDEEDDS[Phospho (STY)]EEEAMETTPAK_	_AAAAAPASEDEDDEDDEDDEDDDDDEEDDS[Phospho (STY)]EEEAMETTPAK_.3	NCL	P19338	Nucleolin	1.49887	0.776491	0.769866	1.90322	-0.0594323	0.738818	0.243487	-0.60549	-0.360158	2.53648	1.78112	2.15743
Q9P258_S15	Q9P258_S15	_AAAAAWEEPS[Phospho (STY)]SGNGTAR_	_AAAAAWEEPS[Phospho (STY)]SGNGTAR_.2	RCC2	Q9P258	Protein RCC2	NA	1.02759	NA	NA	NA	NA	NA	NA	NA	0.0352998	NA	NA
Q9P258_S16	Q9P258_S16	_AAAAAWEEPSS[Phospho (STY)]GNGTAR_	_AAAAAWEEPSS[Phospho (STY)]GNGTAR_.2	RCC2	Q9P258	Protein RCC2	NA	1.00855	NA	NA	NA	NA	NA	NA	NA	0.154657	NA	NA
Q9P258_T20	Q9P258_T20	_AAAAAWEEPSSGNGT[Phospho (STY)]AR_	_AAAAAWEEPSSGNGT[Phospho (STY)]AR_.2	RCC2	Q9P258	Protein RCC2	NA	NA	NA	NA	NA	NA	NA	NA	NA	NA	NA	NA
Q99856_S77,S81,S88	Q99856_S77;Q99856_S81;Q99856_S88	_AAAAGLGHPAS[Phospho (STY)]PGGS[Phospho (STY)]EDGPPGS[Phospho (STY)]EEEDAAR_	_AAAAGLGHPAS[Phospho (STY)]PGGS[Phospho (STY)]EDGPPGS[Phospho (STY)]EEEDAAR_.3	ARID3A	Q99856	AT-rich interactive domain-containing protein 3A	-0.0878099	-0.933718	0.367022	-0.619559	-0.228895	0.0682704	-0.15561	0.958841	0.0888433	-0.115095	0.153007	-0.450207
Q99856_S77,S81	Q99856_S77;Q99856_S81	_AAAAGLGHPAS[Phospho (STY)]PGGS[Phospho (STY)]EDGPPGSEEEDAAR_	_AAAAGLGHPAS[Phospho (STY)]PGGS[Phospho (STY)]EDGPPGSEEEDAAR_.3	ARID3A	Q99856	AT-rich interactive domain-containing protein 3A	-0.637969	NA	0.466254	0.322671	0.257347	0.196996	0.580758	0.495944	0.976443	-0.307981	0.266658	0.546186
Q99856_S77,S88	Q99856_S77;Q99856_S88	_AAAAGLGHPAS[Phospho (STY)]PGGSEDGPPGS[Phospho (STY)]EEEDAAR_	_AAAAGLGHPAS[Phospho (STY)]PGGSEDGPPGS[Phospho (STY)]EEEDAAR_.3	ARID3A	Q99856	AT-rich interactive domain-containing protein 3A	-0.332585	-0.415876	NA	-0.613927	-0.0959714	0.0964648	-0.225155	-0.769649	NA	0.124119	1.00895	-1.02138
Q99856_S77	Q99856_S77	_AAAAGLGHPAS[Phospho (STY)]PGGSEDGPPGSEEEDAAR_	_AAAAGLGHPAS[Phospho (STY)]PGGSEDGPPGSEEEDAAR_.3	ARID3A	Q99856	AT-rich interactive domain-containing protein 3A	0.272132	-1.11725	-0.0524451	0.318212	-0.0498244	0.418609	0.277077	0.157136	-0.779381	0.35898	0.647795	-0.00111389
Q99856_S81,S88	Q99856_S81;Q99856_S88	_AAAAGLGHPASPGGS[Phospho (STY)]EDGPPGS[Phospho (STY)]EEEDAAR_	_AAAAGLGHPASPGGS[Phospho (STY)]EDGPPGS[Phospho (STY)]EEEDAAR_.3	ARID3A	Q99856	AT-rich interactive domain-containing protein 3A	0.890104	-1.84451	0.163685	-1.1224	-0.0894384	0.0515715	1.69111	0.591663	NA	NA	0.372661	-0.417272
Q99856_S81	Q99856_S81	_AAAAGLGHPASPGGS[Phospho (STY)]EDGPPGSEEEDAAR_	_AAAAGLGHPASPGGS[Phospho (STY)]EDGPPGSEEEDAAR_.3	ARID3A	Q99856	AT-rich interactive domain-containing protein 3A	2.37958	-2.04386	-0.0566235	-0.675395	-0.0607471	0.390336	-0.869273	0.160036	-0.765397	0.306383	-0.74067	-0.85918
Q99856_S88	Q99856_S88	_AAAAGLGHPASPGGSEDGPPGS[Phospho (STY)]EEEDAAR_	_AAAAGLGHPASPGGSEDGPPGS[Phospho (STY)]EEEDAAR_.3	ARID3A	Q99856	AT-rich interactive domain-containing protein 3A	1.10023	1.02087	NA	1.32002	-0.222008	0.344213	0.520377	0.59436	NA	NA	2.14313	0.556647
P52701_S41,S43	P52701_S41;P52701_S43	_AAAAPGAS[Phospho (STY)]PS[Phospho (STY)]PGGDAAWSEAGPGPR_	_AAAAPGAS[Phospho (STY)]PS[Phospho (STY)]PGGDAAWSEAGPGPR_.3	MSH6	P52701	DNA mismatch repair protein Msh6	NA	NA	NA	NA	NA	NA	NA	NA	2.59313	NA	NA	NA
P52701_S41	P52701_S41	_AAAAPGAS[Phospho (STY)]PSPGGDAAWSEAGPGPR_	_AAAAPGAS[Phospho (STY)]PSPGGDAAWSEAGPGPR_.3	MSH6	P52701	DNA mismatch repair protein Msh6	0.560205	1.25188	0.410565	NA	-0.0347093	-0.58674	0.187258	NA	-0.0815112	-0.00187556	0.422975	0.481153
P52701_S43	P52701_S43	_AAAAPGASPS[Phospho (STY)]PGGDAAWSEAGPGPR_	_AAAAPGASPS[Phospho (STY)]PGGDAAWSEAGPGPR_.3	MSH6	P52701	DNA mismatch repair protein Msh6	0.421685	1.04509	0.0438919	NA	-0.039581	-0.235705	0.681777	NA	0.620063	-0.165599	0.454587	0.454969
P52701_S51	P52701_S51	_AAAAPGASPSPGGDAAWS[Phospho (STY)]EAGPGPR_	_AAAAPGASPSPGGDAAWS[Phospho (STY)]EAGPGPR_.2	MSH6	P52701	DNA mismatch repair protein Msh6	0.0829118	0.843425	0.158485	NA	-0.0740821	-0.00603263	0.256152	NA	0.308748	-0.612555	-0.282396	0.443069
P55036_T250	P55036_T250	_AAAASAAEAGIAT[Phospho (STY)]TGTEDSDDALLK_	_AAAASAAEAGIAT[Phospho (STY)]TGTEDSDDALLK_.3	PSMD4	P55036	26S proteasome non-ATPase regulatory subunit 4	NA	NA	NA	NA	NA	NA	NA	NA	NA	NA	NA	NA
P55036_S256	P55036_S256	_AAAASAAEAGIATTGTEDS[Phospho (STY)]DDALLK_	_AAAASAAEAGIATTGTEDS[Phospho (STY)]DDALLK_.3	PSMD4	P55036	26S proteasome non-ATPase regulatory subunit 4	NA	-0.157334	NA	NA	0.844181	NA	NA	NA	NA	NA	0.115021	NA
Q9Y261_T297	Q9Y261_T297	_AAAGAQASQAQLGEAAGPASET[Phospho (STY)]PAGTESPHSSASPC[Carbamidomethyl (C)]QEHK_	_AAAGAQASQAQLGEAAGPASET[Phospho (STY)]PAGTESPHSSASPC[Carbamidomethyl (C)]QEHK_.4	FOXA2	Q9Y261	Hepatocyte nuclear factor 3-beta	NA	NA	NA	NA	NA	NA	NA	NA	NA	NA	NA	NA
Q9Y261_T301,S303	Q9Y261_S303;Q9Y261_T301	_AAAGAQASQAQLGEAAGPASETPAGT[Phospho (STY)]ES[Phospho (STY)]PHSSASPC[Carbamidomethyl (C)]QEHK_	_AAAGAQASQAQLGEAAGPASETPAGT[Phospho (STY)]ES[Phospho (STY)]PHSSASPC[Carbamidomethyl (C)]QEHK_.4	FOXA2	Q9Y261	Hepatocyte nuclear factor 3-beta	-0.101485	0.459975	NA	NA	NA	NA	NA	1.88703	NA	NA	0.199691	0.438776
Q9Y261_T301	Q9Y261_T301	_AAAGAQASQAQLGEAAGPASETPAGT[Phospho (STY)]ESPHSSASPC[Carbamidomethyl (C)]QEHK_	_AAAGAQASQAQLGEAAGPASETPAGT[Phospho (STY)]ESPHSSASPC[Carbamidomethyl (C)]QEHK_.4	FOXA2	Q9Y261	Hepatocyte nuclear factor 3-beta	-0.222145	0.100475	NA	0.0384665	NA	NA	NA	NA	NA	NA	0.0654182	-0.0709184
Q9Y261_S303,S306	Q9Y261_S303;Q9Y261_S306	_AAAGAQASQAQLGEAAGPASETPAGTES[Phospho (STY)]PHS[Phospho (STY)]SASPC[Carbamidomethyl (C)]QEHK_	_AAAGAQASQAQLGEAAGPASETPAGTES[Phospho (STY)]PHS[Phospho (STY)]SASPC[Carbamidomethyl (C)]QEHK_.3	FOXA2	Q9Y261	Hepatocyte nuclear factor 3-beta	-1.22169	0.440509	NA	NA	NA	NA	NA	0.241775	NA	NA	-0.938665	-1.05098
Q9Y261_S303,S309	Q9Y261_S303;Q9Y261_S309	_AAAGAQASQAQLGEAAGPASETPAGTES[Phospho (STY)]PHSSAS[Phospho (STY)]PC[Carbamidomethyl (C)]QEHK_	_AAAGAQASQAQLGEAAGPASETPAGTES[Phospho (STY)]PHSSAS[Phospho (STY)]PC[Carbamidomethyl (C)]QEHK_.4	FOXA2	Q9Y261	Hepatocyte nuclear factor 3-beta	-0.959042	0.330831	NA	NA	NA	NA	NA	-0.790459	NA	NA	-0.350299	-1.39218
Q9Y261_S303	Q9Y261_S303	_AAAGAQASQAQLGEAAGPASETPAGTES[Phospho (STY)]PHSSASPC[Carbamidomethyl (C)]QEHK_	_AAAGAQASQAQLGEAAGPASETPAGTES[Phospho (STY)]PHSSASPC[Carbamidomethyl (C)]QEHK_.4	FOXA2	Q9Y261	Hepatocyte nuclear factor 3-beta	0.137606	0.258722	1.04051	0.137716	NA	NA	NA	0.668484	NA	NA	0.397491	-0.205946
Q9Y261_S309	Q9Y261_S309	_AAAGAQASQAQLGEAAGPASETPAGTESPHSSAS[Phospho (STY)]PC[Carbamidomethyl (C)]QEHK_	_AAAGAQASQAQLGEAAGPASETPAGTESPHSSAS[Phospho (STY)]PC[Carbamidomethyl (C)]QEHK_.4	FOXA2	Q9Y261	Hepatocyte nuclear factor 3-beta	0.251142	0.206636	0.642022	1.20104	NA	NA	NA	0.749913	NA	NA	0.376975	-0.116632
Q9NS37_S50	Q9NS37_S50	_AAAGEEETAAAGS[Phospho (STY)]PGR_	_AAAGEEETAAAGS[Phospho (STY)]PGR_.2	CREBZF	Q9NS37	CREB/ATF bZIP transcription factor	0.741682	-0.538457	0.844355	-0.65305	-0.591388	-0.0694122	-0.854183	-0.596901	-1.01641	-0.150518	-1.03188	-0.668305
P35221_S118	P35221_S118	_AAAGEFADDPC[Carbamidomethyl (C)]SS[Phospho (STY)]VK_	_AAAGEFADDPC[Carbamidomethyl (C)]SS[Phospho (STY)]VK_.2	CTNNA1	P35221	Catenin alpha-1	NA	-0.982883	NA	NA	NA	NA	NA	NA	NA	-0.0830496	NA	NA
Q9GZT9_S136	Q9GZT9_S136	_AAAGGQGS[Phospho (STY)]AVAAEAEPGKEEPPAR_	_AAAGGQGS[Phospho (STY)]AVAAEAEPGKEEPPAR_.3	EGLN1	Q9GZT9	Egl nine homolog 1	NA	NA	NA	NA	NA	NA	NA	NA	NA	NA	NA	NA
Q9BRK4_S570	Q9BRK4_S570	_AAAGVGGS[Phospho (STY)]LR_	_AAAGVGGS[Phospho (STY)]LR_.2	LZTS2	Q9BRK4	Leucine zipper putative tumor suppressor 2	-1.05113	-0.167212	-0.0357507	-0.0743558	0.440466	0.130559	-1.04244	-0.309648	-1.42325	-0.312831	-0.41806	0.0259151
Q8NAF0_T482	Q8NAF0_T482	_AAALQALQAQAPT[Phospho (STY)]SPPPPPPPLK_	_AAALQALQAQAPT[Phospho (STY)]SPPPPPPPLK_.3	ZNF579	Q8NAF0	Zinc finger protein 579	-0.934577	-1.15064	-0.553797	-0.0750376	0.0716006	-0.402075	-1.34281	-0.998646	-0.328448	-0.660884	-1.22897	-0.640916
Q8NAF0_S483	Q8NAF0_S483	_AAALQALQAQAPTS[Phospho (STY)]PPPPPPPLK_	_AAALQALQAQAPTS[Phospho (STY)]PPPPPPPLK_.3	ZNF579	Q8NAF0	Zinc finger protein 579	-0.957496	-1.15894	-0.55824	-0.105546	0.0829646	-0.398483	-1.32805	-0.902088	-0.331203	-0.650153	-1.20011	-0.641114
P98172_S281,T284	P98172_S281;P98172_T284	_AAALS[Phospho (STY)]LST[Phospho (STY)]LASPK_	_AAALS[Phospho (STY)]LST[Phospho (STY)]LASPK_.2	EFNB1	P98172	Ephrin-B1	NA	-0.896447	NA	NA	NA	NA	NA	NA	NA	NA	NA	NA
P98172_S281,S287	P98172_S281;P98172_S287	_AAALS[Phospho (STY)]LSTLAS[Phospho (STY)]PK_	_AAALS[Phospho (STY)]LSTLAS[Phospho (STY)]PK_.2	EFNB1	P98172	Ephrin-B1	NA	-0.707114	NA	NA	NA	NA	NA	NA	NA	NA	NA	NA
P98172_S281	P98172_S281	_AAALS[Phospho (STY)]LSTLASPK_	_AAALS[Phospho (STY)]LSTLASPK_.2	EFNB1	P98172	Ephrin-B1	NA	-1.54453	0.531913	-0.39451	0.601441	NA	1.29065	-1.23375	-1.99551	-1.69548	-1.10858	-1.96193
Q13470_S587	Q13470_S587	_AAALSGGLLS[Phospho (STY)]DPELQR_	_AAALSGGLLS[Phospho (STY)]DPELQR_.2	TNK1	Q13470	Non-receptor tyrosine-protein kinase TNK1	NA	NA	NA	NA	NA	NA	NA	NA	NA	NA	NA	NA
P98172_S283	P98172_S283	_AAALSLS[Phospho (STY)]TLASPK_	_AAALSLS[Phospho (STY)]TLASPK_.2	EFNB1	P98172	Ephrin-B1	NA	-2.01298	NA	NA	NA	NA	NA	NA	NA	NA	NA	NA
P98172_T284	P98172_T284	_AAALSLST[Phospho (STY)]LASPK_	_AAALSLST[Phospho (STY)]LASPK_.2	EFNB1	P98172	Ephrin-B1	NA	-1.26676	0.685604	0.015755	-0.0635707	NA	-2.33812	NA	NA	-1.36704	0.450138	-0.403491
P98172_S287	P98172_S287	_AAALSLSTLAS[Phospho (STY)]PK_	_AAALSLSTLAS[Phospho (STY)]PK_.2	EFNB1	P98172	Ephrin-B1	NA	-0.658525	-1.56563	-1.44291	-0.0817687	NA	-2.29179	NA	-0.805378	-2.6034	-0.718066	-1.69844
Q9NV92_S205	Q9NV92_S205	_AAAM[Oxidation (M)]AAAAAETS[Phospho (STY)]QR_	_AAAM[Oxidation (M)]AAAAAETS[Phospho (STY)]QR_.2	NDFIP2	Q9NV92	NEDD4 family-interacting protein 2	NA	NA	NA	NA	NA	NA	NA	NA	NA	NA	NA	NA
P62877_T9,S11,T13,S15	P62877_S11;P62877_S15;P62877_T13;P62877_T9	_AAAMDVDT[Phospho (STY)]PS[Phospho (STY)]GT[Phospho (STY)]NS[Phospho (STY)]GAGK_	_AAAMDVDT[Phospho (STY)]PS[Phospho (STY)]GT[Phospho (STY)]NS[Phospho (STY)]GAGK_.2	RBX1	P62877	E3 ubiquitin-protein ligase RBX1	NA	NA	NA	NA	NA	NA	NA	NA	NA	NA	NA	NA
Q15042_T908	Q15042_T908	_AAAMT[Phospho (STY)]PPEEELKR_	_AAAMT[Phospho (STY)]PPEEELKR_.3	RAB3GAP1	Q15042	Rab3 GTPase-activating protein catalytic subunit	NA	1.7572	NA	NA	NA	NA	0.497734	-0.806111	NA	NA	NA	NA
Q9Y2B5_T317	Q9Y2B5_T317	_AAAPAPGC[Carbamidomethyl (C)]C[Carbamidomethyl (C)]PPT[Phospho (STY)]PNPGSR_	_AAAPAPGC[Carbamidomethyl (C)]C[Carbamidomethyl (C)]PPT[Phospho (STY)]PNPGSR_.2	VPS9D1	Q9Y2B5	VPS9 domain-containing protein 1	NA	0.426559	NA	NA	-0.120218	-0.559942	NA	NA	-0.480309	-1.27455	NA	NA
P49848_S532	P49848_S532	_AAAPPQPS[Phospho (STY)]PPPTK_	_AAAPPQPS[Phospho (STY)]PPPTK_.2	TAF6	P49848	Transcription initiation factor TFIID subunit 6	1.19276	1.38369	0.0104275	0.81393	0.200907	0.499675	1.27298	0.810386	1.88224	-0.04975	0.258892	0.589258
P49848_T536	P49848_T536	_AAAPPQPSPPPT[Phospho (STY)]K_	_AAAPPQPSPPPT[Phospho (STY)]K_.2	TAF6	P49848	Transcription initiation factor TFIID subunit 6	1.23052	0.490725	0.012399	0.812014	0.185622	0.515793	1.28175	0.791205	1.89898	0.00863584	0.811532	0.681819
Q9P2N2_S36	Q9P2N2_S36	_AAAS[Phospho (STY)]HPLSR_	_AAAS[Phospho (STY)]HPLSR_.2	ARHGAP28	Q9P2N2	Rho GTPase-activating protein 28	-1.34439	NA	NA	NA	NA	NA	NA	NA	NA	NA	NA	NA
Q9UNS1_S1097	Q9UNS1_S1097	_AAAS[Phospho (STY)]LSQPEEEQK_	_AAAS[Phospho (STY)]LSQPEEEQK_.2	TIMELESS	Q9UNS1	Protein timeless homolog	NA	NA	NA	NA	NA	NA	NA	NA	NA	NA	NA	-0.852433
Q12933_S5,T7,S11	Q12933_S11;Q12933_S5;Q12933_T7	_AAAS[Phospho (STY)]VT[Phospho (STY)]PPGS[Phospho (STY)]LELLQPGFSK_	_AAAS[Phospho (STY)]VT[Phospho (STY)]PPGS[Phospho (STY)]LELLQPGFSK_.2	TRAF2	Q12933	TNF receptor-associated factor 2	NA	NA	NA	NA	NA	NA	NA	NA	NA	NA	NA	NA
Q12933_S5,T7	Q12933_S5;Q12933_T7	_AAAS[Phospho (STY)]VT[Phospho (STY)]PPGSLELLQPGFSK_	_AAAS[Phospho (STY)]VT[Phospho (STY)]PPGSLELLQPGFSK_.2	TRAF2	Q12933	TNF receptor-associated factor 2	2.79171	1.10772	-0.476408	-1.55933	0.480861	-0.546278	3.92009	NA	0.645559	2.1539	1.57625	NA
Q9UNS1_S1099	Q9UNS1_S1099	_AAASLS[Phospho (STY)]QPEEEQK_	_AAASLS[Phospho (STY)]QPEEEQK_.2	TIMELESS	Q9UNS1	Protein timeless homolog	NA	NA	NA	NA	NA	NA	NA	NA	NA	NA	NA	NA
P30305_S50	P30305_S50	_AAASS[Phospho (STY)]PVTTLTQTMHDLAGLGSETPK_	_AAASS[Phospho (STY)]PVTTLTQTMHDLAGLGSETPK_.3	CDC25B	P30305	M-phase inducer phosphatase 2	NA	NA	NA	NA	NA	NA	NA	NA	NA	NA	NA	NA
Q6VN20_T5,S29	Q6VN20_S29;Q6VN20_T5	_AAAT[Phospho (STY)]ADPGAGNPQPGDSSGGGAGGGLPS[Phospho (STY)]PGEQELSR_	_AAAT[Phospho (STY)]ADPGAGNPQPGDSSGGGAGGGLPS[Phospho (STY)]PGEQELSR_.3	RANBP10	Q6VN20	Ran-binding protein 10	NA	1.22611	0.361461	0.964368	NA	NA	NA	NA	1.13657	NA	NA	0.524747
Q8NB78_T243	Q8NB78_T243	_AAAT[Phospho (STY)]GNASPGKLEHSK_	_AAAT[Phospho (STY)]GNASPGKLEHSK_.3	KDM1B	Q8NB78	Lysine-specific histone demethylase 1B	NA	NA	-0.487105	-0.815536	0.808697	NA	-0.749497	-1.53811	-0.193987	-2.09913	-0.544205	-1.71948
P49006_T148,S151	P49006_S151;P49006_T148	_AAAT[Phospho (STY)]PES[Phospho (STY)]QEPQAK_	_AAAT[Phospho (STY)]PES[Phospho (STY)]QEPQAK_.2	MARCKSL1	P49006	MARCKS-related protein	NA	NA	NA	NA	0.823366	NA	NA	NA	NA	NA	NA	NA
P49006_T148	P49006_T148	_AAAT[Phospho (STY)]PESQEPQAK_	_AAAT[Phospho (STY)]PESQEPQAK_.2	MARCKSL1	P49006	MARCKS-related protein	0.947713	-0.176479	0.851599	-0.106583	0.688868	-0.564956	0.915752	0.748838	1.29157	1.28826	-0.56265	-0.326668
Q6VN20_S18,S29	Q6VN20_S18;Q6VN20_S29	_AAATADPGAGNPQPGDS[Phospho (STY)]SGGGAGGGLPS[Phospho (STY)]PGEQELSR_	_AAATADPGAGNPQPGDS[Phospho (STY)]SGGGAGGGLPS[Phospho (STY)]PGEQELSR_.3	RANBP10	Q6VN20	Ran-binding protein 10	NA	NA	NA	NA	NA	NA	NA	NA	NA	NA	NA	NA
Q8N1S5_S179	Q8N1S5_S179	_AAATGLPEGPAVPVPS[Phospho (STY)]R_	_AAATGLPEGPAVPVPS[Phospho (STY)]R_.2	SLC39A11	Q8N1S5	Zinc transporter ZIP11	NA	1.34701	NA	NA	NA	NA	NA	NA	NA	NA	NA	NA
Q8NB78_S247	Q8NB78_S247	_AAATGNAS[Phospho (STY)]PGKLEHSK_	_AAATGNAS[Phospho (STY)]PGKLEHSK_.3	KDM1B	Q8NB78	Lysine-specific histone demethylase 1B	-0.910294	-1.75421	-0.573064	-1.52427	-0.849917	-0.00071764	-0.597421	-1.47286	-0.274813	-2.37038	-0.613026	-1.89223
Q03252_T23	Q03252_T23	_AAATMAT[Phospho (STY)]PLPGR_	_AAATMAT[Phospho (STY)]PLPGR_.2	LMNB2	Q03252	Lamin-B2	NA	NA	NA	NA	-1.37391	NA	-1.02694	NA	NA	NA	NA	-1.07826
P49006_S151	P49006_S151	_AAATPES[Phospho (STY)]QEPQAK_	_AAATPES[Phospho (STY)]QEPQAK_.2	MARCKSL1	P49006	MARCKS-related protein	0.953609	1.65987	NA	0.556588	0.564284	-0.306195	0.59352	-0.54352	1.39358	1.23346	0.343363	-0.163127
Q7KZF4_T73	Q7KZF4_T73	_AAATQPDAKDT[Phospho (STY)]PDEPWAFPAR_	_AAATQPDAKDT[Phospho (STY)]PDEPWAFPAR_.3	SND1	Q7KZF4	Staphylococcal nuclease domain-containing protein 1	NA	3.11287	NA	NA	NA	NA	NA	NA	NA	NA	NA	NA
O75427_T19,T20,S25	O75427_S25;O75427_T19;O75427_T20	_AAAVAAPLAAGGEEAAAT[Phospho (STY)]T[Phospho (STY)]SVPGS[Phospho (STY)]PGLPGR_	_AAAVAAPLAAGGEEAAAT[Phospho (STY)]T[Phospho (STY)]SVPGS[Phospho (STY)]PGLPGR_.3	LRCH4	O75427	Leucine-rich repeat and calponin homology domain-containing protein 4	0.389434	-0.202571	-1.27586	-1.69638	-0.169138	-1.61006	-0.755387	-0.737811	-0.171609	-2.03357	-1.34009	-1.43694
O75427_T19,S25	O75427_S25;O75427_T19	_AAAVAAPLAAGGEEAAAT[Phospho (STY)]TSVPGS[Phospho (STY)]PGLPGR_	_AAAVAAPLAAGGEEAAAT[Phospho (STY)]TSVPGS[Phospho (STY)]PGLPGR_.3	LRCH4	O75427	Leucine-rich repeat and calponin homology domain-containing protein 4	-0.812782	-0.205405	-1.10447	-0.83805	-0.18321	-0.522614	-0.749911	-0.647499	-0.137683	-2.08698	-1.32218	0.203146
O75427_T20,S21,S25	O75427_S21;O75427_S25;O75427_T20	_AAAVAAPLAAGGEEAAATT[Phospho (STY)]S[Phospho (STY)]VPGS[Phospho (STY)]PGLPGR_	_AAAVAAPLAAGGEEAAATT[Phospho (STY)]S[Phospho (STY)]VPGS[Phospho (STY)]PGLPGR_.3	LRCH4	O75427	Leucine-rich repeat and calponin homology domain-containing protein 4	NA	-3.05759	NA	-3.09301	-0.612561	1.79176	NA	5.36282	1.9454	NA	1.40382	NA
P49585_S362	P49585_S362	_AAAYDIS[Phospho (STY)]EDEED_	_AAAYDIS[Phospho (STY)]EDEED_.2	PCYT1A	P49585	Choline-phosphate cytidylyltransferase A	1.15956	0.408633	0.74001	0.50493	0.213367	-0.0689843	-0.0900275	0.137664	-0.353867	1.48554	1.38376	-0.563146
Q05086_S199	Q05086_S199	_AAC[Carbamidomethyl (C)]S[Phospho (STY)]AAAM[Oxidation (M)]EEDSEASSSR_	_AAC[Carbamidomethyl (C)]S[Phospho (STY)]AAAM[Oxidation (M)]EEDSEASSSR_.2	UBE3A	Q05086	Ubiquitin-protein ligase E3A	NA	NA	NA	NA	NA	NA	NA	NA	NA	NA	NA	NA
Q9H019_S223	Q9H019_S223	_AAC[Carbamidomethyl (C)]S[Phospho (STY)]SSEEDDC[Carbamidomethyl (C)]VSLSK_	_AAC[Carbamidomethyl (C)]S[Phospho (STY)]SSEEDDC[Carbamidomethyl (C)]VSLSK_.2	MTFR1L	Q9H019	Mitochondrial fission regulator 1-like	0.97614	0.937803	0.699053	NA	NA	NA	-0.00727558	NA	0.10402	-1.06402	-0.726616	NA
Q9H019_S224	Q9H019_S224	_AAC[Carbamidomethyl (C)]SS[Phospho (STY)]SEEDDC[Carbamidomethyl (C)]VSLSK_	_AAC[Carbamidomethyl (C)]SS[Phospho (STY)]SEEDDC[Carbamidomethyl (C)]VSLSK_.2	MTFR1L	Q9H019	Mitochondrial fission regulator 1-like	1.04814	0.851465	NA	NA	NA	NA	-0.0548104	NA	0.0749141	-0.886743	NA	NA
Q9H019_S225	Q9H019_S225	_AAC[Carbamidomethyl (C)]SSS[Phospho (STY)]EEDDC[Carbamidomethyl (C)]VSLSK_	_AAC[Carbamidomethyl (C)]SSS[Phospho (STY)]EEDDC[Carbamidomethyl (C)]VSLSK_.2	MTFR1L	Q9H019	Mitochondrial fission regulator 1-like	NA	1.62959	NA	NA	NA	NA	NA	NA	0.231524	-0.870274	NA	NA
Q9H019_S232	Q9H019_S232	_AAC[Carbamidomethyl (C)]SSSEEDDC[Carbamidomethyl (C)]VS[Phospho (STY)]LSK_	_AAC[Carbamidomethyl (C)]SSSEEDDC[Carbamidomethyl (C)]VS[Phospho (STY)]LSK_.2	MTFR1L	Q9H019	Mitochondrial fission regulator 1-like	NA	-0.222836	NA	NA	-0.320622	0.63011	1.91509	NA	-0.662774	-0.53168	NA	NA
Q9H019_S234	Q9H019_S234	_AAC[Carbamidomethyl (C)]SSSEEDDC[Carbamidomethyl (C)]VSLS[Phospho (STY)]K_	_AAC[Carbamidomethyl (C)]SSSEEDDC[Carbamidomethyl (C)]VSLS[Phospho (STY)]K_.2	MTFR1L	Q9H019	Mitochondrial fission regulator 1-like	NA	-1.38009	0.888056	NA	0.0892277	0.211513	1.51485	NA	0.615017	-0.624009	NA	NA
P06753_S88	P06753_S88	_AADAEAEVAS[Phospho (STY)]LNR_	_AADAEAEVAS[Phospho (STY)]LNR_.2	TPM3	P06753	Tropomyosin alpha-3 chain	0.47052	NA	1.74812	NA	0.116317	0.102104	0.176115	0.463431	2.82543	1.12754	NA	-0.277962
Q9UBQ7_S36	Q9UBQ7_S36	_AADC[Carbamidomethyl (C)]EVEQWDS[Phospho (STY)]DEPIPAK_	_AADC[Carbamidomethyl (C)]EVEQWDS[Phospho (STY)]DEPIPAK_.2	GRHPR	Q9UBQ7	Glyoxylate reductase/hydroxypyruvate reductase	-0.0431967	NA	0.573082	0.413948	-0.404722	-0.103471	-0.105304	0.270556	-0.13429	0.425682	0.70092	NA
Q96RY5_S27	Q96RY5_S27	_AADEES[Phospho (STY)]LEGEGAGGADAAEESSGTK_	_AADEES[Phospho (STY)]LEGEGAGGADAAEESSGTK_.2	CRAMP1	Q96RY5	Protein cramped-like	NA	NA	NA	NA	NA	NA	NA	NA	NA	NA	NA	NA
O95785_S1517	O95785_S1517	_AADGGERPLAAS[Phospho (STY)]PPGTVK_	_AADGGERPLAAS[Phospho (STY)]PPGTVK_.3	WIZ	O95785	Protein Wiz	-2.46933	1.00345	-1.57268	-0.458082	-0.000742277	-0.763085	-2.47088	-2.60311	0.689739	NA	-1.58122	-0.131227
O95785_T1521	O95785_T1521	_AADGGERPLAASPPGT[Phospho (STY)]VK_	_AADGGERPLAASPPGT[Phospho (STY)]VK_.3	WIZ	O95785	Protein Wiz	-2.43015	NA	-1.53869	-0.583868	0.00832939	-0.588851	-2.42201	-2.42647	0.722031	NA	-1.66065	-0.516207
Q12888_S1618	Q12888_S1618	_AADIS[Phospho (STY)]LDNLVEGK_	_AADIS[Phospho (STY)]LDNLVEGK_.2	TP53BP1	Q12888	TP53-binding protein 1	NA	NA	NA	NA	NA	NA	NA	-0.965572	NA	NA	NA	-0.266673
P67809_S314	P67809_S314	_AADPPAENSS[Phospho (STY)]APEAEQGGAE_	_AADPPAENSS[Phospho (STY)]APEAEQGGAE_.2	YBX1	P67809	Nuclease-sensitive element-binding protein 1	-0.0457312	-0.845093	1.01222	0.498088	-0.0503604	0.0293725	-0.257523	-0.973003	0.128138	0.517103	0.68582	-0.177928
Q96GM8_S5	Q96GM8_S5	_AADS[Phospho (STY)]DDGAVSAPAASDGGVSK_	_AADS[Phospho (STY)]DDGAVSAPAASDGGVSK_.2	TOE1	Q96GM8	Target of EGR1 protein 1	0.350833	0.220898	0.498654	0.026076	-0.0455297	-0.612864	0.431595	0.395676	0.12506	0.729275	1.04906	0.394074
P12270_S2034,S2037	P12270_S2034;P12270_S2037	_AADS[Phospho (STY)]QNS[Phospho (STY)]GEGNTGAAESSFSQEVSR_	_AADS[Phospho (STY)]QNS[Phospho (STY)]GEGNTGAAESSFSQEVSR_.3	TPR	P12270	Nucleoprotein TPR	NA	NA	NA	NA	NA	NA	NA	NA	NA	NA	NA	0.846471
P12270_S2034,S2050	P12270_S2034;P12270_S2050	_AADS[Phospho (STY)]QNSGEGNTGAAESSFS[Phospho (STY)]QEVSR_	_AADS[Phospho (STY)]QNSGEGNTGAAESSFS[Phospho (STY)]QEVSR_.3	TPR	P12270	Nucleoprotein TPR	NA	NA	NA	NA	NA	NA	NA	NA	NA	NA	NA	NA
P12270_S2034	P12270_S2034	_AADS[Phospho (STY)]QNSGEGNTGAAESSFSQEVSR_	_AADS[Phospho (STY)]QNSGEGNTGAAESSFSQEVSR_.2	TPR	P12270	Nucleoprotein TPR	1.44196	1.22488	NA	1.80285	0.422769	-0.196836	1.77364	-0.0833716	2.20309	1.26819	0.466032	0.188787
P16383_S16,S17,S19	P16383_S16;P16383_S17;P16383_S19	_AADS[Phospho (STY)]S[Phospho (STY)]DS[Phospho (STY)]DGAEESPAEPGAPR_	_AADS[Phospho (STY)]S[Phospho (STY)]DS[Phospho (STY)]DGAEESPAEPGAPR_.2	GCFC2	P16383	GC-rich sequence DNA-binding factor 2	0.137989	NA	NA	-1.06754	0.660067	NA	-0.593821	NA	0.295558	0.768471	2.38141	NA
P16383_S16,S17,S25	P16383_S16;P16383_S17;P16383_S25	_AADS[Phospho (STY)]S[Phospho (STY)]DSDGAEES[Phospho (STY)]PAEPGAPR_	_AADS[Phospho (STY)]S[Phospho (STY)]DSDGAEES[Phospho (STY)]PAEPGAPR_.2	GCFC2	P16383	GC-rich sequence DNA-binding factor 2	-0.704936	NA	NA	NA	NA	NA	-0.752546	NA	-0.335278	NA	NA	NA
P16383_S16,S19,S25	P16383_S16;P16383_S19;P16383_S25	_AADS[Phospho (STY)]SDS[Phospho (STY)]DGAEES[Phospho (STY)]PAEPGAPR_	_AADS[Phospho (STY)]SDS[Phospho (STY)]DGAEES[Phospho (STY)]PAEPGAPR_.2	GCFC2	P16383	GC-rich sequence DNA-binding factor 2	NA	NA	NA	NA	1.48088	NA	NA	NA	0.431213	-0.517929	NA	NA
P16383_S16	P16383_S16	_AADS[Phospho (STY)]SDSDGAEESPAEPGAPR_	_AADS[Phospho (STY)]SDSDGAEESPAEPGAPR_.2	GCFC2	P16383	GC-rich sequence DNA-binding factor 2	2.23375	2.0227	1.67118	1.30823	0.114384	NA	1.92412	0.122786	0.934355	2.36688	2.74252	1.61767
P12270_S2037,T2042	P12270_S2037;P12270_T2042	_AADSQNS[Phospho (STY)]GEGNT[Phospho (STY)]GAAESSFSQEVSR_	_AADSQNS[Phospho (STY)]GEGNT[Phospho (STY)]GAAESSFSQEVSR_.2	TPR	P12270	Nucleoprotein TPR	-0.568258	NA	NA	0.906077	NA	NA	NA	NA	NA	NA	NA	NA
P12270_S2037	P12270_S2037	_AADSQNS[Phospho (STY)]GEGNTGAAESSFSQEVSR_	_AADSQNS[Phospho (STY)]GEGNTGAAESSFSQEVSR_.3	TPR	P12270	Nucleoprotein TPR	0.845791	0.491103	NA	0.17329	NA	-0.0636384	NA	1.38475	NA	NA	0.388939	1.43105
P12270_T2042	P12270_T2042	_AADSQNSGEGNT[Phospho (STY)]GAAESSFSQEVSR_	_AADSQNSGEGNT[Phospho (STY)]GAAESSFSQEVSR_.3	TPR	P12270	Nucleoprotein TPR	-0.113354	0.765778	NA	0.61317	0.215477	NA	-1.18684	-1.3352	NA	NA	-0.522404	1.19838
P12270_S2047	P12270_S2047	_AADSQNSGEGNTGAAES[Phospho (STY)]SFSQEVSR_	_AADSQNSGEGNTGAAES[Phospho (STY)]SFSQEVSR_.2	TPR	P12270	Nucleoprotein TPR	NA	NA	NA	NA	-0.386891	-0.255441	NA	-1.18245	NA	NA	NA	NA
P12270_S2048	P12270_S2048	_AADSQNSGEGNTGAAESS[Phospho (STY)]FSQEVSR_	_AADSQNSGEGNTGAAESS[Phospho (STY)]FSQEVSR_.3	TPR	P12270	Nucleoprotein TPR	NA	NA	NA	NA	0.047294	0.18026	NA	-0.267264	NA	NA	NA	NA
P12270_S2050	P12270_S2050	_AADSQNSGEGNTGAAESSFS[Phospho (STY)]QEVSR_	_AADSQNSGEGNTGAAESSFS[Phospho (STY)]QEVSR_.3	TPR	P12270	Nucleoprotein TPR	NA	0.791759	NA	NA	-0.214799	-0.0282869	NA	-0.694067	0.929055	NA	NA	NA
P16383_S17,S19,S25	P16383_S17;P16383_S19;P16383_S25	_AADSS[Phospho (STY)]DS[Phospho (STY)]DGAEES[Phospho (STY)]PAEPGAPR_	_AADSS[Phospho (STY)]DS[Phospho (STY)]DGAEES[Phospho (STY)]PAEPGAPR_.2	GCFC2	P16383	GC-rich sequence DNA-binding factor 2	-0.0955248	NA	NA	NA	1.57193	NA	2.19064	NA	NA	NA	NA	NA
P16383_S17	P16383_S17	_AADSS[Phospho (STY)]DSDGAEESPAEPGAPR_	_AADSS[Phospho (STY)]DSDGAEESPAEPGAPR_.2	GCFC2	P16383	GC-rich sequence DNA-binding factor 2	2.19464	2.0216	1.67659	1.40001	0.0933956	NA	1.95148	NA	1.02091	2.39449	2.5245	1.65481
P16383_S19,S25	P16383_S19;P16383_S25	_AADSSDS[Phospho (STY)]DGAEES[Phospho (STY)]PAEPGAPR_	_AADSSDS[Phospho (STY)]DGAEES[Phospho (STY)]PAEPGAPR_.2	GCFC2	P16383	GC-rich sequence DNA-binding factor 2	NA	NA	NA	NA	NA	NA	NA	NA	NA	NA	NA	NA
P16383_S19	P16383_S19	_AADSSDS[Phospho (STY)]DGAEESPAEPGAPR_	_AADSSDS[Phospho (STY)]DGAEESPAEPGAPR_.2	GCFC2	P16383	GC-rich sequence DNA-binding factor 2	2.17373	2.03939	1.72116	1.92638	0.0595721	NA	1.90259	NA	1.03288	2.48446	2.9045	1.58133
P16383_S25	P16383_S25	_AADSSDSDGAEES[Phospho (STY)]PAEPGAPR_	_AADSSDSDGAEES[Phospho (STY)]PAEPGAPR_.2	GCFC2	P16383	GC-rich sequence DNA-binding factor 2	1.688	1.68872	NA	1.65749	NA	NA	2.03097	NA	0.989076	0.975816	2.80098	0.814539
Q9UBB5_S407	Q9UBB5_S407	_AADTEEMDIEM[Oxidation (M)]DS[Phospho (STY)]GDEA_	_AADTEEMDIEM[Oxidation (M)]DS[Phospho (STY)]GDEA_.2	MBD2	Q9UBB5	Methyl-CpG-binding domain protein 2	NA	-0.417262	1.45238	-0.280895	0.236609	-0.375267	1.20797	NA	-0.866647	1.55772	0.292133	NA
Q8IY67_S6,T8,S14	Q8IY67_S14;Q8IY67_S6;Q8IY67_T8	_AADVS[Phospho (STY)]VT[Phospho (STY)]HRPPLS[Phospho (STY)]PK_	_AADVS[Phospho (STY)]VT[Phospho (STY)]HRPPLS[Phospho (STY)]PK_.2	RAVER1	Q8IY67	Ribonucleoprotein PTB-binding 1	0.870612	-0.427979	1.57299	0.61552	NA	0.151343	1.22223	NA	-0.911121	1.53999	NA	1.39162
Q8IY67_T8	Q8IY67_T8	_AADVSVT[Phospho (STY)]HRPPLSPK_	_AADVSVT[Phospho (STY)]HRPPLSPK_.3	RAVER1	Q8IY67	Ribonucleoprotein PTB-binding 1	NA	NA	NA	NA	-0.956113	NA	NA	NA	NA	NA	NA	NA
P80723_S142	P80723_S142	_AAEAAAAPAESAAPAAGEEPS[Phospho (STY)]KEEGEPK_	_AAEAAAAPAESAAPAAGEEPS[Phospho (STY)]KEEGEPK_.3	BASP1	P80723	Brain acid soluble protein 1	0.675021	NA	NA	NA	-0.205575	NA	NA	NA	NA	NA	NA	NA
Q8N163_T454	Q8N163_T454	_AAEAAPPT[Phospho (STY)]QEAQGETEPTEQAPDALEQAADTSR_	_AAEAAPPT[Phospho (STY)]QEAQGETEPTEQAPDALEQAADTSR_.3	CCAR2	Q8N163	Cell cycle and apoptosis regulator protein 2	NA	2.22101	0.32764	1.60546	NA	-0.0902551	NA	0.167981	3.17994	NA	0.480774	0.277749
Q8N163_T461	Q8N163_T461	_AAEAAPPTQEAQGET[Phospho (STY)]EPTEQAPDALEQAADTSR_	_AAEAAPPTQEAQGET[Phospho (STY)]EPTEQAPDALEQAADTSR_.3	CCAR2	Q8N163	Cell cycle and apoptosis regulator protein 2	NA	2.23947	0.241245	NA	NA	-0.097812	0.725154	0.927064	2.8047	NA	0.590659	-0.0474491
Q8N163_T464	Q8N163_T464	_AAEAAPPTQEAQGETEPT[Phospho (STY)]EQAPDALEQAADTSR_	_AAEAAPPTQEAQGETEPT[Phospho (STY)]EQAPDALEQAADTSR_.3	CCAR2	Q8N163	Cell cycle and apoptosis regulator protein 2	NA	2.3572	0.318249	0.842975	NA	-0.110345	0.726064	NA	3.36631	NA	0.551255	0.43866
Q8N163_T477	Q8N163_T477	_AAEAAPPTQEAQGETEPTEQAPDALEQAADT[Phospho (STY)]SR_	_AAEAAPPTQEAQGETEPTEQAPDALEQAADT[Phospho (STY)]SR_.3	CCAR2	Q8N163	Cell cycle and apoptosis regulator protein 2	NA	0.645984	0.713839	NA	NA	NA	NA	NA	NA	NA	NA	NA
Q12929_S295	Q12929_S295	_AAEAFS[Phospho (STY)]ELSKR_	_AAEAFS[Phospho (STY)]ELSKR_.2	EPS8	Q12929	Epidermal growth factor receptor kinase substrate 8	NA	NA	NA	-0.385818	NA	NA	NA	NA	NA	NA	NA	-0.632474
Q12929_S298	Q12929_S298	_AAEAFSELS[Phospho (STY)]K_	_AAEAFSELS[Phospho (STY)]K_.2	EPS8	Q12929	Epidermal growth factor receptor kinase substrate 8	NA	NA	-0.147847	-0.492858	NA	NA	NA	NA	-1.18036	NA	NA	-0.30488
P46821_T1067	P46821_T1067	_AAEAGGAEEQYGFLTT[Phospho (STY)]PTK_	_AAEAGGAEEQYGFLTT[Phospho (STY)]PTK_.2	MAP1B	P46821	Microtubule-associated protein 1B	NA	NA	NA	NA	-0.0107988	0.154228	NA	NA	1.74229	-0.239161	NA	NA
P06454_T102	P06454_T102	_AAEDDEDDDVDT[Phospho (STY)]KK_	_AAEDDEDDDVDT[Phospho (STY)]KK_.2	PTMA	P06454	Prothymosin alpha	NA	NA	NA	NA	NA	NA	NA	NA	NA	NA	NA	NA
Q9NW82_S616	Q9NW82_S616	_AAEDS[Phospho (STY)]PYWVSPAYSK_	_AAEDS[Phospho (STY)]PYWVSPAYSK_.2	WDR70	Q9NW82	WD repeat-containing protein 70	NA	NA	NA	NA	NA	NA	NA	NA	NA	NA	NA	NA
Q9NW82_S621	Q9NW82_S621	_AAEDSPYWVS[Phospho (STY)]PAYSK_	_AAEDSPYWVS[Phospho (STY)]PAYSK_.2	WDR70	Q9NW82	WD repeat-containing protein 70	NA	NA	-1.12086	-0.826047	NA	-0.331139	NA	NA	1.44897	NA	NA	NA
Q9NW82_S625	Q9NW82_S625	_AAEDSPYWVSPAYS[Phospho (STY)]K_	_AAEDSPYWVSPAYS[Phospho (STY)]K_.2	WDR70	Q9NW82	WD repeat-containing protein 70	NA	NA	-1.08478	-0.431556	NA	NA	NA	NA	1.29369	NA	NA	NA
Q1KMD3_S185,S188,S193	Q1KMD3_S185;Q1KMD3_S188;Q1KMD3_S193	_AAEEQGDDQDS[Phospho (STY)]EKS[Phospho (STY)]KPAGS[Phospho (STY)]DGER_	_AAEEQGDDQDS[Phospho (STY)]EKS[Phospho (STY)]KPAGS[Phospho (STY)]DGER_.3	HNRNPUL2	Q1KMD3	Heterogeneous nuclear ribonucleoprotein U-like protein 2	NA	NA	NA	NA	NA	0.882853	NA	NA	NA	NA	NA	NA
Q1KMD3_S185,S188	Q1KMD3_S185;Q1KMD3_S188	_AAEEQGDDQDS[Phospho (STY)]EKS[Phospho (STY)]KPAGSDGER_	_AAEEQGDDQDS[Phospho (STY)]EKS[Phospho (STY)]KPAGSDGER_.3	HNRNPUL2	Q1KMD3	Heterogeneous nuclear ribonucleoprotein U-like protein 2	-0.338964	-1.22278	0.785765	-0.228066	0.85536	0.46908	0.806421	1.46855	0.00431061	-0.756	0.293605	0.712956
Q1KMD3_S185	Q1KMD3_S185	_AAEEQGDDQDS[Phospho (STY)]EKSKPAGSDGER_	_AAEEQGDDQDS[Phospho (STY)]EKSKPAGSDGER_.3	HNRNPUL2	Q1KMD3	Heterogeneous nuclear ribonucleoprotein U-like protein 2	NA	NA	NA	NA	NA	NA	NA	NA	NA	-0.121778	NA	-0.355639
Q1KMD3_S188,S193	Q1KMD3_S188;Q1KMD3_S193	_AAEEQGDDQDSEKS[Phospho (STY)]KPAGS[Phospho (STY)]DGER_	_AAEEQGDDQDSEKS[Phospho (STY)]KPAGS[Phospho (STY)]DGER_.3	HNRNPUL2	Q1KMD3	Heterogeneous nuclear ribonucleoprotein U-like protein 2	-0.322156	-1.84788	1.23729	-0.318222	0.2128	0.154669	0.720838	1.18215	-0.40321	-0.826356	NA	0.958996
Q1KMD3_S193	Q1KMD3_S193	_AAEEQGDDQDSEKSKPAGS[Phospho (STY)]DGER_	_AAEEQGDDQDSEKSKPAGS[Phospho (STY)]DGER_.3	HNRNPUL2	Q1KMD3	Heterogeneous nuclear ribonucleoprotein U-like protein 2	NA	NA	NA	NA	NA	NA	NA	NA	NA	-0.2248	NA	NA
Q96T51_S63	Q96T51_S63	_AAEGWS[Phospho (STY)]APILTLAR_	_AAEGWS[Phospho (STY)]APILTLAR_.2	RUFY1	Q96T51	RUN and FYVE domain-containing protein 1	NA	-0.215711	NA	NA	NA	NA	NA	NA	NA	NA	NA	NA
Q9UPS8_S530	Q9UPS8_S530	_AAEHDLEVAS[Phospho (STY)]EEEQER_	_AAEHDLEVAS[Phospho (STY)]EEEQER_.2	ANKRD26	Q9UPS8	Ankyrin repeat domain-containing protein 26	-1.02821	NA	0.202708	-0.08579	0.165837	0.0296412	0.07982	-0.658709	-0.33683	-0.835467	0.0164749	-0.981198
O75717_T826	O75717_T826	_AAELTAT[Phospho (STY)]QVEEEEEEEDFRK_	_AAELTAT[Phospho (STY)]QVEEEEEEEDFRK_.3	WDHD1	O75717	WD repeat and HMG-box DNA-binding protein 1	NA	-1.03241	NA	NA	NA	NA	NA	NA	NA	NA	NA	-0.29512
Q6ZVM7_S479,S489	Q6ZVM7_S479;Q6ZVM7_S489	_AAEMVPDLPS[Phospho (STY)]PPMEAPAPAS[Phospho (STY)]NPSGR_	_AAEMVPDLPS[Phospho (STY)]PPMEAPAPAS[Phospho (STY)]NPSGR_.3	TOM1L2	Q6ZVM7	TOM1-like protein 2	NA	-0.357036	NA	0.353072	-0.0048	0.360798	0.85926	1.15083	0.00744979	1.0674	0.86842	0.395573
Q6ZVM7_S479	Q6ZVM7_S479	_AAEMVPDLPS[Phospho (STY)]PPMEAPAPASNPSGR_	_AAEMVPDLPS[Phospho (STY)]PPMEAPAPASNPSGR_.3	TOM1L2	Q6ZVM7	TOM1-like protein 2	NA	NA	NA	NA	NA	0.729288	0.168056	NA	NA	NA	NA	-0.532666
Q8IVT5_T425	Q8IVT5_T425	_AAEPHFGT[Phospho (STY)]LPK_	_AAEPHFGT[Phospho (STY)]LPK_.2	KSR1	Q8IVT5	Kinase suppressor of Ras 1	0.765989	-1.50984	-0.381011	NA	0.201841	0.00120767	NA	1.04727	NA	-1.88131	NA	-0.399611
O15054_S218	O15054_S218	_AAEPPVVQPVPPAALSGPS[Phospho (STY)]GEEGLSPGGK_	_AAEPPVVQPVPPAALSGPS[Phospho (STY)]GEEGLSPGGK_.3	KDM6B	O15054	Lysine-specific demethylase 6B	-0.940282	0.457863	-1.18443	0.0100072	NA	-0.00235653	NA	-0.690676	-0.0468108	NA	-1.30781	0.245536
O15054_S224	O15054_S224	_AAEPPVVQPVPPAALSGPSGEEGLS[Phospho (STY)]PGGK_	_AAEPPVVQPVPPAALSGPSGEEGLS[Phospho (STY)]PGGK_.3	KDM6B	O15054	Lysine-specific demethylase 6B	NA	-1.41627	-1.67985	0.0866386	NA	NA	NA	-1.85907	0.849587	NA	NA	0.604092
Q9NS91_S483	Q9NS91_S483	_AAES[Phospho (STY)]AEIEPR_	_AAES[Phospho (STY)]AEIEPR_.2	RAD18	Q9NS91	E3 ubiquitin-protein ligase RAD18	NA	NA	0.173868	-1.46925	-0.224797	NA	-0.0645345	NA	NA	NA	NA	NA
O76021_S421,S427	O76021_S421;O76021_S427	_AAES[Phospho (STY)]ETPGKS[Phospho (STY)]PEK_	_AAES[Phospho (STY)]ETPGKS[Phospho (STY)]PEK_.2	RSL1D1	O76021	Ribosomal L1 domain-containing protein 1	NA	NA	NA	NA	NA	NA	NA	NA	NA	NA	NA	NA
P35606_S787	P35606_S787	_AAES[Phospho (STY)]LADPTEYENLFPGLK_	_AAES[Phospho (STY)]LADPTEYENLFPGLK_.2	COPB2	P35606	Coatomer subunit beta'	NA	0.496143	NA	NA	NA	NA	NA	NA	1.24229	NA	NA	NA
Q14978_S361	Q14978_S361	_AAES[Phospho (STY)]SSDSSDSDSSEDDEAPSKPAGTTK_	_AAES[Phospho (STY)]SSDSSDSDSSEDDEAPSKPAGTTK_.3	NOLC1	Q14978	Nucleolar and coiled-body phosphoprotein 1	NA	-0.353031	1.76902	0.931703	NA	NA	NA	0.0317151	NA	NA	NA	NA
Q9BY42_S207	Q9BY42_S207	_AAES[Phospho (STY)]VSKPDVSEEAPGPSK_	_AAES[Phospho (STY)]VSKPDVSEEAPGPSK_.2	RTFDC1	Q9BY42	Protein RTF2 homolog	NA	1.54187	NA	NA	NA	NA	NA	NA	NA	NA	NA	NA
O76021_T423,S427	O76021_S427;O76021_T423	_AAESET[Phospho (STY)]PGKS[Phospho (STY)]PEK_	_AAESET[Phospho (STY)]PGKS[Phospho (STY)]PEK_.2	RSL1D1	O76021	Ribosomal L1 domain-containing protein 1	NA	NA	NA	NA	0.24277	NA	NA	NA	NA	NA	NA	NA
O76021_T423	O76021_T423	_AAESET[Phospho (STY)]PGKSPEK_	_AAESET[Phospho (STY)]PGKSPEK_.2	RSL1D1	O76021	Ribosomal L1 domain-containing protein 1	-1.90752	2.61321	-0.454739	0.284565	0.351932	0.515242	-0.502942	0.549859	-2.47402	0.676136	-1.12283	0.825582
O76021_S427	O76021_S427	_AAESETPGKS[Phospho (STY)]PEK_	_AAESETPGKS[Phospho (STY)]PEK_.2	RSL1D1	O76021	Ribosomal L1 domain-containing protein 1	-1.9318	2.87656	-0.441072	0.475574	0.349864	0.400108	-0.342943	0.595293	-0.374445	-1.39318	-0.907093	1.13387
Q14676_S1775,T1781	Q14676_S1775;Q14676_T1781	_AAESLTAIPEPAS[Phospho (STY)]PQLLET[Phospho (STY)]PIHASQIQK_	_AAESLTAIPEPAS[Phospho (STY)]PQLLET[Phospho (STY)]PIHASQIQK_.3	MDC1	Q14676	Mediator of DNA damage checkpoint protein 1	NA	NA	NA	NA	NA	NA	NA	NA	NA	NA	NA	NA
Q14676_S1775	Q14676_S1775	_AAESLTAIPEPAS[Phospho (STY)]PQLLETPIHASQIQK_	_AAESLTAIPEPAS[Phospho (STY)]PQLLETPIHASQIQK_.3	MDC1	Q14676	Mediator of DNA damage checkpoint protein 1	-0.5777	-0.188805	0.187046	-0.695536	-0.160484	-0.883924	-0.366714	-0.602961	1.80391	-0.725436	-0.922003	-0.322657
Q14676_T1781,S1786	Q14676_S1786;Q14676_T1781	_AAESLTAIPEPASPQLLET[Phospho (STY)]PIHAS[Phospho (STY)]QIQK_	_AAESLTAIPEPASPQLLET[Phospho (STY)]PIHAS[Phospho (STY)]QIQK_.3	MDC1	Q14676	Mediator of DNA damage checkpoint protein 1	NA	NA	NA	NA	NA	NA	NA	NA	0.231363	NA	NA	NA
Q14676_T1781	Q14676_T1781	_AAESLTAIPEPASPQLLET[Phospho (STY)]PIHASQIQK_	_AAESLTAIPEPASPQLLET[Phospho (STY)]PIHASQIQK_.3	MDC1	Q14676	Mediator of DNA damage checkpoint protein 1	-0.518896	-0.205006	0.199856	-0.679609	-0.165539	0.412472	-0.312538	-1.78132	1.79775	-0.731176	-1.70415	-0.889041
Q14676_S1786	Q14676_S1786	_AAESLTAIPEPASPQLLETPIHAS[Phospho (STY)]QIQK_	_AAESLTAIPEPASPQLLETPIHAS[Phospho (STY)]QIQK_.3	MDC1	Q14676	Mediator of DNA damage checkpoint protein 1	-1.05746	-0.213539	0.190627	-0.704997	-0.161667	0.456208	-0.374011	-1.36642	1.79279	-1.16624	-3.44696	-0.33805
Q9BY89_S404	Q9BY89_S404	_AAESPS[Phospho (STY)]PR_	_AAESPS[Phospho (STY)]PR_.2	KIAA1671	Q9BY89	Uncharacterized protein KIAA1671	NA	NA	NA	NA	NA	NA	NA	NA	NA	NA	NA	1.27925
Q14978_S362	Q14978_S362	_AAESS[Phospho (STY)]SDSSDSDSSEDDEAPSKPAGTTK_	_AAESS[Phospho (STY)]SDSSDSDSSEDDEAPSKPAGTTK_.3	NOLC1	Q14978	Nucleolar and coiled-body phosphoprotein 1	NA	-0.321544	1.03286	0.817219	NA	NA	NA	0.206572	NA	NA	NA	NA
Q14978_S363	Q14978_S363	_AAESSS[Phospho (STY)]DSSDSDSSEDDEAPSKPAGTTK_	_AAESSS[Phospho (STY)]DSSDSDSSEDDEAPSKPAGTTK_.3	NOLC1	Q14978	Nucleolar and coiled-body phosphoprotein 1	NA	-0.296714	0.646464	0.863682	NA	NA	NA	0.312094	NA	NA	NA	NA
Q5TC82_T862	Q5TC82_T862	_AAET[Phospho (STY)]SDDDLIPFGDRPTVSR_	_AAET[Phospho (STY)]SDDDLIPFGDRPTVSR_.3	RC3H1	Q5TC82	Roquin-1	-2.34976	-0.457415	NA	NA	-0.142253	-0.878837	-2.12284	NA	-0.050444	-1.61608	-1.03464	NA
Q5TC82_S863	Q5TC82_S863	_AAETS[Phospho (STY)]DDDLIPFGDRPTVSR_	_AAETS[Phospho (STY)]DDDLIPFGDRPTVSR_.3	RC3H1	Q5TC82	Roquin-1	-2.4602	-0.465384	NA	NA	-0.0982011	-0.80126	-2.03187	-1.90321	-0.031634	-1.78987	-0.998154	-2.94145
P52272_S136,S138	P52272_S136;P52272_S138	_AAEVLNKHS[Phospho (STY)]LS[Phospho (STY)]GR_	_AAEVLNKHS[Phospho (STY)]LS[Phospho (STY)]GR_.3	HNRNPM	P52272	Heterogeneous nuclear ribonucleoprotein M	NA	NA	NA	NA	NA	NA	NA	NA	NA	NA	NA	NA
Q68CR7_S840	Q68CR7_S840	_AAEWHC[Carbamidomethyl (C)]S[Phospho (STY)]LR_	_AAEWHC[Carbamidomethyl (C)]S[Phospho (STY)]LR_.2	LRRC66	Q68CR7	Leucine-rich repeat-containing protein 66	NA	NA	NA	NA	NA	NA	NA	NA	NA	NA	NA	NA
P62258_T208,S210	P62258_S210;P62258_T208	_AAFDDAIAELDT[Phospho (STY)]LS[Phospho (STY)]EESYK_	_AAFDDAIAELDT[Phospho (STY)]LS[Phospho (STY)]EESYK_.3	YWHAE	P62258	14-3-3 protein epsilon	-0.529136	-0.13762	NA	-0.843773	NA	0.066618	-0.62308	NA	-0.588501	-0.394109	1.42895	0.382491
P62258_T208	P62258_T208	_AAFDDAIAELDT[Phospho (STY)]LSEESYK_	_AAFDDAIAELDT[Phospho (STY)]LSEESYK_.2	YWHAE	P62258	14-3-3 protein epsilon	0.446128	1.25194	1.42228	1.35958	-0.0847753	0.164919	0.610854	0.790957	0.836442	0.809749	0.616518	0.83575
P62258_S210	P62258_S210	_AAFDDAIAELDTLS[Phospho (STY)]EESYK_	_AAFDDAIAELDTLS[Phospho (STY)]EESYK_.2	YWHAE	P62258	14-3-3 protein epsilon	0.451464	1.26183	0.989129	1.12466	-0.147661	0.196412	0.71848	0.81947	0.814465	0.752644	0.643764	0.793621
P62258_S213	P62258_S213	_AAFDDAIAELDTLSEES[Phospho (STY)]YK_	_AAFDDAIAELDTLSEES[Phospho (STY)]YK_.2	YWHAE	P62258	14-3-3 protein epsilon	0.470556	1.25373	0.995556	1.12548	-0.835361	0.1978	0.740924	0.8154	0.814266	0.76262	0.645647	0.793081
O75578_S718,S723	O75578_S718;O75578_S723	_AAFDGS[Phospho (STY)]GQRLS[Phospho (STY)]PR_	_AAFDGS[Phospho (STY)]GQRLS[Phospho (STY)]PR_.2	ITGA10	O75578	Integrin alpha-10	NA	NA	NA	NA	NA	NA	NA	NA	NA	NA	NA	NA
O75578_S723	O75578_S723	_AAFDGSGQRLS[Phospho (STY)]PR_	_AAFDGSGQRLS[Phospho (STY)]PR_.2	ITGA10	O75578	Integrin alpha-10	NA	NA	NA	NA	NA	NA	NA	NA	NA	NA	NA	NA
O00273_T225	O00273_T225	_AAFGEEVDAVDT[Phospho (STY)]GISR_	_AAFGEEVDAVDT[Phospho (STY)]GISR_.2	DFFA	O00273	DNA fragmentation factor subunit alpha	NA	NA	NA	NA	NA	NA	NA	NA	NA	NA	NA	NA
O00273_S228	O00273_S228	_AAFGEEVDAVDTGIS[Phospho (STY)]R_	_AAFGEEVDAVDTGIS[Phospho (STY)]R_.2	DFFA	O00273	DNA fragmentation factor subunit alpha	NA	NA	NA	NA	NA	NA	NA	NA	NA	NA	NA	NA
Q9UQ35_S142	Q9UQ35_S142	_AAFGIS[Phospho (STY)]DSYVDGSSFDPQR_	_AAFGIS[Phospho (STY)]DSYVDGSSFDPQR_.2	SRRM2	Q9UQ35	Serine/arginine repetitive matrix protein 2	NA	NA	-1.3473	NA	NA	NA	0.524974	NA	1.04515	NA	NA	NA
Q9UQ35_S144	Q9UQ35_S144	_AAFGISDS[Phospho (STY)]YVDGSSFDPQR_	_AAFGISDS[Phospho (STY)]YVDGSSFDPQR_.2	SRRM2	Q9UQ35	Serine/arginine repetitive matrix protein 2	NA	0.458669	NA	NA	-1.44083	NA	0.469375	NA	1.74671	NA	NA	NA
P05091_S91	P05091_S91	_AAFQLGS[Phospho (STY)]PWR_	_AAFQLGS[Phospho (STY)]PWR_.2	ALDH2	P05091	Aldehyde dehydrogenase, mitochondrial	NA	NA	NA	-1.57234	NA	NA	NA	NA	NA	NA	0.159821	-0.478193
P30838_S16	P30838_S16	_AAFS[Phospho (STY)]SGR_	_AAFS[Phospho (STY)]SGR_.2	ALDH3A1	P30838	Aldehyde dehydrogenase, dimeric NADP-preferring	NA	NA	NA	NA	NA	NA	NA	NA	NA	NA	NA	NA
P30838_S17	P30838_S17	_AAFSS[Phospho (STY)]GR_	_AAFSS[Phospho (STY)]GR_.2	ALDH3A1	P30838	Aldehyde dehydrogenase, dimeric NADP-preferring	NA	NA	NA	NA	NA	NA	NA	NA	NA	NA	NA	NA
Q5PRF9_T264	Q5PRF9_T264	_AAFTT[Phospho (STY)]PDHAPLSPQSSVASSGSEQTEEQGSSR_	_AAFTT[Phospho (STY)]PDHAPLSPQSSVASSGSEQTEEQGSSR_.3	SAMD4B	Q5PRF9	Protein Smaug homolog 2	-0.0668888	NA	NA	0.467576	-0.63761	0.438268	NA	NA	NA	NA	0.416731	NA
Q5PRF9_S271	Q5PRF9_S271	_AAFTTPDHAPLS[Phospho (STY)]PQSSVASSGSEQTEEQGSSR_	_AAFTTPDHAPLS[Phospho (STY)]PQSSVASSGSEQTEEQGSSR_.3	SAMD4B	Q5PRF9	Protein Smaug homolog 2	-1.19189	NA	-0.100796	-0.422441	0.159913	0.146729	-0.255918	0.283223	-0.396504	-1.08725	0.143099	-0.307688
Q5PRF9_S274	Q5PRF9_S274	_AAFTTPDHAPLSPQS[Phospho (STY)]SVASSGSEQTEEQGSSR_	_AAFTTPDHAPLSPQS[Phospho (STY)]SVASSGSEQTEEQGSSR_.3	SAMD4B	Q5PRF9	Protein Smaug homolog 2	-0.925361	NA	0.0254847	-0.344437	0.11518	0.091459	-0.119738	-0.0224671	-0.371933	-0.78337	0.250933	-0.188812
Q5PRF9_S275	Q5PRF9_S275	_AAFTTPDHAPLSPQSS[Phospho (STY)]VASSGSEQTEEQGSSR_	_AAFTTPDHAPLSPQSS[Phospho (STY)]VASSGSEQTEEQGSSR_.3	SAMD4B	Q5PRF9	Protein Smaug homolog 2	-0.943877	NA	-0.185114	-0.380059	0.172918	0.0672423	-0.125392	-0.0746905	-0.399057	-1.00933	0.128918	-0.808813
Q6ZTW0_S34	Q6ZTW0_S34	_AAGAAES[Phospho (STY)]EEDFLR_	_AAGAAES[Phospho (STY)]EEDFLR_.2	TPGS1	Q6ZTW0	Tubulin polyglutamylase complex subunit 1	NA	NA	NA	NA	NA	NA	NA	NA	NA	NA	NA	NA
Q8IY92_S884	Q8IY92_S884	_AAGAGEDADWLEGGS[Phospho (STY)]PVSGQLLAGVQVQK_	_AAGAGEDADWLEGGS[Phospho (STY)]PVSGQLLAGVQVQK_.3	SLX4	Q8IY92	Structure-specific endonuclease subunit SLX4	NA	NA	NA	NA	NA	0.311267	-1.67606	NA	NA	NA	2.05764	0.50737
O14640_S600	O14640_S600	_AAGAGGS[Phospho (STY)]GSESDHTAPSGVGSSWR_	_AAGAGGS[Phospho (STY)]GSESDHTAPSGVGSSWR_.3	DVL1	O14640	Segment polarity protein dishevelled homolog DVL-1	NA	NA	NA	NA	-0.0465682	-0.260657	NA	NA	NA	-2.30935	-0.355371	NA
O14640_S602,S604,T607	O14640_S602;O14640_S604;O14640_T607	_AAGAGGSGS[Phospho (STY)]ES[Phospho (STY)]DHT[Phospho (STY)]APSGVGSSWR_	_AAGAGGSGS[Phospho (STY)]ES[Phospho (STY)]DHT[Phospho (STY)]APSGVGSSWR_.3	DVL1	O14640	Segment polarity protein dishevelled homolog DVL-1	NA	NA	NA	NA	NA	NA	NA	NA	-0.372675	NA	NA	NA
O14640_S602	O14640_S602	_AAGAGGSGS[Phospho (STY)]ESDHTAPSGVGSSWR_	_AAGAGGSGS[Phospho (STY)]ESDHTAPSGVGSSWR_.3	DVL1	O14640	Segment polarity protein dishevelled homolog DVL-1	NA	0.33714	NA	NA	-0.0660648	1.09026	NA	NA	NA	-1.92355	-0.195776	NA
O14640_T607	O14640_T607	_AAGAGGSGSESDHT[Phospho (STY)]APSGVGSSWR_	_AAGAGGSGSESDHT[Phospho (STY)]APSGVGSSWR_.3	DVL1	O14640	Segment polarity protein dishevelled homolog DVL-1	NA	NA	NA	NA	-0.819473	NA	NA	NA	NA	NA	-1.07478	NA
Q9P2Q2_S798	Q9P2Q2_S798	_AAGALGSASS[Phospho (STY)]GSMPNLAAR_	_AAGALGSASS[Phospho (STY)]GSMPNLAAR_.2	FRMD4A	Q9P2Q2	FERM domain-containing protein 4A	-0.716662	NA	NA	NA	-0.0541477	NA	0.168951	NA	NA	NA	-0.0868726	NA
Q9P2Q2_S800	Q9P2Q2_S800	_AAGALGSASSGS[Phospho (STY)]MPNLAAR_	_AAGALGSASSGS[Phospho (STY)]MPNLAAR_.2	FRMD4A	Q9P2Q2	FERM domain-containing protein 4A	-0.417651	NA	NA	NA	-0.181039	NA	0.238557	NA	NA	NA	-0.194717	NA
Q12802_S1282	Q12802_S1282	_AAGALLTEGEAC[Carbamidomethyl (C)]HMSLSS[Phospho (STY)]PELGPLTK_	_AAGALLTEGEAC[Carbamidomethyl (C)]HMSLSS[Phospho (STY)]PELGPLTK_.3	AKAP13	Q12802	A-kinase anchor protein 13	NA	NA	NA	-0.587947	NA	NA	NA	NA	NA	NA	NA	NA
Q12802_T1289	Q12802_T1289	_AAGALLTEGEAC[Carbamidomethyl (C)]HMSLSSPELGPLT[Phospho (STY)]K_	_AAGALLTEGEAC[Carbamidomethyl (C)]HMSLSSPELGPLT[Phospho (STY)]K_.3	AKAP13	Q12802	A-kinase anchor protein 13	NA	NA	NA	-1.31394	NA	NA	NA	NA	NA	NA	NA	NA
Q86UP2_S1310	Q86UP2_S1310	_AAGDTTVIENS[Phospho (STY)]DVSPETESSEK_	_AAGDTTVIENS[Phospho (STY)]DVSPETESSEK_.2	KTN1	Q86UP2	Kinectin	0.610717	0.534093	0.505942	-0.0490669	-0.0574884	0.00499725	0.553727	0.381509	1.31473	1.21611	-0.299926	NA
Q86UP2_S1313	Q86UP2_S1313	_AAGDTTVIENSDVS[Phospho (STY)]PETESSEK_	_AAGDTTVIENSDVS[Phospho (STY)]PETESSEK_.2	KTN1	Q86UP2	Kinectin	NA	NA	NA	-0.494512	NA	NA	0.164701	-0.0119216	NA	-0.558015	NA	NA
Q8TE68_T305	Q8TE68_T305	_AAGEGLLT[Phospho (STY)]LR_	_AAGEGLLT[Phospho (STY)]LR_.2	EPS8L1	Q8TE68	Epidermal growth factor receptor kinase substrate 8-like protein 1	0.878917	NA	NA	NA	NA	-0.118852	NA	2.59275	3.51596	2.16626	NA	-0.143667
Q9UHI6_S86	Q9UHI6_S86	_AAGFERPS[Phospho (STY)]PVQLK_	_AAGFERPS[Phospho (STY)]PVQLK_.3	DDX20	Q9UHI6	Probable ATP-dependent RNA helicase DDX20	NA	NA	NA	NA	NA	NA	NA	NA	NA	NA	NA	NA
Q4KMP7_S678	Q4KMP7_S678	_AAGGAPS[Phospho (STY)]PPPPVR_	_AAGGAPS[Phospho (STY)]PPPPVR_.2	TBC1D10B	Q4KMP7	TBC1 domain family member 10B	-0.186873	-0.862078	-0.641178	-1.22722	0.00633113	0.114491	0.157958	-0.864096	-0.322006	-0.460538	-0.432157	-1.0309
Q96HB5_S376	Q96HB5_S376	_AAGGGAGS[Phospho (STY)]PPAPLAPSASGPPVC[Carbamidomethyl (C)]K_	_AAGGGAGS[Phospho (STY)]PPAPLAPSASGPPVC[Carbamidomethyl (C)]K_.2	CCDC120	Q96HB5	Coiled-coil domain-containing protein 120	NA	NA	NA	NA	NA	-0.373918	NA	NA	NA	NA	NA	NA
Q9H4A6_S35	Q9H4A6_S35	_AAGGGAGS[Phospho (STY)]SEDDAQSR_	_AAGGGAGS[Phospho (STY)]SEDDAQSR_.2	GOLPH3	Q9H4A6	Golgi phosphoprotein 3	NA	NA	NA	NA	NA	NA	NA	NA	NA	NA	NA	NA
Q9H4A6_S36	Q9H4A6_S36	_AAGGGAGSS[Phospho (STY)]EDDAQSR_	_AAGGGAGSS[Phospho (STY)]EDDAQSR_.2	GOLPH3	Q9H4A6	Golgi phosphoprotein 3	NA	NA	NA	NA	NA	NA	NA	NA	NA	NA	NA	NA
Q9H4A6_S42	Q9H4A6_S42	_AAGGGAGSSEDDAQS[Phospho (STY)]R_	_AAGGGAGSSEDDAQS[Phospho (STY)]R_.2	GOLPH3	Q9H4A6	Golgi phosphoprotein 3	NA	NA	NA	NA	NA	NA	NA	0.0408854	NA	NA	NA	NA
Q15124_T120	Q15124_T120	_AAGGIILT[Phospho (STY)]ASHC[Carbamidomethyl (C)]PGGPGGEFGVK_	_AAGGIILT[Phospho (STY)]ASHC[Carbamidomethyl (C)]PGGPGGEFGVK_.3	PGM5	Q15124	Phosphoglucomutase-like protein 5	NA	NA	NA	0.466327	NA	NA	NA	NA	-0.111198	NA	NA	NA
Q15124_S122	Q15124_S122	_AAGGIILTAS[Phospho (STY)]HC[Carbamidomethyl (C)]PGGPGGEFGVK_	_AAGGIILTAS[Phospho (STY)]HC[Carbamidomethyl (C)]PGGPGGEFGVK_.3	PGM5	Q15124	Phosphoglucomutase-like protein 5	NA	NA	NA	0.729309	NA	NA	NA	NA	-0.0826219	NA	NA	NA
Q13207_S653,S657	Q13207_S653;Q13207_S657	_AAGGNS[Phospho (STY)]REPS[Phospho (STY)]PLPELALR_	_AAGGNS[Phospho (STY)]REPS[Phospho (STY)]PLPELALR_.3	TBX2	Q13207	T-box transcription factor TBX2	NA	NA	NA	NA	NA	NA	NA	NA	NA	NA	NA	NA
Q7Z624_S20	Q7Z624_S20	_AAGGS[Phospho (STY)]PAVGC[Carbamidomethyl (C)]TTR_	_AAGGS[Phospho (STY)]PAVGC[Carbamidomethyl (C)]TTR_.2	CAMKMT	Q7Z624	Calmodulin-lysine N-methyltransferase	NA	NA	NA	NA	NA	NA	NA	NA	1.06738	NA	NA	NA
P47736_S484	P47736_S484	_AAGISLIVPGKS[Phospho (STY)]PTR_	_AAGISLIVPGKS[Phospho (STY)]PTR_.2	RAP1GAP	P47736	Rap1 GTPase-activating protein 1	-0.825305	0.232102	-0.7961	-0.892202	NA	0.423181	-0.13058	-0.678176	-0.224088	-3.00065	-1.00659	-0.779668
Q13459_S722	Q13459_S722	_AAGM[Oxidation (M)]SSPGAQS[Phospho (STY)]HPEELPR_	_AAGM[Oxidation (M)]SSPGAQS[Phospho (STY)]HPEELPR_.3	MYO9B	Q13459	Unconventional myosin-IXb	NA	NA	NA	0.450078	1.18796	NA	NA	NA	1.89307	-1.75182	NA	NA
Q13459_S717	Q13459_S717	_AAGMSS[Phospho (STY)]PGAQSHPEELPR_	_AAGMSS[Phospho (STY)]PGAQSHPEELPR_.3	MYO9B	Q13459	Unconventional myosin-IXb	NA	0.335893	-1.41823	-0.0450827	-0.465475	-0.257476	-0.842141	-0.767739	1.59399	NA	-1.92282	0.328147
Q15785_S19	Q15785_S19	_AAGNES[Phospho (STY)]FR_	_AAGNES[Phospho (STY)]FR_.2	TOMM34	Q15785	Mitochondrial import receptor subunit TOM34	NA	NA	NA	NA	NA	NA	NA	NA	NA	NA	NA	NA
Q9NPG3_T694	Q9NPG3_T694	_AAGNSEFT[Phospho (STY)]LPAPSK_	_AAGNSEFT[Phospho (STY)]LPAPSK_.2	UBN1	Q9NPG3	Ubinuclein-1	NA	NA	NA	NA	NA	NA	NA	NA	NA	NA	NA	NA
P27694_S172	P27694_S172	_AAGPS[Phospho (STY)]LSHTSGGTQSK_	_AAGPS[Phospho (STY)]LSHTSGGTQSK_.2	RPA1	P27694	Replication protein A 70 kDa DNA-binding subunit	NA	NA	NA	NA	NA	-0.576572	NA	NA	NA	NA	-2.02051	NA
P27694_S174	P27694_S174	_AAGPSLS[Phospho (STY)]HTSGGTQSK_	_AAGPSLS[Phospho (STY)]HTSGGTQSK_.2	RPA1	P27694	Replication protein A 70 kDa DNA-binding subunit	NA	1.17118	NA	NA	NA	NA	NA	NA	NA	NA	NA	NA
P27694_S177	P27694_S177	_AAGPSLSHTS[Phospho (STY)]GGTQSK_	_AAGPSLSHTS[Phospho (STY)]GGTQSK_.3	RPA1	P27694	Replication protein A 70 kDa DNA-binding subunit	0.638031	0.210428	0.802416	NA	NA	0.111411	NA	0.924667	NA	NA	0.504705	NA
P27694_T180	P27694_T180	_AAGPSLSHTSGGT[Phospho (STY)]QSK_	_AAGPSLSHTSGGT[Phospho (STY)]QSK_.3	RPA1	P27694	Replication protein A 70 kDa DNA-binding subunit	0.911282	0.215364	0.932454	NA	NA	0.11033	NA	1.14329	1.40012	NA	0.465495	NA
P27694_S182	P27694_S182	_AAGPSLSHTSGGTQS[Phospho (STY)]K_	_AAGPSLSHTSGGTQS[Phospho (STY)]K_.2	RPA1	P27694	Replication protein A 70 kDa DNA-binding subunit	0.782197	0.551775	0.804421	NA	NA	0.050005	NA	1.15992	2.00793	NA	0.121461	NA
O95613_S2963	O95613_S2963	_AAGS[Phospho (STY)]DADHLR_	_AAGS[Phospho (STY)]DADHLR_.2	PCNT	O95613	Pericentrin	NA	NA	NA	NA	-0.732281	NA	NA	NA	NA	NA	NA	NA
Q9BZE9_S500,S502	Q9BZE9_S500;Q9BZE9_S502	_AAGS[Phospho (STY)]PS[Phospho (STY)]PLPAPDPAPK_	_AAGS[Phospho (STY)]PS[Phospho (STY)]PLPAPDPAPK_.2	ASPSCR1	Q9BZE9	Tether containing UBX domain for GLUT4	NA	NA	NA	NA	NA	NA	NA	NA	NA	NA	NA	NA
Q9BZE9_S500	Q9BZE9_S500	_AAGS[Phospho (STY)]PSPLPAPDPAPK_	_AAGS[Phospho (STY)]PSPLPAPDPAPK_.2	ASPSCR1	Q9BZE9	Tether containing UBX domain for GLUT4	0.264353	1.22373	0.736696	1.083	-0.0661647	0.323164	0.496164	0.43819	1.4919	1.23464	1.2652	1.49217
Q9BZE9_S502	Q9BZE9_S502	_AAGSPS[Phospho (STY)]PLPAPDPAPK_	_AAGSPS[Phospho (STY)]PLPAPDPAPK_.2	ASPSCR1	Q9BZE9	Tether containing UBX domain for GLUT4	2.03103	2.0834	1.11819	1.73513	0.176793	0.855969	2.1217	1.2896	3.40652	1.4518	2.21383	1.19897
O75607_T5,S13	O75607_S13;O75607_T5	_AAGT[Phospho (STY)]AAALAFLS[Phospho (STY)]QESR_	_AAGT[Phospho (STY)]AAALAFLS[Phospho (STY)]QESR_.2	NPM3	O75607	Nucleoplasmin-3	NA	NA	NA	NA	NA	NA	NA	NA	NA	NA	NA	-0.140952
P78371_S470	P78371_S470	_AAHS[Phospho (STY)]EGNTTAGLDMR_	_AAHS[Phospho (STY)]EGNTTAGLDMR_.2	CCT2	P78371	T-complex protein 1 subunit beta	NA	NA	NA	NA	NA	NA	NA	NA	NA	NA	NA	NA
P04049_T638	P04049_T638	_AAHTEDINAC[Carbamidomethyl (C)]T[Phospho (STY)]LTTSPR_	_AAHTEDINAC[Carbamidomethyl (C)]T[Phospho (STY)]LTTSPR_.2	RAF1	P04049	RAF proto-oncogene serine/threonine-protein kinase	NA	-0.00449848	NA	NA	-0.531322	-0.27948	NA	NA	-0.138475	NA	NA	-0.399656
P04049_T640	P04049_T640	_AAHTEDINAC[Carbamidomethyl (C)]TLT[Phospho (STY)]TSPR_	_AAHTEDINAC[Carbamidomethyl (C)]TLT[Phospho (STY)]TSPR_.2	RAF1	P04049	RAF proto-oncogene serine/threonine-protein kinase	NA	-0.133137	NA	NA	-0.420742	-0.484167	-2.78283	NA	-0.330555	NA	NA	-0.558253
P04049_T641	P04049_T641	_AAHTEDINAC[Carbamidomethyl (C)]TLTT[Phospho (STY)]SPR_	_AAHTEDINAC[Carbamidomethyl (C)]TLTT[Phospho (STY)]SPR_.3	RAF1	P04049	RAF proto-oncogene serine/threonine-protein kinase	NA	-0.181244	-2.31062	NA	0.138459	-0.247324	-3.31779	NA	-0.890414	NA	NA	-0.227337
P04049_S642	P04049_S642	_AAHTEDINAC[Carbamidomethyl (C)]TLTTS[Phospho (STY)]PR_	_AAHTEDINAC[Carbamidomethyl (C)]TLTTS[Phospho (STY)]PR_.3	RAF1	P04049	RAF proto-oncogene serine/threonine-protein kinase	NA	-0.103981	-2.07021	NA	0.119979	-0.298876	-3.09258	NA	-0.893102	NA	NA	-0.275909
Q9H2Y7_S1370,T1372	Q9H2Y7_S1370;Q9H2Y7_T1372	_AAHVPENS[Phospho (STY)]DT[Phospho (STY)]EQDVLTVKPVR_	_AAHVPENS[Phospho (STY)]DT[Phospho (STY)]EQDVLTVKPVR_.3	ZNF106	Q9H2Y7	Zinc finger protein 106	-1.17458	-0.22058	-0.305712	-1.79651	-0.228733	-0.509428	-0.29422	-0.647216	-0.947709	-1.1444	0.300372	-0.839238
Q9H2Y7_S1370	Q9H2Y7_S1370	_AAHVPENS[Phospho (STY)]DTEQDVLTVKPVR_	_AAHVPENS[Phospho (STY)]DTEQDVLTVKPVR_.3	ZNF106	Q9H2Y7	Zinc finger protein 106	0.0121721	-0.564018	-0.523768	-0.487833	-0.130608	0.0473893	1.08195	0.655022	-1.17204	0.00870196	-0.185249	-0.453563
Q9H2Y7_T1372	Q9H2Y7_T1372	_AAHVPENSDT[Phospho (STY)]EQDVLTVKPVR_	_AAHVPENSDT[Phospho (STY)]EQDVLTVKPVR_.3	ZNF106	Q9H2Y7	Zinc finger protein 106	0.0222708	-0.59189	-1.24332	-0.471205	-0.144595	0.0395947	1.07889	0.172372	-1.1988	0.72157	-0.176209	-0.474152
Q9H2Y7_T1378	Q9H2Y7_T1378	_AAHVPENSDTEQDVLT[Phospho (STY)]VKPVR_	_AAHVPENSDTEQDVLT[Phospho (STY)]VKPVR_.3	ZNF106	Q9H2Y7	Zinc finger protein 106	-0.0281073	2.62575	2.60806	0.583923	-0.164714	-0.00974083	-2.80869	2.30567	-2.305	-2.70329	0.693903	-0.499286
Q9BQI3_S253	Q9BQI3_S253	_AAIELPS[Phospho (STY)]LEVLSDQEEDREQC[Carbamidomethyl (C)]GVK_	_AAIELPS[Phospho (STY)]LEVLSDQEEDREQC[Carbamidomethyl (C)]GVK_.3	EIF2AK1	Q9BQI3	Eukaryotic translation initiation factor 2-alpha kinase 1	-1.91504	-0.673391	-0.374503	-1.30887	-0.293486	-0.122529	-0.649401	-0.816217	-1.00853	-1.99377	-2.71396	-1.4702
Q9BQI3_S258	Q9BQI3_S258	_AAIELPSLEVLS[Phospho (STY)]DQEEDREQC[Carbamidomethyl (C)]GVK_	_AAIELPSLEVLS[Phospho (STY)]DQEEDREQC[Carbamidomethyl (C)]GVK_.3	EIF2AK1	Q9BQI3	Eukaryotic translation initiation factor 2-alpha kinase 1	-1.99179	-0.690741	-0.339346	-1.32163	-0.252061	-0.135967	-0.658469	-0.787373	-1.40613	NA	NA	-1.47237
Q9Y2W6_T123	Q9Y2W6_T123	_AAIHQILTENT[Phospho (STY)]PVSEQLSVPQR_	_AAIHQILTENT[Phospho (STY)]PVSEQLSVPQR_.3	TDRKH	Q9Y2W6	Tudor and KH domain-containing protein	NA	NA	NA	NA	NA	NA	NA	NA	NA	NA	NA	NA
O95747_S355	O95747_S355	_AAIS[Phospho (STY)]QLR_	_AAIS[Phospho (STY)]QLR_.2	OXSR1	O95747	Serine/threonine-protein kinase OSR1	0.440008	NA	NA	-0.910251	NA	NA	NA	-0.627989	-0.530059	NA	NA	-1.00261
Q8TEW0_S803	Q8TEW0_S803	_AAISDS[Phospho (STY)]ADC[Carbamidomethyl (C)]SLSPDVDPVLAFQR_	_AAISDS[Phospho (STY)]ADC[Carbamidomethyl (C)]SLSPDVDPVLAFQR_.3	PARD3	Q8TEW0	Partitioning defective 3 homolog	NA	-1.10537	NA	NA	NA	NA	0.57353	NA	NA	NA	NA	NA
O95747_S359	O95747_S359	_AAISQLRS[Phospho (STY)]PR_	_AAISQLRS[Phospho (STY)]PR_.2	OXSR1	O95747	Serine/threonine-protein kinase OSR1	NA	NA	NA	NA	NA	NA	NA	NA	NA	NA	NA	NA
Q9UPT8_S1110	Q9UPT8_S1110	_AAKPGPAEAPSPTASPS[Phospho (STY)]GDASPPATAPYDPR_	_AAKPGPAEAPSPTASPS[Phospho (STY)]GDASPPATAPYDPR_.3	ZC3H4	Q9UPT8	Zinc finger CCCH domain-containing protein 4	0.303488	-1.24577	0.727778	0.517872	-0.150722	-0.19892	0.488226	-0.489971	-0.225739	-0.144116	1.13138	0.202154
P46821_T2305	P46821_T2305	_AAKPTTT[Phospho (STY)]PEVK_	_AAKPTTT[Phospho (STY)]PEVK_.2	MAP1B	P46821	Microtubule-associated protein 1B	NA	NA	NA	NA	-0.251257	-0.153813	NA	NA	-0.753713	NA	NA	NA
A6NKD9_S165	A6NKD9_S165	_AALAATGAAS[Phospho (STY)]GGGGGGGGAGSR_	_AALAATGAAS[Phospho (STY)]GGGGGGGGAGSR_.2	CCDC85C	A6NKD9	Coiled-coil domain-containing protein 85C	NA	NA	NA	NA	NA	NA	NA	NA	NA	NA	NA	NA
A6NKD9_S176	A6NKD9_S176	_AALAATGAASGGGGGGGGAGS[Phospho (STY)]R_	_AALAATGAASGGGGGGGGAGS[Phospho (STY)]R_.2	CCDC85C	A6NKD9	Coiled-coil domain-containing protein 85C	NA	NA	NA	NA	NA	NA	NA	NA	NA	0.623463	NA	NA
Q15149_S2749	Q15149_S2749	_AALAHS[Phospho (STY)]EEVTASQVAATK_	_AALAHS[Phospho (STY)]EEVTASQVAATK_.3	PLEC	Q15149	Plectin	NA	NA	NA	NA	NA	NA	NA	NA	NA	NA	NA	NA
Q13428_S906	Q13428_S906	_AALAPAKES[Phospho (STY)]PR_	_AALAPAKES[Phospho (STY)]PR_.2	TCOF1	Q13428	Treacle protein	-0.0652835	-0.136004	0.447946	0.179754	0.00059255	-0.0587463	0.418821	-0.78879	0.36911	-0.458311	0.48497	0.600686
Q68EM7_S306	Q68EM7_S306	_AALDC[Carbamidomethyl (C)]S[Phospho (STY)]TSHLDEFYSDPHAVAGALK_	_AALDC[Carbamidomethyl (C)]S[Phospho (STY)]TSHLDEFYSDPHAVAGALK_.3	ARHGAP17	Q68EM7	Rho GTPase-activating protein 17	NA	NA	NA	NA	NA	NA	NA	NA	NA	NA	NA	NA
Q68EM7_Y314	Q68EM7_Y314	_AALDC[Carbamidomethyl (C)]STSHLDEFY[Phospho (STY)]SDPHAVAGALK_	_AALDC[Carbamidomethyl (C)]STSHLDEFY[Phospho (STY)]SDPHAVAGALK_.3	ARHGAP17	Q68EM7	Rho GTPase-activating protein 17	NA	NA	NA	NA	NA	NA	NA	NA	NA	NA	NA	NA
Q9Y4K1_S72	Q9Y4K1_S72	_AALDGGVAS[Phospho (STY)]AASPESK_	_AALDGGVAS[Phospho (STY)]AASPESK_.2	CRYBG1	Q9Y4K1	Beta/gamma crystallin domain-containing protein 1	NA	0.00376002	-1.2036	-0.570642	NA	0.0990569	NA	-0.591204	-0.746966	-3.07118	-1.52136	-0.453451
Q9Y4K1_S72,S81	Q9Y4K1_S72;Q9Y4K1_S81	_AALDGGVAS[Phospho (STY)]AASPESKPS[Phospho (STY)]PGTK_	_AALDGGVAS[Phospho (STY)]AASPESKPS[Phospho (STY)]PGTK_.3	CRYBG1	Q9Y4K1	Beta/gamma crystallin domain-containing protein 1	NA	NA	NA	NA	NA	NA	NA	NA	NA	NA	NA	NA
Q9Y4K1_S75	Q9Y4K1_S75	_AALDGGVASAAS[Phospho (STY)]PESK_	_AALDGGVASAAS[Phospho (STY)]PESK_.2	CRYBG1	Q9Y4K1	Beta/gamma crystallin domain-containing protein 1	NA	-0.0489537	-1.1824	-0.547247	NA	0.113923	NA	-0.588451	-0.733394	-3.04376	-1.52281	-0.49004
Q9Y4K1_S75,S81	Q9Y4K1_S75;Q9Y4K1_S81	_AALDGGVASAAS[Phospho (STY)]PESKPS[Phospho (STY)]PGTK_	_AALDGGVASAAS[Phospho (STY)]PESKPS[Phospho (STY)]PGTK_.2	CRYBG1	Q9Y4K1	Beta/gamma crystallin domain-containing protein 1	NA	NA	NA	NA	NA	0.102422	NA	NA	NA	NA	NA	NA
Q9Y4K1_S75,T84	Q9Y4K1_S75;Q9Y4K1_T84	_AALDGGVASAAS[Phospho (STY)]PESKPSPGT[Phospho (STY)]K_	_AALDGGVASAAS[Phospho (STY)]PESKPSPGT[Phospho (STY)]K_.2	CRYBG1	Q9Y4K1	Beta/gamma crystallin domain-containing protein 1	NA	NA	-0.864739	0.808382	NA	NA	NA	0.281531	1.42677	1.3348	NA	-0.323577
Q9Y4K1_S78	Q9Y4K1_S78	_AALDGGVASAASPES[Phospho (STY)]K_	_AALDGGVASAASPES[Phospho (STY)]K_.2	CRYBG1	Q9Y4K1	Beta/gamma crystallin domain-containing protein 1	NA	-0.0531572	-1.17847	-0.563726	NA	0.138023	NA	-0.582188	-0.712897	-3.03675	-1.52512	-0.496623
Q9Y4K1_S78,S81	Q9Y4K1_S78;Q9Y4K1_S81	_AALDGGVASAASPES[Phospho (STY)]KPS[Phospho (STY)]PGTK_	_AALDGGVASAASPES[Phospho (STY)]KPS[Phospho (STY)]PGTK_.3	CRYBG1	Q9Y4K1	Beta/gamma crystallin domain-containing protein 1	NA	NA	-2.95447	NA	NA	-0.0013574	NA	-2.31214	NA	NA	NA	NA
Q9Y4K1_S81	Q9Y4K1_S81	_AALDGGVASAASPESKPS[Phospho (STY)]PGTK_	_AALDGGVASAASPESKPS[Phospho (STY)]PGTK_.3	CRYBG1	Q9Y4K1	Beta/gamma crystallin domain-containing protein 1	NA	NA	-0.417228	-0.388923	NA	0.605311	NA	0.332384	-1.41864	NA	-1.92046	-1.39234
Q5T7B8_S909,S911	Q5T7B8_S909;Q5T7B8_S911	_AALDHS[Phospho (STY)]C[Carbamidomethyl (C)]S[Phospho (STY)]PSK_	_AALDHS[Phospho (STY)]C[Carbamidomethyl (C)]S[Phospho (STY)]PSK_.2	KIF24	Q5T7B8	Kinesin-like protein KIF24	NA	NA	NA	NA	NA	0.412414	NA	NA	NA	NA	NA	NA
Q5T7B8_S909	Q5T7B8_S909	_AALDHS[Phospho (STY)]C[Carbamidomethyl (C)]SPSK_	_AALDHS[Phospho (STY)]C[Carbamidomethyl (C)]SPSK_.2	KIF24	Q5T7B8	Kinesin-like protein KIF24	NA	-1.4776	0.178389	-1.27807	0.20024	0.749261	-0.402842	NA	NA	NA	NA	NA
Q5T7B8_S911	Q5T7B8_S911	_AALDHSC[Carbamidomethyl (C)]S[Phospho (STY)]PSK_	_AALDHSC[Carbamidomethyl (C)]S[Phospho (STY)]PSK_.2	KIF24	Q5T7B8	Kinesin-like protein KIF24	NA	-1.60921	0.179804	-0.942171	0.276426	0.731352	-0.595329	NA	NA	-2.05712	NA	-0.648741
Q5T7B8_S913	Q5T7B8_S913	_AALDHSC[Carbamidomethyl (C)]SPS[Phospho (STY)]K_	_AALDHSC[Carbamidomethyl (C)]SPS[Phospho (STY)]K_.2	KIF24	Q5T7B8	Kinesin-like protein KIF24	NA	NA	-0.497237	-0.30452	0.243427	0.773824	-0.487642	NA	NA	NA	NA	NA
Q12929_S787	Q12929_S787	_AALEDS[Phospho (STY)]SGSSELQEIMR_	_AALEDS[Phospho (STY)]SGSSELQEIMR_.2	EPS8	Q12929	Epidermal growth factor receptor kinase substrate 8	NA	NA	NA	NA	NA	NA	NA	NA	NA	NA	NA	NA
P08727_T323	P08727_T323	_AALEDT[Phospho (STY)]LAETEAR_	_AALEDT[Phospho (STY)]LAETEAR_.2	KRT19	P08727	Keratin, type I cytoskeletal 19	1.63419	3.08614	0.488802	1.65756	NA	0.11687	NA	0.614879	0.849029	1.59086	NA	1.17656
Q9H0D6_T670	Q9H0D6_T670	_AALEEVYPDLT[Phospho (STY)]PEETR_	_AALEEVYPDLT[Phospho (STY)]PEETR_.2	XRN2	Q9H0D6	5'-3' exoribonuclease 2	NA	NA	NA	NA	NA	NA	NA	NA	NA	NA	NA	NA
Q92932_S360	Q92932_S360	_AALGES[Phospho (STY)]GEQADGPK_	_AALGES[Phospho (STY)]GEQADGPK_.2	PTPRN2	Q92932	Receptor-type tyrosine-protein phosphatase N2	NA	NA	NA	NA	NA	NA	NA	NA	NA	NA	NA	NA
Q9NRA0_S484	Q9NRA0_S484	_AALHS[Phospho (STY)]PVSEGAPVIPPSSGLPLPTPDAR_	_AALHS[Phospho (STY)]PVSEGAPVIPPSSGLPLPTPDAR_.3	SPHK2	Q9NRA0	Sphingosine kinase 2	-0.0302156	-0.296359	0.328163	0.554434	-0.0827223	-0.392882	0.145171	-0.912508	1.46826	0.71425	-1.37382	0.927467
Q9NRA0_S487	Q9NRA0_S487	_AALHSPVS[Phospho (STY)]EGAPVIPPSSGLPLPTPDAR_	_AALHSPVS[Phospho (STY)]EGAPVIPPSSGLPLPTPDAR_.3	SPHK2	Q9NRA0	Sphingosine kinase 2	-0.0349884	-0.292777	0.32114	0.567101	-0.0575132	-0.402492	0.678416	NA	1.49732	0.851005	NA	1.01232
A6NFI3_T6,T7	A6NFI3_T6;A6NFI3_T7	_AALHT[Phospho (STY)]T[Phospho (STY)]PDSPAAQLER_	_AALHT[Phospho (STY)]T[Phospho (STY)]PDSPAAQLER_.3	ZNF316	A6NFI3	Zinc finger protein 316	0.729622	-1.21477	-0.653063	-1.32608	-0.234481	-0.78521	-0.283541	0.773432	-1.06991	-0.582404	0.0444129	-0.963918
Q96QT4_S1527	Q96QT4_S1527	_AALIPDWLQDRPS[Phospho (STY)]NR_	_AALIPDWLQDRPS[Phospho (STY)]NR_.3	TRPM7	Q96QT4	Transient receptor potential cation channel subfamily M member 7	-0.144634	-0.440463	NA	NA	NA	NA	NA	NA	NA	-1.17845	NA	NA
Q96MW1_Y135	Q96MW1_Y135	_AALLAQY[Phospho (STY)]ADVTDEEDEADEK_	_AALLAQY[Phospho (STY)]ADVTDEEDEADEK_.2	CCDC43	Q96MW1	Coiled-coil domain-containing protein 43	-0.0686423	-0.552338	0.333682	-0.673363	0.625136	0.257953	-0.0958702	-0.558593	-1.00435	0.995421	1.0833	-0.921021
Q96MW1_T139	Q96MW1_T139	_AALLAQYADVT[Phospho (STY)]DEEDEADEK_	_AALLAQYADVT[Phospho (STY)]DEEDEADEK_.2	CCDC43	Q96MW1	Coiled-coil domain-containing protein 43	-0.0292676	-0.43738	0.627321	-0.234219	0.513977	0.270052	0.192185	-0.488721	-0.287024	0.669805	1.0622	-0.398976
Q96MW1_S151	Q96MW1_S151	_AALLAQYADVTDEEDEADEKDDS[Phospho (STY)]GATTMNIGSDK_	_AALLAQYADVTDEEDEADEKDDS[Phospho (STY)]GATTMNIGSDK_.3	CCDC43	Q96MW1	Coiled-coil domain-containing protein 43	-0.678881	-0.954083	0.371875	-0.244623	-0.0269044	0.0982494	0.0194081	-0.365189	0.800183	0.0944878	0.388707	-0.452049
P50914_S139	P50914_S139	_AALLKAS[Phospho (STY)]PK_	_AALLKAS[Phospho (STY)]PK_.2	RPL14	P50914	60S ribosomal protein L14	NA	NA	NA	1.8925	NA	NA	-0.796041	NA	NA	NA	NA	NA
P19971_S30	P19971_S30	_AALM[Oxidation (M)]TPGTGAPPAPGDFSGEGSQGLPDPS[Phospho (STY)]PEPK_	_AALM[Oxidation (M)]TPGTGAPPAPGDFSGEGSQGLPDPS[Phospho (STY)]PEPK_.3	TYMP	P19971	Thymidine phosphorylase	0.650121	0.137758	NA	NA	-0.177743	0.379676	0.30223	NA	0.275512	NA	-0.61554	NA
Q14980_S991	Q14980_S991	_AALMES[Phospho (STY)]QGQQQEER_	_AALMES[Phospho (STY)]QGQQQEER_.2	NUMA1	Q14980	Nuclear mitotic apparatus protein 1	NA	NA	NA	NA	NA	NA	NA	NA	NA	NA	NA	NA
P19971_T6,T9	P19971_T6;P19971_T9	_AALMT[Phospho (STY)]PGT[Phospho (STY)]GAPPAPGDFSGEGSQGLPDPSPEPK_	_AALMT[Phospho (STY)]PGT[Phospho (STY)]GAPPAPGDFSGEGSQGLPDPSPEPK_.3	TYMP	P19971	Thymidine phosphorylase	NA	NA	NA	0.247159	NA	0.253839	-0.397013	NA	NA	NA	NA	-0.613708
P19971_T6,S23	P19971_S23;P19971_T6	_AALMT[Phospho (STY)]PGTGAPPAPGDFSGEGS[Phospho (STY)]QGLPDPSPEPK_	_AALMT[Phospho (STY)]PGTGAPPAPGDFSGEGS[Phospho (STY)]QGLPDPSPEPK_.3	TYMP	P19971	Thymidine phosphorylase	NA	NA	NA	1.9469	NA	1.14332	1.75442	0.494973	NA	NA	NA	-0.802747
Q10586_S86	Q10586_S86	_AALPAATTPGPGLETAGPADAPAGAVVGGGS[Phospho (STY)]PR_	_AALPAATTPGPGLETAGPADAPAGAVVGGGS[Phospho (STY)]PR_.3	DBP	Q10586	D site-binding protein	0.639196	0.503485	-0.108431	NA	NA	0.929748	0.231469	0.411508	0.32348	-0.312762	-1.15581	-1.77751
P42858_S1177	P42858_S1177	_AALPSLTNPPS[Phospho (STY)]LSPIR_	_AALPSLTNPPS[Phospho (STY)]LSPIR_.2	HTT	P42858	Huntingtin	-3.12956	2.42427	-1.78468	-0.559641	-0.211953	-0.549054	-1.78503	-0.951594	0.730561	-3.0856	-3.06556	0.233775
P42858_S1179	P42858_S1179	_AALPSLTNPPSLS[Phospho (STY)]PIR_	_AALPSLTNPPSLS[Phospho (STY)]PIR_.2	HTT	P42858	Huntingtin	-3.12956	2.42622	-1.78468	-0.559651	-0.211953	-0.553857	-1.78504	-0.951597	0.730548	-3.0856	-3.06556	0.233764
P62851_S93	P62851_S93	_AALQELLS[Phospho (STY)]K_	_AALQELLS[Phospho (STY)]K_.2	RPS25	P62851	40S ribosomal protein S25	NA	-0.496964	-0.268212	NA	NA	NA	-1.00783	NA	NA	-0.678537	NA	NA
O43524_S280,S284	O43524_S280;O43524_S284	_AALQTAPES[Phospho (STY)]ADDS[Phospho (STY)]PSQLSK_	_AALQTAPES[Phospho (STY)]ADDS[Phospho (STY)]PSQLSK_.2	FOXO3	O43524	Forkhead box protein O3	NA	-0.610744	NA	NA	NA	-0.64001	NA	NA	NA	NA	NA	-2.12882
O43524_S280	O43524_S280	_AALQTAPES[Phospho (STY)]ADDSPSQLSK_	_AALQTAPES[Phospho (STY)]ADDSPSQLSK_.2	FOXO3	O43524	Forkhead box protein O3	-0.0228411	1.44371	0.66046	-1.00431	-0.378919	0.801537	-1.17113	0.769608	-1.85384	1.30525	-2.77343	-0.276615
O43524_S284	O43524_S284	_AALQTAPESADDS[Phospho (STY)]PSQLSK_	_AALQTAPESADDS[Phospho (STY)]PSQLSK_.2	FOXO3	O43524	Forkhead box protein O3	0.545757	1.01668	0.103929	-0.792275	-0.368282	0.248485	-0.907579	0.576686	-0.221234	0.124937	-2.97155	0.645748
O43524_S286	O43524_S286	_AALQTAPESADDSPS[Phospho (STY)]QLSK_	_AALQTAPESADDSPS[Phospho (STY)]QLSK_.2	FOXO3	O43524	Forkhead box protein O3	0.556344	0.659357	0.041173	0.0261691	0.276008	-0.249173	-1.06303	1.17088	-0.544036	0.13711	-0.338943	0.64707
O43524_S289	O43524_S289	_AALQTAPESADDSPSQLS[Phospho (STY)]K_	_AALQTAPESADDSPSQLS[Phospho (STY)]K_.2	FOXO3	O43524	Forkhead box protein O3	0.789722	1.04138	0.156144	-0.819006	-0.361043	1.26567	-0.797978	0.100186	-0.138023	0.123427	-2.9705	-0.97684
O00716_S163,S166	O00716_S163;O00716_S166	_AALRS[Phospho (STY)]PDS[Phospho (STY)]PK_	_AALRS[Phospho (STY)]PDS[Phospho (STY)]PK_.2	E2F3	O00716	Transcription factor E2F3	NA	NA	NA	NA	NA	NA	NA	NA	-0.642861	NA	NA	NA
O00716_S163	O00716_S163	_AALRS[Phospho (STY)]PDSPK_	_AALRS[Phospho (STY)]PDSPK_.2	E2F3	O00716	Transcription factor E2F3	NA	NA	NA	NA	NA	NA	NA	NA	NA	NA	NA	NA
O95831_S116	O95831_S116	_AALS[Phospho (STY)]ASEGEEVPQDK_	_AALS[Phospho (STY)]ASEGEEVPQDK_.2	AIFM1	O95831	Apoptosis-inducing factor 1, mitochondrial	NA	0.642457	NA	NA	NA	NA	NA	NA	NA	NA	NA	NA
Q04637_S1238	Q04637_S1238	_AALS[Phospho (STY)]EEELEKK_	_AALS[Phospho (STY)]EEELEKK_.2	EIF4G1	Q04637	Eukaryotic translation initiation factor 4 gamma 1	1.34333	-0.68016	0.515827	1.70424	-0.215665	-0.0569722	0.749973	-0.42852	0.754023	1.82775	1.40558	0.173586
O43432_S1218	O43432_S1218	_AALS[Phospho (STY)]EEELER_	_AALS[Phospho (STY)]EEELER_.2	EIF4G3	O43432	Eukaryotic translation initiation factor 4 gamma 3	-0.772385	0.964633	NA	NA	0.122876	NA	-0.153055	NA	NA	NA	NA	NA
Q14978_S456	Q14978_S456	_AALS[Phospho (STY)]LPAK_	_AALS[Phospho (STY)]LPAK_.2	NOLC1	Q14978	Nucleolar and coiled-body phosphoprotein 1	NA	0.953011	2.60672	0.831359	2.36913	NA	NA	0.644453	1.04173	0.515186	NA	2.59019
Q96PQ6_S5,T7	Q96PQ6_S5;Q96PQ6_T7	_AALS[Phospho (STY)]PT[Phospho (STY)]FATSTQDSTC[Carbamidomethyl (C)]LQDSEFPVSSK_	_AALS[Phospho (STY)]PT[Phospho (STY)]FATSTQDSTC[Carbamidomethyl (C)]LQDSEFPVSSK_.3	ZNF317	Q96PQ6	Zinc finger protein 317	NA	NA	NA	NA	-0.424933	NA	NA	NA	NA	NA	NA	NA
Q68E01_S994,S995	Q68E01_S994;Q68E01_S995	_AALS[Phospho (STY)]S[Phospho (STY)]PR_	_AALS[Phospho (STY)]S[Phospho (STY)]PR_.2	INTS3	Q68E01	Integrator complex subunit 3	-0.451886	-2.81633	-0.18171	0.651186	0.9687	1.53705	0.655125	-0.333909	-0.684685	-2.07089	-0.431227	NA
Q68E01_S994	Q68E01_S994	_AALS[Phospho (STY)]SPR_	_AALS[Phospho (STY)]SPR_.2	INTS3	Q68E01	Integrator complex subunit 3	-0.516394	0.930024	0.869794	-0.548652	0.802326	0.141329	0.246039	0.672404	-1.50815	-1.48167	-0.67693	1.09388
Q9P2G1_S911	Q9P2G1_S911	_AALS[Phospho (STY)]SSELLELGDSLM[Oxidation (M)]R_	_AALS[Phospho (STY)]SSELLELGDSLM[Oxidation (M)]R_.2	ANKIB1	Q9P2G1	Ankyrin repeat and IBR domain-containing protein 1	NA	NA	NA	NA	-0.0381017	NA	NA	NA	NA	NA	NA	NA
O95831_S118	O95831_S118	_AALSAS[Phospho (STY)]EGEEVPQDK_	_AALSAS[Phospho (STY)]EGEEVPQDK_.2	AIFM1	O95831	Apoptosis-inducing factor 1, mitochondrial	NA	1.30261	NA	NA	NA	NA	NA	NA	NA	NA	NA	NA
Q68E01_S995	Q68E01_S995	_AALSS[Phospho (STY)]PR_	_AALSS[Phospho (STY)]PR_.2	INTS3	Q68E01	Integrator complex subunit 3	-0.506575	0.962491	1.33728	-1.47417	0.799018	-0.945123	0.251002	0.66546	-1.06729	-1.64848	-0.301581	1.1083
Q6KC79_Y345,S349,S350	Q6KC79_S349;Q6KC79_S350;Q6KC79_Y345	_AAM[Oxidation (M)]Y[Phospho (STY)]DIIS[Phospho (STY)]S[Phospho (STY)]PSK_	_AAM[Oxidation (M)]Y[Phospho (STY)]DIIS[Phospho (STY)]S[Phospho (STY)]PSK_.2	NIPBL	Q6KC79	Nipped-B-like protein	NA	NA	NA	NA	NA	NA	NA	NA	NA	NA	NA	NA
Q6KC79_S349	Q6KC79_S349	_AAM[Oxidation (M)]YDIIS[Phospho (STY)]SPSK_	_AAM[Oxidation (M)]YDIIS[Phospho (STY)]SPSK_.2	NIPBL	Q6KC79	Nipped-B-like protein	-0.328455	1.48427	-0.747866	-0.127652	1.08265	-0.72323	-1.46223	-1.61538	-0.0419235	-1.35366	-1.33223	-0.956613
P14923_S170	P14923_S170	_AAMIVNQLS[Phospho (STY)]K_	_AAMIVNQLS[Phospho (STY)]K_.2	JUP	P14923	Junction plakoglobin	NA	NA	NA	NA	NA	NA	NA	NA	NA	NA	NA	NA
Q969I6_S49	Q969I6_S49	_AAMSSQFANEDTES[Phospho (STY)]QK_	_AAMSSQFANEDTES[Phospho (STY)]QK_.2	SLC38A4	Q969I6	Sodium-coupled neutral amino acid transporter 4	NA	NA	NA	NA	NA	NA	NA	NA	NA	NA	-0.548977	NA
Q6KC79_S350	Q6KC79_S350	_AAMYDIISS[Phospho (STY)]PSK_	_AAMYDIISS[Phospho (STY)]PSK_.2	NIPBL	Q6KC79	Nipped-B-like protein	-1.49327	-0.737858	-1.89834	0.152847	-0.601948	0.344475	-1.04989	-1.69105	-0.39502	-2.63304	-0.829836	-0.653873
Q6KC79_S352	Q6KC79_S352	_AAMYDIISSPS[Phospho (STY)]K_	_AAMYDIISSPS[Phospho (STY)]K_.2	NIPBL	Q6KC79	Nipped-B-like protein	-1.4919	-0.760838	-1.92926	0.133362	-0.611742	0.337671	-1.03796	-2.16698	-0.0546223	-2.42606	-0.834135	-0.667262
Q8NE71_S285	Q8NE71_S285	_AANAAENDFS[Phospho (STY)]VSQAEM[Oxidation (M)]SSR_	_AANAAENDFS[Phospho (STY)]VSQAEM[Oxidation (M)]SSR_.3	ABCF1	Q8NE71	ATP-binding cassette sub-family F member 1	NA	NA	NA	NA	NA	NA	NA	NA	NA	NA	NA	NA
Q99990_S116,S118	Q99990_S116;Q99990_S118	_AANC[Carbamidomethyl (C)]NLHVPGPM[Oxidation (M)]AVNQFS[Phospho (STY)]PS[Phospho (STY)]LAR_	_AANC[Carbamidomethyl (C)]NLHVPGPM[Oxidation (M)]AVNQFS[Phospho (STY)]PS[Phospho (STY)]LAR_.3	VGLL1	Q99990	Transcription cofactor vestigial-like protein 1	NA	NA	NA	NA	NA	NA	NA	NA	NA	NA	NA	NA
Q99990_S118	Q99990_S118	_AANC[Carbamidomethyl (C)]NLHVPGPM[Oxidation (M)]AVNQFSPS[Phospho (STY)]LAR_	_AANC[Carbamidomethyl (C)]NLHVPGPM[Oxidation (M)]AVNQFSPS[Phospho (STY)]LAR_.3	VGLL1	Q99990	Transcription cofactor vestigial-like protein 1	NA	NA	NA	NA	NA	1.99722	NA	NA	NA	NA	NA	NA
Q99990_S116	Q99990_S116	_AANC[Carbamidomethyl (C)]NLHVPGPMAVNQFS[Phospho (STY)]PSLAR_	_AANC[Carbamidomethyl (C)]NLHVPGPMAVNQFS[Phospho (STY)]PSLAR_.3	VGLL1	Q99990	Transcription cofactor vestigial-like protein 1	NA	NA	NA	NA	NA	0.839579	NA	NA	NA	NA	NA	NA
P06239_S377	P06239_S377	_AANILVSDTLS[Phospho (STY)]C[Carbamidomethyl (C)]K_	_AANILVSDTLS[Phospho (STY)]C[Carbamidomethyl (C)]K_.2	LCK	P06239	Tyrosine-protein kinase Lck	NA	NA	NA	NA	NA	NA	NA	NA	NA	NA	NA	NA
P46063_S634	P46063_S634	_AANMLQQS[Phospho (STY)]GSK_	_AANMLQQS[Phospho (STY)]GSK_.2	RECQL	P46063	ATP-dependent DNA helicase Q1	NA	NA	NA	NA	NA	NA	NA	NA	NA	NA	NA	NA
Q5VZL5_T217	Q5VZL5_T217	_AANQVEETLHTHLPQT[Phospho (STY)]PETNFR_	_AANQVEETLHTHLPQT[Phospho (STY)]PETNFR_.4	ZMYM4	Q5VZL5	Zinc finger MYM-type protein 4	NA	-0.22737	0.240375	NA	-0.647698	-0.340446	-0.231471	NA	0.347256	-1.26717	NA	-0.51551
O94811_T14,S18	O94811_S18;O94811_T14	_AANRT[Phospho (STY)]PPKS[Phospho (STY)]PGDPSK_	_AANRT[Phospho (STY)]PPKS[Phospho (STY)]PGDPSK_.3	TPPP	O94811	Tubulin polymerization-promoting protein	NA	NA	-0.0809574	-0.191826	-0.282511	NA	-0.409181	-0.0807652	0.162889	NA	-2.46926	NA
Q9P0V3_S11	Q9P0V3_S11	_AANS[Phospho (STY)]NGLPR_	_AANS[Phospho (STY)]NGLPR_.1	SH3BP4	Q9P0V3	SH3 domain-binding protein 4	NA	NA	NA	NA	-1.21469	NA	-0.243909	NA	NA	NA	NA	NA
P05129_T655	P05129_T655	_AAPALT[Phospho (STY)]PPDR_	_AAPALT[Phospho (STY)]PPDR_.2	PRKCG	P05129	Protein kinase C gamma type	NA	NA	-0.35544	-0.122489	0.110485	-0.157035	0.183667	NA	NA	0.814775	1.15996	-0.785937
Q14244_S365	Q14244_S365	_AAPAQVRPPS[Phospho (STY)]PGNIR_	_AAPAQVRPPS[Phospho (STY)]PGNIR_.3	MAP7	Q14244	Ensconsin	0.255527	1.60847	0.296417	0.845573	0.518182	0.709497	0.484926	0.80086	0.950869	-0.145924	-0.174262	0.515103
Q96GQ7_T346	Q96GQ7_T346	_AAPDILIAT[Phospho (STY)]PGR_	_AAPDILIAT[Phospho (STY)]PGR_.2	DDX27	Q96GQ7	Probable ATP-dependent RNA helicase DDX27	NA	-0.0325816	0.664664	NA	NA	NA	NA	NA	NA	NA	NA	NA
Q96TA1_S691,S696	Q96TA1_S691;Q96TA1_S696	_AAPEAS[Phospho (STY)]SPPAS[Phospho (STY)]PLQHLLPGK_	_AAPEAS[Phospho (STY)]SPPAS[Phospho (STY)]PLQHLLPGK_.3	FAM129B	Q96TA1	Niban-like protein 1	-2.48045	-1.13877	0.778915	-0.43228	0.149748	-0.269894	0.798774	-0.956638	0.599292	-1.60977	-2.77677	0.285744
Q96TA1_S691	Q96TA1_S691	_AAPEAS[Phospho (STY)]SPPASPLQHLLPGK_	_AAPEAS[Phospho (STY)]SPPASPLQHLLPGK_.3	FAM129B	Q96TA1	Niban-like protein 1	-1.6591	0.00628789	-0.971579	-1.43328	0.109332	-0.30161	-0.994034	-0.751251	-0.497178	-1.53713	-1.92414	-0.204034
P31146_T424	P31146_T424	_AAPEASGT[Phospho (STY)]PSSDAVSR_	_AAPEASGT[Phospho (STY)]PSSDAVSR_.2	CORO1A	P31146	Coronin-1A	NA	NA	NA	NA	-0.32908	NA	NA	NA	0.673609	NA	NA	NA
Q96TA1_S692,S696	Q96TA1_S692;Q96TA1_S696	_AAPEASS[Phospho (STY)]PPAS[Phospho (STY)]PLQHLLPGK_	_AAPEASS[Phospho (STY)]PPAS[Phospho (STY)]PLQHLLPGK_.3	FAM129B	Q96TA1	Niban-like protein 1	-2.5182	-1.14212	-1.24609	-0.453513	0.149927	-0.274586	-0.958474	-0.963083	0.595883	-1.64837	-2.82992	0.282022
Q96TA1_S692	Q96TA1_S692	_AAPEASS[Phospho (STY)]PPASPLQHLLPGK_	_AAPEASS[Phospho (STY)]PPASPLQHLLPGK_.3	FAM129B	Q96TA1	Niban-like protein 1	-1.72064	-1.90584	-1.00489	-0.485221	0.137834	-0.307515	-0.988465	-0.76771	-0.489446	-1.5537	-2.09808	-0.201548
Q96TA1_S696	Q96TA1_S696	_AAPEASSPPAS[Phospho (STY)]PLQHLLPGK_	_AAPEASSPPAS[Phospho (STY)]PLQHLLPGK_.3	FAM129B	Q96TA1	Niban-like protein 1	0.848052	1.37487	-1.74374	1.81935	0.142371	0.275113	0.860244	0.136408	2.91055	0.313922	0.349759	1.596
Q9H0S4_S9,T11,S14	Q9H0S4_S14;Q9H0S4_S9;Q9H0S4_T11	_AAPEEHDS[Phospho (STY)]PT[Phospho (STY)]EAS[Phospho (STY)]QPIVEEEETK_	_AAPEEHDS[Phospho (STY)]PT[Phospho (STY)]EAS[Phospho (STY)]QPIVEEEETK_.3	DDX47	Q9H0S4	Probable ATP-dependent RNA helicase DDX47	1.8638	NA	NA	2.0959	NA	-0.679733	NA	NA	NA	NA	NA	0.594594
Q9H0S4_S9,T11	Q9H0S4_S9;Q9H0S4_T11	_AAPEEHDS[Phospho (STY)]PT[Phospho (STY)]EASQPIVEEEETK_	_AAPEEHDS[Phospho (STY)]PT[Phospho (STY)]EASQPIVEEEETK_.3	DDX47	Q9H0S4	Probable ATP-dependent RNA helicase DDX47	0.811649	1.15892	0.496878	-0.024264	-0.0165736	-0.474441	0.296569	0.820831	0.723964	0.962925	0.893378	0.577083
Q9H0S4_S9,S14	Q9H0S4_S14;Q9H0S4_S9	_AAPEEHDS[Phospho (STY)]PTEAS[Phospho (STY)]QPIVEEEETK_	_AAPEEHDS[Phospho (STY)]PTEAS[Phospho (STY)]QPIVEEEETK_.3	DDX47	Q9H0S4	Probable ATP-dependent RNA helicase DDX47	0.804609	1.15262	0.52134	-1.48895	-0.0184676	-0.46738	0.319594	0.857565	0.72353	0.977143	0.931978	2.61702
Q99501_T193	Q99501_T193	_AAPPAPNAPAAGEDTTETAPAPGT[Phospho (STY)]PAR_	_AAPPAPNAPAAGEDTTETAPAPGT[Phospho (STY)]PAR_.3	GAS2L1	Q99501	GAS2-like protein 1	NA	NA	-0.220915	NA	0.285561	NA	0.359015	NA	-0.0116707	NA	NA	NA
A7MCY6_S365	A7MCY6_S365	_AAPPC[Carbamidomethyl (C)]PPC[Carbamidomethyl (C)]QS[Phospho (STY)]PVPQR_	_AAPPC[Carbamidomethyl (C)]PPC[Carbamidomethyl (C)]QS[Phospho (STY)]PVPQR_.2	TBKBP1	A7MCY6	TANK-binding kinase 1-binding protein 1	-1.27649	-1.09652	NA	-1.3529	0.436925	0.793351	-0.82322	-0.15542	NA	-3.12558	-2.50466	NA
Q9H7N4_T989	Q9H7N4_T989	_AAPPPPALT[Phospho (STY)]PDSQTVDSSC[Carbamidomethyl (C)]K_	_AAPPPPALT[Phospho (STY)]PDSQTVDSSC[Carbamidomethyl (C)]K_.2	SCAF1	Q9H7N4	Splicing factor, arginine/serine-rich 19	-0.642122	0.161017	-0.420605	-1.23529	-0.0343189	0.208154	0.150489	0.251757	-0.734388	-0.443657	-0.57572	-1.25201
Q9H7N4_S992	Q9H7N4_S992	_AAPPPPALTPDS[Phospho (STY)]QTVDSSC[Carbamidomethyl (C)]K_	_AAPPPPALTPDS[Phospho (STY)]QTVDSSC[Carbamidomethyl (C)]K_.2	SCAF1	Q9H7N4	Splicing factor, arginine/serine-rich 19	-0.621643	0.137481	-0.463097	-1.23005	-0.0686951	0.213181	0.150928	0.266933	-0.727873	-0.45047	-0.565042	-1.24277
Q5T4S7_S619	Q5T4S7_S619	_AAPPPPPPPPPLES[Phospho (STY)]SPR_	_AAPPPPPPPPPLES[Phospho (STY)]SPR_.2	UBR4	Q5T4S7	E3 ubiquitin-protein ligase UBR4	0.260928	-1.24382	-1.1209	1.29925	-1.13525	-0.567864	-0.98467	-0.236592	0.204335	-1.17431	-0.844808	0.473206
Q5T4S7_S620	Q5T4S7_S620	_AAPPPPPPPPPLESS[Phospho (STY)]PR_	_AAPPPPPPPPPLESS[Phospho (STY)]PR_.2	UBR4	Q5T4S7	E3 ubiquitin-protein ligase UBR4	0.0544357	1.02578	0.557286	0.0019989	0.40258	0.196276	0.322131	0.192623	0.120122	-1.19239	-0.885151	0.169289
O75694_S992,S994	O75694_S992;O75694_S994	_AAPQS[Phospho (STY)]PS[Phospho (STY)]VPK_	_AAPQS[Phospho (STY)]PS[Phospho (STY)]VPK_.2	NUP155	O75694	Nuclear pore complex protein Nup155	0.580094	NA	NA	NA	-0.346181	NA	NA	NA	NA	0.297741	NA	NA
O75694_S992	O75694_S992	_AAPQS[Phospho (STY)]PSVPK_	_AAPQS[Phospho (STY)]PSVPK_.2	NUP155	O75694	Nuclear pore complex protein Nup155	-0.478071	1.12742	0.0238107	0.785865	-0.147379	-0.146315	-0.094361	-0.147802	0.661488	0.0670808	0.433523	-0.212343
O75694_S994	O75694_S994	_AAPQSPS[Phospho (STY)]VPK_	_AAPQSPS[Phospho (STY)]VPK_.2	NUP155	O75694	Nuclear pore complex protein Nup155	-0.460061	1.13386	0.0321376	0.786815	-0.156734	-0.146557	-0.0976741	-0.144039	0.656566	0.0768929	0.439498	-0.211379
Q15942_S7,S11	Q15942_S11;Q15942_S7	_AAPRPS[Phospho (STY)]PAIS[Phospho (STY)]VSVSAPAFYAPQK_	_AAPRPS[Phospho (STY)]PAIS[Phospho (STY)]VSVSAPAFYAPQK_.3	ZYX	Q15942	Zyxin	NA	NA	NA	NA	NA	NA	-0.280304	NA	NA	NA	NA	NA
P39880_S1332,S1333	P39880_S1332;P39880_S1333	_AAPS[Phospho (STY)]S[Phospho (STY)]EGDSC[Carbamidomethyl (C)]DGVEATEGPGSADTEEPK_	_AAPS[Phospho (STY)]S[Phospho (STY)]EGDSC[Carbamidomethyl (C)]DGVEATEGPGSADTEEPK_.3	CUX1	P39880	Homeobox protein cut-like 1	NA	NA	NA	0.527461	NA	-0.126888	0.303214	NA	-0.0499188	0.0766741	NA	0.100465
P39880_S1332	P39880_S1332	_AAPS[Phospho (STY)]SEGDSC[Carbamidomethyl (C)]DGVEATEGPGSADTEEPK_	_AAPS[Phospho (STY)]SEGDSC[Carbamidomethyl (C)]DGVEATEGPGSADTEEPK_.3	CUX1	P39880	Homeobox protein cut-like 1	1.88204	-0.560334	1.3861	1.30452	0.580049	1.4782	0.857943	1.37577	-0.621572	0.709627	1.2129	0.268205
P39880_S1333,S1337	P39880_S1333;P39880_S1337	_AAPSS[Phospho (STY)]EGDS[Phospho (STY)]C[Carbamidomethyl (C)]DGVEATEGPGSADTEEPK_	_AAPSS[Phospho (STY)]EGDS[Phospho (STY)]C[Carbamidomethyl (C)]DGVEATEGPGSADTEEPK_.3	CUX1	P39880	Homeobox protein cut-like 1	1.16338	NA	1.56749	1.01296	NA	-0.131522	0.147576	NA	-0.0417665	-0.0429265	NA	0.304332
P39880_S1337,T1344	P39880_S1337;P39880_T1344	_AAPSSEGDS[Phospho (STY)]C[Carbamidomethyl (C)]DGVEAT[Phospho (STY)]EGPGSADTEEPK_	_AAPSSEGDS[Phospho (STY)]C[Carbamidomethyl (C)]DGVEAT[Phospho (STY)]EGPGSADTEEPK_.3	CUX1	P39880	Homeobox protein cut-like 1	NA	NA	0.766296	2.22011	-0.170588	0.74533	-0.255035	0.520327	0.332182	0.210401	NA	-0.00353432
P39880_S1337	P39880_S1337	_AAPSSEGDS[Phospho (STY)]C[Carbamidomethyl (C)]DGVEATEGPGSADTEEPK_	_AAPSSEGDS[Phospho (STY)]C[Carbamidomethyl (C)]DGVEATEGPGSADTEEPK_.2	CUX1	P39880	Homeobox protein cut-like 1	0.517022	-0.365384	1.0312	0.634063	NA	0.186114	0.681375	0.465307	-0.0260296	0.525404	0.263249	0.179272
P39880_T1344	P39880_T1344	_AAPSSEGDSC[Carbamidomethyl (C)]DGVEAT[Phospho (STY)]EGPGSADTEEPK_	_AAPSSEGDSC[Carbamidomethyl (C)]DGVEAT[Phospho (STY)]EGPGSADTEEPK_.2	CUX1	P39880	Homeobox protein cut-like 1	0.884557	-0.409272	0.218336	0.0814937	0.578449	-0.141215	0.560104	-0.231199	-0.0598392	0.536674	0.245542	0.0993929
P39880_S1349	P39880_S1349	_AAPSSEGDSC[Carbamidomethyl (C)]DGVEATEGPGS[Phospho (STY)]ADTEEPK_	_AAPSSEGDSC[Carbamidomethyl (C)]DGVEATEGPGS[Phospho (STY)]ADTEEPK_.2	CUX1	P39880	Homeobox protein cut-like 1	0.173856	NA	NA	NA	NA	-0.189534	NA	NA	0.550152	NA	NA	NA
P39880_T1352	P39880_T1352	_AAPSSEGDSC[Carbamidomethyl (C)]DGVEATEGPGSADT[Phospho (STY)]EEPK_	_AAPSSEGDSC[Carbamidomethyl (C)]DGVEATEGPGSADT[Phospho (STY)]EEPK_.2	CUX1	P39880	Homeobox protein cut-like 1	NA	NA	NA	NA	NA	NA	NA	NA	NA	0.364165	NA	NA
O95817_T406	O95817_T406	_AAPSTAPAEAT[Phospho (STY)]PPKPGEAEAPPK_	_AAPSTAPAEAT[Phospho (STY)]PPKPGEAEAPPK_.3	BAG3	O95817	BAG family molecular chaperone regulator 3	-1.25211	0.580374	-0.398005	0.551491	NA	0.162048	-0.0996812	0.22076	-0.878898	-0.653493	-1.28353	0.0113207
O60331_T41	O60331_T41	_AAPT[Phospho (STY)]EVLSMTAQPGPGHGK_	_AAPT[Phospho (STY)]EVLSMTAQPGPGHGK_.3	PIP5K1C	O60331	Phosphatidylinositol 4-phosphate 5-kinase type-1 gamma	NA	NA	NA	NA	0.178691	NA	NA	NA	NA	NA	NA	NA
Q96T58_T3244	Q96T58_T3244	_AAPT[Phospho (STY)]PTPAPVPVPVPLPAPAPAPHGEAR_	_AAPT[Phospho (STY)]PTPAPVPVPVPLPAPAPAPHGEAR_.3	SPEN	Q96T58	Msx2-interacting protein	NA	1.69088	NA	NA	NA	NA	NA	NA	NA	NA	NA	NA
Q9BRP8_S139	Q9BRP8_S139	_AAPTAAS[Phospho (STY)]DQPDSAATTEK_	_AAPTAAS[Phospho (STY)]DQPDSAATTEK_.2	PYM1	Q9BRP8	Partner of Y14 and mago	1.38596	0.591802	1.06899	1.28172	NA	NA	NA	0.901051	NA	-0.103889	1.01252	0.627218
Q9BRP8_S144	Q9BRP8_S144	_AAPTAASDQPDS[Phospho (STY)]AATTEK_	_AAPTAASDQPDS[Phospho (STY)]AATTEK_.2	PYM1	Q9BRP8	Partner of Y14 and mago	NA	NA	NA	NA	NA	NA	NA	NA	NA	NA	NA	NA
O60331_T47	O60331_T47	_AAPTEVLSMT[Phospho (STY)]AQPGPGHGK_	_AAPTEVLSMT[Phospho (STY)]AQPGPGHGK_.3	PIP5K1C	O60331	Phosphatidylinositol 4-phosphate 5-kinase type-1 gamma	NA	NA	NA	NA	NA	NA	NA	NA	NA	NA	NA	NA
Q96T58_T3246	Q96T58_T3246	_AAPTPT[Phospho (STY)]PAPVPVPVPLPAPAPAPHGEAR_	_AAPTPT[Phospho (STY)]PAPVPVPVPLPAPAPAPHGEAR_.3	SPEN	Q96T58	Msx2-interacting protein	NA	NA	NA	NA	NA	NA	NA	NA	NA	NA	NA	NA
Q9NZQ3_T181	Q9NZQ3_T181	_AAPTT[Phospho (STY)]PPPPVK_	_AAPTT[Phospho (STY)]PPPPVK_.2	NCKIPSD	Q9NZQ3	NCK-interacting protein with SH3 domain	-0.164752	-0.207237	-0.46689	-0.747748	0.099577	-0.105024	-0.0834249	0.114736	-0.438276	-0.667934	-0.875051	-0.424877
Q96N67_S943	Q96N67_S943	_AAPWGS[Phospho (STY)]NPSPSAESTQAMDR_	_AAPWGS[Phospho (STY)]NPSPSAESTQAMDR_.2	DOCK7	Q96N67	Dedicator of cytokinesis protein 7	0.239118	NA	NA	-0.366643	-0.403926	NA	-0.0677141	0.187084	0.0328499	NA	-0.229355	1.02321
Q96N67_S946	Q96N67_S946	_AAPWGSNPS[Phospho (STY)]PSAESTQAMDR_	_AAPWGSNPS[Phospho (STY)]PSAESTQAMDR_.2	DOCK7	Q96N67	Dedicator of cytokinesis protein 7	0.123258	NA	NA	-0.262302	-0.490772	NA	0.00166384	0.125095	-0.078371	NA	-0.121038	NA
Q96N67_S948	Q96N67_S948	_AAPWGSNPSPS[Phospho (STY)]AESTQAMDR_	_AAPWGSNPSPS[Phospho (STY)]AESTQAMDR_.2	DOCK7	Q96N67	Dedicator of cytokinesis protein 7	-0.0751241	0.313221	NA	-0.361227	-0.479726	NA	-0.121302	NA	-0.0957623	NA	-0.115048	NA
Q9BV73_S2322	Q9BV73_S2322	_AAQAGS[Phospho (STY)]LEISK_	_AAQAGS[Phospho (STY)]LEISK_.2	CEP250	Q9BV73	Centrosome-associated protein CEP250	-0.368782	-2.25117	NA	NA	NA	NA	1.01	NA	-2.22883	NA	NA	NA
P11274_S88	P11274_S88	_AAQAPDGAS[Phospho (STY)]EPR_	_AAQAPDGAS[Phospho (STY)]EPR_.2	BCR	P11274	Breakpoint cluster region protein	NA	NA	NA	NA	NA	NA	NA	NA	NA	NA	NA	NA
Q99543_S617	Q99543_S617	_AAQEQVLNAS[Phospho (STY)]R_	_AAQEQVLNAS[Phospho (STY)]R_.2	DNAJC2	Q99543	DnaJ homolog subfamily C member 2	NA	NA	NA	NA	NA	NA	NA	NA	NA	NA	NA	NA
O75449_S93	O75449_S93	_AAQHDLPAS[Phospho (STY)]EGEVWSMPVPVER_	_AAQHDLPAS[Phospho (STY)]EGEVWSMPVPVER_.3	KATNA1	O75449	Katanin p60 ATPase-containing subunit A1	NA	0.141688	NA	NA	NA	NA	-0.534822	NA	1.05262	NA	NA	NA
O75449_S99	O75449_S99	_AAQHDLPASEGEVWS[Phospho (STY)]M[Oxidation (M)]PVPVER_	_AAQHDLPASEGEVWS[Phospho (STY)]M[Oxidation (M)]PVPVER_.3	KATNA1	O75449	Katanin p60 ATPase-containing subunit A1	-1.29661	NA	NA	-0.927856	0.265199	0.0543737	-0.676726	NA	-0.626198	NA	NA	NA
Q9H4L5_S577	Q9H4L5_S577	_AAQIPS[Phospho (STY)]PLER_	_AAQIPS[Phospho (STY)]PLER_.2	OSBPL3	Q9H4L5	Oxysterol-binding protein-related protein 3	NA	NA	NA	NA	NA	NA	NA	NA	NA	NA	NA	NA
P07942_S1666	P07942_S1666	_AAQNS[Phospho (STY)]GEAEYIEK_	_AAQNS[Phospho (STY)]GEAEYIEK_.2	LAMB1	P07942	Laminin subunit beta-1	0.322896	NA	0.538729	NA	-0.331851	NA	NA	NA	-0.205981	NA	NA	NA
P48729_S311,S313	P48729_S311;P48729_S313	_AAQQAAS[Phospho (STY)]SS[Phospho (STY)]GQGQQAQTPTGK_	_AAQQAAS[Phospho (STY)]SS[Phospho (STY)]GQGQQAQTPTGK_.2	CSNK1A1	P48729	Casein kinase I isoform alpha	NA	2.02869	0.988618	NA	NA	NA	3.1457	1.55976	0.907611	NA	NA	2.59149
P48729_S311	P48729_S311	_AAQQAAS[Phospho (STY)]SSGQGQQAQTPTGK_	_AAQQAAS[Phospho (STY)]SSGQGQQAQTPTGK_.2	CSNK1A1	P48729	Casein kinase I isoform alpha	NA	1.90666	0.935504	0.678157	-0.147798	NA	2.98	1.46675	0.893586	1.21921	NA	2.38936
P48729_S312,S313	P48729_S312;P48729_S313	_AAQQAASS[Phospho (STY)]S[Phospho (STY)]GQGQQAQTPTGK_	_AAQQAASS[Phospho (STY)]S[Phospho (STY)]GQGQQAQTPTGK_.2	CSNK1A1	P48729	Casein kinase I isoform alpha	NA	1.99515	0.746868	NA	NA	NA	NA	NA	0.961736	NA	NA	NA
P48729_S312	P48729_S312	_AAQQAASS[Phospho (STY)]SGQGQQAQTPTGK_	_AAQQAASS[Phospho (STY)]SGQGQQAQTPTGK_.2	CSNK1A1	P48729	Casein kinase I isoform alpha	-0.343468	1.87945	0.917523	0.761784	-0.354086	-0.16452	1.95346	1.42486	0.860366	1.12723	1.52622	2.50486
P48729_S313	P48729_S313	_AAQQAASSS[Phospho (STY)]GQGQQAQTPTGK_	_AAQQAASSS[Phospho (STY)]GQGQQAQTPTGK_.2	CSNK1A1	P48729	Casein kinase I isoform alpha	NA	1.9023	0.924817	1.02986	-0.208488	-0.214799	2.99891	1.39353	0.756076	1.11459	1.5646	2.486
P48729_T321,T323	P48729_T321;P48729_T323	_AAQQAASSSGQGQQAQT[Phospho (STY)]PT[Phospho (STY)]GK_	_AAQQAASSSGQGQQAQT[Phospho (STY)]PT[Phospho (STY)]GK_.2	CSNK1A1	P48729	Casein kinase I isoform alpha	NA	NA	NA	NA	NA	NA	NA	NA	NA	NA	NA	NA
P48729_T321	P48729_T321	_AAQQAASSSGQGQQAQT[Phospho (STY)]PTGK_	_AAQQAASSSGQGQQAQT[Phospho (STY)]PTGK_.2	CSNK1A1	P48729	Casein kinase I isoform alpha	-1.51302	1.42416	-1.01526	0.352105	-0.368713	0.153449	-0.241734	-0.388254	1.38407	-2.4231	-1.40326	0.399273
P48729_T323	P48729_T323	_AAQQAASSSGQGQQAQTPT[Phospho (STY)]GK_	_AAQQAASSSGQGQQAQTPT[Phospho (STY)]GK_.2	CSNK1A1	P48729	Casein kinase I isoform alpha	-1.19293	0.753689	-0.701479	-0.666516	-0.33555	-0.321078	-1.60379	-2.54399	1.29412	-2.24599	-1.59731	-0.207698
P43699_S254	P43699_S254	_AAQQQLQQDSGGGGGGGGTGC[Carbamidomethyl (C)]PQQQQAQQQS[Phospho (STY)]PR_	_AAQQQLQQDSGGGGGGGGTGC[Carbamidomethyl (C)]PQQQQAQQQS[Phospho (STY)]PR_.3	NKX2-1	P43699	Homeobox protein Nkx-2.1	NA	NA	NA	-0.359721	NA	NA	NA	-0.0021925	NA	NA	NA	NA
Q86U86_S1453	Q86U86_S1453	_AAQQQQPSAS[Phospho (STY)]PR_	_AAQQQQPSAS[Phospho (STY)]PR_.2	PBRM1	Q86U86	Protein polybromo-1	1.21471	-0.680365	NA	-0.0369294	0.454774	0.220299	0.195012	0.0731932	0.493888	0.872682	0.626741	0.289995
Q9NUU7_S59	Q9NUU7_S59	_AAQS[Phospho (STY)]LLNK_	_AAQS[Phospho (STY)]LLNK_.2	DDX19A	Q9NUU7	ATP-dependent RNA helicase DDX19A	NA	NA	NA	NA	NA	NA	NA	NA	NA	NA	NA	NA
P49750_S703	P49750_S703	_AAQS[Phospho (STY)]NENLSDSQQEPPK_	_AAQS[Phospho (STY)]NENLSDSQQEPPK_.2	YLPM1	P49750	YLP motif-containing protein 1	-0.421247	NA	NA	NA	-0.416498	-0.786016	NA	1.3006	NA	0.879355	NA	NA
P49750_S708	P49750_S708	_AAQSNENLS[Phospho (STY)]DSQQEPPK_	_AAQSNENLS[Phospho (STY)]DSQQEPPK_.2	YLPM1	P49750	YLP motif-containing protein 1	1.8698	1.26151	NA	NA	NA	0.857512	NA	NA	-0.0324059	0.963971	NA	0.316083
P49750_S710	P49750_S710	_AAQSNENLSDS[Phospho (STY)]QQEPPK_	_AAQSNENLSDS[Phospho (STY)]QQEPPK_.2	YLPM1	P49750	YLP motif-containing protein 1	1.59798	1.21827	1.82791	NA	NA	0.502582	NA	1.73314	NA	0.267436	NA	0.374591
Q13263_S4,S17	Q13263_S17;Q13263_S4	_AAS[Phospho (STY)]AAAASAAAASAAS[Phospho (STY)]GSPGPGEGSAGGEKR_	_AAS[Phospho (STY)]AAAASAAAASAAS[Phospho (STY)]GSPGPGEGSAGGEKR_.3	TRIM28	Q13263	Transcription intermediary factor 1-beta	-0.921269	0.754984	NA	0.10722	NA	NA	-0.137141	NA	-0.382332	NA	0.763852	0.529048
Q13263_S4,S19	Q13263_S19;Q13263_S4	_AAS[Phospho (STY)]AAAASAAAASAASGS[Phospho (STY)]PGPGEGSAGGEKR_	_AAS[Phospho (STY)]AAAASAAAASAASGS[Phospho (STY)]PGPGEGSAGGEKR_.3	TRIM28	Q13263	Transcription intermediary factor 1-beta	-1.69534	1.31939	1.72109	-0.931006	NA	NA	-1.13615	NA	NA	NA	1.05761	-0.709303
Q9UKY7_S30	Q9UKY7_S30	_AAS[Phospho (STY)]AAGAAGSAGGSSGAAGAAGGGAGAGTRPGDGGTASAGAAGPGAATK_	_AAS[Phospho (STY)]AAGAAGSAGGSSGAAGAAGGGAGAGTRPGDGGTASAGAAGPGAATK_.3	CDV3	Q9UKY7	Protein CDV3 homolog	-0.147427	0.0420561	0.36947	-1.16452	0.0541143	-0.270099	0.575901	0.505944	-0.252542	NA	-0.330031	-1.18042
Q9Y4F5_S371	Q9Y4F5_S371	_AAS[Phospho (STY)]AAGVPLEASGEQVR_	_AAS[Phospho (STY)]AAGVPLEASGEQVR_.2	CEP170B	Q9Y4F5	Centrosomal protein of 170 kDa protein B	NA	NA	NA	NA	NA	NA	NA	-0.209787	0.333003	0.852283	NA	NA
Q9Y566_S1093	Q9Y566_S1093	_AAS[Phospho (STY)]AAMYVPAR_	_AAS[Phospho (STY)]AAMYVPAR_.2	SHANK1	Q9Y566	SH3 and multiple ankyrin repeat domains protein 1	NA	NA	NA	NA	NA	NA	0.551961	NA	NA	NA	NA	NA
O00116_S65	O00116_S65	_AAS[Phospho (STY)]AATAAPTATPAAQESGTIPK_	_AAS[Phospho (STY)]AATAAPTATPAAQESGTIPK_.2	AGPS	O00116	Alkyldihydroxyacetonephosphate synthase, peroxisomal	0.721334	-0.620529	0.419157	-0.33602	0.0463905	-0.221696	0.895767	0.739694	-0.644551	0.207409	1.01926	-0.177528
Q9NRA8_S577	Q9NRA8_S577	_AAS[Phospho (STY)]ADYLRPR_	_AAS[Phospho (STY)]ADYLRPR_.2	EIF4ENIF1	Q9NRA8	Eukaryotic translation initiation factor 4E transporter	NA	-2.29007	NA	-0.739747	-0.189699	-0.0986649	-1.01912	NA	-1.94887	-1.6669	-2.34943	-0.633545
O00154_S327	O00154_S327	_AAS[Phospho (STY)]AFFTYVSLSQEGR_	_AAS[Phospho (STY)]AFFTYVSLSQEGR_.2	ACOT7	O00154	Cytosolic acyl coenzyme A thioester hydrolase	NA	NA	NA	NA	NA	NA	NA	NA	NA	NA	NA	NA
Q96HY6_S30	Q96HY6_S30	_AAS[Phospho (STY)]AGQEPLHNEELAGAGR_	_AAS[Phospho (STY)]AGQEPLHNEELAGAGR_.3	DDRGK1	Q96HY6	DDRGK domain-containing protein 1	NA	-0.406356	0.564399	-0.024636	-0.181151	0.12334	-0.290439	NA	-0.14045	NA	NA	-0.699752
Q9UKM9_S106	Q9UKM9_S106	_AAS[Phospho (STY)]AIYSGYIFDYDYYR_	_AAS[Phospho (STY)]AIYSGYIFDYDYYR_.2	RALY	Q9UKM9	RNA-binding protein Raly	NA	-1.51964	NA	0.803589	NA	0.125073	1.57193	1.56557	NA	1.09077	NA	1.60267
Q9H1K1_S14	Q9H1K1_S14	_AAS[Phospho (STY)]ALLLR_	_AAS[Phospho (STY)]ALLLR_.2	ISCU	Q9H1K1	Iron-sulfur cluster assembly enzyme ISCU, mitochondrial	0.303459	NA	NA	0.88884	0.265846	0.7705	0.576408	0.848836	NA	NA	NA	NA
Q13428_S375,S381;Q13428_S440,S446	Q13428_S375;Q13428_S381;Q13428_S440;Q13428_S446	_AAS[Phospho (STY)]APAKES[Phospho (STY)]PR_	_AAS[Phospho (STY)]APAKES[Phospho (STY)]PR_.3	TCOF1	Q13428	Treacle protein	0.292829	-1.21654	0.635681	0.248994	0.0218585	-0.180435	0.40278	-0.353223	NA	-0.400379	0.90459	0.0706374
Q9Y5K3_S355,S357,S359	Q9Y5K3_S355;Q9Y5K3_S357;Q9Y5K3_S359	_AAS[Phospho (STY)]AS[Phospho (STY)]IS[Phospho (STY)]SMSEGDEDEK_	_AAS[Phospho (STY)]AS[Phospho (STY)]IS[Phospho (STY)]SMSEGDEDEK_.2	PCYT1B	Q9Y5K3	Choline-phosphate cytidylyltransferase B	NA	NA	NA	NA	NA	NA	NA	NA	NA	NA	NA	NA
Q9Y5K3_S355,S357,S362	Q9Y5K3_S355;Q9Y5K3_S357;Q9Y5K3_S362	_AAS[Phospho (STY)]AS[Phospho (STY)]ISSMS[Phospho (STY)]EGDEDEK_	_AAS[Phospho (STY)]AS[Phospho (STY)]ISSMS[Phospho (STY)]EGDEDEK_.2	PCYT1B	Q9Y5K3	Choline-phosphate cytidylyltransferase B	NA	-0.935516	NA	NA	NA	NA	NA	NA	-1.56727	NA	0.481324	NA
Q9HBL0_S899,S907	Q9HBL0_S899;Q9HBL0_S907	_AAS[Phospho (STY)]DGQYENQS[Phospho (STY)]PEATSPR_	_AAS[Phospho (STY)]DGQYENQS[Phospho (STY)]PEATSPR_.2	TNS1	Q9HBL0	Tensin-1	NA	NA	NA	NA	NA	NA	NA	NA	-0.785903	NA	NA	NA
Q9HBL0_S899	Q9HBL0_S899	_AAS[Phospho (STY)]DGQYENQSPEATSPR_	_AAS[Phospho (STY)]DGQYENQSPEATSPR_.2	TNS1	Q9HBL0	Tensin-1	-1.66769	NA	NA	NA	NA	NA	NA	NA	-1.17581	NA	NA	NA
Q96JM3_S512	Q96JM3_S512	_AAS[Phospho (STY)]DIWKPVLSIDTEPR_	_AAS[Phospho (STY)]DIWKPVLSIDTEPR_.2	CHAMP1	Q96JM3	Chromosome alignment-maintaining phosphoprotein 1	NA	2.30582	NA	NA	NA	NA	NA	-0.698503	NA	NA	NA	NA
P19532_S548,S554	P19532_S548;P19532_S554	_AAS[Phospho (STY)]DPLLSS[Phospho (STY)]VSPAVSK_	_AAS[Phospho (STY)]DPLLSS[Phospho (STY)]VSPAVSK_.2	TFE3	P19532	Transcription factor E3	-0.419463	-1.7894	-0.152588	NA	0.102275	NA	-0.657406	0.0164121	NA	-0.581885	0.0148144	-1.07072
P19532_S548,S556,S560	P19532_S548;P19532_S556;P19532_S560	_AAS[Phospho (STY)]DPLLSSVS[Phospho (STY)]PAVS[Phospho (STY)]K_	_AAS[Phospho (STY)]DPLLSSVS[Phospho (STY)]PAVS[Phospho (STY)]K_.2	TFE3	P19532	Transcription factor E3	NA	-0.393454	NA	NA	0.644701	NA	NA	NA	NA	0.62157	NA	NA
P19532_S548,S556	P19532_S548;P19532_S556	_AAS[Phospho (STY)]DPLLSSVS[Phospho (STY)]PAVSK_	_AAS[Phospho (STY)]DPLLSSVS[Phospho (STY)]PAVSK_.2	TFE3	P19532	Transcription factor E3	-0.502021	-1.41395	-0.444383	-1.20088	0.185596	NA	-0.56791	-0.16297	NA	-0.437227	0.197342	-1.11498
P19532_S548,S560	P19532_S548;P19532_S560	_AAS[Phospho (STY)]DPLLSSVSPAVS[Phospho (STY)]K_	_AAS[Phospho (STY)]DPLLSSVSPAVS[Phospho (STY)]K_.2	TFE3	P19532	Transcription factor E3	-0.414409	-1.56915	-0.215891	NA	0.182197	-0.00999943	-0.566303	-0.107123	NA	-0.529003	0.0663195	-1.04503
P19532_S548	P19532_S548	_AAS[Phospho (STY)]DPLLSSVSPAVSK_	_AAS[Phospho (STY)]DPLLSSVSPAVSK_.2	TFE3	P19532	Transcription factor E3	0.877648	-1.16722	NA	0.584995	0.260674	NA	0.24372	0.901903	NA	2.58653	2.98838	0.222915
Q2M3G4_S735	Q2M3G4_S735	_AAS[Phospho (STY)]DSDPDEQASLLQR_	_AAS[Phospho (STY)]DSDPDEQASLLQR_.2	SHROOM1	Q2M3G4	Protein Shroom1	NA	2.74661	NA	0.274695	NA	NA	0.414596	NA	NA	-0.0243498	NA	2.1797
Q9BUU2_S132	Q9BUU2_S132	_AAS[Phospho (STY)]DSNPAGPLR_	_AAS[Phospho (STY)]DSNPAGPLR_.2	METTL22	Q9BUU2	Methyltransferase-like protein 22	0.0337044	-1.04159	-0.129552	0.0979106	0.192302	0.263189	0.544723	0.733388	0.114436	-0.282843	-0.332951	-0.878935
Q8NFZ5_S140	Q8NFZ5_S140	_AAS[Phospho (STY)]DVLC[Carbamidomethyl (C)]R_	_AAS[Phospho (STY)]DVLC[Carbamidomethyl (C)]R_.2	TNIP2	Q8NFZ5	TNFAIP3-interacting protein 2	NA	NA	NA	NA	NA	NA	NA	NA	NA	NA	NA	NA
Q8WWH5_S4,S11	Q8WWH5_S11;Q8WWH5_S4	_AAS[Phospho (STY)]EAAVVSS[Phospho (STY)]PSLK_	_AAS[Phospho (STY)]EAAVVSS[Phospho (STY)]PSLK_.2	TRUB1	Q8WWH5	Probable tRNA pseudouridine synthase 1	NA	-0.492755	1.2507	2.06056	0.346284	0.341926	0.854124	-1.26429	3.06344	NA	NA	0.870817
Q96RK0_S431	Q96RK0_S431	_AAS[Phospho (STY)]EDMTSDEER_	_AAS[Phospho (STY)]EDMTSDEER_.2	CIC	Q96RK0	Protein capicua homolog	NA	NA	NA	NA	NA	NA	NA	NA	NA	NA	NA	NA
Q6ZV73_S515	Q6ZV73_S515	_AAS[Phospho (STY)]EELLEK_	_AAS[Phospho (STY)]EELLEK_.2	FGD6	Q6ZV73	FYVE, RhoGEF and PH domain-containing protein 6	0.416087	-1.85928	0.0827475	-0.75833	0.257054	-0.324097	-0.293974	-0.563441	-2.72606	-0.407258	0.0960582	-0.675286
P85037_S288	P85037_S288	_AAS[Phospho (STY)]EQQADTSGGDSPK_	_AAS[Phospho (STY)]EQQADTSGGDSPK_.2	FOXK1	P85037	Forkhead box protein K1	NA	NA	NA	NA	NA	NA	NA	NA	NA	NA	NA	NA
Q8N350_S341	Q8N350_S341	_AAS[Phospho (STY)]ESTEQEEGDAPQEDFIQYIAR_	_AAS[Phospho (STY)]ESTEQEEGDAPQEDFIQYIAR_.3	CBARP	Q8N350	Voltage-dependent calcium channel beta subunit-associated regulatory protein	NA	NA	NA	NA	-0.521931	NA	NA	NA	-0.729075	NA	NA	NA
Q8ND24_S4,S15	Q8ND24_S15;Q8ND24_S4	_AAS[Phospho (STY)]EVAGVVANAPS[Phospho (STY)]PPESSSLC[Carbamidomethyl (C)]ASK_	_AAS[Phospho (STY)]EVAGVVANAPS[Phospho (STY)]PPESSSLC[Carbamidomethyl (C)]ASK_.3	RNF214	Q8ND24	RING finger protein 214	-0.511349	0.735807	0.219243	0.0113284	0.0783774	0.113176	0.266766	-0.519253	0.086359	0.538965	0.151707	-0.00225194
O75312_S4,S19	O75312_S19;O75312_S4	_AAS[Phospho (STY)]GAVEPGPPGAAVAPS[Phospho (STY)]PAPAPPPAPDHLFR_	_AAS[Phospho (STY)]GAVEPGPPGAAVAPS[Phospho (STY)]PAPAPPPAPDHLFR_.4	ZPR1	O75312	Zinc finger protein ZPR1	2.6237	0.482104	-0.766334	-0.573587	-0.31249	-0.213445	-0.252321	1.60987	1.0788	0.194454	NA	-1.60885
P09525_S12	P09525_S12	_AAS[Phospho (STY)]GFNAMEDAQTLR_	_AAS[Phospho (STY)]GFNAMEDAQTLR_.2	ANXA4	P09525	Annexin A4	-0.0908655	-0.192627	-0.574713	0.256176	-0.990989	0.318026	0.399985	0.116794	0.0804574	1.12885	1.01214	0.388916
B2RTY4_S2464	B2RTY4_S2464	_AAS[Phospho (STY)]GNEALGMEGPLGQTK_	_AAS[Phospho (STY)]GNEALGMEGPLGQTK_.2	MYO9A	B2RTY4	Unconventional myosin-IXa	NA	NA	NA	NA	NA	NA	NA	NA	NA	NA	NA	NA
O60291_S515	O60291_S515	_AAS[Phospho (STY)]IENVLQDSSPEHC[Carbamidomethyl (C)]GR_	_AAS[Phospho (STY)]IENVLQDSSPEHC[Carbamidomethyl (C)]GR_.3	MGRN1	O60291	E3 ubiquitin-protein ligase MGRN1	-0.885487	NA	-0.410443	-0.548558	-0.335552	0.230913	0.515853	0.62094	NA	-2.085	NA	-0.848764
P23588_S359	P23588_S359	_AAS[Phospho (STY)]IFGGAK_	_AAS[Phospho (STY)]IFGGAK_.2	EIF4B	P23588	Eukaryotic translation initiation factor 4B	1.2451	1.24922	0.493811	0.401868	0.159865	0.469778	1.54388	0.928571	2.46484	0.234833	2.5691	1.12352
Q9Y5B9_S188	Q9Y5B9_S188	_AAS[Phospho (STY)]ITSEVFNK_	_AAS[Phospho (STY)]ITSEVFNK_.2	SUPT16H	Q9Y5B9	FACT complex subunit SPT16	0.259584	-0.75606	0.409268	-0.415519	-0.0832008	-0.160263	0.151968	0.224267	-1.12639	-0.0320597	0.891682	-0.262907
Q14669_S1078	Q14669_S1078	_AAS[Phospho (STY)]KDTISNNR_	_AAS[Phospho (STY)]KDTISNNR_.2	TRIP12	Q14669	E3 ubiquitin-protein ligase TRIP12	NA	NA	-0.45132	NA	0.872809	NA	-0.328984	-0.63479	NA	NA	-1.96935	1.1798
Q9Y2J4_S759,S762	Q9Y2J4_S759;Q9Y2J4_S762	_AAS[Phospho (STY)]LDS[Phospho (STY)]VATSR_	_AAS[Phospho (STY)]LDS[Phospho (STY)]VATSR_.2	AMOTL2	Q9Y2J4	Angiomotin-like protein 2	NA	NA	NA	NA	-0.343406	-0.0264126	NA	NA	0.363572	0.0280059	NA	NA
Q9Y2J4_S759	Q9Y2J4_S759	_AAS[Phospho (STY)]LDSVATSR_	_AAS[Phospho (STY)]LDSVATSR_.2	AMOTL2	Q9Y2J4	Angiomotin-like protein 2	0.222985	-2.77389	-0.024909	-0.774932	-0.102313	0.158128	0.0976556	0.298533	-2.43048	-0.96302	-2.35843	-0.152804
Q08378_S1213	Q08378_S1213	_AAS[Phospho (STY)]LELSEVK_	_AAS[Phospho (STY)]LELSEVK_.2	GOLGA3	Q08378	Golgin subfamily A member 3	NA	NA	NA	-0.848501	0.0249058	NA	0.0766487	NA	NA	NA	NA	0.713516
Q96N66_S291	Q96N66_S291	_AAS[Phospho (STY)]LEYDYETIR_	_AAS[Phospho (STY)]LEYDYETIR_.2	MBOAT7	Q96N66	Lysophospholipid acyltransferase 7	NA	NA	NA	NA	NA	NA	NA	NA	NA	0.132341	NA	NA
Q96NL6_S681	Q96NL6_S681	_AAS[Phospho (STY)]LMNLENI_	_AAS[Phospho (STY)]LMNLENI_.2	SCLT1	Q96NL6	Sodium channel and clathrin linker 1	NA	NA	NA	NA	-0.113432	NA	NA	NA	NA	NA	NA	NA
Q9NSK0_S590	Q9NSK0_S590	_AAS[Phospho (STY)]LNYLNQPSAAPLQVSR_	_AAS[Phospho (STY)]LNYLNQPSAAPLQVSR_.2	KLC4	Q9NSK0	Kinesin light chain 4	0.482278	-0.370308	0.687802	0.19357	0.0348568	0.012991	0.203758	0.460104	0.436981	0.916803	1.09498	0.346077
Q92545_S1649	Q92545_S1649	_AAS[Phospho (STY)]LPGK_	_AAS[Phospho (STY)]LPGK_.2	TMEM131	Q92545	Transmembrane protein 131	0.499598	-0.325761	1.1988	NA	0.188892	-0.719718	0.895092	NA	-0.0692943	NA	1.30365	NA
Q9ULR3_S211	Q9ULR3_S211	_AAS[Phospho (STY)]LRGGVGAPGSPSTPPTR_	_AAS[Phospho (STY)]LRGGVGAPGSPSTPPTR_.3	PPM1H	Q9ULR3	Protein phosphatase 1H	NA	NA	NA	NA	NA	NA	NA	NA	NA	NA	NA	NA
Q04637_S1209	Q04637_S1209	_AAS[Phospho (STY)]LTEDR_	_AAS[Phospho (STY)]LTEDR_.2	EIF4G1	Q04637	Eukaryotic translation initiation factor 4 gamma 1	-1.69498	-1.19262	-1.84389	-0.465289	0.142072	0.616659	0.295694	1.80064	-1.07979	-0.437421	-1.42561	-2.75368
Q14135_S13	Q14135_S13	_AAS[Phospho (STY)]LVHADDEK_	_AAS[Phospho (STY)]LVHADDEK_.2	VGLL4	Q14135	Transcription cofactor vestigial-like protein 4	NA	NA	NA	NA	NA	NA	NA	NA	NA	NA	NA	NA
P53041_S105	P53041_S105	_AAS[Phospho (STY)]NMALGK_	_AAS[Phospho (STY)]NMALGK_.2	PPP5C	P53041	Serine/threonine-protein phosphatase 5	NA	NA	NA	NA	NA	NA	NA	NA	NA	NA	NA	NA
Q8N3V7_S833	Q8N3V7_S833	_AAS[Phospho (STY)]PAKPSSLDLVPNLPK_	_AAS[Phospho (STY)]PAKPSSLDLVPNLPK_.2	SYNPO	Q8N3V7	Synaptopodin	-1.75895	0.787803	-0.747363	-2.67497	-0.0532748	0.0981026	NA	-0.55594	-0.0464598	-0.577946	-1.69711	0.161275
Q96BT3_S397,S400	Q96BT3_S397;Q96BT3_S400	_AAS[Phospho (STY)]PES[Phospho (STY)]ASSTPESLQAR_	_AAS[Phospho (STY)]PES[Phospho (STY)]ASSTPESLQAR_.2	CENPT	Q96BT3	Centromere protein T	NA	NA	NA	0.830329	NA	NA	NA	NA	NA	1.36447	NA	NA
Q96BT3_S397	Q96BT3_S397	_AAS[Phospho (STY)]PESASSTPESLQAR_	_AAS[Phospho (STY)]PESASSTPESLQAR_.2	CENPT	Q96BT3	Centromere protein T	0.850464	-0.734218	0.202848	-0.137486	0.199345	-0.430031	0.131511	0.368968	-0.483728	0.995846	0.96822	-0.555115
Q96L73_S2471,T2476	Q96L73_S2471;Q96L73_T2476	_AAS[Phospho (STY)]PHQVT[Phospho (STY)]PQADEK_	_AAS[Phospho (STY)]PHQVT[Phospho (STY)]PQADEK_.2	NSD1	Q96L73	Histone-lysine N-methyltransferase, H3 lysine-36 and H4 lysine-20 specific	NA	NA	NA	NA	NA	NA	NA	NA	NA	NA	NA	NA
Q96L73_S2471	Q96L73_S2471	_AAS[Phospho (STY)]PHQVTPQADEK_	_AAS[Phospho (STY)]PHQVTPQADEK_.2	NSD1	Q96L73	Histone-lysine N-methyltransferase, H3 lysine-36 and H4 lysine-20 specific	-0.169513	-1.44337	0.0378129	-1.25211	-0.000833829	0.0705897	-0.195724	-0.00549571	-1.97972	-0.618714	-0.263617	-1.09142
Q5VSL9_S335	Q5VSL9_S335	_AAS[Phospho (STY)]PPASASDLIEQQQK_	_AAS[Phospho (STY)]PPASASDLIEQQQK_.2	STRIP1	Q5VSL9	Striatin-interacting protein 1	0.335185	0.146561	0.28019	-0.161533	-0.103104	-0.374829	0.156953	0.363921	-0.234528	0.867248	0.696568	0.420742
Q8TDB6_S539	Q8TDB6_S539	_AAS[Phospho (STY)]PPLK_	_AAS[Phospho (STY)]PPLK_.2	DTX3L	Q8TDB6	E3 ubiquitin-protein ligase DTX3L	-0.953403	0.459344	-0.473508	-0.31587	0.0794074	-0.390359	-0.569518	-0.660199	-1.84385	-0.947372	-1.05553	-0.256832
Q9NQW6_S182,T194	Q9NQW6_S182;Q9NQW6_T194	_AAS[Phospho (STY)]PPRPLLSNASAT[Phospho (STY)]PVGR_	_AAS[Phospho (STY)]PPRPLLSNASAT[Phospho (STY)]PVGR_.3	ANLN	Q9NQW6	Anillin	NA	NA	-1.98375	-1.49999	NA	NA	NA	-1.91151	NA	NA	NA	-2.12109
Q9NQW6_S182	Q9NQW6_S182	_AAS[Phospho (STY)]PPRPLLSNASATPVGR_	_AAS[Phospho (STY)]PPRPLLSNASATPVGR_.3	ANLN	Q9NQW6	Anillin	NA	NA	-0.713544	0.80087	NA	NA	-0.325571	0.371986	NA	0.622047	1.09886	0.359574
Q9ULQ0_S318	Q9ULQ0_S318	_AAS[Phospho (STY)]PPSYTLDLGESQLAPPPSK_	_AAS[Phospho (STY)]PPSYTLDLGESQLAPPPSK_.2	STRIP2	Q9ULQ0	Striatin-interacting protein 2	0.0975895	0.122082	0.321512	-0.0268161	0.102163	-0.164878	0.467534	0.227411	-0.0808239	1.0687	0.573296	0.289735
P51948_S279	P51948_S279	_AAS[Phospho (STY)]PQDLAGGYTSSLAC[Carbamidomethyl (C)]HR_	_AAS[Phospho (STY)]PQDLAGGYTSSLAC[Carbamidomethyl (C)]HR_.3	MNAT1	P51948	CDK-activating kinase assembly factor MAT1	NA	-0.815878	0.0391731	NA	0.0235202	-0.861639	0.376869	-1.05294	-0.129513	1.01684	NA	-1.28187
Q8IYB3_S738,S740	Q8IYB3_S738;Q8IYB3_S740	_AAS[Phospho (STY)]PS[Phospho (STY)]PQSVR_	_AAS[Phospho (STY)]PS[Phospho (STY)]PQSVR_.2	SRRM1	Q8IYB3	Serine/arginine repetitive matrix protein 1	1.20318	0.817663	0.896676	0.699312	0.262308	-0.118816	0.435239	-0.376451	-0.13354	1.2618	1.69299	0.756618
Q9NZM1_S963	Q9NZM1_S963	_AAS[Phospho (STY)]PSELTC[Carbamidomethyl (C)]PPGWEWEDDAWSYDINR_	_AAS[Phospho (STY)]PSELTC[Carbamidomethyl (C)]PPGWEWEDDAWSYDINR_.3	MYOF	Q9NZM1	Myoferlin	NA	NA	NA	NA	NA	-1.02705	NA	-0.521307	NA	NA	NA	1.01584
Q9P1Y5_S756	Q9P1Y5_S756	_AAS[Phospho (STY)]PSPAR_	_AAS[Phospho (STY)]PSPAR_.2	CAMSAP3	Q9P1Y5	Calmodulin-regulated spectrin-associated protein 3	NA	NA	NA	NA	NA	NA	NA	NA	NA	NA	NA	NA
Q8IYB3_S738,S743	Q8IYB3_S738;Q8IYB3_S743	_AAS[Phospho (STY)]PSPQS[Phospho (STY)]VR_	_AAS[Phospho (STY)]PSPQS[Phospho (STY)]VR_.2	SRRM1	Q8IYB3	Serine/arginine repetitive matrix protein 1	-0.127864	-1.36773	0.693283	-1.45424	0.859055	-0.592398	-1.73442	-0.746931	-2.09709	-1.08876	-0.556204	-0.420751
Q8IYB3_S738	Q8IYB3_S738	_AAS[Phospho (STY)]PSPQSVR_	_AAS[Phospho (STY)]PSPQSVR_.2	SRRM1	Q8IYB3	Serine/arginine repetitive matrix protein 1	0.496022	0.390912	0.622527	0.03608	0.00779406	-0.275327	0.299764	-0.386625	0.651782	0.713797	0.698876	0.802013
P41970_S396	P41970_S396	_AAS[Phospho (STY)]PVLLSSNSQK_	_AAS[Phospho (STY)]PVLLSSNSQK_.2	ELK3	P41970	ETS domain-containing protein Elk-3	NA	-0.882847	NA	-0.355757	-0.0815468	0.272345	-0.894208	-0.689592	-1.77767	-1.04248	NA	-0.344727
Q99569_S273,S276	Q99569_S273;Q99569_S276	_AAS[Phospho (STY)]PYS[Phospho (STY)]QRPASPTAIR_	_AAS[Phospho (STY)]PYS[Phospho (STY)]QRPASPTAIR_.2	PKP4	Q99569	Plakophilin-4	-2.28007	NA	NA	-2.22898	-0.0531651	-0.291143	NA	-1.9183	NA	-1.07604	-2.14026	-1.38081
Q99569_S273	Q99569_S273	_AAS[Phospho (STY)]PYSQR_	_AAS[Phospho (STY)]PYSQR_.2	PKP4	Q99569	Plakophilin-4	-1.75087	NA	-0.345175	-1.58921	0.860271	1.19138	NA	-1.35379	-2.77293	-1.33626	-2.48748	-0.560103
Q99569_S273,S281	Q99569_S273;Q99569_S281	_AAS[Phospho (STY)]PYSQRPAS[Phospho (STY)]PTAIR_	_AAS[Phospho (STY)]PYSQRPAS[Phospho (STY)]PTAIR_.2	PKP4	Q99569	Plakophilin-4	-2.25033	NA	NA	NA	0.0716349	-0.292531	NA	NA	NA	-1.05616	-2.10464	-1.35017
Q9Y314_S107	Q9Y314_S107	_AAS[Phospho (STY)]QDHVR_	_AAS[Phospho (STY)]QDHVR_.2	NOSIP	Q9Y314	Nitric oxide synthase-interacting protein	NA	NA	NA	NA	NA	NA	NA	NA	NA	NA	NA	NA
Q5TCZ1_S1038	Q5TCZ1_S1038	_AAS[Phospho (STY)]QGSDSPLLPAQR_	_AAS[Phospho (STY)]QGSDSPLLPAQR_.2	SH3PXD2A	Q5TCZ1	SH3 and PX domain-containing protein 2A	-0.226248	-2.16189	NA	NA	-0.11092	NA	0.178751	0.798405	0.498453	NA	1.06992	-1.28011
Q8IYJ3_S216	Q8IYJ3_S216	_AAS[Phospho (STY)]QILENGEEAPGPDPSLDR_	_AAS[Phospho (STY)]QILENGEEAPGPDPSLDR_.3	SYTL1	Q8IYJ3	Synaptotagmin-like protein 1	NA	-0.17259	NA	NA	NA	NA	NA	NA	-1.4145	1.03243	NA	NA
Q14678_S312	Q14678_S312	_AAS[Phospho (STY)]QINVC[Carbamidomethyl (C)]GVR_	_AAS[Phospho (STY)]QINVC[Carbamidomethyl (C)]GVR_.2	KANK1	Q14678	KN motif and ankyrin repeat domain-containing protein 1	1.84006	-0.158225	0.939196	1.11108	0.123201	NA	NA	NA	-0.315833	NA	0.262268	NA
Q96N66_S459	Q96N66_S459	_AAS[Phospho (STY)]QPTSLAPEK_	_AAS[Phospho (STY)]QPTSLAPEK_.2	MBOAT7	Q96N66	Lysophospholipid acyltransferase 7	NA	1.32138	3.13311	4.32827	NA	0.26568	NA	NA	NA	6.50408	NA	NA
P39880_S1496	P39880_S1496	_AAS[Phospho (STY)]REEPIEWEF_	_AAS[Phospho (STY)]REEPIEWEF_.2	CUX1	P39880	Homeobox protein cut-like 1	-0.65259	NA	0.573696	NA	NA	-1.43054	0.652583	NA	0.0284402	NA	NA	0.0747684
O15127_S319,S320	O15127_S319;O15127_S320	_AAS[Phospho (STY)]S[Phospho (STY)]AAQGAFQGN_	_AAS[Phospho (STY)]S[Phospho (STY)]AAQGAFQGN_.2	SCAMP2	O15127	Secretory carrier-associated membrane protein 2	NA	3.26529	NA	NA	NA	NA	NA	NA	NA	NA	NA	NA
Q9UDY2_S978,S979,S986	Q9UDY2_S978;Q9UDY2_S979;Q9UDY2_S986	_AAS[Phospho (STY)]S[Phospho (STY)]DQLRDNS[Phospho (STY)]PPPAFKPEPPK_	_AAS[Phospho (STY)]S[Phospho (STY)]DQLRDNS[Phospho (STY)]PPPAFKPEPPK_.3	TJP2	Q9UDY2	Tight junction protein ZO-2	NA	NA	NA	-0.706901	NA	-0.164694	NA	NA	-1.04809	-0.936477	0.000563939	NA
O15127_S319	O15127_S319	_AAS[Phospho (STY)]SAAQGAFQGN_	_AAS[Phospho (STY)]SAAQGAFQGN_.2	SCAMP2	O15127	Secretory carrier-associated membrane protein 2	5.58373	-0.303207	2.3945	3.74478	0.186218	2.12198	5.56609	4.6782	4.01039	5.12679	5.97889	3.5771
[truncated: 63,201 more rows]

## Sheet: table legend
Column name	Description
phos.id	unique phopshopeptide id
phos.id.exp	unique sites ids
EG.ModifiedSequence
EG.PrecursorId
[truncated: 15 more rows]

## Sheet: sample annotation
Sample label	Cell line	Time point	Condition	Dish replicate
[truncated: 144 more rows]

[truncated: 1 more sheets: sample randomization]
