# Supplementary material for: Phosphoproteomic analysis of metformin signaling in colorectal cancer cells elucidates mechanism of action and potential therapeutic opportunities
Source: Clin Transl Med. 2023 Feb 13;13(2):e1179. doi: 10.1002/ctm2.1179 (PMC9925373; doi:10.1002/ctm2.1179)
Supplement: Supplementary file 3 — Supporting Information [file CTM2-13-e1179-s003.xlsx]

## Sheet: data table
PG.Genes	PG.ProteinAccessions	PG.ProteinDescriptions	Pval_C2bbe1_24h	Pval_COLO205_24h	Pval_HT115_24h	Pval_LOVO_24h	Pval_MDST_24h	Pval_NCIH747_24h	Pval_RKO_24h	Pval_SNU61_24h	Pval_SW48_24h	Pval_SW837_24h	Pval_SW948_24h	Pval_T84_24h	Log2FC_C2bbe1_24h	Log2FC_COLO205_24h	Log2FC_HT115_24h	Log2FC_LOVO_24h	Log2FC_MDST_24h	Log2FC_NCIH747_24h	Log2FC_RKO_24h	Log2FC_SNU61_24h	Log2FC_SW48_24h	Log2FC_SW837_24h	Log2FC_SW948_24h	Log2FC_T84_24h
TMEM265	A0A087WTH1	Transmembrane protein 265	NA	NA	NA	NA	NA	1.79734	NA	NA	NA	1.51349	NA	1.71945	NA	NA	NA	NA	NA	-0.811296	NA	NA	NA	0.694326	NA	-0.957145
NBPF19;NBPF26;NBPF1;NBPF20;NBPF8;NBPF9;NBPF12;NBPF14	A0A087WUL8;B4DH59;Q3BBV0;Q3BBV1;Q3BBV2;Q3BBW0;Q5TAG4;Q5TI25	Neuroblastoma breakpoint family member 19;Neuroblastoma breakpoint family member 26;Neuroblastoma breakpoint family member 1;Neuroblastoma breakpoint family member 20;Putative neuroblastoma breakpoint family member 8;Neuroblastoma breakpoint family member 9;Neuroblastoma breakpoint family member 12;Neuroblastoma breakpoint family member 14	NA	NA	NA	NA	1.07788	NA	NA	NA	NA	NA	NA	NA	NA	NA	NA	NA	0.890948	NA	NA	NA	NA	NA	NA	NA
SMIM26	A0A096LP01	Small integral membrane protein 26	NA	NA	NA	NA	0.0636285	NA	1.14524	NA	NA	NA	NA	NA	NA	NA	NA	NA	-0.0552781	NA	-0.775833	NA	NA	NA	NA	NA
PPIAL4C	A0A0B4J2A2	Peptidyl-prolyl cis-trans isomerase A-like 4C	0.0313397	0.0538285	1.19222	0.128113	0.436242	0.554377	0.115958	0.619917	1.57102	1.96832	0.158483	0.285885	0.0828273	0.104577	-1.48823	-0.206262	-0.754281	-0.960641	-0.180797	-0.941755	-1.36973	1.3107	0.525232	-0.516253
PIGBOS1	A0A0B4J2F0	Protein PIGBOS1	0.206949	0.197746	1.19617	0.108584	0.649391	0.195586	0.0365699	0.13682	2.0104	0.901024	0.258356	0.0857622	0.0935052	-0.0936654	0.346272	-0.0920111	0.214348	-0.178842	-0.0273603	0.0783091	0.877119	0.502249	0.15011	-0.0839205
SLC12A8	A0AV02	Solute carrier family 12 member 8	0.557716	NA	0.128319	NA	NA	0.237249	NA	0.122864	0.0256579	0.166746	0.355964	0.14721	0.678374	NA	-0.233342	NA	NA	0.648616	NA	0.305017	-0.0257832	0.431899	0.307789	0.241918
RBM47	A0AV96	RNA-binding protein 47	0.339387	1.19153	0.174586	0.974037	NA	0.0326117	NA	2.0844	0.732486	0.620367	0.456976	0.148987	-0.114915	0.347843	-0.0762939	-0.271285	NA	-0.0171725	NA	0.363777	-0.422194	-0.248044	-0.13861	-0.0384973
TTC26	A0AVF1	Intraflagellar transport protein 56	0.114634	0.433009	NA	0.166047	0.278005	0.0668747	0.674135	NA	0.184996	0.124237	0.365834	0.870412	-0.150465	-0.861135	NA	0.386376	0.116617	-0.155539	-0.899316	NA	-0.200267	-0.112554	0.308694	1.80621
E2F8	A0AVK6	Transcription factor E2F8	1.21072	0.280956	NA	NA	NA	0.280264	NA	0.447382	NA	NA	1.14508	1.01486	-1.13685	-0.366849	NA	NA	NA	-0.544463	NA	-0.346185	NA	NA	-0.875944	-0.695578
UBA6	A0AVT1	Ubiquitin-like modifier-activating enzyme 6	0.121696	0.362866	0.175265	0.108353	0.0779939	0.239238	0.512148	0.655378	0.272058	0.00668827	0.396229	0.559149	0.0812302	0.132978	-0.10476	-0.0621211	0.0333424	-0.128735	0.264284	0.308041	-0.125439	-0.00521787	0.244611	-0.215487
ESYT2	A0FGR8	Extended synaptotagmin-2	0.0977399	0.0701144	0.3274	2.30169	0.431247	0.404951	0.00199865	0.114422	0.34911	0.207094	0.298537	0.443315	-0.0567703	0.077741	-0.160745	-0.461156	-0.124176	-0.187378	-0.00108401	-0.0678285	-0.104664	-0.0720774	-0.151052	-0.238739
MED19	A0JLT2	Mediator of RNA polymerase II transcription subunit 19	0.280862	0.440351	0.153412	0.125143	0.307297	0.273278	0.119538	2.55775	1.45886	0.940779	0.805953	1.19523	0.237068	0.384308	0.108514	0.162131	0.225225	0.169526	-0.115904	-0.862075	0.684318	0.609824	0.31192	0.819839
UHRF1BP1L	A0JNW5	UHRF1-binding protein 1-like	0.237178	0.576014	0.000129131	0.661785	0.00939821	0.413105	0.185429	0.0198255	0.0398129	0.31447	0.791458	0.249475	0.210646	-1.94497	-0.000171026	0.494991	-0.00943724	-1.85462	0.103067	-0.0305303	-0.27808	0.86381	0.861163	0.175034
SHTN1	A0MZ66	Shootin-1	0.443114	0.115177	0.812151	0.469925	0.110517	0.385468	0.180003	0.0621025	0.736176	0.125201	0.420834	0.212683	0.247666	0.0537936	0.236729	0.272726	0.0682545	0.190061	0.0802514	0.0318184	0.329168	0.0823841	0.187796	0.128264
TMEM223	A0PJW6	Transmembrane protein 223	0.174945	0.525291	0.159132	0.341665	0.084314	0.142797	0.919405	0.23407	0.803968	0.116103	0.149936	0.256339	0.0870091	0.335019	0.0600344	-0.191484	0.0279935	0.0578378	0.669401	0.104338	0.244882	0.0506732	-0.0306396	-0.0722132
TLDC2	A0PJX2	TLD domain-containing protein 2	NA	0.194382	NA	NA	NA	NA	NA	NA	NA	NA	NA	NA	NA	0.285667	NA	NA	NA	NA	NA	NA	NA	NA	NA	NA
TMEM120B	A0PK00	Transmembrane protein 120B	NA	NA	NA	NA	NA	NA	NA	NA	NA	NA	NA	NA	NA	NA	NA	NA	NA	NA	NA	NA	NA	NA	NA	NA
ARHGAP10	A1A4S6	Rho GTPase-activating protein 10	0.741241	NA	NA	1.25181	0.235278	0.190136	0.926381	0.607339	0.444601	0.298108	0.0943283	NA	0.800516	NA	NA	0.662589	0.0997527	0.363507	0.613949	0.514939	0.507486	-0.915208	0.172842	NA
ANO9	A1A5B4	Anoctamin-9	NA	0.604114	0.0355977	NA	NA	NA	NA	NA	0.386571	0.355299	0.685759	NA	NA	0.426597	0.0104928	NA	NA	NA	NA	NA	0.306517	0.543763	0.184482	NA
BICDL2	A1A5D9	BICD family-like cargo adapter 2	0.156062	0.171186	0.16217	NA	1.16109	0.0869755	0.129633	0.484561	NA	0.0297852	0.213803	0.745133	0.278079	-0.182295	-0.519462	NA	-1.87214	-0.323785	-0.502743	-1.34851	NA	0.0678679	-0.183806	0.930702
MEX3A	A1L020	RNA-binding protein MEX3A	NA	NA	NA	NA	0.826923	NA	0.256299	NA	NA	0.719092	NA	NA	NA	NA	NA	NA	0.72584	NA	0.179546	NA	NA	2.49723	NA	NA
ILVBL	A1L0T0	Acetolactate synthase-like protein	0.618845	0.156751	0.118633	0.12944	0.25211	0.572149	0.392936	0.239442	0.00201919	0.569538	0.157305	1.1437	0.182598	-0.146969	0.0842641	-0.0497506	-0.067227	-0.307248	-0.124637	-0.0969397	-0.000844955	0.207105	-0.0416298	-0.4128
C1orf226	A1L170	Uncharacterized protein C1orf226	0.631064	1.46907	1.52275	0.0729346	0.324043	0.0456265	NA	0.0256456	0.112354	0.236733	0.059343	0.0711288	0.466858	0.332448	-0.293166	-0.0439936	0.336831	0.0243638	NA	-0.0192604	-0.282952	0.169913	-0.0609318	-0.041632
NDUFAF8	A1L188	NADH dehydrogenase [ubiquinone] 1 alpha subcomplex assembly factor 8	NA	NA	NA	NA	NA	NA	0.102542	NA	NA	NA	NA	NA	NA	NA	NA	NA	NA	NA	0.0467024	NA	NA	NA	NA	NA
PLEKHG3	A1L390	Pleckstrin homology domain-containing family G member 3	0.389889	0.211371	0.807342	0.224277	0.0800672	0.173637	0.0273961	0.192987	0.494912	0.152489	0.185039	0.904895	0.260686	-0.463996	0.367613	0.229581	-0.0620995	0.175374	0.0592098	0.386506	0.244857	0.132778	0.168044	1.6604
ELOVL7	A1L3X0	Elongation of very long chain fatty acids protein 7	0.21489	NA	0.0361532	0.908307	NA	0.813547	0.0499362	0.2959	0.153236	0.0101928	0.126391	0.209525	0.120102	NA	0.0524375	0.569742	NA	0.817357	-0.0813112	0.242287	0.23248	0.0189664	-0.130836	0.209702
SH3PXD2B	A1X283	SH3 and PX domain-containing protein 2B	0.642369	0.792928	0.27614	0.38296	0.266467	0.843514	0.500818	0.457651	0.445011	0.0895645	0.298748	0.208314	-0.109821	-0.187468	-0.104378	-0.141424	0.0675348	0.218147	-0.0964533	0.115706	-0.174946	0.0370356	0.0836735	0.0835826
FAM92A	A1XBS5	Protein FAM92A	NA	NA	NA	0.201545	0.472822	NA	0.515395	NA	NA	NA	0.374931	NA	NA	NA	NA	1.46182	0.497129	NA	1.10298	NA	NA	NA	-2.82148	NA
MACROD2	A1Z1Q3	O-acetyl-ADP-ribose deacetylase MACROD2	NA	NA	NA	NA	NA	NA	NA	NA	NA	NA	NA	NA	NA	NA	NA	NA	NA	NA	NA	NA	NA	NA	NA	NA
ZC3H12D	A2A288	Probable ribonuclease ZC3H12D	NA	NA	NA	NA	NA	NA	NA	NA	NA	NA	0.478969	NA	NA	NA	NA	NA	NA	NA	NA	NA	NA	NA	-0.600815	NA
FRMD3	A2A2Y4	FERM domain-containing protein 3	NA	NA	NA	NA	NA	0.080044	NA	0.0262865	NA	0.179024	NA	NA	NA	NA	NA	NA	NA	-0.0458139	NA	0.0446475	NA	0.255449	NA	NA
PIPSL	A2A3N6	Putative PIP5K1A and PSMD4-like protein	NA	NA	NA	NA	NA	NA	0.319195	NA	NA	NA	NA	NA	NA	NA	NA	NA	NA	NA	-0.511851	NA	NA	NA	NA	NA
BCLAF3	A2AJT9	BCLAF1 and THRAP3 family member 3	NA	NA	NA	NA	NA	0.245596	NA	NA	0.326885	NA	NA	NA	NA	NA	NA	NA	NA	0.3925	NA	NA	0.804718	NA	NA	NA
ZNF320	A2RRD8	Zinc finger protein 320	NA	NA	NA	NA	NA	NA	0.0668524	NA	NA	NA	NA	NA	NA	NA	NA	NA	NA	NA	-0.0958808	NA	NA	NA	NA	NA
NBAS	A2RRP1	Neuroblastoma-amplified sequence	0.395784	0.169159	0.19654	0.100462	0.304753	0.113228	0.598778	0.665602	0.0269528	0.210739	0.493738	0.241201	0.406137	-0.187643	0.235523	-0.1651	0.271575	0.153491	0.476147	0.505383	0.0424929	0.254747	0.334326	0.220546
TARSL2	A2RTX5	Probable threonine--tRNA ligase 2, cytoplasmic	0.303457	0.654118	0.022375	0.111479	0.137886	0.0807474	0.0657255	0.745202	0.762861	0.711809	0.00378195	0.546095	-0.118231	-0.393463	0.00891876	0.0804844	-0.0763213	0.0747045	0.0105006	0.655488	-0.192408	-0.183878	0.00278219	-0.102554
HYKK	A2RU49	Hydroxylysine kinase	NA	0.207097	0.249681	0.279299	NA	NA	NA	0.476814	NA	NA	0.00627113	0.111315	NA	-0.119103	-0.416954	-0.572854	NA	NA	NA	0.677926	NA	NA	-0.0119991	0.157271
FAM234B	A2RU67	Protein FAM234B	0.643797	0.0473792	0.346146	0.281816	0.0625246	0.3388	0.0302066	0.243583	0.366702	0.294106	0.276626	1.51636	-0.387822	-0.0666976	-0.30255	-0.388442	-0.0426998	0.265168	0.0669562	-0.132792	-0.156775	0.205521	0.279601	-0.924321
CCDC66	A2RUB6	Coiled-coil domain-containing protein 66	NA	NA	NA	NA	NA	NA	NA	NA	NA	NA	NA	NA	NA	NA	NA	NA	NA	NA	NA	NA	NA	NA	NA	NA
TYW5	A2RUC4	tRNA wybutosine-synthesizing protein 5	0.0294606	0.061825	0.0758997	0.808155	0.523708	0.441709	0.0284593	1.90648	0.497137	2.61491	2.31958	0.132891	0.00865142	-0.0157131	-0.0597022	0.206492	0.209133	0.113325	0.0100505	0.309455	0.147047	0.366732	0.316333	-0.0497303
DENND3	A2RUS2	DENN domain-containing protein 3	0.293276	NA	NA	0.633497	0.863325	0.176059	NA	0.563609	2.08133	0.141037	NA	0.286177	0.695485	NA	NA	-1.16608	-0.915686	0.213346	NA	-0.816522	-2.59077	0.572981	NA	0.894781
FUOM	A2VDF0	Fucose mutarotase	0.276967	NA	0.235143	1.16705	NA	0.8436	NA	0.0449537	NA	0.084012	NA	NA	0.289446	NA	0.274502	0.837464	NA	1.56074	NA	-0.13102	NA	0.0834125	NA	NA
TMEM131L	A2VDJ0	Transmembrane protein 131-like	NA	NA	NA	NA	NA	NA	1.34719	NA	NA	NA	NA	NA	NA	NA	NA	NA	NA	NA	-1.06373	NA	NA	NA	NA	NA
VWA8	A3KMH1	von Willebrand factor A domain-containing protein 8	0.0368135	1.50301	0.927258	1.12671	2.55884	0.150983	0.663364	0.102833	0.883027	0.272854	0.69865	1.95943	0.0140591	0.38192	-0.256566	-0.360865	0.471327	-0.0453981	0.196112	0.0426776	0.201746	0.105911	0.153728	-0.387226
SBNO1	A3KN83	Protein strawberry notch homolog 1	0.913134	1.21747	0.833248	0.353325	0.811565	0.043112	0.0997739	0.371291	0.456509	1.07339	0.579519	0.774908	-0.480724	0.362764	-0.403798	-0.226048	0.248036	0.0458657	-0.04916	-0.22199	-0.175819	-0.554214	-0.295494	-0.34668
ISPD	A4D126	D-ribitol-5-phosphate cytidylyltransferase	0.0383708	0.0971863	NA	NA	NA	0.0128411	0.323624	0.586397	0.481952	NA	0.154696	NA	-0.248179	0.0693073	NA	NA	NA	0.00135104	0.137082	0.355418	-0.670383	NA	-0.189721	NA
FAM221A	A4D161	Protein FAM221A	NA	NA	0.229401	NA	0.0717705	0.133968	0.166098	NA	0.675103	NA	NA	NA	NA	NA	0.0612723	NA	0.394771	-0.400351	0.32507	NA	-1.04733	NA	NA	NA
GTPBP10	A4D1E9	GTP-binding protein 10	0.100772	1.37327	0.742731	0.62449	0.457026	0.84847	0.706025	1.03351	1.07633	0.359698	0.599217	1.73451	-0.0703583	0.552922	-0.877367	-0.292792	0.181124	-0.490324	0.135985	0.597491	0.4899	0.20073	0.221612	-0.962152
WDR91	A4D1P6	WD repeat-containing protein 91	0.0622405	0.0579422	0.413154	0.0206023	0.161773	0.210387	1.2808	0.0448173	0.171641	0.930304	1.61776	0.0400205	0.02821	0.0314477	0.141602	0.00661246	0.0644398	-0.0722291	0.204127	0.0274617	-0.0538867	0.264401	0.432168	-0.0214998
KLRG2	A4D1S0	Killer cell lectin-like receptor subfamily G member 2	0.424248	NA	NA	NA	NA	NA	NA	NA	NA	0.309426	NA	NA	0.692715	NA	NA	NA	NA	NA	NA	NA	NA	0.183298	NA	NA
RAB19	A4D1S5	Ras-related protein Rab-19	0.0730197	0.347407	0.202618	0.510734	0.65809	1.5004	0.305075	0.735315	0.77746	0.510797	0.593064	0.42528	-0.0996863	-0.956596	0.644629	0.925791	-0.522717	-1.08599	0.815133	1.14162	0.8591	-0.813739	0.454576	-0.694201
LCHN	A4D1U4	Protein LCHN	0.303678	0.353781	0.508224	0.797055	0.984517	1.13611	1.32098	0.712587	0.331158	0.0996848	0.149366	0.255501	1.96583	0.550469	2.38817	0.742362	3.26316	0.790627	0.526343	1.67986	-0.835313	-0.345416	-0.105408	1.14061
MBLAC1	A4D2B0	Metallo-beta-lactamase domain-containing protein 1	NA	NA	0.368657	0.748469	0.228921	NA	1.92497	0.106414	2.14192	0.503057	0.302102	1.08115	NA	NA	0.212151	0.664032	0.231108	NA	0.242653	0.0869637	0.574335	0.372832	0.440924	0.487454
MTMR11	A4FU01	Myotubularin-related protein 11	NA	0.191882	NA	NA	NA	NA	NA	3.00217	NA	NA	NA	0.0146398	NA	0.121763	NA	NA	NA	NA	NA	0.994647	NA	NA	NA	-0.00808716
SH3D21	A4FU49	SH3 domain-containing protein 21	NA	0.300125	NA	NA	NA	NA	NA	NA	NA	NA	NA	NA	NA	1.22683	NA	NA	NA	NA	NA	NA	NA	NA	NA	NA
POTEF	A5A3E0	POTE ankyrin domain family member F	0.0320377	0.148359	0.239981	0.00137015	0.0386435	0.294413	0.516193	0.316655	0.238956	0.322812	0.0227248	0.245056	-0.0242157	-0.418175	0.538459	0.00210444	-0.0295334	0.500996	0.241388	-0.804756	0.352313	-0.225533	-0.0227839	0.433886
VPS37C	A5D8V6	Vacuolar protein sorting-associated protein 37C	NA	NA	NA	NA	NA	NA	NA	NA	NA	NA	NA	NA	NA	NA	NA	NA	NA	NA	NA	NA	NA	NA	NA	NA
TMEM189	A5PLL7	Transmembrane protein 189	0.381523	1.02204	NA	NA	0.931355	0.039571	NA	0.272484	NA	NA	NA	0.428289	-0.495319	1.20884	NA	NA	0.483295	-0.0957635	NA	0.245473	NA	NA	NA	-1.45987
TRAPPC13	A5PLN9	Trafficking protein particle complex subunit 13	0.185565	0.347163	0.180232	0.123794	0.657585	0.370674	0.773811	0.200953	0.906638	0.334362	0.351351	0.10975	-0.345085	-0.370765	0.204357	-0.165854	-0.297859	0.250063	-0.225086	0.142537	0.493404	0.226705	0.235832	0.20451
CNOT1	A5YKK6	CCR4-NOT transcription complex subunit 1	0.184634	0.612812	0.156945	0.552092	0.330435	0.217796	0.0384366	0.104525	1.44836	0.800526	0.232402	0.148026	-0.0710513	-0.167291	0.0480735	-0.163347	0.0719808	-0.0804253	0.0124741	0.0348562	-0.358163	-0.117968	0.0603695	-0.0378494
ARHGEF35	A5YM69	Rho guanine nucleotide exchange factor 35	0.496407	0.0405002	0.00810975	0.0870238	NA	0.438405	0.172452	0.0743963	1.4025	0.264092	0.981571	0.153913	0.167421	-0.0278327	0.0056146	0.0486914	NA	0.200846	-0.150448	-0.0450261	-0.665657	0.142313	-0.247538	0.114072
CARNS1	A5YM72	Carnosine synthase 1	NA	NA	NA	NA	NA	NA	NA	NA	NA	1.71148	NA	NA	NA	NA	NA	NA	NA	NA	NA	NA	NA	0.584036	NA	NA
BDP1	A6H8Y1	Transcription factor TFIIIB component B'' homolog	NA	NA	0.472423	0.119451	NA	NA	NA	NA	NA	NA	NA	NA	NA	NA	0.621894	-0.195842	NA	NA	NA	NA	NA	NA	NA	NA
CCDC88B	A6NC98	Coiled-coil domain-containing protein 88B	NA	NA	NA	NA	NA	0.112625	NA	NA	NA	NA	NA	NA	NA	NA	NA	NA	NA	-0.197312	NA	NA	NA	NA	NA	NA
MAP1LC3B2;MAP1LC3B	A6NCE7;Q9GZQ8	Microtubule-associated proteins 1A/1B light chain 3 beta 2;Microtubule-associated proteins 1A/1B light chain 3B	0.15132	0.241513	0.609583	0.4216	0.519943	1.39589	0.230086	1.16545	0.384838	1.33092	2.07289	0.312141	0.156972	0.0833028	-0.393068	0.28649	0.203508	-0.557393	0.109624	0.470811	-1.006	-0.470689	-1.91365	-0.216245
C2orf72	A6NCS6	Uncharacterized protein C2orf72	0.0210048	0.289076	0.00246647	0.679697	1.208	NA	0.172737	0.412812	0.0375111	0.184906	0.0852321	0.461794	-0.0079066	0.0951697	-0.00307337	0.489164	-2.02874	NA	0.610084	-0.207659	-0.0934455	-0.470771	0.0888427	0.499024
FAM83G	A6ND36	Protein FAM83G	0.73683	1.91165	0.049122	0.0525079	0.0289588	1.30989	0.0830571	0.934361	0.668305	0.277577	0.127671	0.560125	0.332864	0.472353	0.0276922	0.0221132	0.023085	0.536325	0.0389287	0.385266	-0.394477	-0.350513	0.0983187	-0.204034
PALM3	A6NDB9	Paralemmin-3	0.287725	NA	NA	NA	0.410748	0.426221	1.42181	NA	0.286584	0.465837	0.838969	0.0069974	0.107703	NA	NA	NA	-2.99298	-4.87711	-0.306837	NA	-1.45269	0.142095	5.99498	-0.076773
PGP	A6NDG6	Glycerol-3-phosphate phosphatase	0.0190343	1.26629	0.85852	0.921454	0.184509	0.180077	0.574735	0.0770695	0.075059	0.0858989	0.457393	0.564557	0.00721041	-0.366769	0.208113	0.294158	0.0768897	-0.0800463	0.174807	-0.0442244	0.0487467	0.041008	0.129368	0.228497
C5orf51	A6NDU8	UPF0600 protein C5orf51	0.92897	0.505131	0.404612	0.345216	0.417016	0.0970594	0.232813	0.587671	1.14911	0.295041	1.03439	0.493798	0.388435	-0.171971	0.232314	-0.202784	0.208427	0.0735671	0.0899296	0.237501	-0.432549	0.149006	0.618401	-0.928682
RCCD1	A6NED2	RCC1 domain-containing protein 1	0.475143	0.52148	0.661731	0.281187	0.421531	0.00676641	0.0438824	0.385185	1.11237	0.188381	1.00966	0.124934	0.197102	-0.246797	0.774645	-0.0831725	-0.57658	-0.0227084	-0.139408	-0.0913397	0.219351	-0.0990181	-0.260968	0.354576
PLEKHD1	A6NEE1	Pleckstrin homology domain-containing family D member 1	NA	NA	NA	NA	NA	NA	NA	NA	NA	NA	NA	NA	NA	NA	NA	NA	NA	NA	NA	NA	NA	NA	NA	NA
SOWAHB	A6NEL2	Ankyrin repeat domain-containing protein SOWAHB	NA	NA	NA	NA	NA	NA	NA	NA	NA	NA	NA	NA	NA	NA	NA	NA	NA	NA	NA	NA	NA	NA	NA	NA
ZNF316	A6NFI3	Zinc finger protein 316	1.06013	0.0698074	0.234961	0.3879	0.312219	0.169053	0.198355	0.20409	0.221179	0.0226054	0.361611	0.029329	0.407819	0.120834	0.309341	-0.311435	0.37675	-0.193097	-0.19948	0.153611	-0.26461	-0.0406129	0.422311	0.0575301
TCAF2	A6NFQ2	TRPM8 channel-associated factor 2	NA	NA	NA	0.193575	NA	NA	NA	NA	NA	NA	NA	NA	NA	NA	NA	-0.136173	NA	NA	NA	NA	NA	NA	NA	NA
NEMP2	A6NFY4	Nuclear envelope integral membrane protein 2	NA	NA	NA	NA	NA	NA	0.346778	NA	NA	NA	NA	NA	NA	NA	NA	NA	NA	NA	0.776548	NA	NA	NA	NA	NA
WIPF3	A6NGB9	WAS/WASL-interacting protein family member 3	0.432929	NA	NA	1.02492	NA	NA	NA	NA	NA	NA	NA	NA	0.631956	NA	NA	0.683441	NA	NA	NA	NA	NA	NA	NA	NA
TLCD2	A6NGC4	TLC domain-containing protein 2	1.61219	0.166025	NA	NA	NA	0.217805	NA	NA	NA	1.45677	NA	NA	1.20827	0.19234	NA	NA	NA	0.0893917	NA	NA	NA	1.12735	NA	NA
ANKRD61	A6NGH8	Ankyrin repeat domain-containing protein 61	0.0764706	0.138368	0.596709	0.783524	0.344652	1.37108	0.483721	0.44055	0.266007	0.373142	0.325478	1.25231	0.0988464	-0.17929	0.634017	0.666026	0.317269	1.01961	0.383813	0.751622	-0.343405	-0.364097	0.329451	0.871794
MROH6	A6NGR9	Maestro heat-like repeat-containing protein family member 6	NA	0.0446516	0.106903	NA	NA	0.296514	NA	NA	NA	NA	NA	NA	NA	-0.0901937	0.220557	NA	NA	-0.340223	NA	NA	NA	NA	NA	NA
GLTPD2	A6NH11	Glycolipid transfer protein domain-containing protein 2	0.424801	NA	NA	NA	NA	NA	NA	NA	NA	NA	NA	NA	-0.376752	NA	NA	NA	NA	NA	NA	NA	NA	NA	NA	NA
TUBAL3	A6NHL2	Tubulin alpha chain-like 3	0.963764	0.546295	0.332439	1.16795	0.275989	0.498227	0.999226	0.465312	0.305521	0.383581	0.888099	0.00636344	0.437922	0.342564	-0.526611	0.623044	0.208389	1.1777	0.779596	0.604782	-0.175643	-0.697014	0.563728	-0.0204048
EPOP	A6NHQ4	Elongin BC and Polycomb repressive complex 2-associated protein	NA	NA	NA	NA	NA	NA	NA	NA	NA	NA	NA	NA	NA	NA	NA	NA	NA	NA	NA	NA	NA	NA	NA	NA
SMCHD1	A6NHR9	Structural maintenance of chromosomes flexible hinge domain-containing protein 1	0.233505	2.42914	0.0932097	0.871726	0.79596	0.0111565	0.370747	0.556039	1.76125	1.80361	0.614572	0.0853771	0.0850684	-0.648987	-0.0616442	-0.491992	-0.260063	0.00399717	-0.096859	0.540854	-0.745998	-0.357704	0.341562	-0.0333474
CASTOR2	A6NHX0	Cytosolic arginine sensor for mTORC1 subunit 2	0.197969	NA	0.0528018	1.7188	0.770271	0.306012	0.462808	0.107198	0.178396	1.75621	0.149624	0.86453	0.105623	NA	0.0567973	1.16856	-0.26035	0.129811	0.551022	0.0879297	0.140495	0.59246	-0.0729001	2.30014
ARHGAP42	A6NI28	Rho GTPase-activating protein 42	1.41828	NA	NA	0.823699	0.222562	0.0497392	NA	0.854488	0.0119843	0.526834	0.576235	0.693263	0.308356	NA	NA	2.38071	0.536866	0.0801373	NA	1.26882	0.0221815	-0.747196	0.502968	0.971108
UNC119B	A6NIH7	Protein unc-119 homolog B	0.213223	0.0315334	0.181021	0.550871	0.802685	0.0328473	0.288418	0.0233824	0.797588	0.365963	0.241742	0.334379	-0.151191	-0.0166995	0.188769	-0.492129	0.367747	-0.0236578	0.199488	-0.0258408	0.353595	-0.159384	-0.130619	-0.167044
METTL15	A6NJ78	Probable methyltransferase-like protein 15	0.257153	0.823655	0.106181	0.280513	1.28782	0.26961	0.571373	0.507903	0.292308	0.34116	0.859678	0.0185356	-0.145607	0.280149	-0.0793858	-0.202719	0.485319	0.206693	0.249808	0.149698	0.184642	-0.483435	0.356478	-0.0529919
SOWAHD	A6NJG2	Ankyrin repeat domain-containing protein SOWAHD	0.16651	0.0348292	NA	NA	NA	NA	NA	0.00183211	0.0265092	NA	NA	NA	0.19758	-0.0254997	NA	NA	NA	NA	NA	0.00144704	0.0823722	NA	NA	NA
LIPT2	A6NK58	Putative lipoyltransferase 2, mitochondrial	0.075999	0.484945	0.117779	0.738076	1.40738	0.235148	0.505315	0.205389	0.1088	0.357605	0.134116	0.230973	-0.0671495	-0.636665	-0.154226	-0.384766	-0.722004	-0.621624	-0.506563	-0.418625	0.319979	-0.636286	0.261823	1.06996
RASSF10	A6NK89	Ras association domain-containing protein 10	NA	NA	NA	NA	NA	NA	NA	NA	NA	NA	NA	NA	NA	NA	NA	NA	NA	NA	NA	NA	NA	NA	NA	NA
CCDC85C	A6NKD9	Coiled-coil domain-containing protein 85C	0.142538	0.109353	0.782458	0.261447	0.1962	0.99781	0.458725	0.530601	0.0535901	0.470991	0.0769834	0.0505137	-0.0846151	-0.174723	0.655479	0.215987	0.483616	0.523224	-0.136295	-0.301099	0.0253461	0.153438	-0.0290003	0.0213343
SAC3D1	A6NKF1	SAC3 domain-containing protein 1	0.483729	0.602953	0.954746	0.261513	0.142661	NA	0.351001	0.213365	0.980211	0.30415	0.976804	0.176068	-0.329023	0.848365	-0.762466	-0.159254	-0.0764456	NA	-0.0993986	0.222715	-0.738907	0.631054	-0.356016	0.0930562
ELOA3D	A6NLF2	Elongin-A3 member D	NA	NA	0.106097	0.287006	NA	NA	0.0287552	0.2601	1.10678	0.269259	0.0221716	0.65271	NA	NA	0.119732	0.214643	NA	NA	0.0134087	0.126311	0.990232	0.225589	0.0211004	-0.512993
BTBD11	A6QL63	Ankyrin repeat and BTB/POZ domain-containing protein BTBD11	NA	0.383807	NA	NA	0.103505	0.127919	0.683238	NA	1.35994	0.452869	0.758942	0.213961	NA	2.16198	NA	NA	0.0541229	0.314101	-2.03751	NA	-2.44424	-0.308446	-1.30314	0.394706
ANKRD36;ANKRD36C;ANKRD36B	A6QL64;Q5JPF3;Q8N2N9	Ankyrin repeat domain-containing protein 36A;Ankyrin repeat domain-containing protein 36C;Ankyrin repeat domain-containing protein 36B	0.132924	0.0114871	0.00645784	0.169585	0.564308	0.345751	0.0406059	0.04593	0.388212	0.171402	0.119513	0.0721899	-0.315222	0.00770124	0.0130157	-0.35114	-0.877107	-0.72731	-0.0821775	-0.135639	0.599272	-0.261532	-0.364798	-0.130342
RTL8C	A6ZKI3	Retrotransposon Gag-like protein 8B	0.145788	NA	0.178326	NA	1.11797	0.174986	NA	NA	NA	NA	NA	0.112555	-0.161232	NA	0.80505	NA	0.318569	0.199957	NA	NA	NA	NA	NA	-0.356822
GOLGA8A;GOLGA8B	A7E2F4;A8MQT2	Golgin subfamily A member 8A;Golgin subfamily A member 8B	NA	NA	NA	NA	NA	NA	NA	NA	NA	NA	NA	NA	NA	NA	NA	NA	NA	NA	NA	NA	NA	NA	NA	NA
ZSWIM8	A7E2V4	Zinc finger SWIM domain-containing protein 8	0.153824	0.503734	0.345962	0.161903	0.526387	0.168423	0.0282378	0.0226306	0.402002	0.286902	0.0305805	0.54021	0.0779715	-0.606035	0.137825	-0.203719	-0.348525	0.100272	-0.0243963	-0.0211366	-0.263775	-0.12444	-0.0187616	-0.315061
ARHGAP32	A7KAX9	Rho GTPase-activating protein 32	0.0284144	0.358025	0.149653	0.363502	0.182198	0.509458	0.968926	0.101838	0.911859	0.0368872	0.107184	0.234385	-0.0215998	-0.0744918	-0.0717319	-0.260739	0.122663	0.155069	1.44703	-0.0797911	-0.560016	0.0254815	-0.0904881	0.13643
TBKBP1	A7MCY6	TANK-binding kinase 1-binding protein 1	0.0968878	NA	NA	NA	NA	NA	0.589356	NA	0.161455	NA	0.20838	NA	0.267434	NA	NA	NA	NA	NA	-0.583204	NA	0.906646	NA	1.58096	NA
POM121C	A8CG34	Nuclear envelope pore membrane protein POM 121C	0.143516	0.360963	0.467865	0.895167	0.287384	0.544802	0.638365	0.0184062	0.337486	0.582453	0.823575	0.156654	-0.0268052	0.348169	-0.560015	-0.391468	0.0934156	-0.174884	-0.314461	-0.0087328	-0.103303	0.199814	-0.286514	-0.0650349
A2ML1	A8K2U0	Alpha-2-macroglobulin-like protein 1	0.327207	0.481426	0.536366	0.192746	0.214219	0.649137	0.786661	0.308309	0.571149	0.0966825	0.023675	0.0599041	-0.50488	0.310832	0.646478	0.125605	-0.417697	1.04339	-0.441652	0.416238	-0.915865	-0.0771395	-0.0386721	-0.100653
DDX11L8	A8MPP1	Putative ATP-dependent RNA helicase DDX11-like protein 8	0.0835448	1.1317	0.864671	0.00230058	1.74262	0.445791	0.0227596	0.466745	1.44508	0.757936	0.0965276	0.111678	-0.308948	0.773039	1.35582	0.00943343	-1.52782	-0.867386	-0.112979	0.978871	2.47621	1.98008	0.271155	-0.447072
YDJC	A8MPS7	Carbohydrate deacetylase	0.210718	0.523539	0.176161	NA	NA	0.30505	NA	1.21315	0.104686	0.3447	NA	NA	-0.599205	-0.326416	0.341397	NA	NA	2.1154	NA	-1.44531	0.081195	-0.151713	NA	NA
CYSRT1	A8MQ03	Cysteine-rich tail protein 1	NA	NA	NA	NA	NA	1.1805	NA	NA	0.461673	0.645189	NA	NA	NA	NA	NA	NA	NA	-0.386349	NA	NA	0.344059	0.427272	NA	NA
GNAT3	A8MTJ3	Guanine nucleotide-binding protein G(t) subunit alpha-3	NA	NA	NA	NA	NA	NA	NA	NA	0.533481	NA	NA	NA	NA	NA	NA	NA	NA	NA	NA	NA	-0.43701	NA	NA	NA
CEBPZOS	A8MTT3	Protein CEBPZOS	0.816926	0.047091	0.246379	0.020143	0.0707241	1.38341	0.224258	0.262325	0.019576	0.402846	0.184794	0.478049	-0.642331	0.0318667	-0.469774	-0.0221949	0.0850741	0.722452	0.191679	-0.42765	0.0179316	-0.304795	-0.191809	-1.40617
FAM171A2	A8MVW0	Protein FAM171A2	NA	NA	NA	NA	0.692474	NA	0.289705	NA	0.00765264	NA	NA	NA	NA	NA	NA	NA	0.652203	NA	-0.217064	NA	0.0058492	NA	NA	NA
PHF20L1	A8MW92	PHD finger protein 20-like protein 1	NA	0.545884	0.226335	0.409633	0.449642	NA	0.136089	0.0259462	NA	0.0349225	NA	0.325141	NA	-0.516154	0.718829	-0.591272	-0.447101	NA	0.377516	0.0306791	NA	0.107487	NA	-0.766428
SNRPGP15;SNRPG	A8MWD9;P62308	Putative small nuclear ribonucleoprotein G-like protein 15;Small nuclear ribonucleoprotein G	0.120044	0.0437571	0.373505	0.167066	0.834921	0.369347	0.803518	0.123731	1.09378	0.265242	0.308448	0.0237681	0.207336	0.0401643	0.308376	0.274316	-0.67321	0.203859	0.522758	0.0793235	0.807287	-0.257568	-0.413324	-0.0233466
WASH4P	A8MWX3	Putative WAS protein family homolog 4	0.156398	NA	NA	NA	0.345926	NA	0.425604	0.95207	0.588848	NA	0.0303812	0.0574321	0.0450211	NA	NA	NA	0.418918	NA	-0.449908	-0.408667	0.280308	NA	-0.07856	-0.0309
NUDT19	A8MXV4	Nucleoside diphosphate-linked moiety X motif 19	0.67081	0.823052	0.332554	2.61444	0.360709	0.19395	0.500567	0.0430462	0.374523	0.0911695	1.31974	0.871705	0.101056	-0.268943	0.29845	-0.515649	0.61436	-0.0927092	-0.243114	-0.0289974	-0.0936902	-0.0463168	0.200933	-0.297059
MIF4GD	A9UHW6	MIF4G domain-containing protein	0.208094	0.209922	0.163544	0.172493	0.868806	0.955471	0.0075212	0.510049	0.0567668	0.286685	0.015591	0.147881	0.713449	-0.520689	0.496952	0.577169	1.75394	2.81681	0.0280765	-1.36633	0.175209	0.494946	0.0809849	0.550334
UPK3BL1;UPK3BL2	B0FP48;E5RIL1	Uroplakin-3b-like protein 1;Uroplakin-3b-like protein 2	NA	NA	NA	NA	NA	NA	NA	NA	NA	NA	NA	NA	NA	NA	NA	NA	NA	NA	NA	NA	NA	NA	NA	NA
ESPN	B1AK53	Espin	0.412814	0.00476202	NA	0.837912	NA	NA	NA	0.350105	NA	0.454608	0.228751	0.184542	-0.0934626	-0.0189919	NA	-0.420505	NA	NA	NA	1.98053	NA	1.08356	0.238478	0.156254
NA	B2RBV5	Putative MORF4 family-associated protein 1-like protein UPP	NA	NA	NA	0.37518	NA	NA	NA	NA	NA	NA	NA	NA	NA	NA	NA	1.19888	NA	NA	NA	NA	NA	NA	NA	NA
MYO9A	B2RTY4	Unconventional myosin-IXa	0.101146	1.22007	0.127862	0.225475	0.62148	0.159718	0.517519	0.528984	0.455246	0.0188959	1.2154	0.067241	0.121008	0.853706	0.144298	0.154296	-1.17714	0.183654	-1.9851	-0.505259	-0.959066	-0.0306543	-0.479298	-0.174559
SMIM1	B2RUZ4	Small integral membrane protein 1	0.43034	NA	NA	NA	NA	NA	NA	NA	NA	0.0747111	0.302979	NA	0.604021	NA	NA	NA	NA	NA	NA	NA	NA	0.11173	0.560818	NA
EPM2A	B3EWF7	Laforin, isoform 9	0.701583	0.505494	0.521691	0.587142	0.00185665	0.0729109	0.00381762	0.858067	0.653593	0.711269	1.53182	0.22327	-0.415368	0.156247	0.185604	0.493493	0.00147851	0.0602352	0.00468063	-0.413424	0.370968	-0.73718	-0.970689	0.144285
RABGAP1L	B7ZAP0	Rab GTPase-activating protein 1-like, isoform 10	0.392599	0.310238	0.00893369	0.0649941	0.385182	0.0530548	NA	0.738592	0.167978	0.67469	0.279877	NA	-0.0496174	-0.107183	0.0105502	0.0975065	0.53466	-0.03742	NA	0.40411	0.0956786	0.268695	-0.233777	NA
GPR89A;GPR89B	B7ZAQ6;P0CG08	Golgi pH regulator A;Golgi pH regulator B	0.0933164	0.80439	0.0583699	0.679628	0.928168	0.303125	0.496097	0.109426	0.118742	0.335352	0.00138582	0.143653	-0.0877444	-1.33886	-0.0556946	0.145093	-0.281862	0.199939	-1.45776	0.206306	0.586668	0.110205	0.00149218	-0.230333
WASH3P;WASH2P	C4AMC7;Q6VEQ5	Putative WAS protein family homolog 3;WAS protein family homolog 2	0.121551	1.6173	0.244507	0.762835	0.153837	0.105548	0.382132	0.122244	0.786501	0.460362	0.148437	0.673997	-0.0733293	-0.271696	-0.0909437	0.239064	0.0436789	0.0563704	0.170708	-0.0548013	0.26126	0.14561	-0.125746	0.250472
UMAD1	C9J7I0	UBAP1-MVB12-associated (UMA)-domain containing protein 1	0.67776	0.120228	0.111385	0.0327849	0.266991	0.666878	0.671606	0.221667	0.239764	0.504813	0.4501	0.124255	0.304739	-0.0990524	0.0793009	-0.00696977	0.133975	0.256194	-0.319227	-0.0871172	0.136099	-0.148193	-0.170549	-0.0652444
TMEM238	C9JI98	Transmembrane protein 238	0.605356	0.370564	0.045614	0.403079	NA	0.00494557	NA	1.06497	1.56192	0.641196	0.120488	0.225958	-0.329721	-0.362971	-0.032313	-0.459846	NA	-0.00478109	NA	-0.51453	-0.52916	-0.408363	-0.0756601	-0.191898
MCRIP1	C9JLW8	Mapk-regulated corepressor-interacting protein 1	0.458909	0.352242	1.02106	0.67134	0.395682	0.277678	0.856641	0.625959	0.546665	0.510733	0.15165	0.556573	-0.26202	-0.272374	0.856721	0.687134	0.245108	0.179476	-0.206419	-0.461396	0.449986	-0.242319	-0.243387	-0.432194
RNF223	E7ERA6	RING finger protein 223	NA	NA	NA	NA	NA	0.797718	NA	NA	NA	0.190171	NA	NA	NA	NA	NA	NA	NA	-0.180809	NA	NA	NA	-0.0676438	NA	NA
NACA	E9PAV3;Q13765	Nascent polypeptide-associated complex subunit alpha, muscle-specific form;Nascent polypeptide-associated complex subunit alpha	0.472205	0.125029	0.353474	2.14796	0.338706	0.404381	0.35314	0.126165	0.173363	0.085055	0.0758699	1.41188	-0.33381	0.119317	-0.37363	0.531351	0.198584	0.238621	0.346482	-0.0788466	-0.167393	-0.054985	-0.0589307	0.384157
C11orf98	E9PRG8	Uncharacterized protein C11orf98	0.0127198	1.3738	0.150712	0.723924	0.733057	0.599152	0.420672	0.339697	0.183134	0.468911	0.384281	1.66289	0.00783793	0.699581	0.0825119	0.233398	0.247163	0.279509	-0.0943871	-0.231349	0.0564321	-0.0920213	0.224709	0.637278
SMIM22	K7EJ46	Small integral membrane protein 22	NA	NA	NA	NA	NA	0.177418	NA	2.14459	NA	NA	NA	NA	NA	NA	NA	NA	NA	0.21954	NA	-1.30698	NA	NA	NA	NA
SLC35A4	L0R6Q1	SLC35A4 upstream open reading frame protein	0.450164	0.155473	0.223641	1.29456	0.2036	0.0651678	0.0222781	0.0908752	0.834959	0.604447	0.502665	0.334034	-0.491533	0.214831	0.246317	0.505753	0.113049	-0.0757815	0.0309868	0.082763	0.541309	0.33408	-0.224579	-0.273243
ASDURF	L0R819	ASNSD1 upstream open reading frame protein	0.15785	NA	1.72747	0.839556	0.0274145	0.229724	0.50312	0.0338462	1.37019	0.0836309	0.0551488	0.119823	1.06086	NA	1.23397	1.6193	0.0268189	0.228786	0.978591	0.110835	1.46721	-0.0558052	0.383586	0.271687
MIEF1	L0R8F8	MIEF1 upstream open reading frame protein	0.180423	0.836996	2.72275	2.0826	0.454428	0.779589	0.109051	1.23705	0.601558	0.0884301	1.05564	0.264254	0.181582	0.632618	0.417817	1.29306	0.271766	1.05149	0.131042	0.482202	0.409605	0.0593341	0.358942	0.327326
DNASE2	O00115	Deoxyribonuclease-2-alpha	NA	0.468748	0.350993	1.67652	2.25129	0.73593	1.27364	0.299115	0.654384	2.02358	1.01547	0.271965	NA	-0.150417	-0.102119	-0.353975	0.54395	0.241078	-0.357248	-0.151024	-0.218516	-0.433262	-0.255872	-0.103719
AGPS	O00116	Alkyldihydroxyacetonephosphate synthase, peroxisomal	0.33739	0.298575	0.0291632	0.748963	0.233677	0.407567	0.551668	0.221957	0.910999	0.0431735	0.150839	0.858079	0.124833	0.132199	-0.0192585	-0.371059	0.131482	-0.202499	0.27989	0.140542	-0.482005	0.0313059	0.0799046	-0.283757
UBXN8	O00124	UBX domain-containing protein 8	NA	NA	NA	NA	0.0102374	NA	0.241886	NA	NA	NA	0.656978	NA	NA	NA	NA	NA	-0.0107085	NA	0.360713	NA	NA	NA	-0.823303	NA
KIF2A	O00139	Kinesin-like protein KIF2A	0.18433	0.528235	1.04721	1.85853	0.292479	1.10342	0.681787	0.00155491	1.47499	1.51435	0.15672	0.683796	-0.0297763	-0.179413	-0.230467	-0.330225	0.151614	-0.185216	0.127533	-0.000459035	-0.150297	-0.298728	-0.0325635	-0.257705
TK2	O00142	Thymidine kinase 2, mitochondrial	0.665972	0.79844	NA	0.494131	0.259638	0.225509	0.837036	1.62435	0.488985	0.0546189	0.68213	1.30386	1.13937	-0.17932	NA	-0.333114	-0.136024	-0.194652	0.811606	1.60237	0.2202	0.0602188	0.66493	-0.452244
DDX39A	O00148	ATP-dependent RNA helicase DDX39A	0.440963	0.148943	1.69066	0.544533	0.114266	0.124891	0.529379	0.0413062	1.92067	3.17443	1.37516	0.125214	0.256207	0.0601826	0.213092	-0.434255	-0.0807565	0.0491587	-0.297403	-0.0248903	-0.750357	-0.981055	-0.784817	-0.0344531
PDLIM1	O00151	PDZ and LIM domain protein 1	0.414998	0.368341	0.147293	0.174395	0.288255	0.494232	NA	1.64525	0.285768	0.163589	0.263932	0.26257	0.290637	-0.288473	0.127333	0.179663	-0.204381	0.222391	NA	-0.718901	-0.533933	0.126892	0.192118	0.248326
ACOT7	O00154	Cytosolic acyl coenzyme A thioester hydrolase	1.81887	0.651385	0.333669	0.350474	0.277686	0.292938	0.470999	0.441167	1.01754	0.173814	0.0514446	0.671845	-0.366566	-0.142322	-0.164497	-0.122562	-0.0431239	-0.0483023	-0.105321	-0.415101	-0.190537	0.0331116	-0.0178566	-0.145971
MYO1C	O00159	Unconventional myosin-Ic	0.83474	1.46013	0.846687	2.01645	1.05534	1.70398	0.0377601	2.54209	0.139319	0.907176	1.13403	1.19309	-0.1622	0.410938	-0.264123	-0.686857	0.225283	-0.299188	0.0245794	0.500005	-0.0906029	-0.106434	-0.287088	-0.390876
SNAP23	O00161	Synaptosomal-associated protein 23	0.052712	0.0255124	3.62818	1.45538	0.503066	0.612419	0.130638	0.0126198	1.3646	0.0962287	1.33456	0.0795407	0.0260963	0.0152464	0.687462	0.534911	0.331114	-0.150361	0.0861829	-0.00854874	0.751817	-0.0789366	-0.790897	0.0733137
HAX1	O00165	HCLS1-associated protein X-1	1.74798	1.05267	0.18754	0.469574	0.515661	1.38535	0.0853104	1.40511	1.81732	0.823368	0.283671	0.845187	-0.517638	0.35275	0.0856272	0.160847	0.182021	0.296545	-0.0326618	0.353727	0.457888	-0.261412	0.0642551	0.442766
AIP	O00170	AH receptor-interacting protein	0.48755	0.400477	0.369902	1.27592	0.168028	1.22492	0.164728	0.130548	0.125644	2.63446	1.5655	0.1064	-0.0799745	0.180374	0.108421	0.179176	0.0444215	0.236338	0.0633303	-0.0871538	0.0581373	-0.18165	-0.66936	0.0853984
GTPBP1	O00178	GTP-binding protein 1	0.980128	1.35129	0.488502	1.41096	0.0522735	0.823308	0.0695976	0.3293	1.03804	0.393093	0.338626	1.32306	-0.155199	-0.395162	-0.217021	-0.566411	-0.0242748	-0.316631	-0.0262597	0.157511	-0.19691	-0.159269	0.133085	-0.428389
KCNK1	O00180	Potassium channel subfamily K member 1	NA	0.244147	0.0301246	0.0400027	NA	0.19448	0.872988	1.14393	0.0887549	0.000128531	0.911137	0.194953	NA	0.336644	0.029157	-0.0470441	NA	0.270576	-0.363803	-0.296606	0.164893	-0.000162443	0.594229	0.22585
LGALS9	O00182	Galectin-9	NA	0.92301	0.593001	NA	0.11267	0.842867	NA	0.810325	NA	0.26076	1.4839	0.783157	NA	0.207216	0.600195	NA	-0.363687	-0.264732	NA	-0.340005	NA	0.0656802	0.412251	-0.32729
STXBP3	O00186	Syntaxin-binding protein 3	0.201335	0.935352	0.0472477	1.56957	1.00726	0.332153	3.08266	0.317738	1.02185	0.484311	0.571704	0.0316945	0.0783679	-0.23573	0.0205504	-0.188794	0.208876	-0.0499287	0.161428	0.1063	0.187616	0.136859	0.17124	0.0076402
AP4M1	O00189	AP-4 complex subunit mu-1	0.778322	0.847937	0.401925	0.46891	0.0245912	NA	0.357237	0.400429	0.170358	0.0566253	0.33678	0.0420054	-1.10194	-0.450873	0.337807	-0.278621	-0.0178642	NA	-0.162461	-0.611629	-0.137341	0.132503	-0.404317	-0.0702572
ARVCF	O00192	Armadillo repeat protein deleted in velo-cardio-facial syndrome	NA	0.0696054	0.490867	0.362169	0.866649	0.15066	0.0406468	0.196435	0.16454	0.359303	0.136203	NA	NA	0.190149	-1.4865	-0.262243	0.239746	0.717945	-0.0572999	0.266574	0.200468	-0.184253	0.142632	NA
SMAP	O00193	Small acidic protein	0.0646779	0.569472	0.0904655	0.100193	0.0354088	0.484613	2.32426	2.2697	1.88404	0.130092	0.0235058	0.892756	-0.0599785	-0.453407	-0.0765743	-0.0729014	-0.0303974	0.170732	-0.490552	-1.05474	-0.480616	-0.0760511	0.0128269	0.396302
RAB27B	O00194	Ras-related protein Rab-27B	NA	0.430436	0.358651	0.726578	0.0225893	0.133322	NA	0.36041	0.298924	0.290467	0.098541	0.0937844	NA	0.463499	0.99216	0.433006	-0.00905609	-0.182729	NA	0.659616	-0.309024	0.422493	-0.106666	-0.238589
AP3B1	O00203	AP-3 complex subunit beta-1	0.0772427	1.85308	0.426717	0.0282425	0.624173	0.106536	0.714129	0.953253	1.02853	0.0323388	0.662082	1.7133	0.0417302	-0.178233	0.0562986	0.0124969	0.216459	-0.0368595	0.13951	0.576427	-0.0878652	0.0116653	0.232989	0.138271
SULT2B1	O00204	Sulfotransferase family cytosolic 2B member 1	1.08805	0.256973	0.0816152	NA	0.197542	0.507347	NA	0.630114	0.303249	0.448174	0.442106	0.703608	1.70183	-0.108157	0.0475801	NA	-0.121435	0.235397	NA	0.279454	-0.0866356	0.0965843	0.103093	0.217559
RHOD	O00212	Rho-related GTP-binding protein RhoD	0.459667	NA	NA	NA	NA	1.07612	NA	0.822876	0.241826	0.148005	0.261154	0.34869	0.505848	NA	NA	NA	NA	0.859326	NA	1.6788	0.536453	-0.419129	0.729095	1.53629
APBB1	O00213	Amyloid-beta A4 precursor protein-binding family B member 1	0.307664	NA	NA	NA	0.370233	NA	0.371285	NA	NA	2.02595	NA	NA	-0.17844	NA	NA	NA	-0.0845865	NA	-0.24787	NA	NA	-0.957631	NA	NA
LGALS8	O00214	Galectin-8	0.758691	0.219721	0.00640772	0.820408	0.987933	0.0941695	0.389773	0.834076	0.762685	0.10429	1.0189	0.586393	-0.358911	0.0468826	-0.00816695	-0.5451	0.292116	-0.0478058	-0.21916	-0.333866	-0.436619	-0.0992804	-0.264942	-0.377993
NDUFS8	O00217	NADH dehydrogenase [ubiquinone] iron-sulfur protein 8, mitochondrial	0.0365836	0.909393	2.40117	2.1305	0.329173	0.202922	0.361626	0.940659	2.253	0.725115	0.00138493	0.0367127	0.0265497	0.428719	0.50238	0.612859	0.225398	0.10303	0.247169	0.685094	1.64572	-0.105844	0.00114441	0.0427621
TNFRSF10A	O00220	Tumor necrosis factor receptor superfamily member 10A	0.66406	1.00949	0.941593	1.79563	NA	0.85035	0.0642089	0.0999671	0.138287	0.298833	0.665285	0.0515689	1.16462	0.718225	0.893368	0.691113	NA	0.855694	-0.0607386	-0.0510456	-0.0946868	-0.256943	0.317338	0.121456
NFKBIE	O00221	NF-kappa-B inhibitor epsilon	0.769694	0.686804	0.532559	1.71248	0.062017	0.272204	0.772211	0.291949	1.31359	0.89076	0.360353	4.04145e-05	0.642935	-0.331915	0.74523	1.74799	0.0766579	0.232764	0.455496	0.214947	0.540359	0.658524	0.257729	6.10352e-05
PSMD11	O00231	26S proteasome non-ATPase regulatory subunit 11	0.167612	0.108975	0.236461	0.0247774	0.0214368	0.767993	0.407091	1.27651	1.07612	0.0851632	0.554895	0.589097	0.0329793	-0.019385	-0.0453059	-0.00704384	-0.00550207	-0.104162	0.0518862	-0.258821	-0.174894	0.0186373	0.12996	-0.0608482
PSMD12	O00232	26S proteasome non-ATPase regulatory subunit 12	0.162785	0.368617	0.311137	0.0222331	0.107224	0.0162329	0.199685	1.28495	0.354136	0.104704	0.259175	0.193167	-0.0709006	0.243354	0.133868	-0.0136159	0.0813859	0.00895182	0.151951	0.703988	-0.183496	-0.0770645	0.147601	0.115953
PSMD9	O00233	26S proteasome non-ATPase regulatory subunit 9	0.20268	0.0208669	0.0629738	0.288365	0.564069	0.0842936	0.0849918	1.30394	0.911965	0.198944	0.900266	0.30865	0.0741158	0.00878716	-0.0354246	0.100979	0.14094	0.0490017	-0.0449912	-0.456352	0.235185	0.120388	-0.243909	0.118371
ATOX1	O00244	Copper transport protein ATOX1	1.10787	1.94754	0.152608	0.708444	0.225838	1.13095	0.668945	1.37864	0.545576	0.322033	1.77021	0.822975	-0.508554	-0.789303	-0.049544	-0.238022	0.080115	0.231951	-0.203972	-0.33224	-0.256823	-0.198338	-0.880548	-0.394899
MEN1	O00255	Menin	0.455576	0.588177	0.373559	1.57741	0.569562	0.601272	0.543371	0.225066	1.84543	0.153215	0.727411	0.698475	-0.0927852	-0.203065	-0.116653	-0.257809	0.0972528	-0.173161	0.196001	0.108619	-0.296193	0.0260811	-0.0774549	-0.198332
CBX4	O00257	E3 SUMO-protein ligase CBX4	0.647946	1.41475	0.217037	0.95342	0.0736896	0.315992	1.19363	1.4182	2.03798	0.986688	0.757713	1.64198	0.246862	-0.438445	-0.172168	-0.586585	-0.0409422	-0.215032	-0.160917	0.411644	-0.372201	-0.407393	-0.477287	-0.390351
WRB	O00258	Tail-anchored protein insertion receptor WRB	0.126405	0.15542	0.218302	0.323739	0.176038	0.170653	0.0254503	0.153492	0.593925	0.382308	0.0597841	0.328131	0.11925	0.24392	0.128094	0.336386	-0.0685263	0.189745	0.0325645	0.193334	0.453471	0.319078	-0.0403789	0.34677
PGRMC1	O00264	Membrane-associated progesterone receptor component 1	0.409065	0.150475	0.142104	0.16394	1.31945	0.0727315	0.28953	0.110053	0.228157	0.457901	0.492798	0.065008	-0.158934	-0.120004	-0.0417773	0.0679124	0.179003	-0.0343393	-0.091966	0.023763	-0.129211	0.210571	-0.218255	-0.0354614
SUPT5H	O00267	Transcription elongation factor SPT5	0.0480987	1.22709	0.114061	0.551319	0.0102115	0.341101	0.0551141	1.29738	1.60343	0.0193231	0.0550371	0.11791	0.0210546	0.248833	0.023962	0.14088	-0.00235748	0.0783857	0.0127188	0.13018	-0.316275	0.0037988	0.0173111	0.0461419
TAF4	O00268	Transcription initiation factor TFIID subunit 4	0.396197	1.08025	0.0272121	1.61886	1.73957	0.44737	0.773232	0.263869	0.832813	0.74945	0.0239589	0.286688	0.187349	0.422488	-0.0113115	0.608199	0.388987	0.203852	0.112015	0.121883	0.257999	0.308612	-0.0132395	0.0881109
DFFA	O00273	DNA fragmentation factor subunit alpha	0.712983	0.185989	0.308545	0.0275236	0.0783254	0.249828	0.913443	0.520092	0.28673	0.255721	0.157155	0.064771	0.31149	0.0836061	0.220338	-0.016791	-0.0853872	0.170314	-0.374627	-0.240726	0.266507	-0.0811501	-0.128879	0.0354907
RFXAP	O00287	Regulatory factor X-associated protein	0.916543	0.11015	0.574243	0.274341	0.562369	0.436543	0.0612616	0.220469	0.32856	0.156513	0.634953	0.354345	0.92875	0.127218	-1.3471	0.193134	0.555038	0.265017	-0.044775	-0.795405	0.15561	0.32616	0.365152	0.358573
HIP1	O00291	Huntingtin-interacting protein 1	0.328682	0.30605	0.106708	0.38233	0.117145	0.174951	0.0277824	0.241497	0.0157069	0.698319	0.0403224	0.251513	-0.451329	-0.28231	0.124796	0.15248	0.0595468	-0.210158	0.00926971	-0.365009	0.00656764	-0.229591	0.0187581	0.115431
CLIC1	O00299	Chloride intracellular channel protein 1	0.461366	0.516995	0.387224	0.0750828	1.30042	0.321698	0.0135511	1.00823	0.276489	0.011613	0.20133	0.343205	0.170741	-0.0964921	0.123543	0.020153	0.0798721	0.0917543	0.00720278	0.239113	-0.0995394	-0.00811831	-0.0415789	-0.178827
TNFRSF11B	O00300	Tumor necrosis factor receptor superfamily member 11B	NA	NA	NA	NA	NA	NA	NA	NA	NA	NA	NA	NA	NA	NA	NA	NA	NA	NA	NA	NA	NA	NA	NA	NA
EIF3F	O00303	Eukaryotic translation initiation factor 3 subunit F	0.0226098	0.0890335	0.185145	0.372237	0.647887	0.354137	0.145439	0.900806	0.14264	0.187739	0.268875	0.757845	-0.0259819	-0.0658251	0.0951239	0.148176	-0.26779	0.19324	-0.0671062	-0.401667	-0.0947399	0.0800559	0.0867023	0.316767
WWP2	O00308	NEDD4-like E3 ubiquitin-protein ligase WWP2	0.0575801	0.303156	0.302322	0.256718	0.00497788	1.27904	0.552881	1.32492	0.440239	0.0182505	0.305423	0.336547	0.0709807	0.0807686	-0.172433	-0.212664	0.00711377	-0.577975	0.258701	-0.651451	0.208877	0.0102908	0.265717	-0.236245
CDC7	O00311	Cell division cycle 7-related protein kinase	NA	NA	NA	NA	0.612076	NA	0.65049	NA	NA	NA	NA	NA	NA	NA	NA	NA	-0.680932	NA	-1.2953	NA	NA	NA	NA	NA
ARNTL	O00327	Aryl hydrocarbon receptor nuclear translocator-like protein 1	NA	0.122582	NA	NA	0.282154	0.0425238	NA	NA	NA	0.126921	0.283696	NA	NA	-0.0403957	NA	NA	0.108912	0.0523648	NA	NA	NA	0.239265	-0.162365	NA
PIK3CD	O00329	Phosphatidylinositol 4,5-bisphosphate 3-kinase catalytic subunit delta isoform	0.352043	0.0567814	0.317509	0.895958	0.48903	0.472488	1.81836	0.552728	0.103595	0.388534	0.458463	0.0364158	-0.731315	0.0897713	0.626917	0.463116	-0.291711	-1.88343	-1.36708	0.364498	0.213475	-0.652159	1.42873	-0.064819
PDHX	O00330	Pyruvate dehydrogenase protein X component, mitochondrial	0.465262	1.67805	0.730287	0.0062884	0.0230282	0.545155	0.0377492	0.252934	1.55121	0.912515	0.877029	0.141901	0.202103	0.569942	0.260933	0.00321452	0.00897916	0.21343	0.0233453	-0.196255	0.926414	0.324392	-0.383216	-0.124899
SULT1C2	O00338	Sulfotransferase 1C2	0.627639	0.989926	NA	1.40046	0.518503	NA	0.0885584	NA	NA	0.0409926	0.269173	0.555105	0.624241	0.394242	NA	-0.686745	-1.04055	NA	-0.386587	NA	NA	-0.199867	-0.237348	-0.785858
QSOX1	O00391	Sulfhydryl oxidase 1	1.46079	0.0410444	0.204098	0.436708	1.43526	0.381699	0.373847	0.228993	0.24845	0.0420738	1.64157	0.306654	-0.998235	0.0257963	0.772068	-1.56281	0.629916	0.10236	1.5537	-0.185174	-0.327955	-0.0702804	-1.22557	-1.26103
DCTN6	O00399	Dynactin subunit 6	0.296188	0.12836	0.395986	0.437785	0.65343	0.0175513	0.148171	0.272107	1.01758	0.0496546	0.51321	0.215764	-0.20595	-0.034544	-0.143243	-0.263631	0.375474	-0.00981649	-0.0503661	0.203112	-0.536592	0.0439917	-0.253913	0.131644
SLC33A1	O00400	Acetyl-coenzyme A transporter 1	0.702139	0.0105203	0.587461	0.633634	1.13078	0.296746	0.107183	1.52919	0.671939	0.703514	0.189216	0.0948351	0.493859	0.0134544	0.210249	0.395867	0.21137	0.297764	-0.0454229	0.717945	0.487896	0.281754	0.0680437	0.035806
WASL	O00401	Neural Wiskott-Aldrich syndrome protein	0.170383	0.591464	0.0332844	0.19656	0.077143	1.28175	0.161811	0.436392	0.333662	0.83649	0.835694	1.00166	-0.0684681	-0.163341	0.0156962	0.0391108	0.0178547	0.31811	-0.0272617	0.158504	-0.138039	-0.183963	-0.222274	0.288865
PDE2A	O00408	cGMP-dependent 3',5'-cyclic phosphodiesterase	NA	NA	NA	0.147906	0.827962	NA	NA	NA	NA	NA	NA	NA	NA	NA	NA	0.210432	-0.36636	NA	NA	NA	NA	NA	NA	NA
FOXN3	O00409	Forkhead box protein N3	0.341546	0.0865124	0.107148	0.00763546	NA	1.08541	0.634184	0.737778	0.176376	NA	NA	0.257912	0.638492	0.24559	-0.294557	-0.0147063	NA	0.751741	-0.3366	-1.3079	-0.265941	NA	NA	0.599557
IPO5	O00410	Importin-5	0.353151	0.278876	0.352114	0.571431	0.171321	0.780524	0.476317	0.61567	0.639532	0.306776	0.579108	0.948369	-0.0376504	-0.0902665	-0.0996005	0.179314	-0.0522855	-0.179605	0.190778	0.162635	-0.128458	0.0820649	0.109212	0.123614
POLRMT	O00411	DNA-directed RNA polymerase, mitochondrial	1.03877	0.506378	0.198175	0.783355	0.562795	0.229009	0.16662	1.4526	0.675772	0.130466	1.13379	0.443305	0.15627	0.863675	0.0810687	0.273376	0.366434	0.122276	0.0808277	0.989888	-0.442778	0.0689249	0.273775	-0.111786
EEF2K	O00418	Eukaryotic elongation factor 2 kinase	NA	1.47058	0.635644	1.17852	0.409505	0.08645	1.69909	0.907109	NA	NA	NA	0.646713	NA	-1.49495	1.28037	-0.724542	-0.285113	-0.0906111	-2.10375	-1.57499	NA	NA	NA	-1.82751
SAP18	O00422	Histone deacetylase complex subunit SAP18	0.0651253	0.299069	0.600129	0.282837	0.0682149	0.358067	0.519732	0.187696	0.32069	0.100672	0.316882	0.296777	0.057759	-0.241104	0.299511	-0.241015	0.0603682	0.293826	-0.362688	-0.142479	0.268267	-0.0860583	-0.0982246	0.21228
EML1	O00423	Echinoderm microtubule-associated protein-like 1	0.504335	1.03787	0.357986	0.548693	0.380114	NA	NA	0.168107	NA	1.2427	0.00847246	0.492139	-0.776965	2.69758	-1.31305	-1.12154	0.0965468	NA	NA	-1.31842	NA	0.935365	-0.0388646	-3.6282
IGF2BP3	O00425	Insulin-like growth factor 2 mRNA-binding protein 3	0.0976266	1.09701	0.185777	0.746543	0.126105	0.0940676	0.159259	0.899933	0.551415	0.210213	0.0902389	0.0675806	0.0518862	-0.524076	-0.100159	-0.381414	0.0633443	0.0438023	-0.103961	-0.388746	-0.246431	-0.103118	0.0538826	-0.0577043
DNM1L	O00429	Dynamin-1-like protein	0.144508	0.0133764	0.16937	0.290894	0.408279	1.13156	0.62264	0.827522	0.2276	0.259809	0.352356	0.254126	-0.0530472	0.00281334	-0.0515416	-0.156997	0.131009	-0.297289	0.13538	0.277193	-0.0731881	0.100264	0.168998	0.111423
RTCA	O00442	RNA 3'-terminal phosphate cyclase	0.814335	1.07158	0.0237979	0.467557	0.321581	0.173082	0.58888	0.085137	0.849949	0.945101	0.831981	0.115658	0.26474	-0.264197	-0.0151107	-0.153894	-0.0847225	-0.0913022	-0.175132	-0.0365416	-0.224046	-0.179548	0.14497	-0.0396131
PIK3C2A	O00443	Phosphatidylinositol 4-phosphate 3-kinase C2 domain-containing subunit alpha	0.0767708	0.234118	0.000738947	0.139348	0.00418756	0.0568469	0.0897298	0.638254	0.0235846	0.19961	0.110756	0.0711405	-0.0481752	0.211152	-0.000842094	-0.133767	0.0032622	-0.0350863	0.0966301	0.744796	-0.0288366	-0.143121	0.0754283	-0.0369892
PLK4	O00444	Serine/threonine-protein kinase PLK4	NA	NA	NA	NA	NA	NA	NA	NA	NA	NA	NA	NA	NA	NA	NA	NA	NA	NA	NA	NA	NA	NA	NA	NA
IFRD1	O00458	Interferon-related developmental regulator 1	1.32975	0.304384	0.277318	0.115496	0.133448	0.603546	0.884726	2.05403	NA	NA	0.559992	1.23101	1.09309	-0.382882	0.619611	-0.109973	0.114219	-1.0593	-1.40436	1.41403	NA	NA	0.563999	0.856055
PIK3R2	O00459	Phosphatidylinositol 3-kinase regulatory subunit beta	0.854528	0.413936	0.23246	1.01577	1.91735	0.522932	0.415769	0.471569	0.725527	0.847962	0.22488	1.3767	0.310779	0.262928	0.944039	-1.26563	0.121763	0.287569	0.300953	0.461225	0.238546	0.270612	0.225587	-0.990707
GOLIM4	O00461	Golgi integral membrane protein 4	0.631233	0.00351452	0.730817	0.0962911	0.406663	0.912266	2.06636	0.156019	0.269607	0.107301	0.736683	1.99672	-0.335791	0.00187429	-0.146239	-0.09152	0.196853	-0.232159	-0.372732	-0.0922419	-0.110436	-0.0307741	-0.442182	0.438315
MANBA	O00462	Beta-mannosidase	0.735994	0.0829277	0.335508	0.0624756	1.0662	0.646118	0.165586	0.460004	0.210392	0.656815	0.749361	0.162917	-0.252111	0.0438112	0.185664	0.0873508	0.306791	0.475744	0.355129	0.161367	-0.077865	-0.422355	-0.345233	0.110928
TRAF5	O00463	TNF receptor-associated factor 5	NA	0.558511	0.0699375	NA	NA	NA	0.257182	NA	NA	0.381679	0.2632	NA	NA	-0.280361	-0.26822	NA	NA	NA	-0.604986	NA	NA	0.694024	-0.263556	NA
AGRN	O00468	Agrin	1.78385	0.156581	0.587265	1.00174	1.70221	0.229559	0.0619842	0.216651	2.20972	1.8624	1.25936	2.03963	-0.900867	-0.0655384	-0.199788	-0.516056	0.586194	0.143816	-0.0394532	-0.115033	-1.00466	-0.926476	-0.506465	-0.814212
PLOD2	O00469	Procollagen-lysine,2-oxoglutarate 5-dioxygenase 2	1.36104	2.50585	0.684952	0.0243404	0.00406185	0.537124	0.0293006	NA	NA	0.488379	3.48191	0.198668	-0.278791	-0.965251	0.42029	0.0204999	-0.0034771	0.153789	-0.050714	NA	NA	0.0968399	-1.19696	0.158173
MEIS1	O00470	Homeobox protein Meis1	NA	NA	NA	NA	NA	NA	NA	NA	NA	NA	NA	NA	NA	NA	NA	NA	NA	NA	NA	NA	NA	NA	NA	NA
EXOC5	O00471	Exocyst complex component 5	1.26454	0.328935	0.32187	0.720483	0.294878	0.0881285	2.20609	1.46787	0.231045	0.332247	1.9734	0.292264	0.292601	0.127797	0.105427	0.268246	0.102599	0.0490742	0.538253	0.367092	0.0837564	0.146398	0.513367	0.070659
ELL2	O00472	RNA polymerase II elongation factor ELL2	NA	NA	NA	NA	NA	NA	1.52017	NA	NA	NA	NA	NA	NA	NA	NA	NA	NA	NA	-0.35954	NA	NA	NA	NA	NA
BTN3A3	O00478	Butyrophilin subfamily 3 member A3	NA	0.361945	NA	NA	0.606877	0.1294	0.0176784	0.175667	0.0308151	0.985381	NA	0.361321	NA	0.36301	NA	NA	0.142809	-0.0513624	-0.0126015	0.126218	0.0264724	0.42881	NA	0.347351
HMGN4	O00479	High mobility group nucleosome-binding domain-containing protein 4	NA	NA	NA	0.117549	NA	0.41791	NA	NA	0.211856	0.00355488	0.856493	0.325229	NA	NA	NA	-0.24125	NA	0.777681	NA	NA	0.65485	-0.00661437	-0.888481	0.643113
NDUFA4	O00483	Cytochrome c oxidase subunit NDUFA4	1.69917	0.168619	1.9162	2.39332	0.644617	0.162312	2.58586	0.592871	2.33	1.86856	1.79583	1.99387	-0.490162	-0.0934664	-0.439215	-0.494946	-0.228512	-0.0719376	-0.651698	-0.420164	-0.443873	-0.850497	-0.722968	-0.569377
PSMD14	O00487	26S proteasome non-ATPase regulatory subunit 14	0.0813019	0.185249	0.1754	0.215858	0.211795	0.0830745	0.211833	0.212281	0.622741	0.166152	0.109598	0.027979	0.0610205	0.272167	0.126306	0.154833	0.164085	0.0724322	0.237071	0.253496	0.419065	0.157775	0.104214	-0.0428193
ZNF593	O00488	Zinc finger protein 593	0.239184	0.386615	0.474804	0.0634754	0.478701	0.4588	0.984752	1.48346	1.64075	0.581158	1.87524	0.140585	-0.180288	-0.506876	-0.493415	-0.0791143	0.475697	-0.350524	-0.313802	-0.820057	-1.43137	-0.259465	-1.94342	-0.178833
BIN1	O00499	Myc box-dependent-interacting protein 1	0.205627	0.367148	0.367999	0.2629	0.0127119	0.188725	0.376437	0.453385	0.00380668	0.053117	0.0632682	0.356923	-0.0737311	-0.228521	-0.237721	-0.184105	0.00903066	0.0861766	-0.164521	-0.134386	0.00362015	-0.0461458	-0.0380414	0.282728
KPNA3	O00505	Importin subunit alpha-4	0.594251	0.942886	0.0294526	0.7865	0.0128192	0.527139	0.578774	0.448092	0.458653	1.193	2.52693	0.606352	0.0962067	0.421932	0.0141322	0.320403	-0.00661087	-0.17524	0.187698	0.166567	0.189693	-0.13621	0.273706	0.117318
STK25	O00506	Serine/threonine-protein kinase 25	0.0581786	0.104456	0.00571103	0.640751	0.291729	0.319062	0.177672	0.68135	0.618371	1.96941	0.972315	0.53716	0.070783	0.0628643	0.0021553	0.361651	0.136364	0.230145	0.0482095	-0.25705	-0.309387	-0.411948	-0.365158	1.95049
USP9Y	O00507	Probable ubiquitin carboxyl-terminal hydrolase FAF-Y	0.741477	0.264932	0.28706	0.0179707	0.061294	0.256277	0.301815	0.798492	1.08634	1.62194	0.594001	0.382871	0.28277	-0.118148	0.101314	0.0135454	-0.0299638	0.141295	0.101465	0.509686	0.342647	0.265982	0.23884	0.163432
BCL9	O00512	B-cell CLL/lymphoma 9 protein	0.494445	0.172692	0.625372	0.0935308	0.129677	0.163278	0.0340223	1.62338	0.659423	0.0921057	0.260428	0.321609	0.224759	-0.296386	0.492821	0.292882	-0.0838753	0.153731	0.0177266	-0.822951	-0.736086	0.0530526	0.207922	0.218598
LAD1	O00515	Ladinin-1	0.624727	0.096011	0.119623	0.318162	0.732752	0.134102	NA	0.100766	0.107508	0.043369	0.0891349	0.303858	0.451842	-0.100263	0.140319	0.251303	-2.16604	0.0997397	NA	-0.0845814	0.12031	0.0335147	0.071572	0.204404
FAAH	O00519	Fatty-acid amide hydrolase 1	0.167156	0.168691	0.967082	0.00495503	NA	2.71068	0.00168623	0.494125	0.514423	0.546299	0.695471	0.608908	0.118407	0.102461	1.18998	0.00305271	NA	-0.435263	0.00265932	0.100257	0.293012	0.230617	0.267988	0.45027
KRIT1	O00522	Krev interaction trapped protein 1	0.170822	0.165271	0.0268486	0.482813	0.427727	0.617945	0.601716	0.717389	0.178561	0.0570363	0.478766	0.0724685	0.295862	1.134	0.0531152	1.44129	-0.415867	1.31651	0.502026	-1.38115	0.271832	0.156624	0.41604	0.352144
VWA5A	O00534	von Willebrand factor A domain-containing protein 5A	NA	0.310994	NA	NA	NA	0.112293	0.104923	NA	0.054049	NA	NA	NA	NA	0.117957	NA	NA	NA	-0.0548407	-0.157144	NA	0.116969	NA	NA	NA
PES1	O00541	Pescadillo homolog	0.0223979	0.846598	0.269715	1.37739	0.150301	1.36248	2.33152	0.621237	0.0881643	0.0164753	0.0896691	0.736644	-0.0172914	0.549426	-0.198406	-0.661395	0.0646648	-0.451573	0.275421	0.317649	-0.0639776	0.0130342	-0.0219924	-0.266654
EBAG9	O00559	Receptor-binding cancer antigen expressed on SiSo cells	0.608824	0.861418	0.458931	0.0671941	NA	0.280614	0.673132	1.69976	0.00577593	0.00109183	0.305614	0.407297	0.285402	-0.440132	-0.310631	-0.0508874	NA	-0.24909	-0.461905	-0.23717	-0.00480143	-0.00141398	-0.136309	-0.308332
SDCBP	O00560	Syntenin-1	1.04148	1.30535	1.06906	0.0585493	0.157918	1.17514	0.601244	1.47915	0.654626	0.383746	1.31842	0.764479	-0.62277	-0.421016	-0.786432	-0.0369708	-0.0821292	-0.486444	-0.437813	-0.757252	-0.28535	-0.284376	-0.881164	-0.305613
PITPNM1	O00562	Membrane-associated phosphatidylinositol transfer protein 1	0.123184	0.114347	0.364939	0.158224	0.194082	0.258157	0.0920402	0.561839	0.517049	0.517556	0.814175	0.583627	0.151394	-0.378326	1.28836	0.579154	0.390335	-0.666788	-0.201262	0.760113	0.856735	0.309743	0.471169	-0.837471
MPHOSPH10	O00566	U3 small nucleolar ribonucleoprotein protein MPP10	0.52515	1.22525	0.834794	0.583416	0.217955	0.383921	0.208302	0.0815912	1.42925	0.199977	0.162524	0.28433	0.313652	0.616499	0.350881	0.36295	0.147621	0.255935	0.131958	-0.0448723	0.622175	0.134987	0.12681	0.193966
NOP56	O00567	Nucleolar protein 56	0.0369716	1.09965	0.773695	0.803583	0.0570973	0.514414	0.19193	0.705187	0.364383	0.970964	1.35341	0.162075	-0.0236537	0.452569	0.149332	-0.259594	0.0349191	-0.21649	-0.0479813	0.236215	0.155464	0.261131	0.270319	-0.115829
DDX3X	O00571	ATP-dependent RNA helicase DDX3X	1.42743	0.444645	0.909808	1.19469	0.56027	1.72428	0.0202245	0.401506	2.85854	1.89619	3.47433	0.091811	-0.340913	0.176273	-0.209625	-0.378492	-0.0861244	-0.407831	0.00995255	-0.0269566	-0.426067	-0.307885	-0.445761	-0.0471376
RNASET2	O00584	Ribonuclease T2	0.435812	0.0843533	0.419276	0.561815	0.291414	0.521888	0.62908	0.472158	1.62311	0.569224	1.81856	0.0312512	-0.23051	-0.0843229	0.159438	0.266532	0.172928	0.325665	-0.222575	0.368568	0.568913	-0.378515	-0.74444	-0.0281671
PODXL	O00592	Podocalyxin	1.50566	0.370076	0.0473303	0.0345336	0.369088	0.329836	0.0141604	0.781174	1.06738	0.381956	1.50069	0.220512	-0.504562	0.420133	0.0145016	0.0070165	0.106627	-0.214659	-0.00822226	-0.23087	0.188753	-0.0650813	-0.478009	-0.10244
CYR61	O00622	Protein CYR61	1.87133	NA	NA	0.425217	0.72858	0.136425	0.0897548	0.448431	0.471569	0.314765	NA	0.131091	0.816537	NA	NA	-0.656599	-0.578558	0.0682472	0.0356185	1.70488	0.289818	-0.3297	NA	-0.13519
PIR	O00625	Pirin	0.53121	0.753297	0.292016	0.608573	2.36364	0.0087552	0.200925	0.546901	0.268096	0.734442	0.298255	0.0278662	0.312881	-0.281392	-0.248654	0.396633	-0.882996	-0.00655778	-0.435083	-0.299581	-0.128006	0.446245	0.310874	0.0316544
PEX7	O00628	Peroxisomal targeting signal 2 receptor	0.215858	0.819363	0.17326	0.197559	0.423407	0.278065	0.722878	0.218151	0.121615	0.226749	0.490838	0.508543	-0.148145	-0.191996	0.201202	0.229818	-0.498523	0.510434	0.926935	0.179617	-0.102504	0.148496	0.325925	0.510544
KPNA4	O00629	Importin subunit alpha-3	0.140728	0.857107	0.327499	0.0789431	1.25012	0.255297	0.218789	0.33224	1.2496	0.0187366	0.808198	1.00383	0.0622145	0.268988	0.0845197	-0.039484	-0.213942	-0.054753	-0.0850093	-0.29415	-0.219764	0.0126623	0.164307	0.212748
TRIM38	O00635	E3 ubiquitin-protein ligase TRIM38	0.198547	1.91745	0.0763387	0.407997	1.12596	0.319141	0.0370536	0.133967	NA	0.22209	0.567573	0.796668	-1.21161	-1.01949	-0.101435	-1.02879	0.645292	0.127074	-0.017609	-0.128734	NA	0.259267	-0.239702	-0.545561
NFIB	O00712	Nuclear factor 1 B-type	NA	NA	1.45961	0.852547	NA	0.38118	0.0898587	0.0823103	1.09473	0.0784631	0.257815	0.164656	NA	NA	-0.454188	-0.559457	NA	-0.768637	-0.0868041	0.0909058	-0.40214	0.0567366	-0.169977	-0.500145
E2F3	O00716	Transcription factor E2F3	0.546732	0.460385	0.450074	0.226901	0.612755	0.561023	0.0426615	0.606957	0.402994	0.150599	0.237424	0.184419	-1.26807	0.784555	-0.326445	-0.484447	-0.607388	-0.305479	0.046435	-1.17232	0.395701	-0.248757	0.994541	0.280318
PPP6C	O00743	Serine/threonine-protein phosphatase 6 catalytic subunit	0.317186	0.0217049	0.161187	0.245254	0.404707	0.0121781	0.389747	0.254836	1.22696	0.388513	0.0388951	0.0352412	-0.260454	-0.0198237	0.294898	0.176792	0.213296	0.00945727	-0.264242	0.254717	-0.510249	-0.230236	0.0240517	0.0361907
NME4	O00746	Nucleoside diphosphate kinase, mitochondrial	0.541958	0.621639	0.227319	1.13197	0.223834	0.0434365	0.632685	0.360387	1.49164	0.108233	0.248245	0.255126	0.27863	1.0189	-0.31779	0.854661	0.187246	-0.0674734	0.458581	0.610235	0.933567	-0.38758	0.32143	0.459715
CES2	O00748	Cocaine esterase	0.236159	NA	0.173822	0.470666	0.444725	0.0355936	0.0822522	0.318426	1.29538	NA	2.05464	0.637486	0.190087	NA	0.125092	-0.392983	0.446882	0.0203253	-0.0958767	0.257052	0.59683	NA	0.530804	0.473209
PIK3C2B	O00750	Phosphatidylinositol 4-phosphate 3-kinase C2 domain-containing subunit beta	0.49004	0.427881	0.294431	1.81653	0.50598	1.15938	0.363223	1.80307	0.152598	0.352173	0.225617	0.218881	0.696258	-0.408004	-0.218513	-0.646813	1.47316	-0.306111	0.814322	0.308283	-0.0821517	0.599613	-0.0470371	-0.189846
MAN2B1	O00754	Lysosomal alpha-mannosidase	0.083307	0.294011	0.264112	1.01777	0.763149	0.216001	0.243289	0.359366	0.707393	0.724477	0.691068	0.278847	0.043918	0.103547	0.227056	0.382085	0.300848	0.104508	-0.125925	0.104406	0.370674	0.41766	0.115994	0.145175
FBP2	O00757	Fructose-1,6-bisphosphatase isozyme 2	0.498701	0.105425	0.894118	0.477476	NA	0.790982	NA	0.0687954	0.187734	0.679743	1.01521	0.0415744	0.148049	0.0715466	0.134913	-0.123533	NA	-0.392274	NA	0.0713844	0.0971317	0.143534	0.177563	-0.049846
UBE2C	O00762	Ubiquitin-conjugating enzyme E2 C	1.02553	NA	0.044392	NA	0.29538	0.667433	1.16386	2.89408	1.05025	0.791824	0.906744	NA	-0.675919	NA	0.033392	NA	-0.20124	0.71398	-0.791373	-1.03618	-1.15743	-0.196316	-1.05775	NA
PDXK	O00764	Pyridoxal kinase	0.377463	0.276559	0.102262	0.135782	0.492548	0.820873	0.439966	0.17165	1.44253	0.141275	0.234448	0.650186	-0.504612	0.684755	-0.0762647	-0.493709	-1.11531	-1.12651	1.62805	0.349127	0.665646	0.173115	0.199077	0.358996
SCD	O00767	Acyl-CoA desaturase	0.177772	0.0546321	0.00462063	0.0477627	0.0770588	0.145741	0.374919	0.366941	0.893802	0.328301	1.65665	0.136441	0.181757	0.214937	0.00664012	0.135368	-0.0610828	0.436455	1.24909	-0.478844	1.25634	0.357158	1.56028	-0.273514
CLDN4	O14493	Claudin-4	0.441017	0.297713	1.34563	0.0658338	NA	0.160686	NA	0.143549	0.564627	0.352674	0.338275	0.25063	0.330357	0.247375	-0.638405	-0.055748	NA	-0.106042	NA	0.177147	-0.307108	-0.294834	-0.312483	-0.0542304
PLPP1	O14494	Phospholipid phosphatase 1	0.000379989	NA	1.01264	0.360988	0.0170771	0.46921	0.18157	0.0818537	0.071642	0.502686	0.204407	0.0894417	0.000249863	NA	0.553545	0.469696	-0.019839	-0.267043	-0.0947517	0.0874877	0.0926059	0.509193	-0.279407	-0.0724319
PLPP3	O14495	Phospholipid phosphatase 3	0.132617	1.14362	NA	0.264569	0.0360873	0.957268	0.0963132	NA	NA	0.125555	0.461146	0.160506	0.103721	0.524626	NA	0.776604	-0.0190493	-0.22522	-0.0797958	NA	NA	-0.123975	-0.340363	-0.107236
ARID1A	O14497	AT-rich interactive domain-containing protein 1A	0.432343	0.286561	0.167352	0.384412	0.414469	0.364907	0.0442093	0.381391	0.206078	0.0910343	0.205733	0.469636	-0.407691	-0.176248	0.272208	-0.626023	0.455036	0.377846	-0.11598	-0.447684	0.205596	0.115479	0.340058	0.528138
SOCS2	O14508	Suppressor of cytokine signaling 2	1.3979	NA	0.18755	0.57992	0.238478	NA	NA	NA	NA	0.0707711	NA	0.100593	0.95534	NA	0.212285	0.484334	0.343628	NA	NA	NA	NA	0.129488	NA	0.0973056
NCKAP5	O14513	Nck-associated protein 5	NA	0.188106	NA	NA	NA	NA	NA	NA	NA	NA	NA	NA	NA	-0.192452	NA	NA	NA	NA	NA	NA	NA	NA	NA	NA
CDK2AP1;CDK2AP2	O14519;O75956	Cyclin-dependent kinase 2-associated protein 1;Cyclin-dependent kinase 2-associated protein 2	0.502667	NA	NA	0.0804847	0.798868	0.312968	0.272729	NA	NA	NA	NA	NA	-0.683137	NA	NA	-0.165643	0.560815	-0.153442	-0.703751	NA	NA	NA	NA	NA
SDHD	O14521	Succinate dehydrogenase [ubiquinone] cytochrome b small subunit, mitochondrial	0.970783	0.239567	0.00558141	0.32632	0.999048	0.600327	0.115515	1.0222	0.990562	0.335795	0.0636314	0.0962774	0.351283	-0.102303	0.00566101	0.324071	-0.78988	0.166643	0.0996529	0.603817	0.481901	-0.163104	-0.0902418	0.0451463
C2CD2L	O14523	Phospholipid transfer protein C2CD2L	NA	NA	NA	NA	0.237464	0.582731	0.0784674	NA	NA	NA	0.154806	0.422007	NA	NA	NA	NA	-0.27774	-0.826254	-0.219562	NA	NA	NA	-0.67937	-2.04758
NEMP1	O14524	Nuclear envelope integral membrane protein 1	0.104879	0.346952	0.00851417	0.386909	0.970894	0.0317494	0.22772	0.305195	0.0795225	0.707378	0.85259	0.546781	-0.0497093	0.527406	-0.0124407	0.583933	0.148779	-0.0173674	-0.110333	-0.115645	-0.118501	0.247715	-0.39506	0.312569
CUX2	O14529	Homeobox protein cut-like 2	1.29852	0.348814	0.485179	0.350695	0.532912	0.107463	0.0626753	0.0100966	0.130317	0.1546	0.245767	0.941122	0.674249	-0.483398	0.240042	0.126773	-0.471029	0.125771	0.0477997	-0.00961558	-0.0791871	0.269	0.207393	-0.263713
TXNDC9	O14530	Thioredoxin domain-containing protein 9	0.179667	0.152502	0.380945	1.9266	0.571128	0.131547	0.0435241	0.397969	0.188676	0.133742	0.382128	1.18022	-0.0890001	-0.0658248	0.147485	0.698853	-0.157276	0.0321665	0.00830046	-0.277983	0.254779	0.0793533	0.131212	0.462633
DPYSL4	O14531	Dihydropyrimidinase-related protein 4	NA	NA	NA	NA	0.362752	NA	NA	NA	NA	NA	NA	NA	NA	NA	NA	NA	-0.480554	NA	NA	NA	NA	NA	NA	NA
SOCS6	O14544	Suppressor of cytokine signaling 6	0.887861	0.0604293	0.316429	NA	NA	NA	0.230261	NA	0.122619	0.0585963	NA	NA	0.535062	0.238691	0.399633	NA	NA	NA	0.232934	NA	0.110956	-0.122849	NA	NA
TRAFD1	O14545	TRAF-type zinc finger domain-containing protein 1	0.297738	1.25959	0.0353318	0.821536	0.0322465	0.711634	1.107	0.951146	0.921614	0.917413	0.0769529	0.155624	-0.184644	-0.665005	0.048892	-0.599403	-0.024991	0.415398	-0.749095	-0.459819	-0.936748	-0.832825	-0.0630188	-0.118703
COX7A2L	O14548	Cytochrome c oxidase subunit 7A-related protein, mitochondrial	0.721785	1.34213	0.387489	0.107554	1.22986	0.295619	0.442796	2.45665	0.111621	0.358903	1.47808	0.594312	-0.371002	-0.33215	-0.176961	-0.111069	-0.621125	-0.157977	-0.118874	-0.688716	-0.0700989	-0.176115	-0.433722	-0.482509
GAPDHS	O14556	Glyceraldehyde-3-phosphate dehydrogenase, testis-specific	0.307193	0.329207	0.0835892	0.568427	0.465038	0.300389	0.505332	0.392045	0.48654	0.105793	0.292779	0.248084	0.727862	-1.52744	0.0496877	-0.31385	-3.04406	0.150908	1.46114	-1.86679	-0.100215	0.0477924	-0.170936	0.865121
NDUFAB1	O14561	Acyl carrier protein, mitochondrial	0.287456	0.177178	0.20501	0.304579	0.101717	0.197346	0.607491	0.394429	0.0906756	0.47965	0.0545499	0.398147	-0.31263	-0.221331	0.32487	-1.05622	0.132524	0.264472	-0.592838	-0.553226	-0.2308	-0.692146	-0.0874882	-0.291285
UBFD1	O14562	Ubiquitin domain-containing protein UBFD1	0.570075	0.171967	0.301898	0.527012	0.163561	1.13265	0.658004	0.338372	0.494749	1.04337	0.25601	0.870009	0.0541693	-0.0313727	0.0871169	0.239375	0.0875746	0.183987	0.0794506	-0.170162	0.166849	0.244844	-0.0642802	0.243107
CYB561D2	O14569	Cytochrome b561 domain-containing protein 2	1.24598	0.383733	0.0343231	0.59808	0.155877	0.741018	0.6474	0.691761	NA	NA	0.526444	0.0509843	-0.643703	1.11304	-0.056447	0.850626	0.274942	-0.768203	0.619978	0.621358	NA	NA	-0.605692	-0.112089
CIT	O14578	Citron Rho-interacting kinase	1.1863	0.356805	0.298071	1.55949	0.0560281	0.0646868	0.421417	0.874855	1.22562	0.960348	0.685325	0.389215	-0.526196	-0.123546	-0.24894	-0.789607	-0.0150204	-0.0474917	-0.167856	-0.602939	-0.518778	-0.401834	-0.293348	-0.154937
COPE	O14579	Coatomer subunit epsilon	0.352152	2.07377	1.53096	1.32477	0.191521	0.460504	0.162687	1.15989	0.0802035	0.293341	0.271703	0.479856	0.130899	0.669625	0.47415	0.903728	-0.132096	0.353902	0.10231	0.360999	-0.0655613	0.234093	-0.151099	0.48373
EIF1AY	O14602	Eukaryotic translation initiation factor 1A, Y-chromosomal	0.22759	0.563851	0.200651	1.05505	0.123784	0.0720712	0.678358	0.732084	0.243142	0.0802844	0.365719	0.243327	-0.234874	-0.466393	0.0863342	0.692812	0.0944455	-0.0749849	0.166524	-0.61669	0.130288	-0.0890986	0.216583	0.250039
CDC42EP2	O14613	Cdc42 effector protein 2	1.42469	NA	1.74981	0.237594	0.790201	0.0914985	0.471015	1.76203	1.07078	1.61653	0.168945	0.833875	-0.266722	NA	-0.714313	-0.21008	-0.234004	0.0356703	-0.15163	-0.738765	-0.442789	-1.09493	-0.764691	0.273328
AP3D1	O14617	AP-3 complex subunit delta-1	0.116928	0.120915	0.243466	1.10899	0.541469	0.862254	0.119581	0.311647	0.938753	0.233609	0.848609	0.362461	-0.0374597	-0.0838083	0.145277	-0.337872	0.307922	-0.281234	0.203892	0.265135	-0.381729	0.12061	-0.08907	-0.25112
CCS	O14618	Copper chaperone for superoxide dismutase	0.0580788	0.112545	0.248633	0.0418229	0.785173	0.423287	0.367508	0.00565324	0.277944	0.125706	0.134536	0.342867	0.0481644	0.0331612	0.127256	0.0357755	0.31343	0.254082	0.269322	0.00554403	0.105265	0.0767053	-0.0923589	0.224173
ZNF195	O14628	Zinc finger protein 195	0.449248	NA	0.0340536	0.150078	0.686266	0.0435149	NA	0.710186	NA	0.352281	0.014783	0.150366	0.340033	NA	0.0918692	-0.340234	-0.992877	-0.0592834	NA	-1.85225	NA	1.067	-0.0711961	0.245578
ABLIM1	O14639	Actin-binding LIM protein 1	0.206447	0.678469	0.169859	0.163001	0.450668	1.58258	0.166465	0.561294	0.517689	0.130075	0.442412	0.724966	-0.197824	0.464242	-0.11018	0.134714	-0.350661	0.558396	-0.0583232	0.235755	0.680182	0.0916691	-0.244094	0.367757
DVL1	O14640	Segment polarity protein dishevelled homolog DVL-1	0.234069	3.19142	0.33977	0.0667975	0.490301	0.0224272	1.65413	0.132349	0.425595	0.720493	0.115468	0.139698	-0.670321	1.81109	-0.397137	0.092481	-0.572627	-0.0857385	-1.55065	0.314286	-0.385566	-0.647829	-0.146502	0.577902
DVL2	O14641	Segment polarity protein dishevelled homolog DVL-2	0.020579	0.0962138	0.0209894	0.935242	0.610798	0.226568	1.11982	0.169231	0.72514	0.683801	0.489034	0.127064	0.00799815	0.125257	0.0158933	-0.346586	-0.30166	0.145861	-0.508956	-0.0876522	-0.40107	0.288649	-0.143347	0.0658175
CHD1	O14646	Chromodomain-helicase-DNA-binding protein 1	0.245971	0.0145904	0.164587	1.04479	0.259561	0.602657	0.351122	0.195783	1.25493	0.776865	0.0611138	0.448849	0.0981716	0.0113281	0.0802304	-0.764496	0.148844	0.383915	0.205178	0.14278	-0.791293	-0.376141	-0.0385831	-0.308115
CHD2	O14647	Chromodomain-helicase-DNA-binding protein 2	0.461985	0.566958	0.124478	2.08926	0.634395	0.869272	0.81605	0.445013	0.338489	0.621688	0.575868	0.354247	0.336931	0.241748	-0.415599	-1.04448	0.325598	-0.256474	-0.241636	0.230233	1.74956	-0.408804	0.307916	-0.133806
GOSR2	O14653	Golgi SNAP receptor complex member 2	0.239883	1.13549	0.0405248	NA	0.482175	0.0770418	0.479962	0.0685892	0.683031	0.605382	0.333495	0.239492	-0.290029	-1.86584	0.144977	NA	-0.581657	-0.021232	-0.738612	-0.0885509	0.429034	0.732938	-0.610646	0.48667
TOR1A	O14656	Torsin-1A	0.315159	0.796351	0.66637	0.341062	0.321612	0.0925051	0.903247	0.942447	0.372395	0.184969	0.658221	0.336597	0.226002	0.477195	0.356681	0.258945	0.170591	0.0770995	0.44414	0.41298	0.265933	0.161751	0.291846	0.207476
TOR1B	O14657	Torsin-1B	0.00952841	1.01914	0.0151931	0.185516	0.132089	0.162613	0.461665	0.233956	0.283045	0.161989	0.0732376	0.0896046	-0.00586987	0.351679	-0.00930691	0.232264	0.0748135	0.0869147	0.288355	0.121483	0.177998	0.116358	-0.0517076	-0.0476487
STX16	O14662	Syntaxin-16	0.460625	0.505273	0.0496504	0.522611	0.694225	0.164786	1.00199	0.382898	0.653653	0.422272	0.728521	0.153526	0.336696	0.328096	-0.0893822	0.702763	0.354087	0.106402	0.55117	0.266904	0.551251	0.361805	0.438679	-0.118432
ADAM10	O14672	Disintegrin and metalloproteinase domain-containing protein 10	0.0605529	0.223097	0.236162	0.600242	0.00391848	0.419797	0.265687	0.0781233	0.15132	0.277941	0.288449	0.177975	-0.041015	-0.133219	-0.125594	-0.357414	-0.00269731	-0.206196	-0.129815	-0.0400372	-0.112048	0.2096	-0.202958	-0.101241
ABCD4	O14678	ATP-binding cassette sub-family D member 4	0.234636	0.494954	0.186536	0.185052	0.0795324	0.270814	0.324508	0.616577	0.230234	0.105303	0.340013	0.167545	-0.411952	1.59349	0.481872	0.594241	-0.13307	0.607719	-0.765801	0.615562	-0.597127	-0.123778	1.84356	0.241397
EI24	O14681	Etoposide-induced protein 2.4 homolog	0.169261	0.663678	0.755354	0.234809	1.13104	0.0398134	0.0317559	1.66539	0.0145593	0.671316	0.0322754	0.0575438	0.0712897	0.298666	-0.354205	0.166498	-0.369696	-0.0140921	0.0203075	-0.398092	0.0034523	0.142517	-0.0151679	-0.0730247
ENC1	O14682	Ectoderm-neural cortex protein 1	1.16626	0.0346513	0.843084	0.885537	7.99124e-06	NA	1.34841	NA	0.525811	0.330388	0.386438	0.400851	2.28728	0.15733	3.35816	2.18416	-4.06901e-05	NA	2.14053	NA	-1.29004	1.58183	2.53837	2.10053
TP53I11	O14683	Tumor protein p53-inducible protein 11	0.427653	NA	0.0830228	0.438422	NA	1.11265	0.02439	0.887478	0.201828	1.47212	0.623792	0.91632	-0.4823	NA	0.0578419	-0.507317	NA	0.239371	-0.0513865	-0.258933	0.284791	0.626841	-0.152976	-0.541236
PTGES	O14684	Prostaglandin E synthase	0.62102	0.286119	0.977219	0.0248029	NA	0.114337	NA	0.337449	NA	0.408225	0.472658	0.470905	0.883345	0.319638	-0.461629	-0.0170034	NA	0.112951	NA	-0.331237	NA	0.400343	0.198149	-0.366509
KMT2D	O14686	Histone-lysine N-methyltransferase 2D	0.222502	1.15381	0.137639	0.055756	1.00677	0.507392	0.275623	0.347861	0.436344	0.385153	0.0886732	0.0388668	0.144979	-0.448597	0.128343	0.355973	0.366356	0.406888	1.2607	-0.243008	1.55399	0.253434	0.0746686	-0.0358594
ITGB1BP1	O14713	Integrin beta-1-binding protein 1	NA	NA	0.15822	0.215476	0.606698	0.200376	0.582529	0.0402729	0.379302	NA	1.11174	NA	NA	NA	0.434133	0.603581	-0.27602	-0.16123	-0.466916	0.0345656	0.744802	NA	-0.787466	NA
RGPD8	O14715	RANBP2-like and GRIP domain-containing protein 8	NA	NA	NA	NA	NA	0.130439	NA	NA	NA	NA	NA	NA	NA	NA	NA	NA	NA	0.242809	NA	NA	NA	NA	NA	NA
APAF1	O14727	Apoptotic protease-activating factor 1	0.032794	0.1771	0.125416	0.235226	0.1418	0.187834	0.0114738	0.223665	0.466954	0.0223785	1.01627	0.882103	0.0718171	-0.307261	-0.228598	-0.615496	0.0926666	0.352015	0.0162551	0.267767	-0.728309	-0.0644871	-0.871904	-0.973518
RIOK3	O14730	Serine/threonine-protein kinase RIO3	0.0475626	0.396143	0.0244997	0.372577	0.122114	1.21013	0.276761	0.5902	0.320868	0.0986667	0.0359123	0.133134	-0.112255	-0.55295	0.0892824	0.720299	-0.364765	-0.957137	-0.509211	-0.647139	-1.07329	0.720648	0.108814	-0.50595
IMPA2	O14732	Inositol monophosphatase 2	1.75855	1.24778	0.0399303	0.0179107	NA	NA	0.121308	0.366601	0.244695	0.313658	0.847378	0.0474023	-0.415619	-0.503789	-0.0220985	-0.00956345	NA	NA	0.0527534	0.189299	-0.0807921	0.324309	0.29329	-0.00822512
MAP2K7	O14733	Dual specificity mitogen-activated protein kinase kinase 7	0.252018	0.0587532	0.100122	1.58319	0.00749961	0.0252946	0.143654	1.09494	NA	0.0226264	3.39061	0.990567	-0.160983	-0.0354633	-0.0839837	-0.546469	-0.00354226	-0.0243823	-0.0317446	0.23641	NA	-0.0464668	-0.598914	-0.444907
ACOT8	O14734	Acyl-coenzyme A thioesterase 8	0.462238	1.57419	0.558935	0.618502	0.771176	0.0388747	1.31881	0.388519	0.956677	0.769406	0.798738	0.0886738	0.225196	0.342407	0.143597	-0.23113	0.202556	-0.0160287	0.50344	0.217155	0.350019	0.296124	0.249634	-0.0347904
CDIPT	O14735	CDP-diacylglycerol--inositol 3-phosphatidyltransferase	1.46953	0.0470453	1.22539	0.995074	0.0717789	0.700439	0.563975	0.844057	0.555901	0.624492	0.1772	1.0268	0.0768725	-0.0525818	0.148565	0.243463	0.0342929	0.232791	0.197326	0.326317	0.152311	0.177595	0.0517572	0.225739
PDCD5	O14737	Programmed cell death protein 5	0.395462	0.890192	1.15428	1.44655	0.165363	0.0900172	0.212772	0.317976	1.57672	0.624945	1.558	0.681897	-0.119265	-1.2715	0.585042	0.552618	0.229193	0.0741234	-0.2052	-0.217213	1.71484	-0.245991	-0.525415	-0.459485
PRMT5	O14744	Protein arginine N-methyltransferase 5	0.292173	1.22804	0.0557825	0.822273	0.382825	0.807197	0.802409	0.768922	0.0658118	1.29104	1.3605	0.349097	0.0555922	0.180252	0.0309639	0.14001	0.0983359	-0.198629	0.110464	0.12835	-0.0246671	0.224872	0.217351	0.0476958
SLC9A3R1	O14745	Na(+)/H(+) exchange regulatory cofactor NHE-RF1	0.72548	0.398569	0.162317	0.935536	0.350781	0.89416	1.0913	0.737468	0.222838	0.75177	0.305445	1.49516	0.21204	-0.157718	0.110722	0.370543	0.258215	0.293606	-0.363427	-0.403318	-0.0869198	0.156569	-0.097882	0.544992
OVOL1	O14753	Putative transcription factor Ovo-like 1	NA	NA	NA	NA	NA	NA	NA	NA	NA	NA	NA	NA	NA	NA	NA	NA	NA	NA	NA	NA	NA	NA	NA	NA
CHEK1	O14757	Serine/threonine-protein kinase Chk1	1.9847	0.80351	0.586505	0.13937	0.0342651	0.416283	0.693862	1.11422	2.8112	2.11505	2.04374	0.287295	-0.80173	0.276803	-0.463769	0.111182	-0.0141875	-0.574799	-0.320345	-0.439	-0.863983	-1.28153	-1.25788	-0.144518
TNFRSF10B	O14763	Tumor necrosis factor receptor superfamily member 10B	0.896085	0.397356	0.159134	0.562057	0.398033	0.675614	0.869989	0.99551	0.310229	0.242294	0.046301	2.41627	0.342036	-0.225126	-0.0652898	-0.269056	-0.133354	-0.300295	-0.253743	0.28832	-0.0732625	-0.146746	0.0239693	-0.400576
MEIS2	O14770	Homeobox protein Meis2	NA	0.399622	NA	NA	0.887951	NA	0.700035	NA	NA	NA	NA	NA	NA	0.332773	NA	NA	0.487528	NA	2.11019	NA	NA	NA	NA	NA
FPGT	O14772	Fucose-1-phosphate guanylyltransferase	0.907935	1.28966	0.211874	0.134519	0.424762	0.0665713	0.0361361	2.2383	0.786422	0.277029	0.311783	0.0464665	0.306263	-1.05581	0.294565	-0.14683	-0.174447	-0.0261005	0.0471064	-0.3077	-1.32312	-0.348739	-0.572203	0.0317909
TPP1	O14773	Tripeptidyl-peptidase 1	0.725711	0.220554	0.343469	0.193424	1.044	0.46657	0.143013	0.934579	1.65452	1.88103	0.909409	0.0711732	-0.397349	-0.151917	0.117478	0.0887032	0.490576	0.211346	0.0767454	0.435875	0.67873	-0.726998	-0.35564	0.0397097
TCERG1	O14776	Transcription elongation regulator 1	0.259242	2.21623	0.9369	0.0271566	3.22527	0.767615	0.543487	0.0474049	2.28684	0.276393	0.294502	0.246107	0.0938314	0.28337	0.153901	-0.0103423	0.18591	0.201633	0.09629	0.0190175	0.207565	0.0506058	0.0931276	0.0431296
NDC80	O14777	Kinetochore protein NDC80 homolog	0.694368	0.678186	0.0588994	0.101463	0.144414	0.245856	0.28725	0.432136	0.6616	0.648631	0.784685	0.04434	-0.379571	0.380672	-0.0549157	-0.0767924	0.103343	0.25423	-0.219937	-0.276719	-0.510419	-0.475541	-0.473804	0.0809174
KIF3C	O14782	Kinesin-like protein KIF3C	NA	NA	NA	NA	0.00747157	NA	NA	NA	NA	NA	NA	NA	NA	NA	NA	NA	0.00821241	NA	NA	NA	NA	NA	NA	NA
NRP1	O14786	Neuropilin-1	1.39692	0.760958	0.456509	0.142641	0.742728	0.0537095	0.350434	0.793232	0.619346	0.294568	0.562389	0.477606	-0.310764	0.313627	-0.276749	-0.158564	1.08535	0.0538464	-0.770084	0.405329	-0.518412	0.945657	0.639543	-1.22734
TNPO2	O14787	Transportin-2	1.49141	0.437546	0.309391	0.953138	0.638464	0.00450982	1.47688	2.68065	0.403716	0.881476	2.37264	0.0823163	0.486552	0.318721	-0.111016	0.227782	0.13658	-0.00300248	0.621459	0.570211	0.204676	0.302486	0.641678	0.0300274
APOL1	O14791	Apolipoprotein L1	NA	NA	NA	0.857901	NA	0.441329	NA	1.29509	NA	2.88647	NA	0.214237	NA	NA	NA	-0.436526	NA	-0.430782	NA	-0.620194	NA	-1.11005	NA	-0.218921
UNC13B	O14795	Protein unc-13 homolog B	0.322277	0.013852	0.590847	0.317689	0.0691758	0.301058	0.368297	0.835885	0.361284	0.0599102	0.232508	NA	-0.42405	0.0324707	0.96268	0.560114	-0.117872	0.428169	0.443082	-0.544878	0.298253	0.1379	0.20046	NA
POLR3A	O14802	DNA-directed RNA polymerase III subunit RPC1	0.541227	1.54915	0.566863	0.787329	0.460165	0.789383	0.0661757	0.893637	0.99158	0.116262	0.136224	0.165991	-0.508854	0.362473	-1.25206	-0.25644	-0.953997	-1.07076	0.165653	0.559414	0.353642	-0.138288	-0.20688	-0.199702
MRAS	O14807	Ras-related protein M-Ras	NA	NA	NA	NA	NA	NA	NA	NA	NA	NA	NA	NA	NA	NA	NA	NA	NA	NA	NA	NA	NA	NA	NA	NA
CPLX1	O14810	Complexin-1	0.0618128	0.607753	1.53015	1.29457	NA	0.416018	0.00937071	1.03315	NA	0.513173	NA	NA	0.0961539	-0.460048	0.587495	0.996387	NA	0.172779	-0.00636895	-0.631074	NA	0.524286	NA	NA
TSPAN4	O14817	Tetraspanin-4	NA	NA	NA	NA	0.524933	0.203903	NA	NA	NA	NA	NA	NA	NA	NA	NA	NA	-0.680732	-0.235851	NA	NA	NA	NA	NA	NA
PSMA7	O14818	Proteasome subunit alpha type-7	1.174	0.0542218	0.258569	0.000289578	0.0168116	0.165426	0.137977	0.342953	0.593384	0.034741	0.373567	0.400432	-0.16739	-0.0131957	0.0540956	-7.43866e-05	0.00441297	-0.0324065	0.0192782	0.0529613	0.119968	0.00610352	-0.034591	0.0740662
SCAMP3	O14828	Secretory carrier-associated membrane protein 3	0.0989102	0.081082	0.865997	0.0922382	0.0020682	0.355696	0.0140044	0.339371	0.169845	0.930332	0.143432	0.129448	0.0541169	-0.0350793	-0.288811	0.0506741	-0.00133006	-0.136845	0.0121711	-0.271102	0.0579961	0.490932	0.105822	-0.124852
PHYH	O14832	Phytanoyl-CoA dioxygenase, peroxisomal	0.725864	0.268197	0.398426	0.213073	2.69432	0.00864719	1.53439	0.0436922	1.06854	0.315719	0.496766	0.334607	0.27153	-0.970957	-1.30698	-0.234855	0.493938	-0.0595287	0.61246	-0.077968	0.296555	0.124253	-1.89575	-1.15073
OPLAH	O14841	5-oxoprolinase	2.24427	0.334618	0.589541	0.273809	NA	0.012769	0.0773499	0.277164	0.0100951	0.304514	1.26788	0.232658	0.350196	-0.111312	0.224907	0.0871131	NA	-0.00389926	-0.0325686	0.123746	-0.0034771	0.0903568	0.245911	0.0623153
BACH1	O14867	Transcription regulator protein BACH1	0.571768	0.437443	0.208063	1.86955	0.226359	0.110833	1.65212	0.0959426	0.39487	0.857252	0.569686	0.0121739	-0.268895	-0.229707	0.493178	-0.874239	0.111857	0.0470622	-0.598571	-0.0912073	-0.348958	-0.486418	-0.125765	-0.0061903
BCKDK	O14874	[3-methyl-2-oxobutanoate dehydrogenase [lipoamide]] kinase, mitochondrial	0.958685	0.214892	0.329901	0.0457091	0.359188	0.668208	1.00605	1.20625	0.243207	0.0580113	0.436241	0.0292819	0.256342	0.185976	0.143006	-0.0348943	0.203109	0.240889	0.476615	0.369311	-0.145285	-0.0478179	0.308066	0.0254332
IFIT3	O14879	Interferon-induced protein with tetratricopeptide repeats 3	0.221735	0.738609	0.0201083	0.0519374	0.0609045	0.604784	0.419201	0.932223	0.763223	1.47428	0.318976	0.137945	1.28704	-2.69998	-0.151048	-0.125325	0.0230687	-0.0904471	2.88757	-1.40488	1.00341	0.175615	1.62224	0.0241343
MGST3	O14880	Microsomal glutathione S-transferase 3	0.981011	0.344304	0.562892	0.142508	0.208312	0.00080386	0.273932	0.942901	0.0426323	0.252952	0.112937	0.208686	0.205273	0.251539	0.215537	0.140099	0.145425	0.000581741	0.186631	0.937314	-0.0376345	0.199411	0.0465196	0.152687
GEMIN2	O14893	Gem-associated protein 2	0.000574921	0.389005	0.0116998	0.486981	0.301811	0.295006	0.636452	0.391436	0.802658	0.29657	0.0175096	0.0548902	-0.000956853	-0.324306	0.0242144	-0.547696	0.963549	0.550276	0.637266	0.836269	-0.615641	-0.37045	0.0316874	-0.0989634
IRF6	O14896	Interferon regulatory factor 6	0.607764	0.298407	0.250078	0.269401	0.445082	0.341182	0.301534	1.12311	0.396188	1.68978	0.23174	0.0585031	0.232084	-0.141609	-0.558655	-0.193446	1.20239	0.192901	0.999297	0.516461	0.321946	-0.428092	-0.0707652	-0.0174033
TAX1BP3	O14907	Tax1-binding protein 3	0.0119598	0.207065	0.148764	0.536562	0.205098	0.253911	0.427643	0.678956	0.124524	0.264396	0.767236	0.0644803	0.00813897	-0.210112	0.139884	0.228555	-0.271307	0.237711	-0.506736	-0.31947	0.105169	-0.269709	-0.544132	-0.104274
GIPC1	O14908	PDZ domain-containing protein GIPC1	0.00232452	1.27968	0.152146	0.0899425	0.746946	0.272383	0.25308	0.0680032	0.179859	0.268905	0.87087	0.178654	-0.00143751	0.31331	-0.100495	-0.0570965	0.312762	-0.132858	0.139239	0.0749232	0.151912	-0.140654	-0.449385	-0.145197
LIN7A	O14910	Protein lin-7 homolog A	0.610124	1.80499	0.577969	0.488999	0.0947235	0.756966	0.878512	0.550526	1.20397	0.686819	2.08774	0.382509	-0.236601	-0.640542	0.107815	0.192973	0.00676791	0.195005	-0.283995	-0.250589	0.45652	-0.26358	-1.03712	-0.0865173
IKBKB	O14920	Inhibitor of nuclear factor kappa-B kinase subunit beta	0.0174098	0.24469	0.477902	0.342877	0.0834929	0.00353294	0.28471	0.650444	0.462252	0.12628	0.420377	0.106494	0.0231284	-0.127437	-0.328827	-0.342097	-0.031538	-0.00286865	0.10613	0.273858	-0.383242	-0.0768433	0.17407	0.0627314
RGS12	O14924	Regulator of G-protein signaling 12	NA	0.172534	NA	NA	0.342438	NA	NA	NA	0.188413	0.0417921	0.229674	NA	NA	0.210709	NA	NA	-0.597238	NA	NA	NA	-0.41566	0.123937	0.537425	NA
TIMM23	O14925	Mitochondrial import inner membrane translocase subunit Tim23	0.99791	0.69477	0.30816	0.0608399	0.181082	0.155004	0.807787	0.68757	2.09225	1.24626	1.35829	0.28343	-0.471114	-0.147878	-0.164848	-0.0394535	-0.0690511	0.104964	-0.42738	-0.346512	-0.697452	-0.503721	-0.36565	-0.13382
HAT1	O14929	Histone acetyltransferase type B catalytic subunit	1.57734	0.914673	0.0884658	0.380897	0.0754224	0.170389	0.324885	0.962106	0.339497	0.722307	1.66746	0.409128	-0.744647	0.380211	-0.0492954	-0.153822	0.0337251	-0.123184	-0.13846	-0.431774	-0.190219	-0.338307	-0.83821	-0.135934
UBE2L6	O14933	Ubiquitin/ISG15-conjugating enzyme E2 L6	0.475247	0.194602	2.17518	1.8504	0.642933	0.141271	0.364181	0.478107	1.81535	0.144518	NA	0.0422626	0.624122	0.240032	0.680549	1.10502	0.269855	0.113899	-0.571718	-0.320788	1.29984	-0.112132	NA	0.0658957
CASK	O14936	Peripheral plasma membrane protein CASK	0.314326	1.58402	0.867297	0.0476297	0.685982	0.547101	0.341668	0.0547166	1.00448	0.64301	0.140467	0.295867	0.0985292	-0.308551	-0.251169	0.0156724	-0.175575	0.631428	-1.60602	0.0220763	0.247171	0.203561	0.0513725	0.114801
PLD2	O14939	Phospholipase D2	0.752084	0.00810978	0.127261	1.69993	0.0716017	0.36156	0.0225585	0.0508449	0.0767535	0.560504	0.436151	0.205994	-0.805799	-0.0162644	0.345524	-0.941754	0.0769981	0.612864	0.0329158	-0.188493	-0.116658	0.639037	-0.957672	0.687198
EREG	O14944	Proepiregulin	NA	1.93308	0.177819	1.15961	NA	0.812715	NA	NA	NA	0.949445	NA	1.68481	NA	-1.07005	0.202609	-0.51941	NA	-0.837463	NA	NA	NA	-0.758905	NA	-1.10835
UQCRQ	O14949	Cytochrome b-c1 complex subunit 8	0.00513899	0.443762	1.41954	0.803271	0.0662351	0.106449	0.196724	0.615256	0.0733722	0.333626	0.467512	0.2213	-0.0028642	-0.337189	-0.527435	-0.435362	0.0505702	-0.11721	-0.169936	-0.23429	-0.0547237	-0.178218	-0.264942	-0.209201
MYL12B;MYL12A	O14950;P19105	Myosin regulatory light chain 12B;Myosin regulatory light chain 12A	0.014947	0.119743	0.174061	0.160081	0.203662	0.0276564	0.99176	0.13291	0.768274	0.0291874	0.405289	0.636346	0.0222054	0.0688477	0.144804	-0.125965	-0.0924301	-0.0353877	0.352111	0.124035	0.361836	-0.0296377	-0.28006	-0.544565
UQCR11	O14957	Cytochrome b-c1 complex subunit 10	1.45626	0.108572	0.390667	0.847694	0.144787	0.598625	0.352658	0.363345	0.242604	2.07515	0.589254	0.674357	0.656951	-0.134715	-0.499499	1.04869	-0.200894	-0.328817	-0.524617	-0.573991	-0.586274	1.2364	0.684589	-0.414152
HGS	O14964	Hepatocyte growth factor-regulated tyrosine kinase substrate	1.77207	0.164391	0.606556	0.650928	0.0569721	0.320972	0.0732192	0.298003	0.313842	0.914673	0.669817	1.48723	-0.316236	0.0748857	-0.263862	0.352964	-0.0295213	-0.112328	0.0260722	-0.236947	0.128683	0.145207	0.0899391	0.235278
AURKA	O14965	Aurora kinase A	1.0849	0.5876	0.194641	0.795311	0.416658	0.402958	0.340217	1.89366	0.634677	2.40928	1.83677	0.200318	-0.231735	-0.231418	-0.315556	0.317578	0.066672	0.307766	0.176023	-0.644536	-0.595682	-1.63706	-0.656068	-0.144286
RAB29	O14966	Ras-related protein Rab-7L1	0.0755684	0.388657	0.195461	0.0441161	0.0383618	0.0646871	0.0436115	0.733893	0.885165	0.404424	0.20751	0.549359	0.129311	-0.164194	-0.1464	0.0357456	0.0324516	-0.080945	-0.0346845	0.971981	-0.252394	0.320804	-0.174501	0.336899
CLGN	O14967	Calmegin	NA	NA	NA	NA	0.14394	NA	NA	NA	NA	NA	NA	NA	NA	NA	NA	NA	0.162023	NA	NA	NA	NA	NA	NA	NA
DSCR3	O14972	Down syndrome critical region protein 3	0.62077	0.465148	0.674015	0.0861147	0.0610281	0.257325	0.294049	0.165855	NA	0.486102	0.239535	0.666807	-0.346322	-0.272117	0.351642	-0.145486	-0.0259396	0.573553	-0.407984	0.26495	NA	0.222049	-0.837406	2.71996
PPP1R12A	O14974	Protein phosphatase 1 regulatory subunit 12A	0.0425973	0.374923	0.0427331	0.0482613	0.137874	0.671877	0.450897	0.173823	0.857234	0.486821	0.322597	0.151975	-0.0364501	-0.0598017	0.0197067	-0.040294	0.074131	0.286911	-0.207047	-0.121726	-0.253895	-0.157612	-0.180584	-0.0863209
SLC27A2	O14975	Very long-chain acyl-CoA synthetase	0.616554	0.443622	0.112264	1.03946	0.202869	0.765098	0.0163447	0.76285	0.218071	0.420801	0.590035	1.16372	-0.0788403	0.411517	-0.0992594	-0.382184	0.286232	-0.456965	0.00857544	0.661048	-0.0518112	-0.0887807	-0.223916	-0.248552
GAK	O14976	Cyclin-G-associated kinase	1.01553	0.0605103	0.776732	0.920117	0.25477	1.16518	0.0933943	0.112979	1.35858	0.632973	0.157113	0.183116	-0.174972	-0.028005	-0.239713	-0.259637	0.0775248	-0.252047	0.0248617	-0.0497487	-0.4822	-0.175351	0.0264308	-0.0788123
HNRNPDL	O14979	Heterogeneous nuclear ribonucleoprotein D-like	0.356782	0.237378	0.221997	0.981911	0.0512389	0.449936	0.0158633	0.0394879	0.78053	0.316703	0.626493	0.262176	0.185064	-0.201931	0.141345	0.452775	-0.0309722	0.236095	0.00928434	-0.030522	0.560184	-0.135586	0.280565	0.145292
XPO1	O14980	Exportin-1	0.87673	0.108739	0.133619	0.608653	0.0580118	0.279058	0.484726	0.399698	1.49837	0.824675	1.0673	1.256	0.229883	0.0228182	-0.050511	0.116405	0.0303485	-0.108771	0.103491	0.31928	-0.432118	0.0424207	0.347195	-0.299925
BTAF1	O14981	TATA-binding protein-associated factor 172	0.216699	0.0833045	0.0422501	1.09919	0.210637	0.109664	0.317911	0.833016	0.53711	0.465156	0.0574444	1.05064	0.13488	-0.0794611	0.0386963	-0.601066	0.115126	-0.0764675	0.177509	0.448116	-0.29169	-0.329634	0.036438	-0.408748
ATP2A1	O14983	Sarcoplasmic/endoplasmic reticulum calcium ATPase 1	0.0199021	0.0723316	0.156887	0.0667034	0.250056	0.0817094	0.1854	0.0434614	0.313322	0.23848	0.0305983	0.121229	0.0233676	0.0950006	-0.127413	-0.0757987	-0.177125	-0.0967693	-0.152035	0.0873095	-0.220115	0.174146	-0.0378011	-0.127016
PIP5K1B	O14986	Phosphatidylinositol 4-phosphate 5-kinase type-1 beta	0.1475	1.08494	0.0690174	0.037234	NA	NA	NA	0.340946	0.556583	NA	0.805837	NA	-0.473164	1.24145	0.121337	-0.0943572	NA	NA	NA	-0.685605	1.26592	NA	1.14374	NA
ARHGEF10	O15013	Rho guanine nucleotide exchange factor 10	0.411316	0.334546	0.338633	1.50168	0.296474	0.753531	1.12176	NA	2.08967	NA	1.21602	0.0341602	-0.101409	-0.099824	-0.129126	-0.318413	-0.0405629	-0.0998351	0.259287	NA	-0.513379	NA	0.263151	0.0204426
ZNF609	O15014	Zinc finger protein 609	0.070139	0.189227	0.182751	1.11467	0.162467	0.562995	0.62386	0.0396538	2.15355	0.355344	1.07688	1.03971	-0.0291859	-0.0830196	0.0503832	-0.202291	-0.102472	0.297409	-0.366479	0.0283534	-0.707155	-0.210989	-0.20827	-0.276382
ZNF646	O15015	Zinc finger protein 646	0.0248765	0.499959	1.42848	0.188543	NA	0.193985	0.524478	0.656435	NA	NA	NA	0.157027	0.0429773	-0.739406	1.35419	0.353978	NA	0.400962	-0.638623	-0.591211	NA	NA	NA	-0.21231
SPTBN2	O15020	Spectrin beta chain, non-erythrocytic 2	0.514041	0.4547	0.064569	0.1263	0.278521	0.367417	0.838134	0.259393	1.39644	0.744977	0.0774893	0.412228	-0.133779	0.244972	-0.199782	0.0684239	-0.704891	-0.154811	0.347412	0.195884	0.558772	0.319938	0.0275923	0.257809
MAST4	O15021	Microtubule-associated serine/threonine-protein kinase 4	0.732562	0.187473	0.420669	0.211874	0.547993	0.141346	0.0933923	0.00861549	0.401214	0.363057	0.673219	0.157325	-1.01861	-0.549065	0.65423	-0.354258	1.19589	-0.22444	0.0561069	-0.0485032	0.343102	-1.7515	-0.751663	0.662899
SEC16A	O15027	Protein transport protein Sec16A	0.321454	0.216067	0.0217846	0.232106	0.0756019	0.167869	0.6616	0.547304	0.669731	0.0679459	0.0396469	0.320526	-0.16307	-0.124313	0.0182781	-0.139438	-0.0501359	0.0981414	-0.351587	-0.178902	-0.414372	-0.0536067	0.0182769	0.148989
PLXNB2	O15031	Plexin-B2	0.658617	0.920617	0.177317	0.918213	0.0236881	0.339934	1.23505	0.930688	0.545758	0.359579	0.462252	0.887277	-0.177891	-0.236139	0.0582072	-0.307155	-0.00838025	0.119048	-0.477901	-0.218411	-0.119116	-0.135068	-0.177966	-0.264602
KHNYN	O15037	Protein KHNYN	1.45698	1.3953	0.929722	0.704612	0.248643	0.288157	0.156632	1.2631	0.0801819	0.182816	0.406415	0.00385858	-0.38976	-0.468527	-1.28855	-0.441599	-0.121332	0.626195	-0.0848268	0.407303	0.197604	-0.469332	-0.228631	0.00707785
TECPR2	O15040	Tectonin beta-propeller repeat-containing protein 2	NA	NA	0.200439	0.0310616	0.41564	NA	0.064224	NA	0.193344	0.599858	NA	0.0168506	NA	NA	0.0970035	-0.0553805	-0.379033	NA	0.0590343	NA	-0.113654	0.554245	NA	-0.0244217
U2SURP	O15042	U2 snRNP-associated SURP motif-containing protein	0.0185202	0.999094	0.264068	0.448257	0.361601	0.141466	0.982524	1.57111	0.229684	0.00125217	0.927562	0.236563	-0.00616709	0.388912	-0.120598	0.15452	0.148137	-0.0922464	0.489274	0.256342	0.141002	0.00055631	0.179273	0.0819372
SETD1A	O15047	Histone-lysine N-methyltransferase SETD1A	1.08818	0.277586	0.68272	1.04419	0.208774	0.299989	1.61133	0.141742	0.861303	1.46969	0.778294	0.586076	0.257641	-0.103334	0.420094	-0.233574	0.0886418	0.230733	0.186498	0.114	0.10194	0.329175	0.491564	0.259126
N4BP3	O15049	NEDD4-binding protein 3	1.59342	0.0668633	0.0534391	0.255179	0.273792	0.406862	0.0243939	0.956878	0.452766	NA	NA	0.706715	0.727214	0.0798068	-0.0753576	0.761686	0.26034	0.417189	0.0320918	0.674414	1.13388	NA	NA	0.962479
TRANK1	O15050	TPR and ankyrin repeat-containing protein 1	0.111016	0.830984	0.158057	0.881566	0.178592	0.0810746	0.152742	0.269182	NA	NA	0.149717	0.0250619	-0.247149	0.837372	0.216743	1.68957	-0.245634	0.17971	0.336579	-0.801931	NA	NA	-0.164197	0.0325061
KDM6B	O15054	Lysine-specific demethylase 6B	NA	NA	NA	NA	NA	NA	NA	NA	NA	NA	NA	NA	NA	NA	NA	NA	NA	NA	NA	NA	NA	NA	NA	NA
PER2	O15055	Period circadian protein homolog 2	0.240149	0.184918	0.067988	0.284725	0.0308603	0.229443	0.379875	1.21797	1.0725	0.237238	0.437875	0.599806	0.225443	-0.228696	-0.117484	0.293097	-0.0368811	-0.140137	0.55675	1.74486	-1.03457	-0.429724	0.276848	-0.357487
SYNJ2	O15056	Synaptojanin-2	0.153915	0.206492	0.017276	0.0745958	0.696779	0.108851	0.388426	0.160155	0.147411	0.0061216	0.0167002	0.266928	-0.118321	0.155387	-0.0173349	-0.0689141	0.252214	0.0855799	-0.527145	0.131852	-0.108058	-0.00459957	-0.0171286	0.129397
SYNM	O15061	Synemin	0.31862	0.224759	NA	NA	1.09003	NA	NA	0.102699	NA	0.00555364	1.27174	NA	2.1093	0.971799	NA	NA	-3.30985	NA	NA	-1.20138	NA	0.0532672	-4.58448	NA
ZBTB5	O15062	Zinc finger and BTB domain-containing protein 5	NA	NA	NA	NA	NA	NA	NA	NA	NA	NA	NA	NA	NA	NA	NA	NA	NA	NA	NA	NA	NA	NA	NA	NA
KIAA0355	O15063	Uncharacterized protein KIAA0355	NA	NA	NA	NA	0.265797	NA	NA	NA	NA	NA	NA	NA	NA	NA	NA	NA	0.185779	NA	NA	NA	NA	NA	NA	NA
KIF3B	O15066	Kinesin-like protein KIF3B	0.0639232	0.661181	0.00832975	0.0362092	0.351831	0.293353	9.04616e-05	0.3924	0.537536	0.0952169	0.267243	0.151213	0.0705423	-0.359458	0.00478649	0.0405823	-0.203257	-0.267679	9.40959e-05	-0.762349	0.250529	0.0706294	0.231913	-0.133636
PFAS	O15067	Phosphoribosylformylglycinamidine synthase	0.50183	0.00589086	0.181948	0.297268	0.0152093	0.102114	0.0959209	0.213719	0.0604007	0.503255	0.623543	0.585639	0.210585	0.0033741	0.0742499	0.16887	-0.00715446	0.0355193	0.0429872	-0.0448558	0.0422446	0.221074	0.267899	0.271691
MCF2L	O15068	Guanine nucleotide exchange factor DBS	0.732142	0.69314	NA	1.29624	NA	NA	0.033724	NA	0.424435	NA	NA	NA	-0.717997	-0.850189	NA	-0.769517	NA	NA	-0.196887	NA	-0.912848	NA	NA	NA
NACAD	O15069	NAC-alpha domain-containing protein 1	0.180949	0.0887283	0.13939	0.199307	0.272467	0.392699	0.256694	1.27977	0.462813	0.0449037	0.311284	0.0555177	-0.204855	0.118498	-0.226011	0.194122	0.272895	-0.911434	-0.244305	-1.40348	-0.54428	0.0298576	0.189402	0.0705935
DCLK1	O15075	Serine/threonine-protein kinase DCLK1	NA	NA	NA	NA	0.437387	NA	NA	NA	NA	NA	NA	NA	NA	NA	NA	NA	0.421451	NA	NA	NA	NA	NA	NA	NA
CEP290	O15078	Centrosomal protein of 290 kDa	0.454993	0.231027	0.235256	0.77883	0.455004	0.0936029	0.0166821	0.622635	2.19234	0.00912369	1.44503	0.0446715	0.790108	-0.239864	-0.354982	-0.395954	-0.429461	-0.217007	0.0379181	-1.14558	1.17949	-0.0189139	1.31398	-0.0666561
SNPH	O15079	Syntaphilin	NA	NA	NA	NA	NA	NA	NA	NA	NA	NA	NA	NA	NA	NA	NA	NA	NA	NA	NA	NA	NA	NA	NA	NA
ANKRD28	O15084	Serine/threonine-protein phosphatase 6 regulatory ankyrin repeat subunit A	0.19464	0.304601	0.161806	0.550191	0.449957	0.39252	0.190435	0.248434	0.513806	0.223249	0.632778	0.291176	0.0928424	0.170739	0.073609	0.183509	0.185325	0.16447	0.0983245	0.175678	0.155761	0.159536	0.214667	0.141002
ARHGEF11	O15085	Rho guanine nucleotide exchange factor 11	0.305004	0.0357874	0.625686	0.323453	0.522563	0.387169	0.585957	0.501378	0.262181	0.0124024	0.43611	0.0319915	0.340625	-0.034619	0.60989	0.305066	0.246673	0.268561	0.346649	0.419464	0.186449	-0.0190671	0.408144	0.0323467
KIAA0391	O15091	Mitochondrial ribonuclease P catalytic subunit	0.632001	0.0921234	0.0940193	0.340643	0.135621	0.35972	1.14864	0.36069	0.398387	0.133368	0.362919	0.0889858	0.401889	0.0865024	0.0566994	0.273224	0.0868756	0.447501	0.356322	0.530389	0.292399	-0.106259	0.247725	0.0740039
CHUK	O15111	Inhibitor of nuclear factor kappa-B kinase subunit alpha	0.141981	0.361546	0.253957	0.0189994	0.00681343	0.0972928	0.785796	0.781802	0.360322	0.452881	0.119794	0.156053	0.164082	0.265422	0.176424	-0.0273091	-0.00516129	0.0861775	0.461328	0.444027	-0.242688	-0.466766	0.129632	0.1751
LSM1	O15116	U6 snRNA-associated Sm-like protein LSm1	NA	NA	NA	0.306599	0.510587	0.216834	0.171955	NA	NA	0.849453	NA	NA	NA	NA	NA	0.55797	1.02336	0.328564	-0.351688	NA	NA	1.80709	NA	NA
NPC1	O15118	Niemann-Pick C1 protein	3.24686	0.624041	0.149341	0.107081	0.894659	0.726153	0.303829	0.116644	0.70918	1.16563	0.667078	0.666824	0.463369	0.343642	-0.0206941	-0.0521781	0.206824	0.102247	-0.117135	-0.0752436	0.214419	0.250009	0.19411	-0.254809
TBX3	O15119	T-box transcription factor TBX3	0.129349	0.491358	0.982399	0.295114	0.713731	0.0198789	0.377863	0.980698	0.573734	1.35738	1.5339	0.691704	0.154318	-0.330462	-0.467384	-0.354007	0.198233	0.024676	0.543265	-0.559272	-0.850407	-0.916919	-0.950565	0.571191
AGPAT2	O15120	1-acyl-sn-glycerol-3-phosphate acyltransferase beta	0.161716	0.476939	0.415653	0.115478	0.26934	0.0818956	0.836887	0.73475	0.349938	0.185056	0.1406	0.453346	0.136957	0.480202	0.186676	-0.0676505	0.315476	-0.0776679	0.26602	0.400913	0.255522	0.148535	-0.117182	-0.198772
DEGS1	O15121	Sphingolipid delta(4)-desaturase DES1	0.00776214	0.154583	NA	NA	0.14773	0.451921	0.292025	0.156083	0.0917996	0.404773	0.130951	0.0880361	-0.0115563	-0.357001	NA	NA	0.180174	0.488801	0.547502	0.220439	0.228662	0.380598	-0.261475	0.112829
SCAMP1	O15126	Secretory carrier-associated membrane protein 1	0.37824	0.165071	0.0203165	0.198758	0.0799678	0.539167	0.276317	0.522094	0.240402	2.26139	0.443695	0.240187	0.221233	0.0766551	-0.0206305	0.124385	-0.0530322	-0.249812	-0.145274	-0.481164	0.174371	0.647535	0.288189	-0.246433
SCAMP2	O15127	Secretory carrier-associated membrane protein 2	1.38575	0.617219	0.0784173	0.615024	0.677358	0.325656	0.128212	0.261332	0.314253	1.21167	0.284831	0.00829106	0.455891	0.266738	-0.0620537	0.260227	0.299695	-0.242036	0.0907694	0.149387	0.169644	0.6835	0.115213	0.00903384
KPNA5	O15131	Importin subunit alpha-6	NA	NA	NA	NA	0.0942921	NA	0.0428722	NA	NA	NA	NA	NA	NA	NA	NA	NA	0.109851	NA	0.0822148	NA	NA	NA	NA	NA
ARPC1B	O15143	Actin-related protein 2/3 complex subunit 1B	0.148927	2.36919	0.116618	0.262774	0.520827	0.0173445	0.096271	0.452248	0.321615	0.129439	0.0354678	0.213797	-0.0520439	-0.250038	-0.047739	-0.0967229	-0.165572	-0.00823784	-0.0545807	0.125424	-0.16955	0.0547778	0.0192928	-0.115819
ARPC2	O15144	Actin-related protein 2/3 complex subunit 2	0.0189286	0.284279	0.097541	0.773469	0.173644	0.0116755	1.01897	2.21673	0.187827	0.111147	0.39384	0.0340213	0.00606855	0.0754534	0.0358817	0.243526	0.0666275	-0.00632032	0.233632	0.359159	0.0654869	0.0397962	0.104088	0.0136808
ARPC3	O15145	Actin-related protein 2/3 complex subunit 3	0.435022	0.80681	0.56011	0.0538879	0.695611	0.529182	0.361615	0.128452	0.361657	1.5707	0.201195	0.459562	-0.11566	-0.186493	-0.193588	-0.027551	-0.156516	-0.207424	-0.11604	0.0381254	-0.141729	-0.192988	0.0995827	-0.132433
MDM4	O15151	Protein Mdm4	NA	NA	NA	NA	NA	NA	0.39008	NA	NA	NA	NA	NA	NA	NA	NA	NA	NA	NA	-0.297061	NA	NA	NA	NA	NA
BET1	O15155	BET1 homolog	0.3477	NA	0.114463	NA	0.152039	0.00753524	NA	0.160513	NA	0.559312	0.246565	0.241241	0.338832	NA	0.278174	NA	-0.114315	0.00727177	NA	0.116448	NA	0.745504	-0.26678	0.174679
ZBTB7B	O15156	Zinc finger and BTB domain-containing protein 7B	0.618331	0.0430954	0.101097	0.218649	NA	0.27232	0.219762	0.134643	0.681453	0.0770117	0.332789	0.347512	0.3512	0.029699	0.0679922	-0.245941	NA	0.114624	0.378541	0.0801948	0.425735	0.0958751	-0.119176	0.083101
POLR1C	O15160	DNA-directed RNA polymerases I and III subunit RPAC1	1.84711	2.39999	0.986932	0.464568	0.930335	1.28725	0.0454634	0.441719	1.35779	1.35138	1.72539	0.021016	-0.294732	0.396278	-0.126205	-0.080286	0.0806923	-0.225861	0.0106634	-0.16913	0.257791	-0.161016	-0.187503	-0.00484657
PLSCR1	O15162	Phospholipid scramblase 1	0.0451515	0.0800377	0.0616189	0.595963	0.727394	0.12716	0.584926	0.905282	1.00381	0.483262	0.0367598	0.454722	-0.0374422	0.0293194	-0.0643692	-0.0980568	-0.331032	-0.0636101	-0.280388	0.464228	0.292153	0.374985	-0.029616	0.271766
TRIM24	O15164	Transcription intermediary factor 1-alpha	0.292979	0.143141	0.275945	1.08086	0.671651	0.471913	0.366979	0.702125	1.86392	0.233952	1.28586	0.0502592	-0.121736	-0.0449276	0.0999632	-0.544923	0.152373	0.292153	0.120836	-0.256427	-0.649501	-0.135924	-0.250883	0.0265557
AXIN1	O15169	Axin-1	0.121738	0.289114	0.468536	1.22657	0.0084982	0.835715	0.770114	0.0736025	1.62885	0.874349	0.132295	0.129652	0.074392	0.19063	0.247462	-0.391522	0.00697549	0.764276	-0.2919	0.0347916	-0.51913	-0.811351	-0.058754	-0.138989
PGRMC2	O15173	Membrane-associated progesterone receptor component 2	0.0637931	0.104172	0.0444424	0.215237	1.33317	0.117667	0.329851	0.417722	0.2972	0.119567	1.23804	0.191559	-0.0260989	0.123592	-0.0225398	0.0370299	0.276511	-0.0137889	0.0711549	0.188363	0.168615	0.0487461	-0.455974	-0.0444514
CETN3	O15182	Centrin-3	0.441178	0.0163803	0.250864	0.383646	0.0471229	1.01395	0.0288828	1.5027	1.40256	0.996882	0.579143	0.0974809	-0.185733	-0.0191288	0.227713	0.319643	0.0493641	0.576565	-0.0227969	-0.575425	0.655602	-0.362301	-0.469302	-0.0582527
CTDSPL	O15194	CTD small phosphatase-like protein	0.919412	0.00816059	0.239031	1.07259	0.0633736	0.340338	NA	0.042647	0.313686	NA	0.212813	0.0342056	-0.742678	-0.00792058	0.507217	-0.898199	-0.0374079	-0.606709	NA	0.0824149	-0.153228	NA	-0.12472	0.0431153
VILL	O15195	Villin-like protein	0.158283	0.144657	0.28401	2.10425	NA	0.553073	NA	0.381754	NA	0.555578	0.695481	0.357135	0.0548461	-0.0594184	0.102266	-1.56883	NA	0.214057	NA	0.159939	NA	0.297934	0.166536	-0.0744095
EPHB6	O15197	Ephrin type-B receptor 6	0.12281	0.0759585	0.340265	0.107643	0.344497	0.263133	0.498101	0.199683	0.297483	0.266222	0.102274	0.0179967	-0.0992953	-0.130074	-0.222679	-0.0796413	-0.220948	-0.152538	-0.376591	0.444776	-0.189136	0.170869	0.0769806	0.0140394
UBD	O15205	Ubiquitin D	NA	NA	NA	NA	NA	NA	NA	NA	NA	NA	NA	NA	NA	NA	NA	NA	NA	NA	NA	NA	NA	NA	NA	NA
RGL2	O15211	Ral guanine nucleotide dissociation stimulator-like 2	0.00281761	1.6148	NA	NA	0.010194	0.883365	1.31735	NA	0.701921	0.287577	0.937039	NA	0.00311438	-0.727364	NA	NA	-0.00669924	0.466454	0.166102	NA	0.449518	-0.336884	0.439006	NA
PFDN6	O15212	Prefoldin subunit 6	NA	NA	NA	NA	0.386317	0.696607	1.05464	0.139742	NA	NA	NA	1.65372	NA	NA	NA	NA	-0.799761	0.622881	0.679004	0.155006	NA	NA	NA	1.18565
WDR46	O15213	WD repeat-containing protein 46	0.752193	0.900916	0.616791	0.290044	0.526847	0.227362	0.11123	0.531856	0.345517	0.238734	1.10494	0.794099	-0.946137	0.621077	-0.336775	-0.223993	-0.439769	0.791129	-0.138933	-0.799997	0.392285	-1.00126	-0.684905	2.31556
GSTA4	O15217	Glutathione S-transferase A4	0.105144	NA	NA	NA	NA	NA	NA	NA	NA	NA	NA	NA	-0.153142	NA	NA	NA	NA	NA	NA	NA	NA	NA	NA	NA
NKRF	O15226	NF-kappa-B-repressing factor	0.299304	0.131691	2.09682	2.91335	0.13797	0.0831389	0.265589	0.304886	3.78584	1.19011	0.185785	2.12968	-0.156549	-0.0438143	-0.346592	-0.922634	-0.171162	-0.0668424	-0.1776	-0.0888589	-0.696996	-0.355092	-0.458805	-0.54459
GNPAT	O15228	Dihydroxyacetone phosphate acyltransferase	0.0777004	0.302836	0.235013	0.308588	0.0963729	0.514655	0.768796	0.47356	0.633379	0.505766	0.564356	0.326637	0.025334	-0.125751	0.100417	0.0933234	-0.0300318	-0.137953	0.327048	0.44169	-0.180535	0.173877	0.192515	0.15877
KMO	O15229	Kynurenine 3-monooxygenase	NA	NA	NA	NA	0.2561	0.541597	NA	0.134817	0.513882	1.79065	0.510312	0.155701	NA	NA	NA	NA	0.43828	-0.196302	NA	-0.183958	-1.88702	-0.376914	1.9709	-0.148264
LAMA5	O15230	Laminin subunit alpha-5	1.84528	0.646633	0.283992	0.930106	0.00985451	0.0322395	0.0559957	0.298917	2.34072	2.20478	0.414114	0.543036	-0.812301	1.76769	-0.21725	-0.508235	0.0141592	0.0228818	0.107908	-0.17494	-0.799731	-1.03711	-0.182309	-0.421466
ZNF185	O15231	Zinc finger protein 185	0.309285	0.789691	0.14826	1.55962	0.201213	0.614208	NA	0.434731	0.570189	0.448908	0.560754	0.510769	0.192884	-0.315495	-0.0949888	-0.9363	-2.93547	0.3083	NA	0.151563	-0.248268	0.228444	0.20946	0.275387
CASC3	O15234	Protein CASC3	0.469756	0.250092	0.433829	0.587887	0.227344	0.487149	1.23504	1.15584	0.645203	1.92955	1.53675	1.68094	0.321983	-0.198242	0.200608	0.317562	-0.115638	0.182108	-0.651319	-0.532974	0.196814	0.707674	0.383704	0.746564
MRPS12	O15235	28S ribosomal protein S12, mitochondrial	0.0753981	0.527199	0.0841438	0.327977	0.818835	0.145755	1.00778	1.49691	0.212904	0.553837	0.735682	0.132676	0.0641311	-0.507214	0.0670633	-0.273355	-0.653999	-0.307391	-0.498821	-0.906494	-0.177268	-0.264759	0.276807	-0.108041
VGF	O15240	Neurosecretory protein VGF	NA	NA	NA	NA	NA	NA	NA	NA	NA	NA	NA	NA	NA	NA	NA	NA	NA	NA	NA	NA	NA	NA	NA	NA
LEPROT	O15243	Leptin receptor gene-related protein	0.237319	0.295074	0.141497	0.062766	0.15832	0.12221	0.0907602	0.759542	0.525742	0.9846	0.408503	0.405501	0.11239	0.278343	0.0718438	0.0633736	-0.143604	-0.0195732	-0.0653674	0.778282	0.327564	0.49455	0.18858	-0.176229
CLIC2	O15247	Chloride intracellular channel protein 2	NA	NA	NA	NA	NA	0.331069	NA	NA	NA	NA	NA	NA	NA	NA	NA	NA	NA	0.111663	NA	NA	NA	NA	NA	NA
ACOX3	O15254	Peroxisomal acyl-coenzyme A oxidase 3	0.35149	0.330748	1.71387	0.177479	0.882539	0.189302	0.763116	0.753702	0.466232	0.0332938	0.17987	0.0186617	0.174454	0.250565	-0.571582	0.119785	0.31721	0.165491	0.370732	0.480131	0.156535	0.0232353	-0.182524	0.0153195
RER1	O15258	Protein RER1	0.147053	0.29623	0.0285076	0.166729	0.0727513	0.0203482	0.0453237	0.466191	0.0888084	0.348935	0.0578108	0.302864	0.131676	0.292159	0.0387147	0.165332	-0.0563704	0.0239162	0.0477257	0.436514	0.103046	0.288504	0.0431779	-0.195944
SURF4	O15260	Surfeit locus protein 4	0.759878	0.199433	0.210063	0.0898018	0.389328	0.532015	0.0588606	0.400677	0.405077	0.395984	1.02952	0.241638	0.476338	0.0736415	0.258925	0.170936	-0.435811	-0.574572	0.112949	0.664361	-0.327267	0.459788	0.761642	-0.235491
MAPK13	O15264	Mitogen-activated protein kinase 13	0.133624	0.594783	0.210464	1.06408	0.646841	0.270544	0.150534	0.851737	0.186875	0.757415	0.128764	0.0197662	0.0612685	0.29083	0.203876	-0.284272	-3.21448	0.241557	0.100555	0.251502	-0.13416	-0.500503	0.0784995	0.0148573
ATXN7	O15265	Ataxin-7	0.118184	NA	NA	NA	NA	0.272207	0.2204	0.59454	0.00589293	NA	0.22686	0.0938617	-0.08887	NA	NA	NA	NA	-0.299325	0.485254	0.164876	-0.00602627	NA	-0.353136	0.10471
SPTLC1	O15269	Serine palmitoyltransferase 1	0.126076	0.159183	0.420821	0.598473	0.510523	0.208837	0.00476093	0.0189216	0.134405	0.071426	1.12507	0.205417	-0.11386	0.13151	-0.194535	-0.452044	-0.184041	-0.174966	-0.00394694	-0.011584	-0.0704301	-0.052995	-0.679883	-0.166424
SPTLC2	O15270	Serine palmitoyltransferase 2	0.606815	0.913742	0.191378	0.675004	0.131224	1.80202	1.1696	0.151933	0.0608287	0.612936	0.251071	2.18048	-0.192823	0.291186	-0.091952	-0.346783	-0.0424175	-0.471543	-0.283628	0.0449842	0.0344747	0.157953	-0.178324	-0.19692
FANCG	O15287	Fanconi anemia group G protein	NA	0.256858	1.10947	1.98613	1.89557	0.808375	0.00395037	0.898353	1.10301	0.993212	0.22507	NA	NA	-0.727681	-0.6554	-1.47672	-0.323988	-0.563223	-0.00612736	-0.698469	-1.94516	-1.20917	0.431662	NA
OGT	O15294	UDP-N-acetylglucosamine--peptide N-acetylglucosaminyltransferase 110 kDa subunit	0.399123	0.725263	0.119418	0.221979	0.0354433	0.515613	0.292583	0.752015	2.32865	0.939353	1.22404	0.191026	-0.196606	0.149917	0.0686207	0.135237	-0.0134265	0.296292	0.114175	-0.447109	-1.15975	-0.423048	-0.429911	-0.0841484
PPM1D	O15297	Protein phosphatase 1D	NA	NA	NA	NA	NA	NA	NA	NA	NA	NA	NA	NA	NA	NA	NA	NA	NA	NA	NA	NA	NA	NA	NA	NA
SIVA1	O15304	Apoptosis regulatory protein Siva	NA	0.226261	0.437099	NA	0.274559	NA	1.07839	0.589637	NA	NA	NA	0.680474	NA	-0.362614	-0.855491	NA	-0.176284	NA	-1.45383	-0.775981	NA	NA	NA	-0.928877
PMM2	O15305	Phosphomannomutase 2	0.0264685	1.08575	0.0603897	0.303606	0.36331	0.441447	1.46289	0.954732	0.95525	0.482848	0.625828	0.0112301	0.0138645	-0.264568	-0.038421	-0.16566	-0.156743	-0.16738	-0.252943	-0.504827	-0.401368	0.117906	0.252737	0.00614675
RAD51B	O15315	DNA repair protein RAD51 homolog 2	NA	NA	NA	NA	NA	NA	NA	NA	0.0256501	NA	NA	NA	NA	NA	NA	NA	NA	NA	NA	NA	0.0720339	NA	NA	NA
POLR3G	O15318	DNA-directed RNA polymerase III subunit RPC7	0.538213	0.101194	0.484668	0.116673	0.197641	0.156958	0.65452	0.206317	0.105062	0.387666	0.0792157	0.184861	-1.36837	-0.153965	0.165507	-0.0650412	-0.135883	-0.277604	-0.160013	-0.691988	-0.0853049	0.227186	0.0747096	0.251374
TM9SF1	O15321	Transmembrane 9 superfamily member 1	0.274197	0.321401	0.0540106	0.862464	0.149434	0.131505	0.622328	0.15373	0.37465	0.784109	0.87672	0.664603	0.150271	-0.155424	-0.0266349	-0.231873	-0.0435015	-0.0646871	-0.339976	0.0377897	-0.101284	0.232421	0.180044	0.294505
INPP4B	O15327	Type II inositol 3,4-bisphosphate 4-phosphatase	0.121707	0.657606	0.347692	0.182378	0.23529	0.0618314	NA	1.26347	NA	0.61504	1.14997	0.731979	-0.352096	-0.146455	0.151234	-0.0999784	0.1138	0.0371094	NA	0.307899	NA	0.313184	0.234268	0.310556
CHAD	O15335	Chondroadherin	NA	NA	NA	NA	NA	NA	NA	NA	NA	NA	NA	NA	NA	NA	NA	NA	NA	NA	NA	NA	NA	NA	NA	NA
MID1	O15344	E3 ubiquitin-protein ligase Midline-1	0.966306	0.592725	0.338677	NA	0.0097999	0.129956	NA	0.125465	0.063216	0.191183	0.184514	0.206654	0.370962	-0.660104	0.201938	NA	-0.00494703	-0.130264	NA	-0.302124	0.166042	0.297316	-0.243609	-0.149007
HMGB3	O15347	High mobility group protein B3	0.668225	0.140513	0.26672	0.130834	0.251875	0.422209	0.650566	1.25428	1.06738	0.210138	0.28622	0.702556	0.371155	-0.111457	-0.197166	-0.1495	-0.215927	0.316438	-0.469764	-0.600899	-0.356117	0.121443	-0.13178	0.241105
PPM1G	O15355	Protein phosphatase 1G	0.202419	0.459403	0.377136	0.518139	0.263942	0.242111	0.64137	0.876866	0.0887324	0.00301125	0.344328	0.11995	-0.0674782	0.121291	0.0543346	-0.134666	-0.0637728	-0.051803	-0.170087	-0.15273	0.0335356	-0.000466029	0.0550327	-0.0445747
INPPL1	O15357	Phosphatidylinositol 3,4,5-trisphosphate 5-phosphatase 2	0.531018	0.398977	0.274549	0.38406	0.297157	0.511137	0.910508	0.00372376	0.132575	0.049445	0.469345	0.101987	0.219285	-0.17611	0.0920242	-0.249362	0.131722	0.171507	0.309248	0.00265185	-0.0684706	-0.0303052	0.189671	-0.059447
FANCA	O15360	Fanconi anemia group A protein	0.476335	NA	0.347528	0.705846	0.199445	1.54259	0.0183536	0.205119	0.165968	NA	NA	0.434817	-0.710371	NA	-0.762149	-1.74512	0.128998	-1.39751	0.0224346	0.37362	-0.415397	NA	NA	-1.02434
EIF3D	O15371	Eukaryotic translation initiation factor 3 subunit D	1.04431	0.601272	0.821455	0.701648	0.118944	0.874546	0.352117	0.0327816	1.21023	0.375675	0.269064	0.0143169	-0.248403	-0.16913	-0.276121	-0.344453	-0.0461661	-0.245944	0.204886	-0.0241324	-0.326862	-0.140182	-0.0913754	0.00903829
EIF3H	O15372	Eukaryotic translation initiation factor 3 subunit H	0.153873	0.593793	0.0257156	0.150167	0.141727	0.126238	0.136768	0.0722745	0.000791655	0.225122	0.204627	0.311239	-0.114171	-0.33717	-0.021801	0.0551052	-0.105529	0.0626767	-0.0705751	-0.0369968	-0.000893275	-0.186389	0.129378	0.105865
HDAC3	O15379	Histone deacetylase 3	0.335241	0.843427	0.0721002	0.2451	0.234056	0.0375528	0.162044	1.34287	0.0549138	0.398933	0.171181	0.0113902	-0.182948	0.439242	0.0633167	0.140495	0.14533	-0.0438496	0.103319	0.45178	0.0426054	-0.266297	0.0721966	-0.00921663
NVL	O15381	Nuclear valosin-containing protein-like	0.536943	0.81227	0.18252	1.87203	0.359205	1.23589	0.651259	0.29706	0.0225892	0.568176	0.00724354	0.329862	0.154334	0.266117	-0.063522	-0.347304	0.105166	-0.37109	0.276878	0.0966409	0.00561269	-0.106499	-0.00280444	-0.129887
BCAT2	O15382	Branched-chain-amino-acid aminotransferase, mitochondrial	0.64856	0.886355	0.779732	1.08439	0.143477	1.06346	0.0638752	0.575979	1.50573	1.03046	1.56775	0.553556	0.344205	0.412638	0.202328	0.444691	0.052494	0.385502	0.027921	0.462107	0.528221	0.300616	0.325223	0.348356
BIRC5	O15392	Baculoviral IAP repeat-containing protein 5	0.0490331	0.795145	0.0511655	0.0960336	1.0469	0.470339	NA	0.770406	0.487665	0.203079	NA	0.234809	-0.0660222	0.696685	-0.0620944	-0.159622	-0.866229	-0.621559	NA	-1.21375	-0.452367	-0.268684	NA	-0.221682
TMPRSS2	O15393	Transmembrane protease serine 2	0.230188	0.0565485	0.0627849	0.627269	NA	0.743925	NA	0.610498	NA	0.336923	0.627492	1.13435	-0.753367	-0.036843	0.27324	-1.11058	NA	0.226426	NA	-0.670655	NA	-0.872001	-1.33956	-1.02662
IPO8	O15397	Importin-8	1.10151	0.221329	0.783868	0.168849	0.238562	0.437107	1.16138	1.50565	1.04842	0.883217	0.826907	0.107307	-0.585979	0.106195	-0.330776	-0.146268	-0.114381	-0.259503	-0.280282	-1.34555	-0.723294	-0.407365	-0.771417	-0.0879876
STX7	O15400	Syntaxin-7	0.416986	0.169947	0.00289642	0.250818	0.335896	0.879398	0.381623	0.345295	0.359161	0.666495	0.50235	0.824429	0.170881	-0.0257428	-0.00259209	-0.220395	0.190498	-0.321412	-0.146223	-0.260111	0.393725	0.26063	-0.274052	-0.294638
SLC16A6	O15403	Monocarboxylate transporter 7	0.116491	0.182703	NA	0.595755	0.212076	0.432673	NA	NA	NA	0.525874	NA	0.210972	-0.972945	1.86119	NA	0.925155	-0.156426	-0.878321	NA	NA	NA	-2.02594	NA	-0.944657
TOX3	O15405	TOX high mobility group box family member 3	0.34048	0.519038	0.493315	0.704409	0.136218	0.00871073	0.0310959	0.548354	0.383253	0.199649	0.881627	0.161272	0.0683676	0.201038	0.347616	0.4579	0.0970179	-0.0124642	-0.0231765	-0.255321	0.390697	0.191834	0.29852	0.114497
TNRC18	O15417	Trinucleotide repeat-containing gene 18 protein	0.252321	NA	0.06922	NA	0.014797	0.857578	1.41233	0.456348	NA	NA	0.624955	0.120035	-0.713685	NA	-0.165498	NA	-0.0693935	2.01519	2.55855	-0.790476	NA	NA	0.598505	-0.348305
SLC16A3	O15427	Monocarboxylate transporter 4	0.577596	0.462339	0.0717495	0.475051	0.337439	0.25214	0.181725	0.592907	0.798918	0.368431	0.466108	0.0534914	0.687768	-0.23988	0.0590426	0.338432	-0.10285	0.207987	0.142253	0.717775	0.470694	0.243719	0.265123	-0.072751
SLC31A1	O15431	High affinity copper uptake protein 1	0.216747	0.126208	0.0828324	0.0808988	0.17948	0.539344	0.687935	0.997688	NA	0.706346	0.156135	0.0541578	0.281493	-0.16998	-0.128409	-0.0733938	-0.301509	-0.626956	-0.667409	-0.97202	NA	1.15108	0.201349	-0.0724595
ABCC3	O15438	Canalicular multispecific organic anion transporter 2	0.119415	0.267134	0.077187	0.418176	0.562044	0.0555376	0.168684	0.030528	0.237836	0.316565	0.0975439	0.0364678	0.202311	0.226922	0.0773354	-1.65784	2.49335	0.0496203	-0.255093	0.0443071	-0.0799398	0.271405	0.0902087	0.044522
ABCC4	O15439	Multidrug resistance-associated protein 4	0.283079	0.428187	0.0134337	0.605783	0.455187	0.0149383	0.393246	1.12784	0.607261	0.297097	0.741935	0.18673	0.210374	0.279498	-0.0892928	0.350248	0.285561	0.0146783	0.276268	0.562762	0.542861	0.263706	0.347923	0.167303
CD3EAP	O15446	DNA-directed RNA polymerase I subunit RPA34	0.311436	0.710711	0.906521	0.301667	0.33795	0.0636617	0.0227189	1.48783	0.0475564	0.0587836	0.558643	0.835799	-0.175182	-0.376371	0.238512	0.205957	-0.188114	0.0285358	-0.0243753	-0.509143	0.014569	-0.0214138	-0.292249	0.217885
TLR3	O15455	Toll-like receptor 3	NA	NA	NA	0.0391003	0.532513	0.311836	NA	0.382291	0.314526	0.215428	NA	0.305728	NA	NA	NA	0.0534757	0.387357	0.228333	NA	0.477346	0.0936155	0.294962	NA	0.29143
P4HA2	O15460	Prolyl 4-hydroxylase subunit alpha-2	0.432189	1.62712	0.124084	0.316565	0.77299	0.347438	0.562924	0.569765	3.13343	1.21731	1.60138	1.39585	-0.295547	-0.77624	0.0355256	-0.119436	0.192865	-0.194021	0.170955	-0.155176	-1.39468	-0.346558	-2.24062	0.328041
CAPN5	O15484	Calpain-5	0.818555	2.10222	0.229533	0.918882	0.109123	0.0192899	0.0904323	0.539666	0.631669	0.493077	0.227182	1.60554	0.327288	-0.482294	0.235379	-0.451226	0.0335827	0.0124261	0.0359637	0.17717	0.442882	0.229827	0.136779	-0.667088
GYG2	O15488	Glycogenin-2	3.07885	NA	NA	NA	NA	NA	NA	NA	NA	NA	1.78028	NA	1.2129	NA	NA	NA	NA	NA	NA	NA	NA	NA	0.693369	NA
YKT6	O15498	Synaptobrevin homolog YKT6	0.130416	1.41755	0.00362804	0.0201025	0.109867	0.197041	0.0657894	0.0657081	0.824238	0.452792	0.500536	0.0824994	0.0714347	-0.424632	0.00149409	-0.0104103	-0.0402762	-0.112225	-0.030028	-0.0237929	-0.308437	0.168369	0.169557	-0.0505873
NUPL2	O15504	Nucleoporin-like protein 2	0.07784	0.124097	0.29949	0.0501935	0.399931	0.241906	0.0941514	0.0241334	0.986604	0.604263	0.0982129	0.0902018	0.0973625	0.0951284	-0.24071	0.0388257	0.188573	0.133668	0.0615762	-0.0139345	0.437975	0.370955	-0.0641816	-0.104476
ARPC5	O15511	Actin-related protein 2/3 complex subunit 5	0.279689	0.0427312	0.313466	0.254279	0.858969	0.302752	0.915286	0.197523	0.644027	0.0132372	0.6041	0.00821752	-0.0675424	-0.00835101	0.0974611	0.139695	0.19523	0.125569	0.200827	0.0736599	0.309067	-0.0064443	-0.127324	-0.00364876
POLR2D	O15514	DNA-directed RNA polymerase II subunit RPB4	NA	NA	NA	NA	NA	NA	0.561035	NA	NA	NA	NA	NA	NA	NA	NA	NA	NA	NA	1.7847	NA	NA	NA	NA	NA
CLOCK	O15516	Circadian locomoter output cycles protein kaput	NA	0.187312	1.0077	NA	NA	0.182177	NA	0.466015	1.76474	NA	0.545637	0.17103	NA	0.440994	0.968184	NA	NA	-0.2181	NA	0.535602	1.47289	NA	0.716427	0.207045
DDX3Y	O15523	ATP-dependent RNA helicase DDX3Y	0.255745	0.195353	0.106114	1.44864	0.640933	0.058566	0.571955	NA	0.0903537	0.034362	2.16181	0.563181	0.253071	0.272222	-0.170118	-0.709936	-0.666419	-0.164624	1.17364	NA	0.145427	0.0466137	-0.941594	-0.440336
MAFG	O15525	Transcription factor MafG	1.27648	1.1228	0.917393	0.115626	0.944192	0.610975	0.541151	0.360438	1.30476	1.47537	0.206756	0.23866	0.686529	-0.320555	-0.301261	-0.0835565	-0.250892	0.276624	-0.54704	-0.0936317	0.593445	-0.586273	-0.345314	0.445454
PDPK1	O15530	3-phosphoinositide-dependent protein kinase 1	0.16593	0.32977	0.0772812	0.420016	0.572162	0.211671	0.423039	0.479804	1.96996	0.0585656	0.274859	0.0233697	0.059296	-0.0738109	-0.0218461	-0.129159	0.144196	0.132133	0.189665	0.139814	-0.356539	0.0136096	-0.0781584	0.0166155
TAPBP	O15533	Tapasin	0.0421475	0.0229643	0.313056	0.405821	2.37326	0.0322209	0.00305613	0.91522	0.0361521	1.12845	0.0946529	0.696149	-0.0200326	0.0294778	-0.29193	-0.151407	-0.734469	0.0132726	0.00370089	0.511024	-0.0216757	0.192376	0.093853	-0.194282
PER1	O15534	Period circadian protein homolog 1	0.0457399	0.114266	1.11251	0.251249	0.530516	0.0924209	2.16537	0.797478	1.25322	1.00578	0.206084	1.24772	-0.0664841	-0.126114	1.18348	0.462329	-0.403597	0.207949	1.08078	1.43286	0.676646	-0.610633	0.333611	1.48342
RNF113A	O15541	RING finger protein 113A	0.243261	1.02265	0.686661	0.0377759	0.803414	0.103622	0.140949	0.0246622	2.04625	0.0514393	0.809467	0.00177071	0.075374	-0.225252	0.182692	-0.0123437	0.270253	0.0609589	-0.0535208	-0.0174802	-0.717138	0.0212088	0.165572	-0.000715256
KDM6A	O15550	Lysine-specific demethylase 6A	0.0303867	0.00551914	0.269956	NA	0.192296	0.53552	0.276981	0.156337	1.24656	0.461036	0.213482	0.142618	-0.06364	0.0120951	0.790878	NA	0.477043	1.67628	-0.821473	-0.544855	-0.746203	-0.835864	-0.290164	-0.277841
CLDN3	O15551	Claudin-3	0.631158	0.0380376	0.690349	0.448171	NA	0.0140754	NA	0.275581	0.0131219	0.0634142	0.125698	0.458358	-2.98361	-0.127275	1.29783	-1.67511	NA	0.0386715	NA	-0.546576	-0.00676282	0.247426	0.264367	0.752655
KCNN4	O15554	Intermediate conductance calcium-activated potassium channel protein 4	NA	NA	0.111304	NA	0.0823321	0.127591	2.11016	NA	NA	0.719741	NA	0.572512	NA	NA	-0.0593468	NA	0.0443624	-0.186299	-0.837116	NA	NA	-0.0980581	NA	-0.129169
DHX15	O43143	Pre-mRNA-splicing factor ATP-dependent RNA helicase DHX15	0.00588835	1.24135	0.185183	1.4587	0.265654	0.263075	1.43471	1.19167	0.912839	0.144384	1.13785	0.523284	0.0018247	0.164941	-0.0128549	-0.293213	0.0712369	-0.0663528	0.156762	0.210813	0.0917225	-0.023365	0.136498	-0.168389
RNMT	O43148	mRNA cap guanine-N7 methyltransferase	0.584456	0.251883	0.340348	0.338942	0.0818707	0.487481	0.272701	0.33781	1.36942	0.0248406	0.729957	0.380476	0.257502	0.128701	0.0852915	0.170772	0.0396538	0.0789782	0.126843	0.140991	0.228884	0.0123514	0.232136	0.11681
ZZEF1	O43149	Zinc finger ZZ-type and EF-hand domain-containing protein 1	1.06257	0.319158	0.388021	0.253039	0.21646	0.1285	1.16565	1.16209	0.680477	0.515673	1.54261	0.346999	0.628106	0.313764	0.266086	0.786929	0.111192	-0.126528	0.598966	0.414964	0.391209	0.416606	0.577458	0.172677
ASAP2	O43150	Arf-GAP with SH3 domain, ANK repeat and PH domain-containing protein 2	0.399636	0.162045	0.545928	0.0620738	0.0132062	0.385373	0.0427242	0.629516	1.12615	0.507297	0.905664	0.112801	-0.204485	-0.118282	0.332864	0.127905	0.00821559	-0.252488	0.0176547	0.28233	-0.472638	0.225705	0.308276	-0.0880512
TTI1	O43156	TELO2-interacting protein 1 homolog	0.414961	0.572014	0.0291438	0.282685	0.396144	0.072376	0.713379	0.516004	1.57601	0.136311	0.0408886	0.265228	-0.163428	0.258536	0.00995159	0.237566	0.10039	-0.0494245	0.152815	0.153271	-0.223308	-0.0574589	-0.0241076	0.193671
PLXNB1	O43157	Plexin-B1	NA	3.41683	0.0706743	NA	NA	NA	NA	NA	0.583209	NA	0.217758	1.30411	NA	-1.42751	-0.0373144	NA	NA	NA	NA	NA	1.04385	NA	0.0495758	-1.66715
RRP8	O43159	Ribosomal RNA-processing protein 8	0.116951	0.107205	0.680254	1.34197	0.244924	0.718447	0.50191	2.38022	0.994415	0.0487991	0.355804	0.23329	0.0666676	-0.0347773	-0.148406	-0.662875	0.0911802	-0.25005	0.253743	0.322856	-0.354285	-0.0261644	-0.0459442	-0.196556
PJA2	O43164	E3 ubiquitin-protein ligase Praja-2	1.58118	2	0.215983	0.410473	0.965025	0.0174772	1.48654	0.208374	NA	NA	0.21729	1.28675	-0.525058	-0.952259	-0.129477	-1.09167	0.361629	0.0431566	-0.278553	0.265688	NA	NA	-1.02819	-0.277604
SIPA1L1	O43166	Signal-induced proliferation-associated 1-like protein 1	3.4633	1.03632	0.311254	0.577883	0.201956	0.0340644	0.358392	0.0563915	0.519744	0.544995	1.97481	0.224214	0.904539	0.274093	0.179397	0.420046	-0.115355	-0.0299317	-0.130362	-0.0472657	0.151147	0.788577	0.567796	0.305004
CYB5B	O43169	Cytochrome b5 type B	0.0320559	1.98943	0.325488	1.19942	0.0163908	0.0139522	0.0459283	0.57255	0.890544	0.478928	0.181724	2.20824	-0.0230389	0.614911	-0.379434	0.857112	-0.0234467	-0.014808	0.0291751	0.564263	0.681722	0.463444	0.190646	0.533781
PRPF4	O43172	U4/U6 small nuclear ribonucleoprotein Prp4	0.0161012	1.28427	0.123472	0.14473	0.586537	0.0275731	0.160482	0.0349955	0.869121	0.0634777	0.261844	0.00799457	-0.0106786	0.28396	-0.0522321	-0.0832596	0.193328	-0.0139217	0.0712198	-0.0272109	0.276573	-0.0358562	-0.11599	-0.00351779
PHGDH	O43175	D-3-phosphoglycerate dehydrogenase	0.289775	0.758139	1.75477	0.266352	0.0912062	0.0908922	0.530092	0.672916	0.269247	0.0857976	0.139478	0.00850072	0.202133	-0.25422	0.613165	-0.168241	0.071064	-0.0817992	0.335824	0.335393	-0.226521	-0.0971057	-0.12627	-0.0079937
NDUFS4	O43181	NADH dehydrogenase [ubiquinone] iron-sulfur protein 4, mitochondrial	0.583504	0.461207	0.804447	0.0405258	1.25655	0.42833	0.128569	0.298731	0.0399593	0.0452671	0.12544	0.245662	-0.458916	0.198374	0.464273	0.0142225	0.23819	0.213081	-0.0456454	-0.238354	-0.0397504	-0.0390285	0.103116	-0.105542
IRAK2	O43187	Interleukin-1 receptor-associated kinase-like 2	NA	NA	NA	2.7485	0.197022	NA	NA	NA	NA	NA	NA	NA	NA	NA	NA	-1.67644	0.259826	NA	NA	NA	NA	NA	NA	NA
PHF1	O43189	PHD finger protein 1	0.734386	0.757334	NA	NA	0.567152	0.323987	0.369647	NA	0.333656	0.228787	0.436222	NA	-0.673178	-1.1998	NA	NA	0.226312	-0.796461	0.226344	NA	-1.30273	-0.498097	-1.17458	NA
GPR39	O43194	G-protein coupled receptor 39	0.0348445	0.573963	NA	NA	0.435699	NA	NA	NA	NA	0.404415	0.0285569	NA	0.0526171	-0.591265	NA	NA	0.17787	NA	NA	NA	NA	0.597191	-0.0352805	NA
DYNC1LI2	O43237	Cytoplasmic dynein 1 light intermediate chain 2	0.0421918	0.0721146	0.0375814	0.17801	0.130419	0.026064	0.101795	0.262842	0.322357	0.471364	0.746303	1.68589	0.0159162	-0.0178363	0.0164312	-0.0818399	0.0658754	0.00814883	0.0449797	0.0926736	-0.080665	0.184283	-0.242317	-0.235102
KLK10	O43240	Kallikrein-10	NA	0.546021	0.349083	1.29035	NA	1.00102	NA	0.700035	4.54397	4.31785	NA	0.403615	NA	0.749538	-0.569352	-1.54208	NA	-0.536492	NA	-0.29363	-2.11735	-1.39164	NA	-0.701019
PSMD3	O43242	26S proteasome non-ATPase regulatory subunit 3	0.192654	0.771396	0.16947	0.22071	0.818144	0.14225	0.384248	0.776529	0.807851	0.566468	0.423399	0.139062	-0.0630074	-0.638351	-0.0431391	-0.122356	-0.162455	0.0562032	-0.0871569	-0.303555	-0.266441	-0.168974	0.0629489	-0.0541948
RBFOX2	O43251	RNA binding protein fox-1 homolog 2	0.144873	0.0300344	0.570138	0.325924	0.0992076	0.0384248	0.451012	0.745891	1.50517	1.49507	0.154299	0.491044	0.0707359	0.0410391	-0.325986	0.159887	0.0423775	-0.0455468	0.13213	-0.424115	0.354355	0.57907	0.157054	-0.279394
PAPSS1	O43252	Bifunctional 3'-phosphoadenosine 5'-phosphosulfate synthase 1	1.31623	0.0613955	0.0409741	0.827869	0.414868	0.192844	1.0675	0.528591	0.0344068	0.313569	0.882633	0.14143	0.20225	0.036574	-0.0196158	-0.100474	0.0928116	0.0734545	0.10234	0.415861	-0.00674566	-0.0824795	0.191955	0.0353082
ZW10	O43264	Centromere/kinetochore protein zw10 homolog	0.00573171	0.246956	0.170656	0.123292	0.147136	0.119234	0.669443	0.243397	0.16711	0.0290077	0.507095	0.024013	-0.00504239	0.160853	0.103122	0.134107	0.0893167	0.111634	0.462591	0.168646	0.13898	-0.0312188	0.263161	0.02458
PRODH	O43272	Proline dehydrogenase 1, mitochondrial	1.26748	0.198875	NA	NA	NA	NA	NA	0.274602	NA	NA	0.237386	0.423141	0.325496	0.208881	NA	NA	NA	NA	NA	0.285235	NA	NA	0.481387	0.859598
SPINT1	O43278	Kunitz-type protease inhibitor 1	3.10015	2.98223	2.11737	2.69538	NA	0.235791	2.04798	0.935512	3.52973	4.27542	2.51552	2.93944	-0.703381	-0.948798	-0.527959	-0.841216	NA	0.087684	-0.355043	-0.192897	-0.862538	-0.835721	-0.6947	-1.14529
B4GALT5	O43286	Beta-1,4-galactosyltransferase 5	0.0810439	0.542101	NA	0.00948412	0.0527106	0.0150321	0.483919	0.351773	NA	NA	NA	0.11007	-0.0895151	0.64894	NA	-0.00786304	-0.137915	-0.0337343	-1.58692	0.242141	NA	NA	NA	0.271231
SART1	O43290	U4/U6.U5 tri-snRNP-associated protein 1	0.380534	1.88719	0.133299	0.0199786	0.100394	0.442872	0.922739	0.646664	1.06903	0.626826	0.151863	0.14126	0.107345	0.115414	0.0321541	0.0101732	0.0418339	0.100243	-0.134206	-0.133651	0.0718581	-0.103666	-0.0725899	-0.0179323
SPINT2	O43291	Kunitz-type protease inhibitor 2	1.30687	1.07811	3.31453	1.7782	NA	0.512498	NA	1.68412	3.63735	4.12617	4.26373	2.75096	-0.370687	-0.56962	-1.06203	-0.781531	NA	0.132871	NA	-0.787638	-1.83997	-1.48259	-2.40184	-1.63485
GPAA1	O43292	Glycosylphosphatidylinositol anchor attachment 1 protein	0.0256135	0.312476	0.416275	0.000291001	0.0704716	0.389	0.671473	0.963466	1.28282	0.00667498	0.765977	0.615967	0.00617536	0.299985	-0.263786	-0.000318209	-0.0320015	-0.137545	-0.294156	0.240294	0.291166	0.00295321	-0.180225	-0.269488
DAPK3	O43293	Death-associated protein kinase 3	0.241853	1.07456	0.168307	0.286619	0.0416632	0.0887123	0.105085	0.270822	0.877575	0.386895	0.028869	0.11277	0.239985	0.963701	0.255401	-0.409377	-0.116792	-0.171193	0.1171	-0.271578	-0.783299	-0.148473	-0.0660254	0.21293
TGFB1I1	O43294	Transforming growth factor beta-1-induced transcript 1 protein	0.237224	NA	NA	NA	0.948086	0.390704	0.120529	NA	0.468175	0.636925	NA	NA	-0.290057	NA	NA	NA	-0.222108	-1.38545	-0.0759583	NA	-0.420244	-0.561683	NA	NA
ZNF264	O43296	Zinc finger protein 264	NA	NA	NA	NA	NA	NA	NA	NA	NA	NA	NA	NA	NA	NA	NA	NA	NA	NA	NA	NA	NA	NA	NA	NA
ZBTB43	O43298	Zinc finger and BTB domain-containing protein 43	0.601965	0.0536914	0.124785	0.29032	NA	0.0612385	0.004343	0.348182	NA	NA	0.864712	1.08456	-0.584211	-0.161759	-0.498385	1.1038	NA	-0.241154	0.0223524	1.47425	NA	NA	-1.13713	-0.918241
AP5Z1	O43299	AP-5 complex subunit zeta-1	0.402223	0.300641	0.181608	0.00802112	0.0872004	0.628077	1.10831	0.604646	1.04642	0.708921	0.286136	0.356851	0.640516	0.184704	1.13037	-0.0126804	-0.0344369	-1.50211	0.337574	0.29174	-0.639688	0.536913	0.720308	0.260087
HSPA12A	O43301	Heat shock 70 kDa protein 12A	0.473749	0.0616624	0.14318	0.0731962	0.596945	NA	0.286589	0.260046	0.164722	0.188492	1.52828	0.446506	0.232101	-0.0232207	-0.196041	0.0358299	0.122735	NA	0.131346	0.227186	0.0428378	-0.0738532	0.353256	-0.163891
CCP110	O43303	Centriolar coiled-coil protein of 110 kDa	NA	0.183558	NA	NA	0.372596	0.3642	0.16359	0.691445	0.128838	0.531922	0.0709135	0.928493	NA	-0.170782	NA	NA	0.345859	0.403242	0.140861	-0.918044	0.0555092	-0.491163	-0.166431	-1.19262
ADCY6	O43306	Adenylate cyclase type 6	0.182878	1.00254	NA	NA	NA	NA	0.199927	0.971618	0.0916306	1.43492	0.683738	0.00728531	-0.11388	-1.66731	NA	NA	NA	NA	0.60686	1.56469	-0.145466	-0.568978	-0.460926	-0.0153964
CTIF	O43310	CBP80/20-dependent translation initiation factor	0.0978899	0.911765	NA	1.33713	0.882669	0.0546514	0.208291	0.642619	0.00364016	0.715511	6.21829e-05	0.274611	-0.0569213	-0.108813	NA	-0.376413	0.246571	-0.0599127	0.134774	-1.52611	0.00288804	-1.45935	7.27971e-05	1.75592
PPIP5K2	O43314	Inositol hexakisphosphate and diphosphoinositol-pentakisphosphate kinase 2	0.309684	0.610858	0.00866854	0.290077	0.652394	0.459782	0.696796	0.68409	0.394709	0.0557018	0.0719097	1.50753	-0.0830673	-0.204724	0.00631332	-0.13179	0.219005	0.141963	0.247494	-0.505226	0.123262	0.0238266	0.0372079	-0.228514
MAP3K7	O43318	Mitogen-activated protein kinase kinase kinase 7	0.377431	0.874161	0.646492	0.0640859	0.105168	0.4401	0.115704	1.053	0.245839	0.0678506	0.404163	0.189369	0.460667	1.23435	0.385114	0.134977	-0.0892477	0.323686	0.126389	0.704419	-0.27951	0.102954	0.490639	0.222984
EEF1E1	O43324	Eukaryotic translation elongation factor 1 epsilon-1	0.342362	0.538593	0.145334	0.389365	0.639503	0.111131	0.081112	0.0879704	0.140529	0.00435099	0.0148969	0.426665	0.139556	0.285643	0.0572828	0.311361	0.192507	-0.10217	0.0350793	-0.0622978	-0.0766137	0.00315984	-0.0157445	0.288064
LYRM1	O43325	LYR motif-containing protein 1	0.0628626	NA	0.180438	NA	NA	0.210336	0.0451236	0.813545	NA	0.380612	0.495164	0.0197988	0.110777	NA	0.36595	NA	NA	0.461069	0.224639	0.633192	NA	0.618344	-2.18048	-0.0622931
MSI1	O43347	RNA-binding protein Musashi homolog 1	0.289662	NA	NA	1.34528	NA	NA	0.232131	NA	NA	NA	0.411533	NA	0.244508	NA	NA	1.35056	NA	NA	-0.0912889	NA	NA	NA	-1.03774	NA
RIPK2	O43353	Receptor-interacting serine/threonine-protein kinase 2	0.36804	0.221883	0.516955	0.279455	0.111101	0.529831	0.0498045	0.85133	0.28643	0.309847	0.702128	0.487628	0.397622	0.0702953	0.153467	-0.347401	-0.0666285	-0.403838	0.0307105	-0.918434	-0.394869	-0.339677	0.292451	0.298832
RASA4	O43374	Ras GTPase-activating protein 4	0.26352	0.175398	NA	NA	NA	NA	NA	NA	0.333035	0.075248	NA	NA	0.516927	0.549206	NA	NA	NA	NA	NA	NA	0.952636	-0.140704	NA	NA
WDR62	O43379	WD repeat-containing protein 62	0.421218	0.469014	0.181075	0.831379	0.260901	0.684353	2.08014	1.00769	1.71226	1.17827	1.20527	1.15425	0.124748	-0.266005	0.0858323	-0.454262	-0.258285	1.08736	0.260389	0.410538	-0.551954	-0.100115	0.283948	-0.2973
HNRNPR	O43390	Heterogeneous nuclear ribonucleoprotein R	0.285152	0.32004	0.593029	1.00336	0.355957	0.746755	0.574886	1.53121	0.869737	0.394991	0.305709	0.512193	-0.0814819	0.113695	-0.128414	-0.253724	-0.124615	-0.268496	0.223278	0.276051	0.21018	-0.117823	-0.10349	-0.19659
PRPF3	O43395	U4/U6 small nuclear ribonucleoprotein Prp3	0.137556	0.0135739	0.266184	0.6883	0.204203	0.999701	0.45766	0.0039007	0.116531	1.10327	0.330051	0.0757587	-0.0543397	0.00981394	-0.0845203	-0.161776	-0.0637188	-0.225501	-0.0933374	0.0010465	0.0515442	-0.301444	-0.0901903	0.0335248
TXNL1	O43396	Thioredoxin-like protein 1	0.0971028	0.401227	0.0443561	0.811537	0.0967804	0.0905542	0.175677	0.346458	0.0837775	0.322797	0.0337833	0.535139	-0.042347	0.100008	-0.022679	0.245982	-0.0421518	-0.0551929	0.0579929	-0.173103	-0.0440928	-0.10114	0.0140444	0.226612
TPD52L2	O43399	Tumor protein D54	0.152933	1.36611	0.909639	1.17112	0.223076	0.0817083	0.0903071	0.0332147	1.50391	0.313185	0.54061	0.0401036	0.104135	0.268129	0.433061	0.670252	0.207932	0.0636959	0.104951	0.0204716	1.22818	-0.195257	-0.318839	0.0409609
EMC8	O43402	ER membrane protein complex subunit 8	0.0397222	0.609945	0.01137	0.550047	2.04717	0.387911	1.41465	0.0436159	1.22032	0.947635	0.123567	0.0527321	0.0120227	0.141141	-0.00226402	-0.106407	0.193689	-0.0306536	0.265632	-0.0204493	-0.153332	0.175416	-0.0438557	-0.00702922
COCH	O43405	Cochlin	1.08918	NA	NA	1.44198	NA	NA	NA	NA	NA	NA	NA	NA	-2.41277	NA	NA	0.968775	NA	NA	NA	NA	NA	NA	NA	NA
ERI3	O43414	ERI1 exoribonuclease 3	0.545646	0.0290774	0.756113	0.600078	0.237196	0.125254	0.732835	0.26673	0.13671	0.543974	1.11741	0.286761	0.228725	0.0150245	-0.475573	0.242377	0.115026	0.0239881	0.427783	0.096386	-0.149895	0.118799	0.356117	0.0910711
THAP12	O43422	52 kDa repressor of the inhibitor of the protein kinase	0.494448	0.321712	0.175632	0.815069	1.02225	0.128765	1.06801	1.31842	0.694209	0.0957026	1.1104	0.253321	0.429591	0.32422	-0.0876754	-0.480387	-2.67397	-0.0868766	0.606693	0.561716	-0.222428	0.0578407	0.406916	-0.161109
SYNJ1	O43426	Synaptojanin-1	0.0533853	0.546253	0.280947	0.430882	0.0881262	0.521383	1.25381	0.590423	0.0410369	0.209308	0.343508	0.45687	-0.0233822	1.39187	0.897612	-0.300913	0.196835	1.45938	0.198871	-1.53469	-0.110093	0.968844	0.207784	-1.66457
FIBP	O43427	Acidic fibroblast growth factor intracellular-binding protein	0.838201	0.249825	0.325243	0.476507	0.0234942	0.339308	0.281099	0.222986	0.0266756	0.237843	0.251646	0.017355	0.566377	0.253207	0.330801	0.447178	0.0145442	0.381902	0.243551	-0.220262	0.0335407	0.457273	0.226016	0.0226046
EIF4G3	O43432	Eukaryotic translation initiation factor 4 gamma 3	0.0171086	0.274274	0.0130113	0.0643757	0.00260837	0.0844942	0.352691	1.02117	0.140462	0.124912	0.251249	0.69697	-0.00673803	0.119334	0.00770569	0.0363681	0.00137647	0.0284259	0.169233	0.207971	-0.0774428	-0.0452016	0.113961	0.19022
TBX1	O43435	T-box transcription factor TBX1	NA	NA	NA	NA	NA	NA	NA	NA	NA	NA	NA	NA	NA	NA	NA	NA	NA	NA	NA	NA	NA	NA	NA	NA
CBFA2T2	O43439	Protein CBFA2T2	0.0305521	0.00917619	0.597471	0.525466	0.172211	0.290239	0.899605	1.20175	0.520181	0.543386	0.336158	0.34079	-0.0289059	0.00922648	0.972389	0.930282	-0.368518	-0.871105	-1.64992	-2.58353	0.559548	1.35404	1.15963	-0.792477
PPIH	O43447	Peptidyl-prolyl cis-trans isomerase H	1.8763	0.338362	0.440175	0.408262	0.0797144	0.277146	0.288964	0.066718	0.58859	0.970704	1.7247	0.0543597	0.220999	0.0532697	0.119263	0.20453	0.0702197	0.100657	0.048624	-0.031484	-0.0719967	0.239707	0.362932	-0.020195
MBTPS2	O43462	Membrane-bound transcription factor site-2 protease	NA	0.580466	NA	NA	0.181821	0.300171	NA	0.0458159	NA	0.117548	NA	0.0673267	NA	-0.389418	NA	NA	-0.0925376	-0.319669	NA	-0.0464028	NA	-0.0771208	NA	-0.114322
SUV39H1	O43463	Histone-lysine N-methyltransferase SUV39H1	NA	NA	0.0783881	NA	0.529019	NA	NA	NA	NA	NA	NA	0.584057	NA	NA	0.153218	NA	0.454534	NA	NA	NA	NA	NA	NA	-0.673588
HTRA2	O43464	Serine protease HTRA2, mitochondrial	0.125891	1.32687	0.16326	0.505262	0.631037	2.54497	0.620645	0.347784	1.55463	3.02192	0.796311	1.04138	-0.0454992	-0.113436	0.0441869	0.215229	0.164687	0.222743	0.196493	0.138175	0.36257	0.363094	0.173168	0.216112
KLF4	O43474	Krueppel-like factor 4	NA	0.103034	0.259256	0.183049	NA	0.21995	NA	0.0580986	0.0217548	0.295877	0.206953	0.202521	NA	0.0599327	-0.162069	-0.156644	NA	-0.267368	NA	-0.0823914	-0.0216821	0.928913	-0.534929	0.682716
OIP5	O43482	Protein Mis18-beta	0.439968	0.000586264	0.728373	0.00993267	0.611107	NA	0.0755238	0.765898	0.971864	0.00828796	0.350663	0.517197	-2.62949	-0.00405725	-2.53936	0.0689402	-3.0883	NA	-0.471751	-1.42145	-3.34727	-0.0545162	-2.48876	0.355755
AKR7A2	O43488	Aflatoxin B1 aldehyde reductase member 2	0.857399	0.309522	0.115101	1.16955	0.351825	0.0468262	0.5042	0.626235	0.441135	0.147073	0.326309	0.168176	0.289801	-0.128112	0.0732625	0.351392	0.103787	-0.0295798	0.277403	0.246819	0.22363	0.094677	0.144243	0.162778
PROM1	O43490	Prominin-1	0.446612	NA	0.17814	0.06292	NA	NA	NA	NA	0.00802498	NA	0.637633	NA	-0.28544	NA	-0.703075	0.0656347	NA	NA	NA	NA	0.0128727	NA	-0.348185	NA
EPB41L2	O43491	Band 4.1-like protein 2	0.0257496	0.0995968	0.213624	0.0256813	0.0577607	0.0235313	0.14955	0.261785	0.280125	0.492804	0.00790184	0.0690946	0.0119101	0.271627	-0.0761115	0.0137444	-0.0279592	0.00965309	-0.0410385	0.113895	0.138119	0.186712	0.00564512	-0.045859
TGOLN2	O43493	Trans-Golgi network integral membrane protein 2	1.01642	0.335151	0.0865898	0.667614	0.220123	0.0962923	1.89785	1.77438	0.0337622	1.45457	1.90986	0.119907	-0.646623	-0.238256	-0.0734081	-0.277383	0.0823301	0.109863	-1.01163	-0.620974	-0.0310529	-0.629257	-0.682439	-0.0493447
RAD51C	O43502	DNA repair protein RAD51 homolog 3	0.0995218	0.000359155	0.0410318	0.227914	0.155784	0.157206	0.283908	0.0105781	0.216131	0.884982	0.352841	0.435184	0.310656	0.000981013	0.213535	0.188803	0.076464	0.724507	0.136266	-0.0464795	-0.121023	-0.661796	-1.00354	1.85671
LAMTOR5	O43504	Ragulator complex protein LAMTOR5	0.249949	0.368395	0.0350431	0.355185	0.433986	0.406396	0.229555	0.236979	0.0248762	0.275929	0.371904	0.238038	-0.650676	-0.529474	-0.139928	0.349819	0.250736	-0.315865	0.707679	-0.374489	0.0671358	0.644091	0.796774	-0.561217
B4GAT1	O43505	Beta-1,4-glucuronyltransferase 1	0.324293	1.78194	0.371794	0.602291	0.250243	0.0777687	0.565226	0.614529	0.470052	0.0502066	0.0468575	0.256999	-0.522464	0.68635	-1.19609	1.03017	-0.250546	-0.11005	0.825165	-1.1821	0.563129	0.0486132	-0.030496	-0.745171
MED7	O43513	Mediator of RNA polymerase II transcription subunit 7	0.106238	0.341051	1.2267	1.56224	0.0868729	1.00885	0.246842	1.23867	1.25893	0.234099	0.168417	0.893412	-0.192798	-0.597037	0.430252	0.374899	-0.236342	0.885917	0.0743933	0.256713	0.415522	0.126579	-0.0647523	0.866736
WIPF1	O43516	WAS/WASL-interacting protein family member 1	0.324162	NA	NA	NA	0.691768	NA	NA	NA	NA	NA	NA	NA	-0.323711	NA	NA	NA	0.351631	NA	NA	NA	NA	NA	NA	NA
ATP8B1	O43520	Phospholipid-transporting ATPase IC	0.579792	0.450351	0.379784	0.243168	NA	0.0790415	NA	0.00794934	NA	1.8817	0.541055	0.0769698	0.249929	-0.19545	0.11332	-0.147264	NA	0.0948076	NA	-0.00304286	NA	0.534655	0.19431	0.0631863
BCL2L11	O43521	Bcl-2-like protein 11	NA	NA	NA	NA	NA	0.0270387	NA	NA	NA	NA	NA	NA	NA	NA	NA	NA	NA	0.0487432	NA	NA	NA	NA	NA	NA
FOXO3	O43524	Forkhead box protein O3	0.642772	0.48944	NA	0.239586	0.0674842	0.368656	0.527624	0.122219	0.0605269	0.58059	1.02469	0.773771	-0.557018	-0.246725	NA	0.10944	0.0562655	0.312225	-0.199232	-0.145748	-0.0724578	0.981294	-0.644888	-0.505749
CHST10	O43529	Carbohydrate sulfotransferase 10	NA	NA	NA	NA	NA	NA	NA	NA	NA	NA	NA	NA	NA	NA	NA	NA	NA	NA	NA	NA	NA	NA	NA	NA
XRCC3	O43542	DNA repair protein XRCC3	0.281414	0.11482	0.0919834	0.564058	0.182101	0.534024	1.18549	0.956438	0.858791	0.79209	0.530305	0.387921	0.247843	0.0970179	0.0526384	-0.311201	-0.129993	0.4536	-0.257469	-0.707772	-0.780391	-0.354735	-0.300012	0.395622
SGCE	O43556	Epsilon-sarcoglycan	1.51676	NA	NA	NA	0.259546	NA	NA	NA	NA	NA	NA	NA	-0.906134	NA	NA	NA	-0.209315	NA	NA	NA	NA	NA	NA	NA
LAT	O43561	Linker for activation of T-cells family member 1	NA	1.07405	NA	NA	NA	NA	NA	NA	NA	1.21644	NA	NA	NA	0.84135	NA	NA	NA	NA	NA	NA	NA	1.28529	NA	NA
RGS14	O43566	Regulator of G-protein signaling 14	NA	0.00935189	0.953511	NA	0.359388	NA	NA	NA	0.422465	0.832722	NA	NA	NA	-0.0100339	-1.56159	NA	0.246207	NA	NA	NA	-0.353139	-0.371113	NA	NA
RNF13	O43567	E3 ubiquitin-protein ligase RNF13	0.801088	0.226408	NA	0.0588034	0.0601468	0.255091	NA	0.278812	NA	NA	0.726216	0.503252	0.483534	0.266755	NA	-0.0512428	0.0491826	-0.136304	NA	-0.151091	NA	NA	-0.819308	0.241697
CA12	O43570	Carbonic anhydrase 12	1.0096	0.00414808	0.00341624	0.940393	NA	NA	NA	0.836497	NA	NA	0.00669607	0.194415	-1.20567	0.00460752	-0.00211461	-0.553541	NA	NA	NA	-0.466875	NA	NA	-0.00343323	-0.171786
AKAP10	O43572	A-kinase anchor protein 10, mitochondrial	0.761313	0.627999	0.0204015	0.661426	0.545969	0.385812	0.242657	0.364278	0.0564928	0.403017	0.33433	0.344678	0.564001	-0.199016	-0.0398973	-0.323004	0.177573	-0.236293	0.200645	0.297064	-0.0866276	0.612732	0.465934	-0.353762
SYT7	O43581	Synaptotagmin-7	0.274298	0.883979	NA	0.535108	NA	NA	NA	0.511561	0.0405394	0.16476	0.123235	0.572245	-0.512432	-0.524724	NA	-0.389302	NA	NA	NA	0.53589	-0.0409387	-0.0831664	0.039841	-0.318701
DENR	O43583	Density-regulated protein	0.55878	2.57984	0.855322	0.50597	0.185002	1.54397	0.802901	0.376195	0.0105972	0.30634	0.0289303	0.60081	0.156628	-0.41855	0.23432	0.158391	0.0803553	0.330385	-0.217566	-0.119098	0.00227483	0.0639776	-0.00814438	0.177511
XPOT	O43592	Exportin-T	0.703614	0.109602	0.497021	0.483661	0.80698	0.0661818	0.531209	1.75415	0.314812	0.576534	0.0843293	0.03795	0.224971	-0.0866871	0.143714	2.7209	0.201727	-0.0271225	0.242366	0.769262	0.136127	0.27931	-0.130194	0.0170434
SPRY2	O43597	Protein sprouty homolog 2	NA	NA	NA	0.114725	0.582712	NA	0.865418	1.29381	NA	NA	0.0609734	1.14655	NA	NA	NA	-0.157358	-0.569351	NA	-0.373174	-0.258002	NA	NA	0.0467275	-0.375611
DNPH1	O43598	2'-deoxynucleoside 5'-phosphate N-hydrolase 1	0.336126	0.804187	0.421218	0.458407	1.29415	0.106173	0.293439	0.389331	0.361996	0.0672427	0.416304	0.552164	0.713823	-1.63684	0.449212	0.629361	1.12147	0.122869	0.345702	-0.203048	0.526541	0.097517	-0.520657	0.393416
SPRY1	O43609	Protein sprouty homolog 1	0.2298	0.0393566	NA	NA	NA	0.899566	NA	NA	NA	1.08729	0.519356	NA	-0.36166	0.0419559	NA	NA	NA	-0.362223	NA	NA	NA	0.351597	0.489418	NA
TIMM44	O43615	Mitochondrial import inner membrane translocase subunit TIM44	0.616275	0.534355	0.325732	0.843346	0.678738	0.68504	0.802239	0.0642455	0.147848	1.26024	0.685471	0.0908848	0.163659	0.165407	-0.0753638	-0.335459	0.13936	-0.101594	0.172595	0.0321344	0.061711	0.198852	0.164127	-0.0203832
TRAPPC3	O43617	Trafficking protein particle complex subunit 3	0.272709	0.409321	0.69049	0.688636	0.400693	0.29312	1.30629	1.05954	0.621841	0.299598	0.376293	0.295143	0.188242	0.177547	0.235368	0.398876	0.269385	0.217918	0.40697	0.405223	0.160268	-0.148877	0.231163	0.221715
CHMP2A	O43633	Charged multivesicular body protein 2a	0.125444	0.218729	0.558244	0.140597	0.150457	0.0492999	0.811514	0.565585	0.862274	0.385311	0.0531051	0.027494	0.033645	0.0859133	-0.182547	0.089063	-0.0810827	0.035305	-0.243525	-0.278767	-0.267656	0.206783	-0.026659	-0.0161654
NCK2	O43639	Cytoplasmic protein NCK2	0.583537	0.635055	0.466497	0.508922	0.161598	0.199311	0.608491	1.07086	0.388202	0.518733	0.0135007	0.0102685	0.208885	-0.221056	0.16746	0.174563	0.0351016	0.0639585	-0.4382	-0.472251	-0.175954	-0.139108	-0.00443522	-0.00315793
PSCA	O43653	Prostate stem cell antigen	NA	0.387365	NA	NA	NA	NA	NA	0.468066	NA	0.180984	NA	NA	NA	0.510992	NA	NA	NA	NA	NA	-0.378618	NA	0.166501	NA	NA
TSPAN6	O43657	Tetraspanin-6	0.0123485	0.564652	1.39005	0.0917181	0.65228	0.334285	0.383696	1.06479	0.303701	0.045026	0.413692	0.205356	-0.00938733	-0.599752	-0.611883	0.051349	-0.365588	-0.173219	-0.351899	-0.735571	-0.12933	-0.0272172	-0.2915	-0.164438
PLRG1	O43660	Pleiotropic regulator 1	0.0484094	0.194878	0.454571	0.128731	0.291965	0.656845	0.688145	0.847461	0.123577	0.0299643	0.42895	0.114493	0.0276426	0.130297	0.176778	-0.0872002	-0.208255	0.420936	-0.383456	-0.470324	0.0669301	0.030543	0.124465	0.138235
PRC1	O43663	Protein regulator of cytokinesis 1	1.5953	0.378241	2.03245	2.01995	2.33973	0.604609	0.703232	1.17382	2.17769	2.81183	3.03723	1.22859	-0.620464	-0.338528	-0.550375	-0.710528	-0.269407	-0.183321	-0.373117	-0.276967	-0.854921	-1.19618	-0.534831	-0.595435
RGS10	O43665	Regulator of G-protein signaling 10	0.234739	NA	0.78515	0.856862	0.340231	0.684401	0.231696	0.056863	1.3022	0.454576	1.63991	0.244712	-0.106826	NA	0.509178	0.83911	0.0853786	0.387962	-0.157402	0.059535	1.59618	0.42928	-1.07757	-0.197876
ZNF207	O43670	BUB3-interacting and GLEBS motif-containing protein ZNF207	0.199127	0.371135	0.0885641	0.538415	0.204613	0.0441708	0.195704	0.948602	0.161904	1.29779	0.0725459	0.585851	0.116625	0.163323	-0.0631962	0.24339	0.0646426	-0.0199464	-0.0986144	-0.615325	0.114174	0.238574	0.0372162	0.141571
NDUFB5	O43674	NADH dehydrogenase [ubiquinone] 1 beta subcomplex subunit 5, mitochondrial	1.01132	0.206776	0.889685	1.02083	0.460968	0.473291	0.0573761	0.583162	0.0511567	0.281392	0.392119	0.652345	-0.543349	0.148026	-0.376696	-0.399319	0.206429	-0.202941	0.0437374	0.32578	0.0321751	-0.162781	-0.253683	-0.355553
NDUFB3	O43676	NADH dehydrogenase [ubiquinone] 1 beta subcomplex subunit 3	0.179157	0.124854	0.00249555	0.00913908	0.143918	0.0148464	0.271628	0.00732258	0.248191	0.0822076	0.827998	1.37796	-0.251624	-0.0520096	0.00402006	0.0162284	-0.204348	-0.0127354	0.256325	0.00776354	-0.29751	-0.117472	0.634185	0.822995
NDUFC1	O43677	NADH dehydrogenase [ubiquinone] 1 subunit C1, mitochondrial	0.94658	0.61842	0.461746	1.30224	0.0707734	0.111927	0.0508349	0.171344	0.389693	0.400402	0.0465577	0.120002	-1.14688	-0.490208	2.00547	0.632149	0.0866009	0.0439482	-0.0424643	-0.31082	0.324101	0.836996	0.0580571	-0.0600414
NDUFA2	O43678	NADH dehydrogenase [ubiquinone] 1 alpha subcomplex subunit 2	0.796531	0.375375	0.315208	1.47189	0.5439	0.864165	1.30425	0.730727	1.05857	0.847024	4.07874	0.556297	-0.607907	-0.20966	0.279078	-0.310493	-0.412357	-0.483109	-0.756045	-0.410243	1.09405	-0.593866	-1.08109	-0.466722
ASNA1	O43681	ATPase ASNA1	0.253775	2.18746	0.111185	0.499973	0.565652	0.12185	0.844639	0.571543	0.391019	0.405938	0.424539	0.0578917	0.0778592	0.215574	0.0425631	0.101275	0.144128	0.0435791	0.271436	0.189016	0.146642	-0.115223	0.113746	-0.0205135
BUB1	O43683	Mitotic checkpoint serine/threonine-protein kinase BUB1	0.137732	0.557312	0.135395	0.469944	0.206111	0.145793	1.10181	0.211286	0.483975	1.31711	1.18047	0.897512	0.126225	0.684135	0.0828864	0.273266	-0.103445	0.135217	-0.290824	0.277604	0.421349	0.598326	1.0047	1.19949
BUB3	O43684	Mitotic checkpoint protein BUB3	0.139498	1.36836	0.0641434	0.227577	0.419939	0.343404	0.852354	0.718266	2.12132	0.0468291	0.506292	0.138267	0.0948544	0.366131	0.0405445	0.105857	0.18013	-0.208892	0.248965	0.331437	0.451145	-0.0273895	0.238367	0.0823847
AKAP7	O43687;Q9P0M2	A-kinase anchor protein 7 isoforms alpha and beta;A-kinase anchor protein 7 isoform gamma	0.0554357	NA	NA	NA	NA	NA	NA	NA	NA	NA	NA	NA	0.0858154	NA	NA	NA	NA	NA	NA	NA	NA	NA	NA	NA
PLPP2	O43688	Phospholipid phosphatase 2	1.14548	0.142563	0.526248	0.158952	0.387603	0.162265	0.170146	0.318916	0.0125307	0.0719249	0.176223	1.31837	0.84181	0.0909742	-0.143884	-0.111628	-0.247032	-0.0879943	-0.111587	0.362307	0.0234054	0.0270882	-0.1069	-0.280313
SULT1B1	O43704	Sulfotransferase family cytosolic 1B member 1	0.783841	0.0517267	NA	0.0757165	0.219649	NA	NA	NA	NA	NA	NA	NA	-0.613288	0.030629	NA	-0.218667	-0.0699991	NA	NA	NA	NA	NA	NA	NA
ACTN4	O43707	Alpha-actinin-4	0.628971	0.0414942	0.736814	0.0696631	0.246164	0.659055	0.929015	0.37148	0.258924	0.120476	0.608277	1.36012	0.132406	-0.0178026	0.195288	0.0218239	-0.0629476	0.154851	0.21829	0.23708	0.06206	0.0362765	0.102717	0.185966
GSTZ1	O43708	Maleylacetoacetate isomerase	0.45474	0.309819	0.144787	0.360894	1.01275	0.224232	0.00674285	0.378562	0.927165	0.191557	0.403982	0.344351	-0.179247	-0.122382	0.135515	-0.147879	-0.526567	0.0728324	0.00519943	0.471202	0.272853	0.0982431	-0.128971	-0.0347207
BUD23	O43709	Probable 18S rRNA (guanine-N(7))-methyltransferase	1.09815	0.443606	1.99202	0.48689	0.165739	1.35601	0.390706	0.337271	1.52398	1.47811	1.56339	0.574825	-0.534342	-0.222394	-0.364559	-0.323629	0.518253	-0.935295	-0.231731	-0.185055	-0.585267	-0.697303	-0.649026	-0.312406
TRIAP1	O43715	TP53-regulated inhibitor of apoptosis 1	NA	NA	NA	1.34198	0.144233	NA	NA	0.737015	0.832911	NA	NA	NA	NA	NA	NA	0.557823	-0.530381	NA	NA	-0.197839	1.38456	NA	NA	NA
GATC	O43716	Glutamyl-tRNA(Gln) amidotransferase subunit C, mitochondrial	0.0824462	0.0348561	1.26498	0.795545	0.337884	0.379788	0.368073	0.229709	0.3573	NA	0.0975842	0.371623	-0.149955	-0.048227	1.79865	1.33432	0.627605	0.935872	0.543084	0.149146	0.490207	NA	-0.233625	0.835918
HTATSF1	O43719	HIV Tat-specific factor 1	0.0618771	0.486174	0.462059	0.413347	0.41441	0.00359122	0.115311	0.186328	0.0875663	0.0752232	0.504067	0.0104221	0.0706863	0.306686	0.126263	0.326336	0.125558	-0.00270971	0.0906843	-0.0770162	0.0529925	-0.0498708	0.360815	-0.00433159
KDELR3	O43731	ER lumen protein-retaining receptor 3	1.07528	0.937901	0.144386	0.378319	0.423002	0.0210874	2.58032	0.200653	0.861873	0.0375727	0.0662184	0.0237484	-0.375476	-0.509735	-0.161176	-0.151063	-0.392962	-0.0246538	-0.993711	0.320435	-0.471671	-0.0420583	0.0441291	0.0154095
TRAF3IP2	O43734	Adapter protein CIKS	NA	0.357102	0.37132	2.88048	0.255752	0.656945	0.136632	0.457247	0.84166	NA	0.636552	0.03539	NA	-0.649896	0.755775	-1.98011	0.215861	-0.804448	-0.0916039	0.535419	-1.23452	NA	-0.871874	0.0476208
CYTH3	O43739	Cytohesin-3	NA	NA	NA	NA	NA	0.275478	NA	NA	NA	0.0102142	NA	NA	NA	NA	NA	NA	NA	-0.116829	NA	NA	NA	-0.00628026	NA	NA
PRKAB2	O43741	5'-AMP-activated protein kinase subunit beta-2	0.147626	0.0126528	0.624882	0.407855	0.425621	0.259619	0.00133999	1.85793	0.107506	0.0719711	0.22838	0.280109	-0.220624	-0.0138966	0.810203	0.741946	-0.400544	0.293346	-0.00231552	1.05657	0.152241	0.151939	0.482535	-0.472001
AP1G1	O43747	AP-1 complex subunit gamma-1	0.0404716	0.469725	0.102861	0.258806	0.0811225	0.0692021	0.0460974	0.412136	0.30748	0.194862	0.56611	0.548684	0.0142797	-0.165292	0.0414441	0.167531	-0.0401103	-0.029412	0.0120099	0.425873	-0.0948086	0.0677694	0.295572	0.112906
STX6	O43752	Syntaxin-6	0.728077	1.9868	0.442119	0.163561	1.2698	0.12718	1.0116	0.131136	0.596256	0.210795	0.0189854	0.1011	0.199114	0.609322	0.293445	-0.132655	0.259809	-0.103671	0.386328	0.0836458	0.894223	0.0572023	0.0155878	-0.141933
SYNGR1	O43759	Synaptogyrin-1	1.15503	NA	NA	0.192075	0.676302	NA	NA	NA	NA	0.873247	NA	NA	0.246794	NA	NA	-0.15745	0.269821	NA	NA	NA	NA	0.401861	NA	NA
SYNGR2	O43760	Synaptogyrin-2	1.23348	0.0172296	0.331472	0.90452	0.0569948	0.426535	0.224755	0.676266	1.37857	0.838492	1.0751	0.180801	-0.133237	0.00905546	-0.0636037	0.237158	-0.0271403	-0.0774733	-0.0911414	0.24357	-0.262791	0.0812937	0.116451	-0.0324828
SYNGR3	O43761	Synaptogyrin-3	NA	1.88755	NA	NA	1.61844	0.0331961	0.0953889	NA	NA	0.376834	NA	NA	NA	-1.1819	NA	NA	-0.603902	0.0347341	0.102624	NA	NA	0.27096	NA	NA
SGTA	O43765	Small glutamine-rich tetratricopeptide repeat-containing protein alpha	0.0299412	0.213124	0.930473	0.800233	0.509019	0.0158556	0.220093	0.427873	0.115359	0.137961	0.127093	0.140522	0.0490907	-0.268023	0.526407	0.239602	-0.599477	-0.023894	-0.117088	-0.221495	-0.106688	0.204327	-0.207073	0.177373
LIAS	O43766	Lipoyl synthase, mitochondrial	NA	0.359024	0.137926	0.403086	0.0849809	NA	0.210827	0.0480379	0.497786	NA	0.271269	NA	NA	0.119121	-0.105289	0.829358	0.0911967	NA	0.0852296	0.0608234	-0.1241	NA	-0.185081	NA
ENSA	O43768	Alpha-endosulfine	0.808464	0.805164	0.502127	0.153544	0.754279	0.670335	0.437043	0.330824	0.102389	0.378714	1.16179	0.575194	0.14181	-0.517824	0.108804	-0.0755068	0.282888	0.171385	-0.149193	-0.194326	0.0385717	0.0609328	-0.616639	-0.097421
SLC25A20	O43772	Mitochondrial carnitine/acylcarnitine carrier protein	1.11561	0.136525	0.609095	0.388702	0.0705652	0.387185	0.443884	0.447959	0.644021	1.65898	0.56537	0.268927	0.364336	0.0910848	-0.533255	-0.548203	-0.0392691	0.758752	-0.367389	0.419055	0.237248	0.617292	0.243532	0.144888
NARS	O43776	Asparagine--tRNA ligase, cytoplasmic	0.52431	1.01257	0.237221	0.358399	0.0232239	0.928153	0.757054	2.58936	0.8747	0.198385	0.410009	0.722425	-0.0877171	-0.130457	-0.0682863	-0.171253	-0.00546137	-0.19198	0.320381	0.565451	-0.131183	0.0352675	0.104944	-0.153152
KRT86	O43790	Keratin, type II cuticular Hb6	0.55894	0.779094	0.0806133	0.0682737	0.254089	0.282857	0.00819628	1.42201	1.12601	0.177407	0.0782212	0.444287	1.57001	2.30355	0.488848	0.384493	-0.672815	0.852563	-0.0525951	-1.27641	2.08728	0.917587	0.339886	0.770744
SPOP	O43791	Speckle-type POZ protein	NA	NA	NA	NA	NA	NA	NA	NA	NA	NA	NA	NA	NA	NA	NA	NA	NA	NA	NA	NA	NA	NA	NA	NA
MYO1B	O43795	Unconventional myosin-Ib	0.403666	1.16706	0.117005	0.584758	0.245932	1.09266	1.36539	0.848117	0.227835	0.232097	0.15782	0.0265019	0.144004	0.418988	-0.0848878	-0.215514	-0.0783195	-0.323329	0.302192	0.529141	-0.107653	0.129179	-0.0426668	0.0114772
SSNA1	O43805	Sjoegren syndrome nuclear autoantigen 1	NA	NA	NA	NA	NA	NA	NA	NA	NA	NA	NA	NA	NA	NA	NA	NA	NA	NA	NA	NA	NA	NA	NA	NA
SLC25A17	O43808	Peroxisomal membrane protein PMP34	0.487605	0.0813079	0.0107178	0.656209	0.425574	0.231893	0.541153	0.842517	0.0580483	0.459403	1.29436	0.0526339	0.0923354	0.0913655	-0.00555102	-0.19492	-0.163052	-0.081707	0.16611	0.969	0.0348377	0.203788	0.223574	0.0393426
NUDT21	O43809	Cleavage and polyadenylation specificity factor subunit 5	0.00545177	0.297976	1.43861	2.23463	0.419386	0.340167	0.162061	0.216494	0.143682	1.47511	0.81116	0.694285	-0.00256411	0.130433	0.499674	0.754463	-0.186652	-0.103714	-0.0642598	-0.0769437	0.0701834	0.546903	0.308064	0.805531
LANCL1	O43813	LanC-like protein 1	0.816456	1.48373	0.127765	0.752415	0.0190942	0.687824	0.464954	0.280482	0.779325	1.22825	1.70202	0.767429	0.194883	-0.320752	0.0625496	0.194839	-0.00702222	0.236093	0.0548058	0.0662435	-0.26627	0.163492	0.201401	0.19687
STRN	O43815	Striatin	0.287532	0.877693	0.161887	0.0692388	0.290532	0.0629895	0.422017	0.0720032	0.500133	0.145492	0.260614	0.114771	0.148337	0.258485	0.0601069	0.0421683	0.111725	0.0398432	0.151471	0.0641104	0.241179	0.0763295	0.147778	0.0555248
RRP9	O43818	U3 small nucleolar RNA-interacting protein 2	0.431712	0.769362	0.280834	0.741479	0.636756	1.21557	0.00189824	0.151959	1.02787	0.0388035	0.563359	0.380053	0.0912978	0.254921	0.0803992	0.184961	-0.109149	0.200406	0.000844955	0.0362326	0.247597	-0.0164572	0.179871	-0.0634193
SCO2	O43819	Protein SCO2 homolog, mitochondrial	0.0925473	0.959711	0.09456	1.06477	0.0364018	0.46371	0.218828	0.272293	1.28797	0.381817	0.240818	0.463898	-0.0620292	-0.190872	-0.058836	-0.528143	-0.017142	-0.246429	-0.157944	-0.132145	-0.704025	-0.170474	-0.156668	-0.386108
C21orf2	O43822	Protein C21orf2	NA	NA	NA	NA	0.798166	NA	NA	NA	1.44297	NA	NA	NA	NA	NA	NA	NA	0.652588	NA	NA	NA	-0.449376	NA	NA	NA
AKAP8	O43823	A-kinase anchor protein 8	1.35126	0.515117	0.276802	1.0444	0.174498	0.930934	0.909665	0.428321	0.225917	0.829208	1.10047	0.512918	0.430136	0.46876	0.293518	0.494644	0.0671024	0.305497	0.20871	-0.312005	0.179206	0.413866	0.518655	0.227459
GTPBP6	O43824	Putative GTP-binding protein 6	0.0899692	0.77367	0.227455	1.99042	0.102041	0.990407	0.502946	1.38749	0.560825	0.297337	1.15018	2.42052	0.0597388	0.27962	-0.129781	-0.841427	-0.0654624	-0.479213	0.237506	0.343112	0.219134	0.128504	-0.265027	-1.59056
SLC37A4	O43826	Glucose-6-phosphate exchanger SLC37A4	0.437179	0.13115	1.20313	0.267441	0.86636	0.242913	0.05798	0.491349	0.375321	0.402319	0.181982	0.0747964	0.0714251	0.133545	-0.379245	-0.197483	0.079216	-0.214075	0.0342735	0.205921	0.194627	0.179602	0.0886714	-0.0424989
ZBTB14	O43829	Zinc finger and BTB domain-containing protein 14	0.261292	0.026839	NA	0.265854	0.435882	NA	0.241763	0.356425	0.0598477	NA	NA	NA	0.273779	0.0666436	NA	-0.202152	0.545504	NA	0.187586	-0.192137	0.0930667	NA	NA	NA
IDH3B	O43837	Isocitrate dehydrogenase [NAD] subunit beta, mitochondrial	0.119398	0.973247	2.6332	0.119875	0.169865	0.293323	0.473674	1.91084	1.42926	1.50578	0.210277	1.1403	0.0383244	0.186872	-0.371321	-0.0756702	-0.0597572	-0.0820287	0.173845	0.388944	0.473629	0.337511	0.0969594	-0.35563
NRDC	O43847	Nardilysin	0.438286	0.663863	0.239518	0.330594	0.165715	0.521237	0.20831	0.345353	0.406201	0.528639	0.423234	0.627564	-0.245777	0.354973	-0.171708	0.160124	0.0995827	-0.357836	0.115707	-0.243985	-0.207376	-0.276468	-0.201234	0.259217
CALU	O43852	Calumenin	0.0181261	0.00234356	0.0779409	0.130945	0.240309	0.645332	1.25128	0.18119	0.00521304	0.349845	0.470356	0.011856	0.0104904	0.000897725	0.0289872	-0.0881437	0.121816	0.198722	0.105721	-0.0859152	0.00202243	-0.181216	-0.223117	0.00307973
EDIL3	O43854	EGF-like repeat and discoidin I-like domain-containing protein 3	NA	NA	NA	NA	0.045177	NA	NA	NA	NA	NA	NA	NA	NA	NA	NA	NA	0.0128355	NA	NA	NA	NA	NA	NA	NA
ATP9B	O43861	Probable phospholipid-transporting ATPase IIB	0.104499	0.420741	0.0391581	0.165163	0.922672	0.287873	0.425181	NA	0.866898	NA	0.211952	NA	-0.183009	0.824614	0.0487785	-0.0871859	-0.58354	-0.314873	0.56062	NA	0.462301	NA	0.187351	NA
AHCYL1	O43865	S-adenosylhomocysteine hydrolase-like protein 1	0.78535	1.3668	1.2843	0.323609	1.02382	1.07294	0.148329	0.760051	1.60286	0.138063	0.705584	0.335152	-0.235456	-0.306737	-0.332415	-0.146159	-0.263449	-0.415521	0.0695159	-0.244573	-0.322479	-0.0795631	-0.192235	-0.17898
KIF1C	O43896	Kinesin-like protein KIF1C	0.679316	0.270774	0.362306	0.301049	0.600372	0.440646	0.00845024	0.397931	0.502065	2.00513	0.302013	1.12979	0.283844	0.215371	0.177223	0.238377	0.153669	0.179085	0.00457827	0.224593	-0.148338	0.747271	0.185921	0.301322
PRICKLE3	O43900	Prickle planar cell polarity protein 3	NA	0.691545	0.51406	0.204764	0.0399331	NA	NA	0.562198	NA	0.0599854	0.397689	0.436936	NA	-1.54846	1.38282	0.713623	-0.33036	NA	NA	0.279492	NA	0.246395	1.81336	-0.440479
GAS2	O43903	Growth arrest-specific protein 2	0.503902	0.445233	NA	NA	NA	NA	NA	NA	NA	NA	0.231242	NA	0.132243	-0.13528	NA	NA	NA	NA	NA	NA	NA	NA	0.357546	NA
EXTL3	O43909	Exostosin-like 3	NA	NA	NA	NA	0.0973482	NA	NA	NA	NA	NA	NA	NA	NA	NA	NA	NA	0.2316	NA	NA	NA	NA	NA	NA	NA
ORC5	O43913	Origin recognition complex subunit 5	0.159123	0.074538	0.221582	0.522478	0.359695	0.581037	0.151812	0.989454	0.0993773	1.02201	0.412211	0.762576	0.0586885	-0.0471671	-0.127688	-0.231911	-0.0419722	-0.198326	0.033151	0.301589	-0.0581274	-0.366902	0.0706402	-0.208604
NDUFS5	O43920	NADH dehydrogenase [ubiquinone] iron-sulfur protein 5	0.652045	0.283527	0.448406	0.212184	0.0201254	0.0197069	0.884901	0.335945	2.33272	0.244809	2.46657	0.643489	-0.290453	-0.115804	-0.238627	-0.0675577	0.00625928	-0.0119317	-0.233178	0.0741984	0.772734	0.112309	-1.17008	-0.244305
PDE6D	O43924	Retinal rod rhodopsin-sensitive cGMP 3',5'-cyclic phosphodiesterase subunit delta	0.954331	0.429483	0.678654	1.35695	0.538859	0.385595	1.47436	0.580179	0.327297	0.194436	0.250362	0.360156	1.59416	0.21207	0.423279	0.960529	0.142277	0.230656	0.525033	0.276302	0.143614	-0.0846628	0.0889606	0.357997
ORC4	O43929	Origin recognition complex subunit 4	1.72172	0.575436	0.3942	0.493075	0.436697	0.236329	0.0889523	0.0687277	2.55653	2.07144	0.608188	0.576768	-0.295998	-0.123719	-0.0690225	-0.137683	-0.119513	0.102419	0.0341612	0.0533365	-0.337927	-0.551895	-0.153335	-0.0839024
PEX1	O43933	Peroxisome biogenesis factor 1	0.0253183	0.418742	0.220276	1.42399	0.579132	0.237404	0.191775	0.33168	0.8613	1.23027	3.49508	0.123419	0.0185922	-0.156895	0.098066	-0.812715	0.214713	0.126377	-0.125122	0.221012	-0.293253	-0.575267	-2.0138	0.138316
RAD21	O60216	Double-strand-break repair protein rad21 homolog	0.115298	0.814461	0.495068	0.899904	0.445928	0.44605	1.47627	1.09601	1.5079	0.602415	0.321963	1.21702	-0.0213229	0.121104	0.0840588	-0.152464	0.0733884	0.0749607	-0.249017	-0.282791	-0.179297	-0.0749798	-0.0703494	-0.0988782
AKR1B10	O60218	Aldo-keto reductase family 1 member B10	0.292463	0.318196	0.609826	0.0398776	0.492081	0.687695	NA	0.172818	NA	0.436997	0.86964	0.00209262	0.188987	-0.162055	0.697453	0.0513624	-0.465837	-0.368374	NA	0.651465	NA	0.37735	0.607772	-0.00181707
TIMM8A	O60220	Mitochondrial import inner membrane translocase subunit Tim8 A	NA	NA	NA	NA	NA	0.0599912	0.877347	0.225681	NA	NA	NA	NA	NA	NA	NA	NA	NA	-0.130127	-1.12588	0.271196	NA	NA	NA	NA
KALRN	O60229	Kalirin	0.455436	0.455279	0.298094	1.10195	0.391951	0.492122	0.205242	0.400608	0.299811	0.702767	0.168889	0.00973884	0.329768	-0.149848	0.219062	-0.690652	-0.303799	-1.24311	0.692557	0.353184	1.16332	-0.885907	0.199287	-0.0115712
DHX16	O60231	Pre-mRNA-splicing factor ATP-dependent RNA helicase DHX16	0.530527	1.1602	0.338275	0.717226	0.211513	0.584822	0.207411	1.02666	0.339371	1.20025	0.879289	0.432908	-0.13539	0.232021	-0.132876	-0.192544	0.0669924	-0.209962	0.0639782	0.433331	0.0714054	-0.373814	-0.231391	-0.125965
SSSCA1	O60232	Sjoegren syndrome/scleroderma autoantigen 1	0.0841364	1.50106	0.93728	2.73927	0.0703171	0.172558	0.860113	0.491819	0.983528	0.333485	0.433317	0.166275	-0.127529	1.38557	0.746463	1.09972	0.099253	0.222038	0.734093	0.38127	0.816885	-0.275715	-0.249862	0.251707
PPP1R12B	O60237	Protein phosphatase 1 regulatory subunit 12B	NA	0.110341	NA	0.104254	0.482674	NA	NA	NA	NA	NA	0.209415	NA	NA	0.127438	NA	0.121754	0.492988	NA	NA	NA	NA	NA	0.313374	NA
BNIP3L	O60238	BCL2/adenovirus E1B 19 kDa protein-interacting protein 3-like	0.300733	NA	0.086375	NA	1.47651	0.492818	NA	NA	NA	NA	NA	2.09619	-0.838389	NA	-0.531841	NA	-1.03737	-1.04881	NA	NA	NA	NA	NA	-0.975697
SH3BP5	O60239	SH3 domain-binding protein 5	0.350916	0.348144	NA	1.13742	0.687554	NA	1.08378	NA	0.595702	NA	NA	NA	-0.449056	0.221175	NA	-1.86106	-0.747644	NA	-2.15	NA	-1.18603	NA	NA	NA
MED14	O60244	Mediator of RNA polymerase II transcription subunit 14	0.444498	0.7381	0.0220758	0.00788795	0.270142	0.000992893	0.068009	1.21481	0.673623	0.826275	0.22136	0.821553	-0.16148	0.298594	-0.010341	-0.00322787	0.112713	-0.000664075	-0.0311734	0.162538	-0.191737	0.765917	-0.0527048	-0.17626
PCDH7	O60245	Protocadherin-7	0.420527	NA	0.24273	NA	0.319603	0.320705	NA	NA	NA	NA	NA	NA	0.339605	NA	-0.272636	NA	0.30408	1.16386	NA	NA	NA	NA	NA	NA
PRPSAP2	O60256	Phosphoribosyl pyrophosphate synthase-associated protein 2	0.487106	0.798407	0.185259	0.0882615	0.17869	0.0190204	0.414818	1.33209	0.34675	0.863984	0.174598	0.416224	-0.131691	-0.19312	-0.0790215	-0.0452716	0.0969079	-0.00782013	0.236646	0.401636	0.0945485	0.314927	0.0665175	0.141116
KLK8	O60259	Kallikrein-8	NA	NA	NA	NA	NA	0.503268	NA	NA	NA	0.0234079	NA	NA	NA	NA	NA	NA	NA	2.75537	NA	NA	NA	0.0927693	NA	NA
SMARCA5	O60264	SWI/SNF-related matrix-associated actin-dependent regulator of chromatin subfamily A member 5	0.503362	0.0297547	0.00312069	0.510531	0.139606	1.14719	0.326759	0.386561	0.304309	0.0414064	0.104392	0.736788	0.166323	-0.0113017	0.00135867	-0.217592	-0.0997206	-0.212966	-0.0868365	-0.24417	0.102123	-0.0103041	0.0579389	-0.124432
ADCY3	O60266	Adenylate cyclase type 3	0.336866	NA	0.25003	NA	0.239043	0.703435	0.120317	0.331791	1.48933	1.6548	0.566264	0.21836	0.570328	NA	0.46151	NA	-0.177751	1.2832	-0.109219	-1.36871	-0.99326	-0.837239	0.423121	0.17161
GPRIN2	O60269	G protein-regulated inducer of neurite outgrowth 2	NA	NA	NA	NA	NA	NA	NA	NA	0.147749	NA	NA	NA	NA	NA	NA	NA	NA	NA	NA	NA	-0.344745	NA	NA	NA
SPAG9	O60271	C-Jun-amino-terminal kinase-interacting protein 4	0.292972	0.835717	0.277824	0.000820172	1.15264	0.259678	0.348971	1.75791	0.48594	0.89704	0.40673	0.508713	0.0716565	-0.146271	0.0644309	-0.000237147	0.157419	0.0604795	0.0653013	0.51594	0.0535062	0.135667	0.109404	0.0961291
ZNF292	O60281	Zinc finger protein 292	NA	NA	NA	NA	NA	NA	NA	NA	NA	NA	NA	NA	NA	NA	NA	NA	NA	NA	NA	NA	NA	NA	NA	NA
URB1	O60287	Nucleolar pre-ribosomal-associated protein 1	0.188295	0.442775	0.549102	1.94885	0.854666	0.0826362	0.195266	1.21889	4.02118	0.687584	0.440902	1.33198	-0.0409485	0.419459	-0.131138	-0.849498	-0.15877	-0.0496152	0.0896492	0.618238	-0.761986	-0.240593	0.192197	-0.4288
MGRN1	O60291	E3 ubiquitin-protein ligase MGRN1	1.32624	0.095246	1.67351	0.0540452	0.125649	0.0219338	0.413908	0.977337	NA	0.811104	NA	0.69159	-0.37261	-0.418962	-1.61259	-0.0756245	-0.135217	0.0322638	-0.171281	-1.26243	NA	-0.873692	NA	-0.592519
SIPA1L3	O60292	Signal-induced proliferation-associated 1-like protein 3	0.511695	0.174228	0.359468	0.812294	0.721901	0.376822	0.528071	0.531271	0.157404	0.039324	0.165269	0.317521	-0.267242	0.0972347	-0.0699046	-0.366213	0.141121	-0.0400553	-0.376502	-0.224766	0.0632696	0.0166136	-0.0445531	0.150557
ZFC3H1	O60293	Zinc finger C3H1 domain-containing protein	0.41392	0.093762	0.565783	0.568447	0.952039	0.0494025	0.395852	1.30856	0.0284162	0.328461	0.251673	0.481704	0.205309	-0.0901098	-0.467947	-0.314896	-1.23232	-0.0324593	1.17544	1.01506	0.0573107	-0.17841	0.105839	-1.56508
LCMT2	O60294	tRNA wybutosine-synthesizing protein 4	1.01747	0.291079	NA	0.117805	1.43368	NA	NA	NA	NA	0.0412547	0.271181	NA	-1.92117	-0.239959	NA	0.0505543	-0.969464	NA	NA	NA	NA	0.0598192	-0.63743	NA
TRAK2	O60296	Trafficking kinesin-binding protein 2	0.0320449	0.0399629	0.29147	0.0974297	0.210646	0.399438	0.857246	0.694801	0.508373	0.0680047	0.772279	0.705714	0.110581	0.0467866	-0.721987	0.210527	-0.109285	-1.69611	0.487525	1.74605	0.919272	-0.260396	1.10038	-2.54654
KIAA0556	O60303	Protein KIAA0556	NA	0.125748	NA	NA	NA	NA	NA	0.0267981	NA	NA	NA	NA	NA	-0.297475	NA	NA	NA	NA	NA	-0.0382864	NA	NA	NA	NA
AQR	O60306	Intron-binding protein aquarius	0.0332366	0.59686	0.173239	0.170947	0.208375	0.034699	0.341049	0.17205	1.06097	0.515553	0.0140518	0.0498982	0.0398973	0.256954	-0.108697	-0.122211	-0.140699	-0.0305882	0.0990512	0.175174	-0.301429	-0.171496	0.0281754	-0.0319125
MAST3	O60307	Microtubule-associated serine/threonine-protein kinase 3	NA	NA	NA	NA	NA	NA	NA	NA	0.213539	NA	NA	NA	NA	NA	NA	NA	NA	NA	NA	NA	0.207203	NA	NA	NA
OPA1	O60313	Dynamin-like 120 kDa protein, mitochondrial	0.388838	0.222356	0.0380132	0.0298211	0.249731	0.369557	1.56768	0.460299	0.987496	0.467256	1.17598	0.799634	-0.131637	0.110089	0.0206909	0.0134246	0.0989316	0.143834	0.332799	0.174466	0.360426	0.1804	0.21566	0.199139
ZEB2	O60315	Zinc finger E-box-binding homeobox 2	NA	NA	NA	NA	0.0516328	NA	NA	NA	NA	NA	NA	NA	NA	NA	NA	NA	-0.0829833	NA	NA	NA	NA	NA	NA	NA
MCM3AP	O60318	Germinal-center associated nuclear protein	0.199444	0.0753267	0.471218	1.02752	0.520469	0.284002	0.560236	0.0832589	2.5567	0.07621	0.406641	1.86644	0.0668535	-0.0402959	0.26403	-0.323925	0.318653	0.223001	0.126142	0.0328093	-0.837208	-0.0178617	0.121544	-0.206758
PCDHGA12	O60330	Protocadherin gamma-A12	0.513848	0.0593898	0.312799	0.314419	0.0378882	0.419559	0.133769	0.281973	0.192175	0.506659	0.201304	0.353783	-0.283719	-0.0483163	-0.152056	-0.544629	0.0429274	-0.49107	-0.103076	-0.733791	0.0898946	-0.154839	0.230846	0.329847
PIP5K1C	O60331	Phosphatidylinositol 4-phosphate 5-kinase type-1 gamma	0.34719	NA	NA	NA	0.707506	0.117999	0.117185	0.214241	0.407642	0.00571555	NA	0.944032	1.17775	NA	NA	NA	0.430306	-0.198679	0.102088	0.682115	-0.530278	-0.02035	NA	0.745507
KIF1B	O60333	Kinesin-like protein KIF1B	0.0676309	2.00831	0.198624	0.325201	0.277119	0.0585762	0.55508	0.0531881	2.01144	0.55241	0.58962	0.945986	0.0220235	-0.624618	-0.10537	-0.0847677	-0.206167	0.0335658	-0.110697	0.0359573	-0.456872	-0.205162	-0.114195	-0.192427
MAPKBP1	O60336	Mitogen-activated protein kinase-binding protein 1	NA	NA	NA	NA	0.0361148	NA	0.137675	NA	0.590725	NA	NA	NA	NA	NA	NA	NA	-0.0741393	NA	-0.1049	NA	-0.698771	NA	NA	NA
MARCH6	O60337	E3 ubiquitin-protein ligase MARCH6	NA	NA	NA	NA	1.56977	0.545516	NA	0.398342	NA	NA	NA	NA	NA	NA	NA	NA	-0.688987	0.820272	NA	-0.307865	NA	NA	NA	NA
KDM1A	O60341	Lysine-specific histone demethylase 1A	0.184667	0.753388	0.324841	0.137313	0.373463	0.064053	0.054047	0.0754177	0.525397	0.489325	0.0439962	0.17378	0.0854842	0.265613	-0.10987	-0.0662486	0.075723	0.0347347	-0.0220076	-0.0433826	-0.240283	-0.231987	-0.015817	-0.048708
TBC1D4	O60343	TBC1 domain family member 4	0.242406	0.282667	0.146307	0.656068	0.407317	0.157331	0.275865	0.133222	1.18269	0.0461396	0.186077	0.612691	0.134506	-0.149218	-0.118078	-0.309526	0.210778	0.115838	0.12128	-0.103886	-0.503845	0.0294348	0.114101	-0.260028
ECE2	O60344	Endothelin-converting enzyme 2	2.41487	0.0967024	0.208083	0.388169	0.397393	0.250165	2.80745	0.1297	0.244307	0.540694	0.350071	0.319658	0.381815	-0.0658496	0.13724	0.123882	-0.541749	-0.945698	0.338267	0.0651862	-0.131778	0.887194	0.247799	-0.394551
PHLPP1	O60346	PH domain leucine-rich repeat-containing protein phosphatase 1	NA	NA	1.39186	NA	NA	NA	1.2975	NA	NA	NA	NA	NA	NA	NA	-0.785173	NA	NA	NA	-1.0623	NA	NA	NA	NA	NA
TBC1D12	O60347	TBC1 domain family member 12	0.324149	NA	NA	0.714688	NA	NA	NA	NA	NA	NA	NA	NA	-0.994629	NA	NA	-1.50961	NA	NA	NA	NA	NA	NA	NA	NA
FZD6	O60353	Frizzled-6	0.0734647	0.0193449	0.0577902	0.156443	0.879693	0.405682	0.530093	0.0130775	0.825444	0.272242	0.236908	0.360766	0.143483	-0.0158059	-0.111871	0.405304	0.25347	0.468351	0.413564	-0.018555	-0.744663	-0.238034	0.682692	-0.600451
NME2P1	O60361	Putative nucleoside diphosphate kinase	0.112325	0.890992	0.00539643	0.915938	0.178558	1.04665	0.056528	0.51581	0.0378009	0.438	0.0300358	1.09261	0.152856	0.618262	0.00809669	0.7439	0.108112	0.585249	0.0317065	0.542971	-0.0555909	0.365247	0.0260715	0.718231
HBP1	O60381	HMG box-containing protein 1	NA	NA	NA	NA	NA	0.169697	NA	NA	NA	NA	NA	NA	NA	NA	NA	NA	NA	-0.329004	NA	NA	NA	NA	NA	NA
FADS1	O60427	Fatty acid desaturase 1	0.310535	0.626785	NA	0.380171	0.252649	0.1739	NA	0.283092	0.340028	1.84018	NA	NA	-1.60619	-1.275	NA	1.18006	-0.121324	-0.824763	NA	-0.117747	-1.3674	-1.26141	NA	NA
PPL	O60437	Periplakin	0.0241264	0.175763	0.195253	0.296715	0.0161306	0.545359	0.0799902	0.0763161	0.222729	0.00257576	0.149295	0.843208	0.0287628	0.250791	0.336783	0.479694	0.0219898	0.30327	-0.180982	-0.0327803	-0.471347	-0.00272878	-0.474831	0.632543
GSDME	O60443	Gasdermin-E	1.06972	NA	1.11015	1.29146	0.0470669	1.31161	0.256939	0.0252493	NA	NA	NA	NA	-1.08701	NA	-3.63014	-5.77591	-0.0443497	5.49452	1.72321	0.161532	NA	NA	NA	NA
EVI5	O60447	Ecotropic viral integration site 5 protein homolog	0.310231	0.0485037	0.799261	0.199469	0.510696	0.166595	0.199045	0.256844	0.646074	0.947086	0.640095	0.738194	0.146823	-0.0939999	-0.176113	0.133458	0.22824	0.158628	0.135321	-0.405788	0.701878	0.97976	0.482064	0.498227
LY75	O60449	Lymphocyte antigen 75	0.391995	0.132701	1.12656	0.399603	0.484298	0.276154	0.0250854	0.135281	0.392032	0.355196	1.09263	0.025767	-0.176802	-0.0894998	2.2029	-1.12722	1.03185	0.0896708	0.0958865	0.113551	-0.396796	-0.10918	-0.431745	-0.00689952
NRP2	O60462	Neuropilin-2	0.355883	0.58955	0.0987224	0.00976682	0.241137	0.174337	0.0127415	0.623802	0.547572	0.030184	0.232195	0.175816	-0.59561	0.228386	0.710481	-0.0399526	0.135956	-0.0272541	-0.0261707	-0.71098	0.288094	-0.0687389	-0.922522	0.444625
MAN1A2	O60476	Mannosyl-oligosaccharide 1,2-alpha-mannosidase IB	0.776115	0.00352992	0.236345	0.230782	0.319111	0.717669	0.0230311	0.865884	0.076619	1.66304	0.758781	0.19548	0.684269	0.00254536	-0.164831	-0.266108	0.148483	-0.44526	-0.0150153	0.609828	0.0712137	0.456782	0.410464	-0.191135
MPZL2	O60487	Myelin protein zero-like protein 2	0.0975947	0.0752657	0.0664453	0.255162	NA	0.0574228	NA	0.0488326	1.21552	0.135519	1.01161	0.983005	0.0371208	-0.0616004	0.0656495	-0.173542	NA	-0.0194524	NA	0.0916179	0.354795	-0.0568136	-0.365557	-0.266908
ACSL4	O60488	Long-chain-fatty-acid--CoA ligase 4	0.987094	0.499693	0.231025	0.00907651	0.948922	0.35178	0.339164	0.554488	0.954904	0.0448927	0.277667	0.0214814	0.281911	0.258787	0.538682	-0.00973511	-0.200902	0.108146	-0.190289	-0.857337	-0.644534	-0.0338879	0.178734	-0.0135956
SNX3	O60493	Sorting nexin-3	0.0517697	0.258138	0.254581	0.435317	0.135561	0.453535	1.16015	1.61845	1.58758	2.22188	2.57659	0.0946985	-0.0212746	-0.108753	0.104018	0.234694	0.0507259	0.102166	-0.491995	-0.434331	0.521614	-0.354931	-1.13127	-0.0577768
STX10	O60499	Syntaxin-10	0.146778	0.0767256	0.442051	0.167321	0.528198	1.45863	0.125927	0.390171	0.0630359	0.270934	0.72638	0.157741	-0.213645	-0.0635945	0.840924	0.355534	0.454914	-0.658833	-0.0967344	-0.310496	-0.0375846	0.228968	1.01201	-0.218763
MGEA5	O60502	Protein O-GlcNAcase	0.215234	2.91171	1.82201	1.27599	2.12808	0.0450095	0.20152	0.23051	1.09228	0.078468	0.582144	0.831084	0.0329889	-0.341875	-0.253219	-0.141783	0.535108	-0.0154858	-0.0438881	0.0746848	-0.156162	-0.0211843	0.120633	-0.190898
ADCY9	O60503	Adenylate cyclase type 9	NA	NA	NA	0.48788	0.339991	0.0596429	NA	NA	NA	0.0120414	NA	NA	NA	NA	NA	1.1464	0.82942	-0.092864	NA	NA	NA	-0.0155983	NA	NA
SORBS3	O60504	Vinexin	2.40716	0.460133	0.785757	2.25484	0.0593543	0.197757	1.61046	0.401233	1.24951	1.28616	2.00105	2.62418	0.690109	0.293139	0.268927	0.8228	-0.0209541	0.0917756	0.411821	0.205886	0.246016	0.600503	0.530318	0.533806
SYNCRIP	O60506	Heterogeneous nuclear ribonucleoprotein Q	0.0706769	0.170611	0.304908	0.845488	0.630494	0.800368	0.245841	0.111898	0.797898	0.235356	0.0289171	0.371582	0.0256354	-0.0531178	0.0636063	-0.101387	-0.206078	-0.15419	0.057429	0.0453211	0.151344	-0.0720037	0.00519307	0.0480309
TPST1	O60507	Protein-tyrosine sulfotransferase 1	0.036496	NA	NA	0.182144	0.284913	NA	NA	NA	0.150345	0.021538	NA	0.0246363	0.122113	NA	NA	0.89995	0.448786	NA	NA	NA	0.886437	0.0870503	NA	-0.150211
CDC40	O60508	Pre-mRNA-processing factor 17	0.29706	0.671168	0.0870305	0.0596419	0.425747	0.130886	0.0904817	0.505438	0.390034	0.170734	0.0123449	0.128955	-0.156926	0.452501	0.0777527	0.0359745	0.160216	-0.10069	0.0658611	0.18664	0.262759	-0.167547	0.0094595	-0.082455
B4GALT3	O60512	Beta-1,4-galactosyltransferase 3	0.118155	0.391185	0.324183	0.370065	0.338751	0.334176	0.188414	0.903885	1.52022	0.59308	0.18118	0.0694823	0.195843	0.152602	0.627591	0.324988	-0.228093	0.172233	-0.224829	0.797667	0.860456	0.554149	0.199992	0.0610256
B4GALT4	O60513	Beta-1,4-galactosyltransferase 4	0.130978	0.427739	0.0624548	0.300163	0.00615511	0.111931	0.0597639	0.316924	0.193908	0.195185	0.235732	0.43486	0.0707687	0.198147	0.0318497	-0.422196	-0.00570297	0.051781	0.0569121	0.132116	0.444306	0.171012	-0.0658642	0.133103
RANBP6	O60518	Ran-binding protein 6	0.00346016	0.39321	0.0912556	0.070475	0.267592	0.245131	1.38684	0.382457	0.18677	0.579628	0.360671	NA	-0.0166985	-1.4136	-0.123271	0.0557149	0.202921	-0.123527	0.300827	1.70575	-0.149871	1.01232	-0.992621	NA
NEMF	O60524	Nuclear export mediator factor NEMF	0.891621	0.0956844	0.016711	0.85221	0.458731	1.206	0.023829	0.810979	1.4841	0.468602	0.141526	0.73699	-0.787943	-0.090965	0.0434217	0.292942	0.310339	0.857379	-0.0140994	-0.535194	0.201559	0.316303	0.156747	0.225825
GMDS	O60547	GDP-mannose 4,6 dehydratase	0.0596978	0.825017	3.03782	0.0582348	0.366482	0.00146372	0.248102	2.0345	0.320091	0.0982812	0.253434	0.044338	0.0133273	-0.155539	-1.14094	-0.0232023	0.115868	0.000398636	0.0736332	0.253899	-0.0813599	0.0291907	0.0873928	-0.0137768
FOXD2	O60548	Forkhead box protein D2	0.137145	NA	NA	0.431028	NA	NA	NA	NA	NA	NA	NA	NA	-0.0942121	NA	NA	-0.470922	NA	NA	NA	NA	NA	NA	NA	NA
NMT2	O60551	Glycylpeptide N-tetradecanoyltransferase 2	0.193295	NA	0.0312432	0.155699	0.0123082	0.224772	0.315261	0.51192	1.26388	0.168421	0.676945	1.36302	0.149464	NA	-0.023561	-0.252853	-0.0124712	-0.495874	0.267796	-0.20763	0.662403	0.089694	1.02518	-0.531795
CCNT1	O60563	Cyclin-T1	0.320255	0.114813	0.168927	0.211849	0.0354358	0.337167	0.153344	0.496626	0.366019	0.0976696	0.122894	0.248132	0.324323	-0.0854301	-0.10574	-0.160924	-0.0352211	0.274051	-0.138272	-0.372194	-0.214859	-0.0851142	0.0801795	-0.272217
GREM1	O60565	Gremlin-1	NA	NA	0.0091935	NA	NA	NA	NA	NA	NA	NA	NA	NA	NA	NA	-0.0279996	NA	NA	NA	NA	NA	NA	NA	NA	NA
BUB1B	O60566	Mitotic checkpoint serine/threonine-protein kinase BUB1 beta	0.425325	1.81483	0.0198557	0.474228	0.014048	0.607842	0.645347	1.78947	2.70839	2.91028	1.4796	0.82106	-0.305429	-0.709439	0.0154018	0.0890764	0.00801945	0.21227	-0.284991	-0.620127	-1.25998	-1.19277	-0.542757	-0.353358
PLOD3	O60568	Procollagen-lysine,2-oxoglutarate 5-dioxygenase 3	0.054666	1.53839	0.402784	0.197991	0.964744	0.617557	0.212637	0.0649496	0.0136126	0.228882	0.451902	0.911024	-0.0226873	-0.469295	0.144651	-0.120235	-0.126682	0.171282	0.0587368	0.0709699	-0.00819461	0.0524979	0.187401	-0.134006
EIF4E2	O60573	Eukaryotic translation initiation factor 4E type 2	0.125677	0.796481	0.837963	0.90267	0.000265198	0.632474	0.949442	0.937847	1.23725	0.361546	0.635455	0.325644	0.105204	0.425847	0.446926	0.533593	-0.000211398	0.348437	0.600737	0.820806	0.406231	-0.214247	0.36928	0.310117
CCNT2	O60583	Cyclin-T2	1.21024	0.269308	0.271233	NA	0.190618	0.0565259	1.87013	0.28997	0.153584	0.277543	0.881922	NA	0.411384	-0.267527	-0.284288	NA	-0.208664	-0.0538669	-0.619672	0.108636	0.369445	-0.306589	-0.637027	NA
DIAPH1	O60610	Protein diaphanous homolog 1	0.546485	0.0721808	0.287278	0.946071	0.683556	0.245174	1.35925	1.94793	0.150984	1.45782	1.9274	0.745059	0.174004	0.0273927	0.162757	0.385857	0.131128	0.124406	0.338608	0.469431	0.0870266	0.246838	0.324964	0.218011
SELENOF	O60613	Selenoprotein F	0.555809	0.220453	0.747652	0.793181	0.348923	0.222748	0.529375	0.0210566	1.02698	1.28944	1.05417	0.432006	0.300095	-0.156918	0.36942	0.437265	0.234713	0.106866	0.346353	0.0218601	0.548498	0.59929	0.528374	0.309441
TSPAN1	O60635	Tetraspanin-1	NA	0.227654	0.638562	0.557873	NA	1.92404	NA	1.29143	0.856188	0.0186044	NA	0.978438	NA	0.205448	-0.365079	-0.354684	NA	-0.948776	NA	-0.396699	-0.887794	-0.0271002	NA	-1.21236
TSPAN3	O60637	Tetraspanin-3	0.0984814	0.71237	0.161023	0.335015	0.410713	0.0469022	0.390847	1.45998	0.0396438	0.304023	0.123329	0.159005	-0.245853	-1.28389	-0.349583	-0.582794	-0.774909	-0.168474	-0.844267	-1.7893	-0.182152	-1.54531	-0.361773	-0.279982
EXOC3	O60645	Exocyst complex component 3	1.08643	0.220304	0.0760587	0.00811453	0.929022	0.228129	1.61576	1.26918	0.312216	1.07712	2.70709	1.72756	0.20685	0.0620937	0.0230618	-0.00149759	0.137344	-0.0844517	0.384406	0.375046	0.0486666	0.232896	0.284007	0.244784
PDE8A	O60658	High affinity cAMP-specific and IBMX-insensitive 3',5'-cyclic phosphodiesterase 8A	0.516454	0.677037	0.0615013	0.618393	NA	0.806073	0.413725	0.0027282	0.00951617	0.270871	0.223649	0.274629	0.681575	-1.61154	0.201668	-0.237513	NA	1.15473	-0.826097	-0.00691303	0.0321242	0.487571	-0.394261	0.679897
PLIN3	O60664	Perilipin-3	1.04787	0.299121	0.855635	0.130534	0.0661009	0.0175835	0.385426	0.514921	0.963172	0.818898	0.366893	0.442775	0.280467	-0.178895	-0.313875	-0.0926355	0.0361805	-0.00872103	-0.177976	-0.268958	0.310965	0.282202	0.215111	-0.234982
SLC16A7	O60669	Monocarboxylate transporter 2	NA	NA	0.171993	NA	0.114233	NA	NA	NA	NA	NA	NA	NA	NA	NA	0.220139	NA	-0.11965	NA	NA	NA	NA	NA	NA	NA
RAD1	O60671	Cell cycle checkpoint protein RAD1	1.29384	1.82722	0.836419	0.356494	0.00868974	0.00199687	0.464619	0.917098	0.758053	1.23643	0.113629	0.140544	0.165335	0.310797	0.0693061	0.139072	0.00622908	0.000964165	0.111847	0.566758	0.383528	-0.231517	0.0445414	-0.0475957
JAK2	O60674	Tyrosine-protein kinase JAK2	NA	NA	NA	NA	0.719623	NA	NA	NA	NA	NA	NA	NA	NA	NA	NA	NA	0.215567	NA	NA	NA	NA	NA	NA	NA
MAFK	O60675	Transcription factor MafK	NA	0.145627	0.303829	0.210327	0.0545962	0.0142601	0.00692302	0.375674	0.787381	NA	0.012109	0.161859	NA	0.468295	0.610571	-0.27655	-0.241649	0.0294075	0.00540924	0.579135	1.1144	NA	-0.0556558	-0.307174
PRMT3	O60678	Protein arginine N-methyltransferase 3	0.0817807	0.0316446	0.35194	0.694368	0.448524	0.0269327	0.209347	0.954846	0.334746	0.141361	0.783022	0.17698	0.0704781	-0.0265916	0.250797	0.398555	0.211021	0.0227712	0.122156	0.316289	0.268219	0.112282	0.385874	0.122521
KPNA6	O60684	Importin subunit alpha-7	0.861476	1.82471	0.32175	1.03423	1.35877	0.337955	0.53525	0.0921003	1.4041	0.0894406	0.0286987	0.376886	-0.149576	0.323257	-0.0788116	-0.238343	0.204265	-0.11355	0.15634	0.0578416	-0.262716	-0.0358499	-0.0114746	-0.0727323
UGDH	O60701	UDP-glucose 6-dehydrogenase	1.3121	0.0400642	0.00524816	0.846565	1.11833	0.0523298	0.761859	1.888	0.428899	0.0171697	0.809477	0.413667	0.276557	0.0133661	-0.00215658	-0.249778	0.166641	-0.0111879	0.136146	0.370443	0.134717	0.00663821	0.153477	-0.0716381
TPST2	O60704	Protein-tyrosine sulfotransferase 2	0.355429	NA	NA	NA	0.249972	NA	0.179307	NA	1.04015	0.848342	0.190862	NA	0.182512	NA	NA	NA	0.0597738	NA	0.200525	NA	0.908846	0.166517	-0.0991693	NA
LPXN	O60711	Leupaxin	NA	1.8857	NA	NA	0.633246	NA	NA	NA	NA	NA	NA	0.0262797	NA	0.45025	NA	NA	0.241543	NA	NA	NA	NA	NA	NA	-0.121628
CTNND1	O60716	Catenin delta-1	0.717869	0.420759	0.575981	0.56671	0.101311	0.646592	1.64344	0.0878363	NA	0.140676	0.293636	0.781407	0.237324	0.162265	-0.170921	-0.196987	0.0376714	-0.101297	0.469607	-0.0535336	NA	-0.0250505	-0.111825	-0.164837
ICMT	O60725	Protein-S-isoprenylcysteine O-methyltransferase	0.65403	0.553782	0.129418	0.805513	0.0871285	0.303278	1.7244	0.229719	0.513591	1.29701	0.529734	0.18521	0.469738	0.542492	-0.128344	0.673652	-0.0870018	-0.111235	0.495313	-0.289679	0.799555	0.958496	0.26952	-0.102432
EIF1B	O60739	Eukaryotic translation initiation factor 1b	1.83952	2.57281	1.08266	1.19243	0.0844461	0.53533	2.20041	2.47965	0.975326	2.44934	3.54966	0.950292	-0.817013	-1.57633	-0.38877	-0.521285	-0.0592772	-0.352273	-0.806436	-1.13088	-0.528708	-1.36386	-2.54246	-0.708328
SNX2	O60749	Sorting nexin-2	0.0844879	0.145022	0.00886227	0.173019	0.544595	0.234977	0.761357	0.0457949	0.0484391	0.692551	0.580195	1.33802	0.0328375	-0.0647678	0.00501506	0.0631955	0.178628	-0.100741	0.26066	-0.0416482	0.0238552	0.15901	0.215855	0.11539
DPM1	O60762	Dolichol-phosphate mannosyltransferase subunit 1	0.0302994	0.316023	0.39969	0.117581	0.587591	0.155224	0.0180099	0.675575	0.331133	0.566367	0.184574	0.137271	-0.0158984	0.115884	0.149695	-0.0759017	0.216492	0.0616748	-0.00566483	0.455172	0.139388	-0.258123	0.026982	0.0342083
USO1	O60763	General vesicular transport factor p115	0.308389	0.208147	0.107146	0.0271152	0.483158	0.0880699	0.471335	1.02967	0.206588	0.162716	1.02275	0.0289761	0.114906	-0.0750713	0.0617021	-0.0119082	0.24722	-0.0402164	0.232531	0.216179	-0.113156	0.0840562	0.172003	0.014829
SLC19A2	O60779	Thiamine transporter 1	0.152122	NA	NA	NA	NA	NA	1.16542	1.63683	0.227951	0.417795	0.683731	NA	-0.307161	NA	NA	NA	NA	NA	0.339245	1.0217	0.300442	0.303439	0.428896	NA
MRPS14	O60783	28S ribosomal protein S14, mitochondrial	0.0993845	0.486978	0.286498	0.139675	0.580986	0.747989	0.59033	0.192796	0.798036	1.05323	1.28934	1.45164	0.0630592	0.286746	0.237434	0.113953	-0.448068	-0.228878	0.260633	0.151415	0.367847	0.278028	-0.2371	-0.56594
TOM1	O60784	Target of Myb protein 1	0.438443	0.413496	0.263239	0.0637477	0.00684791	0.074214	0.040647	0.592005	0.177305	0.42543	0.502414	0.076066	0.282222	-0.213865	-0.255298	0.078612	-0.00714811	-0.0764472	0.0245298	-0.384994	0.169501	0.42082	0.39362	-0.143961
PFKFB2	O60825	6-phosphofructo-2-kinase/fructose-2,6-bisphosphatase 2	0.102328	0.038485	0.144489	1.41254	0.171743	1.68763	0.230928	1.79358	0.452429	0.23516	1.06885	1.97393	-0.035724	-0.0123386	-0.0675303	-0.270544	0.0426941	-0.239849	0.0837997	0.42695	-0.0688012	-0.0799561	-0.267708	-0.356434
CCDC22	O60826	Coiled-coil domain-containing protein 22	0.342278	0.342804	0.0694844	0.141804	1.27734	0.145034	1.14781	0.201443	0.0780204	0.806129	0.323038	0.846616	0.081611	0.146387	-0.0291729	0.0632044	0.221269	-0.0443382	0.261024	-0.11227	0.0237268	0.188932	0.139453	0.124083
PQBP1	O60828	Polyglutamine-binding protein 1	0.033268	0.145875	0.094164	0.463905	0.36099	0.908605	0.085917	0.883382	1.8061	0.00915663	0.279912	2.04756	-0.0103474	0.0398992	-0.0221856	0.176907	0.0244446	0.2208	0.0277182	-0.163012	0.193231	0.00194168	-0.117409	0.281329
TIMM17B	O60830	Mitochondrial import inner membrane translocase subunit Tim17-B	0.377183	0.78814	0.42167	0.13721	0.191174	1.35842	0.0763534	0.090639	0.0713273	0.239683	0.336818	0.00336146	-0.163959	-0.122766	0.1901	-0.102484	-0.0973237	0.323878	-0.0412623	-0.0653928	-0.0400124	0.105281	-0.153174	0.00219917
PRAF2	O60831	PRA1 family protein 2	0.52147	0.0900452	NA	NA	0.576036	NA	NA	NA	0.141655	1.64406	0.199275	0.175661	0.139187	-0.114366	NA	NA	0.102931	NA	NA	NA	-0.0464764	0.408825	-0.118672	-0.260758
DKC1	O60832	H/ACA ribonucleoprotein complex subunit 4	0.348235	0.20549	0.095262	1.12084	0.102631	1.06353	0.00729847	0.247904	0.4847	0.386945	0.117076	0.298134	-0.157608	0.0978069	-0.0366313	-0.487325	-0.0745977	-0.295057	0.00557772	0.107688	-0.232885	-0.164654	-0.0577437	0.112185
EIF5B	O60841	Eukaryotic translation initiation factor 5B	0.00385135	1.57206	0.416252	1.41176	0.248299	0.480026	0.452127	0.638915	0.341827	0.406784	0.0691604	2.28391	0.00147565	-0.394641	-0.113094	-0.385846	-0.094848	-0.160078	0.182297	0.30208	0.154955	-0.130866	0.0197347	-0.344418
TRIM13	O60858	E3 ubiquitin-protein ligase TRIM13	1.73775	0.377619	0.252098	0.050429	1.15313	0.0300375	1.26589	0.71287	0.0231079	0.0485481	0.652889	0.017181	-0.53828	1.60714	0.850802	0.0987198	-1.38963	-0.0563478	1.0774	-1.91336	0.0417519	0.142278	0.439692	-0.0406351
EDF1	O60869	Endothelial differentiation-related factor 1	0.961404	1.4613	0.295147	0.745717	0.0499658	0.488915	0.294736	1.23773	0.121101	0.203581	2.57715	0.401705	-0.279161	-0.634349	-0.136887	0.320105	0.0244198	0.125696	-0.121353	-0.396845	-0.0760714	-0.114059	-1.40045	0.169596
KIN	O60870	DNA/RNA-binding protein KIN17	0.135833	0.0844248	0.0442932	0.237164	0.0550848	0.301796	0.367533	1.14691	1.03965	0.319003	0.481389	0.0570142	0.0393079	-0.0479472	-0.0266914	-0.127082	-0.0545314	-0.194987	0.137439	0.569263	-0.28158	-0.151873	0.276223	0.0309362
DIAPH2	O60879	Protein diaphanous homolog 2	0.0629069	0.720697	0.236007	0.00496432	0.419487	0.604086	1.611	1.61771	0.0326964	0.178736	0.738805	0.0954905	-0.0571829	-0.268457	-0.0918341	0.00246493	0.181774	-0.171696	0.533699	0.607577	-0.0218353	0.114639	0.187319	0.0365766
DNAJA2	O60884	DnaJ homolog subfamily A member 2	0.284185	0.144626	0.264615	0.274614	0.268034	0.142798	0.500363	0.260097	0.216645	0.0338707	0.0699791	0.147573	-0.0842044	0.0730851	-0.0868963	0.0803394	-0.127398	-0.048083	-0.148528	-0.125264	-0.0653884	-0.0130463	0.0222823	0.0405324
BRD4	O60885	Bromodomain-containing protein 4	0.204552	0.105809	0.00951225	0.0376538	0.342104	0.146303	0.0371168	0.448138	0.297854	0.664237	0.140385	0.222095	0.141646	-0.0451597	-0.0105699	-0.0420818	0.220818	0.109214	0.0167147	-0.374807	-0.250802	0.22909	0.117259	-0.109882
CUTA	O60888	Protein CutA	0.140323	0.180698	0.0472894	0.0907373	0.326995	0.0872015	0.491734	0.355018	0.0475698	0.911575	0.0410541	0.38949	-0.0871048	0.293716	-0.0742677	0.109111	-0.459186	-0.168082	-0.552984	0.379733	0.0551243	-0.560438	-0.0573247	-0.442835
SMPD2	O60906	Sphingomyelin phosphodiesterase 2	0.108097	0.72191	0.238846	0.160711	0.770543	0.677334	0.231563	0.0175376	0.228286	0.700017	0.373936	0.67266	0.227263	0.593373	-0.303052	-0.23509	-0.835355	-0.558465	0.242025	-0.0226857	-0.42934	0.466624	0.380481	-0.462891
TBL1X	O60907	F-box-like/WD repeat-containing protein TBL1X	0.335754	0.324319	0.31838	0.317304	0.703971	0.0847601	0.078624	1.38099	1.15477	0.235461	0.847639	0.164104	0.293549	0.20401	0.217949	0.21884	0.288303	0.103851	0.0840302	0.342457	0.612841	0.196011	0.384516	0.127948
CTSV	O60911	Cathepsin L2	1.46318	0.0374342	0.0888099	0.184217	0.108169	0.593617	0.0926452	0.828465	NA	0.127566	0.68411	0.355577	-0.707655	0.071818	0.095005	0.169326	0.133853	0.283063	0.157072	0.921439	NA	-0.141625	-0.968686	-0.16638
HUS1	O60921	Checkpoint protein HUS1	1.08158	0.688156	0.0801285	0.239372	0.710675	0.562986	0.219404	0.195679	0.187244	0.298772	0.10615	0.155467	0.401626	0.228264	-0.052324	0.164481	-0.376116	-0.268528	0.32723	0.189731	0.265934	-0.20376	-0.109619	-0.149014
PFDN1	O60925	Prefoldin subunit 1	NA	NA	0.0879573	0.24335	0.123363	0.103515	0.00722788	0.0192632	NA	0.821559	NA	NA	NA	NA	0.148428	-0.515263	-0.518358	0.119654	-0.00900745	0.0299959	NA	0.841984	NA	NA
PPP1R11	O60927	E3 ubiquitin-protein ligase PPP1R11	0.0765482	0.786487	0.256011	0.445802	0.244571	0.673197	0.173664	0.750821	0.0949501	0.0287332	0.0155533	0.701828	0.0367724	-0.527372	-0.130735	0.250045	-0.163718	0.25455	-0.11834	-0.49254	-0.15466	-0.0184072	0.0118081	0.209505
RNASEH1	O60930	Ribonuclease H1	0.194167	1.05117	0.128682	0.269201	0.243292	0.394582	0.698019	1.47922	0.484734	0.306572	0.0407249	0.0997853	0.340411	0.781728	0.19066	0.281523	0.148902	0.568659	-0.3643	0.575099	0.297759	0.593312	0.0516148	0.102775
NBN	O60934	Nibrin	0.551004	0.563783	0.074168	0.825228	0.119633	0.337809	0.212869	0.240956	1.07764	0.46648	0.133526	0.256031	-0.127162	0.158105	-0.0100543	-0.209616	0.0521577	-0.0637213	0.0886567	-0.135194	-0.347816	-0.159803	-0.0484975	-0.0475655
NOL3	O60936	Nucleolar protein 3	0.995386	0.402081	0.213266	0.289001	0.0943704	0.455583	0.278894	1.12524	0.21234	0.0878261	0.556214	0.206183	0.196429	-0.164528	0.216396	0.234399	-0.137228	0.163356	-0.0850035	-0.405567	0.196296	-0.0512918	0.169632	-0.0628951
RNGTT	O60942	mRNA-capping enzyme	1.2421	0.534314	0.0523103	2.22029	0.331055	0.0574044	0.651894	0.0606799	1.55603	0.365613	0.97382	1.31963	0.464681	-0.257805	-0.0372286	-0.951164	0.179472	0.0315975	0.299589	0.0284017	-0.859623	-0.250684	0.319245	-0.324919
ABCB7	O75027	ATP-binding cassette sub-family B member 7, mitochondrial	0.0223454	0.838256	0.841996	0.186785	0.427696	0.203867	0.608822	0.949284	1.61796	0.702854	0.185888	0.0344405	0.0106252	0.385845	-0.17321	0.145252	0.169082	-0.118619	0.345997	0.347307	0.383296	0.258748	0.12281	0.0220871
MITF	O75030	Microphthalmia-associated transcription factor	0.310357	0.0581591	0.669095	0.402808	0.982786	3.10555	0.00432011	0.257973	0.812756	0.150851	0.524552	0.455238	-0.764261	-0.203767	-3.78907	-2.21569	-2.85797	-5.22929	0.0311181	0.90228	3.06664	-0.956089	2.57005	-2.72163
KIF21B	O75037	Kinesin-like protein KIF21B	0.105428	0.667331	1.26038	0.613026	NA	0.394006	NA	0.107153	0.313307	NA	0.859028	0.686803	0.071373	-0.268594	0.301575	0.244734	NA	0.333628	NA	-0.115289	0.105231	NA	0.277766	0.226566
PLCH2	O75038	1-phosphatidylinositol 4,5-bisphosphate phosphodiesterase eta-2	0.388448	0.233175	NA	0.0182312	0.377005	0.642392	0.0271054	0.0281264	0.0946887	0.45443	0.0111065	0.536143	0.1776	0.342424	NA	-0.0118281	-0.208144	0.570859	0.0208581	0.0904439	-0.115123	-1.50839	-0.00872421	0.0907567
SRGAP2	O75044	SLIT-ROBO Rho GTPase-activating protein 2	0.15696	0.518191	0.188152	0.229085	0.317112	0.546093	0.483518	1.16983	0.00800096	0.0469927	1.09775	0.115678	0.105167	-0.298846	-0.0612513	0.0739107	0.157159	0.252477	0.288439	0.592939	-0.00724506	0.024272	0.369386	-0.0617809
PLXNA2	O75051	Plexin-A2	0.404743	0.246386	NA	0.672854	NA	0.393642	NA	0.462377	NA	NA	1.03994	0.387786	1.94481	-0.385026	NA	2.05808	NA	-0.194715	NA	0.27546	NA	NA	0.635999	-1.28944
NOS1AP	O75052	Carboxyl-terminal PDZ ligand of neuronal nitric oxide synthase protein	0.0920815	0.0384654	0.416503	0.859728	0.230613	0.0394242	NA	0.122452	0.156854	0.309952	0.03546	0.325631	0.342189	0.0700601	1.34312	-0.495111	-0.262055	-0.102956	NA	0.122883	-0.680682	-0.714859	-0.0805883	0.506155
IGSF3	O75054	Immunoglobulin superfamily member 3	0.718933	2.40554	0.718512	0.0433895	0.17734	NA	0.0413773	0.280898	0.519366	0.142517	0.433089	0.0914645	-0.572674	-0.546501	1.14217	-0.0631917	-0.734388	NA	-0.0952762	0.294355	0.202167	-0.667742	0.328525	0.12802
SDC3	O75056	Syndecan-3	NA	NA	NA	NA	NA	NA	NA	NA	NA	NA	NA	NA	NA	NA	NA	NA	NA	NA	NA	NA	NA	NA	NA	NA
DNAJC6	O75061	Putative tyrosine-protein phosphatase auxilin	0.229131	NA	NA	NA	NA	NA	1.07026	NA	0.147814	0.579543	NA	NA	0.501009	NA	NA	NA	NA	NA	1.26798	NA	0.842148	-3.77343	NA	NA
FAM20B	O75063	Glycosaminoglycan xylosylkinase	0.0381392	0.0766924	0.667124	0.106495	0.624492	0.473073	0.208804	0.692562	2.03569	3.82589	0.338616	0.346943	0.0507139	0.0285575	-0.673296	-0.181644	0.382326	0.156942	0.0679591	0.242309	0.250414	0.314452	0.0894871	-0.215108
DENND4B	O75064	DENN domain-containing protein 4B	NA	NA	NA	NA	NA	NA	NA	NA	0.591661	NA	NA	0.0384987	NA	NA	NA	NA	NA	NA	NA	NA	0.497996	NA	NA	-0.103597
EFCAB14	O75071	EF-hand calcium-binding domain-containing protein 14	0.420282	1.01513	0.09995	0.675081	0.211383	0.697953	0.110536	0.986998	NA	0.640601	0.536532	1.53603	0.277728	-0.875202	-0.126839	-1.50038	0.152909	-0.615238	-0.437755	-0.324615	NA	1.47259	-0.274149	-0.526484
ADAM23	O75077	Disintegrin and metalloproteinase domain-containing protein 23	NA	NA	NA	NA	NA	NA	NA	NA	NA	NA	NA	NA	NA	NA	NA	NA	NA	NA	NA	NA	NA	NA	NA	NA
WDR1	O75083	WD repeat-containing protein 1	1.30773	2.36917	0.163756	0.209971	0.101502	0.136511	0.0803746	0.294053	0.128428	1.78551	1.09967	0.621673	0.228706	-0.400419	-0.0313873	-0.103069	-0.0407499	-0.0350075	-0.0109571	0.0686474	-0.0238012	0.180078	0.256496	-0.203067
FZD7	O75084	Frizzled-7	1.83441	NA	NA	0.230683	1.03186	0.780902	1.09341	0.668185	0.689641	0.896076	1.64742	NA	-0.68487	NA	NA	-0.213731	-0.341404	0.857278	-0.39111	-0.347912	-0.216996	-0.670621	-1.70312	NA
SLIT1	O75093	Slit homolog 1 protein	0.403064	1.47847	0.527022	0.092949	0.130515	0.941646	0.26953	0.244277	0.00888956	0.653218	0.111474	0.933734	1.63508	-0.458144	0.220275	-0.0400213	0.0483863	0.198452	-0.094216	-0.0850576	-0.006471	0.20413	0.0622749	0.198008
MEGF6	O75095	Multiple epidermal growth factor-like domains protein 6	NA	NA	NA	NA	NA	NA	NA	NA	NA	NA	NA	NA	NA	NA	NA	NA	NA	NA	NA	NA	NA	NA	NA	NA
LRP4	O75096	Low-density lipoprotein receptor-related protein 4	NA	1.74579	NA	NA	0.482198	NA	0.166936	NA	NA	NA	1.56072	NA	NA	-0.888805	NA	NA	-1.73164	NA	0.426838	NA	NA	NA	-0.791926	NA
ATP9A	O75110	Probable phospholipid-transporting ATPase IIA	0.311592	0.217777	0.502558	0.291792	0.567573	0.0382892	0.579991	0.360651	0.898716	0.629302	0.226007	0.425494	0.295407	0.22093	1.69599	0.226748	0.397677	-0.0280908	2.0049	0.237863	0.720332	0.410755	0.120837	0.266627
N4BP1	O75113	NEDD4-binding protein 1	1.01038	0.0704515	NA	0.818154	0.460865	0.219767	0.463146	1.87428	2.49385	0.0514061	0.243916	0.412522	-0.23392	0.100491	NA	-0.337653	0.539552	-0.146781	-0.147297	-0.282229	-0.895739	-0.0760972	0.153465	-0.156998
ROCK2	O75116	Rho-associated protein kinase 2	0.110669	1.13507	0.00172236	0.18769	0.0580232	0.527071	0.551186	1.08368	2.37015	0.0968295	0.299728	0.244353	-0.0481218	-0.295814	-0.000469208	0.0870762	0.0224565	0.100143	0.129107	0.366847	-0.3193	-0.0194581	0.073967	0.0757122
CLASP2	O75122	CLIP-associating protein 2	0.189957	0.316796	0.0220844	NA	0.153077	0.192422	0.0755804	0.851557	0.505879	0.150594	0.283812	0.0304566	0.0887353	-0.11518	-0.0120414	NA	0.0487922	-0.100809	0.051452	0.317707	-0.1376	0.0695966	0.0736717	0.0204315
PTCD1	O75127	Pentatricopeptide repeat-containing protein 1, mitochondrial	0.632246	0.576497	0.0389889	0.0632338	0.932234	0.0193533	0.595678	0.203366	0.0883892	0.308099	0.474034	0.0895408	-0.374134	0.352847	0.0306714	-0.0605729	0.388392	-0.013799	0.3012	-0.20552	0.0555964	-0.20593	0.269189	0.0317071
COBL	O75128	Protein cordon-bleu	0.0183723	0.502456	0.544862	0.00471336	0.192354	0.0305712	0.00237707	0.177907	1.72928	0.251986	0.242793	1.34818	-0.00751368	0.621752	0.249013	0.00322978	0.293561	-0.0116949	0.00438277	-0.0633287	-0.69209	-0.693969	-0.0859903	0.505998
CPNE3	O75131	Copine-3	0.819756	0.168126	0.0293495	0.298238	0.294949	0.488121	0.401612	1.18371	0.900775	0.0503562	0.693379	0.0654302	0.150722	0.0770893	-0.00588099	0.125662	0.14484	0.104878	0.101614	0.249255	-0.175706	0.0160923	0.169925	-0.0158888
DEPDC5	O75140	GATOR complex protein DEPDC5	0.167158	0.0104015	0.0336921	1.62919	0.216682	0.309946	0.962381	0.0259472	0.0417887	0.246384	0.00519186	0.473955	-0.452878	0.0343828	-0.131659	1.21488	0.466629	1.13914	0.502597	-0.0653687	-0.109502	-0.737278	0.0207504	1.55676
ATG13	O75143	Autophagy-related protein 13	0.0333342	0.526973	0.369671	0.176465	0.312947	0.159609	0.372549	0.434856	0.209309	0.449676	0.0299189	0.0358605	-0.0234311	-0.605681	0.663716	-0.161561	0.22557	0.0639489	-0.427316	-0.57067	-0.519145	0.226212	0.0267668	-0.085899
ICOSLG	O75144	ICOS ligand	0.095047	NA	0.548351	0.940948	0.59743	NA	0.631667	0.0515855	0.375673	0.0664388	0.693748	0.373437	-0.0790472	NA	-0.24805	0.353546	0.202125	NA	0.448405	-0.0923676	0.301933	-0.0298802	-0.33444	-0.270419
PPFIA3	O75145	Liprin-alpha-3	NA	1.00068	NA	0.851106	NA	NA	0.19101	NA	0.0672335	0.361444	NA	NA	NA	-0.554591	NA	-0.898772	NA	NA	0.145688	NA	-0.11589	-0.415965	NA	NA
HIP1R	O75146	Huntingtin-interacting protein 1-related protein	0.622385	0.383059	0.100166	0.377283	0.491118	0.01421	0.134324	0.0273086	0.0166721	0.00470903	0.0273521	0.107743	-0.0917549	0.146398	0.0450872	0.116078	0.50234	0.00608444	0.04352	-0.0137952	0.0116135	-0.00149218	0.0141137	0.0294495
OBSL1	O75147	Obscurin-like protein 1	0.170973	0.22077	0.152898	0.152629	0.807821	0.230609	0.348459	0.103796	0.537161	1.11767	0.0233355	0.146572	0.0672983	-0.853628	0.29954	0.165382	-1.28625	-0.37341	-0.471107	-0.311433	0.294585	0.787753	0.0461057	-0.294652
RNF40	O75150	E3 ubiquitin-protein ligase BRE1B	0.0120501	0.260423	0.498108	0.262924	0.0442202	0.137823	0.589322	0.290591	0.761732	0.499668	0.345811	1.00066	-0.00519498	0.171049	0.121778	0.0655677	0.0211528	0.0640564	-0.0751896	-0.13378	0.148986	-0.150088	-0.143807	0.235339
PHF2	O75151	Lysine-specific demethylase PHF2	0.690531	0.325125	0.224225	0.00348013	1.04716	0.349274	0.247227	0.149194	0.800643	0.136544	0.472891	0.0353093	-0.226248	0.933043	0.405807	-0.0129153	1.07177	0.731454	-0.285615	0.243702	-0.660194	-0.722883	0.841723	-0.0362686
ZC3H11A	O75152	Zinc finger CCCH domain-containing protein 11A	0.693799	1.26375	0.508959	1.48852	1.10668	0.0270283	2.28342	1.44223	4.08634	2.71549	0.83669	0.896765	-0.154885	-0.833988	-0.158661	-0.675273	-0.291604	-0.0128028	-0.470731	-0.335267	-1.13733	-0.382487	-0.307245	-0.193643
CLUH	O75153	Clustered mitochondria protein homolog	1.54283	0.958351	1.51269	0.842075	0.307391	1.3166	0.327786	0.490613	3.11069	2.11549	2.96384	0.217822	-0.191206	0.214072	-0.179621	0.132891	0.0590941	-0.292425	0.14047	-0.170411	-0.363993	-0.219029	-0.311853	0.0414931
RAB11FIP3	O75154	Rab11 family-interacting protein 3	NA	0.404532	NA	0.0978883	NA	NA	0.347433	NA	NA	NA	NA	0.158764	NA	0.262879	NA	-0.555516	NA	NA	1.18961	NA	NA	NA	NA	-0.175669
TSC22D2	O75157	TSC22 domain family protein 2	0.854339	0.246813	0.890585	0.487044	0.0509622	0.541855	0.527689	0.516722	0.514251	0.0509635	0.627645	0.0429754	0.408608	-0.463412	0.123215	0.298839	-0.0330683	0.247498	0.164267	0.207247	0.130418	0.160848	0.351776	-0.0219154
KDM4A	O75164	Lysine-specific demethylase 4A	1.45794	1.65742	0.695925	1.8372	0.356582	0.741759	0.164136	0.585428	0.55733	0.0102914	2.81532	0.866573	-1.26931	-0.96803	-0.8151	-1.80577	-0.177442	-1.04905	-0.487964	0.433234	2.93146	0.0120422	-1.68974	-1.76361
DNAJC13	O75165	DnaJ homolog subfamily C member 13	0.496595	0.311262	0.0358496	0.368346	0.660439	1.46529	0.636032	0.613054	0.221526	0.458719	0.33523	0.754645	-0.090634	0.0819505	-0.0172787	-0.126651	0.1829	-0.328897	0.204659	0.209478	0.0420971	0.169031	0.112526	-0.165179
PHACTR2	O75167	Phosphatase and actin regulator 2	0.271185	0.0333584	0.529275	1.00195	0.000407154	0.0339486	0.354647	0.100699	0.510499	0.367606	0.0216814	0.784345	0.117877	0.02526	0.219798	2.17608	-0.000189781	0.0276438	0.0977033	-0.0753193	0.285007	0.165011	0.0130107	0.245895
PPP6R2	O75170	Serine/threonine-protein phosphatase 6 regulatory subunit 2	0.828041	0.31281	0.609932	0.345396	1.87539	0.0815507	0.472714	1.0054	0.130942	0.0844463	1.44415	0.825272	0.354811	-0.145125	0.217933	-0.187713	0.34937	0.0320333	0.215349	0.607527	-0.037988	-0.0675497	0.45903	0.377219
CNOT3	O75175	CCR4-NOT transcription complex subunit 3	0.273956	0.148628	0.0216215	0.287958	0.0671319	0.00343037	0.382071	0.694776	0.0523739	0.358157	0.168502	0.0153607	0.141148	0.0677694	-0.0155226	0.163106	0.0409832	0.00233523	-0.127297	-0.413198	-0.0297852	0.197324	0.10339	0.00635338
SS18L1	O75177	Calcium-responsive transactivator	0.804319	0.0915377	0.546187	0.226099	0.897668	0.405433	0.697499	0.300134	0.18048	0.860149	0.733695	0.261797	0.641469	0.125662	0.477295	-0.359002	-0.689075	0.306298	-0.335363	-0.338896	0.0835199	0.495587	0.604538	0.332165
ANKRD17	O75179	Ankyrin repeat domain-containing protein 17	0.457822	0.850411	0.094903	0.83067	0.458622	0.234253	0.558865	0.543227	0.403894	0.554633	0.197644	0.887396	-0.320832	0.733072	-0.0590051	0.35929	0.138366	-0.193513	0.16437	-0.503663	0.288772	-0.247564	-0.122458	0.373507
SIN3B	O75182	Paired amphipathic helix protein Sin3b	0.080677	0.558906	0.0518673	2.08734	0.755915	0.0488969	0.248475	0.580035	0.739129	0.287292	0.397317	0.290096	-0.0742388	0.684741	-0.0545365	-0.73671	0.1855	-0.0490538	0.255253	0.57426	-0.824473	0.212667	-0.188681	-0.0888492
ATP2C2	O75185	Calcium-transporting ATPase type 2C member 2	NA	0.36167	NA	NA	NA	NA	NA	NA	NA	NA	NA	0.137416	NA	-0.231019	NA	NA	NA	NA	NA	NA	NA	NA	NA	0.210017
DNAJB6	O75190	DnaJ homolog subfamily B member 6	0.279678	0.0483507	0.0404361	0.620815	0.813248	0.0221428	0.369743	1.73908	0.0844931	0.148613	0.132074	0.150279	-0.122906	0.0540326	0.0496044	0.451982	-0.693705	-0.0205364	-0.336404	-0.593597	-0.105618	0.0788714	0.113651	0.125219
XYLB	O75191	Xylulose kinase	0.540998	0.388562	0.0510823	0.0768166	0.374085	0.300361	0.93778	0.246155	0.389502	1.01999	0.447894	0.217177	0.195084	-0.895625	0.100468	0.0813001	-0.19666	-1.06706	0.351955	-0.147253	0.137849	0.459677	0.157782	0.124853
PEX11A	O75192	Peroxisomal membrane protein 11A	NA	NA	NA	NA	NA	NA	NA	NA	NA	NA	NA	NA	NA	NA	NA	NA	NA	NA	NA	NA	NA	NA	NA	NA
LRP5	O75197	Low-density lipoprotein receptor-related protein 5	0.438403	1.65154	NA	0.431984	NA	0.13282	0.55446	0.136695	NA	NA	NA	1.27509	-0.504051	-0.503621	NA	-1.00745	NA	0.467349	1.98068	0.28599	NA	NA	NA	-0.510748
TMEM127	O75204	Transmembrane protein 127	0.418979	NA	NA	NA	0.113913	1.16456	NA	NA	NA	NA	NA	NA	-0.290278	NA	NA	NA	-0.165446	-0.463387	NA	NA	NA	NA	NA	NA
COQ9	O75208	Ubiquinone biosynthesis protein COQ9, mitochondrial	1.05097	1.30427	0.272238	0.239958	0.125335	0.146337	0.350485	3.5013	1.26407	0.074788	0.227771	0.0321318	-0.447231	0.389386	0.242091	-0.130377	-0.116583	0.0959406	-0.295206	-0.808347	0.508334	0.0502478	0.105507	0.0290372
GGCT	O75223	Gamma-glutamylcyclotransferase	0.535944	0.603953	0.0567597	0.0917818	0.0887481	0.0668834	0.242844	0.20274	0.376594	1.92585	0.575563	0.662668	0.103088	-0.219572	-0.00742531	0.0344632	-0.0437997	0.0213636	0.0456003	-0.111219	0.0833505	0.25167	0.197844	0.0891438
NDUFS7	O75251	NADH dehydrogenase [ubiquinone] iron-sulfur protein 7, mitochondrial	1.42984	0.213439	1.60178	0.919216	0.0290194	0.299288	0.519807	1.04112	1.14918	0.175465	0.314401	0.372293	-0.550167	-0.184818	-0.512507	-0.302993	-0.00798861	-0.146625	-0.152711	-0.487531	-0.344683	-0.114633	0.0951907	-0.232438
SMIM24	O75264	Small integral membrane protein 24	NA	NA	0.357824	NA	NA	NA	NA	NA	NA	NA	NA	NA	NA	NA	-0.619371	NA	NA	NA	NA	NA	NA	NA	NA	NA
RTN2	O75298	Reticulon-2	0.359245	NA	NA	NA	NA	NA	NA	0.190706	NA	NA	NA	0.209106	0.567881	NA	NA	NA	NA	NA	NA	0.272799	NA	NA	NA	0.482651
NDUFS2	O75306	NADH dehydrogenase [ubiquinone] iron-sulfur protein 2, mitochondrial	0.969306	0.129495	0.753784	0.00376236	0.23814	0.211055	0.436508	0.43889	0.548532	0.599914	0.0833613	1.35386	-0.344549	0.0333945	-0.090215	0.00264041	-0.0917371	-0.106796	0.0884368	0.575095	0.0967197	-0.146454	0.0382423	-0.257854
ZPR1	O75312	Zinc finger protein ZPR1	0.178829	0.0686202	0.0128029	1.0674	0.11892	0.0897194	0.159054	0.157096	0.0713175	0.0851099	0.174594	0.466831	0.0606422	-0.0513153	0.0074145	0.327051	0.0477308	0.0380872	0.0699514	-0.0964273	-0.0203838	0.0387872	-0.0928211	0.227651
USP12	O75317	Ubiquitin carboxyl-terminal hydrolase 12	0.201133	0.403694	0.195209	0.0261336	0.239054	0.357571	0.229783	0.0449766	0.0635961	0.721806	0.17779	0.0187596	-0.59964	-1.425	-0.346283	0.0674047	-0.882851	-1.25103	-0.487526	-0.114299	0.259986	0.799138	0.280468	0.0890973
DUSP11	O75319	RNA/RNP complex-1-interacting phosphatase	0.150834	0.369566	0.000489153	1.23091	0.0158623	NA	0.526282	0.0109236	0.0713048	0.760483	0.481652	1.01161	-0.265061	0.382375	-0.00158278	-0.857452	-0.0128949	NA	-0.260951	-0.0133168	0.0868956	-0.419993	-0.628953	-0.408966
NIPSNAP2	O75323	Protein NipSnap homolog 2	0.0264035	0.0616473	0.0124337	1.00191	0.123696	0.0333701	0.0836401	0.0316475	0.105743	0.686025	0.0510161	0.32711	0.0131963	0.0275224	0.00935745	-0.364286	-0.0422478	0.0223446	-0.0245673	-0.0101528	0.074297	0.206205	0.0275517	-0.115652
SEMA7A	O75326	Semaphorin-7A	NA	NA	NA	NA	0.110743	0.594482	NA	NA	NA	NA	NA	0.188668	NA	NA	NA	NA	-0.0531349	-2.13175	NA	NA	NA	NA	NA	0.862706
HMMR	O75330	Hyaluronan mediated motility receptor	0.765156	0.882504	0.352047	1.24131	0.787185	0.321905	0.0945557	1.51052	0.290165	1.22215	0.263514	0.855023	-0.278425	-0.690594	0.210599	0.460109	-0.316801	-0.583641	0.26557	-0.603012	-0.585218	-0.34973	0.441896	0.259215
PDCD6	O75340	Programmed cell death protein 6	0.230457	0.854657	0.1152	0.443466	0.242221	0.0522748	0.453209	1.49825	0.144975	0.322898	0.72411	0.0723138	0.187457	0.398075	0.093441	0.268764	0.118887	0.0485325	0.304793	0.377912	0.143215	0.280565	0.295256	0.0692348
TBCA	O75347	Tubulin-specific chaperone A	0.763578	0.671408	0.519336	0.262259	0.0754974	0.82396	0.16768	0.168552	1.82261	0.20373	0.988712	0.533651	-0.460979	-0.359149	0.789031	-0.160812	0.13636	-0.828263	-0.122718	-0.176734	1.61981	0.132969	-0.555995	-0.309712
ATP6V1G1	O75348	V-type proton ATPase subunit G 1	1.01654	0.193319	0.919491	0.409802	0.787526	0.070491	0.145335	0.077417	1.57526	0.34129	1.81782	0.710111	-0.353297	0.0644588	0.61887	0.18345	0.312392	-0.0376892	-0.183528	-0.0604798	1.71089	-0.154296	-1.57603	-0.686234
VPS4B	O75351	Vacuolar protein sorting-associated protein 4B	0.054789	0.0191102	0.579472	0.394117	0.0501647	0.194224	0.681272	0.130118	0.145109	0.723248	0.553176	0.0436415	0.0163269	-0.00562159	0.0990658	0.134262	0.016325	0.0307891	-0.158318	-0.061409	-0.0366116	-0.128753	-0.122651	0.0244382
MPDU1	O75352	Mannose-P-dolichol utilization defect 1 protein	0.540208	0.107139	0.060803	1.64587	0.080285	0.0565355	0.373414	0.286317	0.828416	0.560654	0.0419481	0.538582	0.190962	0.108089	-0.040699	0.425198	0.039285	0.0306377	0.144122	0.183287	0.435999	0.280857	0.0157191	0.250661
ENTPD6	O75354	Ectonucleoside triphosphate diphosphohydrolase 6	1.4025	0.497655	NA	0.00165541	0.914415	NA	NA	0.618164	NA	NA	0.451917	0.45645	-1.65147	-0.72663	NA	0.00596476	0.523008	NA	NA	-0.606257	NA	NA	0.682126	-0.730696
ENTPD3	O75355	Ectonucleoside triphosphate diphosphohydrolase 3	NA	NA	NA	NA	NA	NA	NA	NA	NA	NA	NA	NA	NA	NA	NA	NA	NA	NA	NA	NA	NA	NA	NA	NA
ENTPD5	O75356	Ectonucleoside triphosphate diphosphohydrolase 5	0.24323	0.781622	0.745224	0.260325	1.22726	0.71889	0.203335	0.0425261	0.246433	0.224013	1.45119	1.37347	0.23143	0.498047	1.08029	0.617753	-0.911766	1.64494	-0.852753	0.0815608	-0.343921	0.395965	0.579558	0.471882
ZNF217	O75362	Zinc finger protein 217	1.03171	1.94704	0.783468	1.73299	0.227996	0.246709	0.793345	0.343262	1.42293	0.523639	3.36676	1.49746	-0.328294	-0.406411	-0.476898	-0.72737	0.197765	0.0983028	-0.746887	-0.138283	-0.779551	-0.532929	-1.74419	-0.653378
BCAS1	O75363	Breast carcinoma-amplified sequence 1	0.180437	0.557952	0.594449	NA	NA	0.906257	NA	1.89454	NA	NA	0.130468	0.311871	-0.1496	-0.26896	-0.433739	NA	NA	0.337772	NA	-0.524408	NA	NA	-0.456626	-0.883793
H2AFY	O75367	Core histone macro-H2A.1	0.381531	0.595684	0.0323566	2.25163	0.433046	1.37475	0.43726	0.0706943	0.861785	0.598049	0.282208	0.107737	0.179724	0.304876	-0.0273654	-0.712489	-0.176605	-0.553649	0.11633	-0.0975978	0.288281	0.233121	0.190029	-0.0727679
SH3BGRL	O75368	SH3 domain-binding glutamic acid-rich-like protein	0.229368	0.696958	1.60694	0.893321	0.0616788	0.169556	0.145669	0.0780763	0.214593	0.216611	0.954201	0.505977	0.208536	0.316954	0.345191	0.352978	-0.0484174	0.0882651	-0.130421	0.0407931	0.167539	0.0625286	-0.815108	-0.318926
FLNB	O75369	Filamin-B	0.0300566	0.180709	0.109604	0.234828	0.190027	0.0222986	0.433029	0.577529	0.198671	1.43556	0.355723	0.106759	0.0116126	0.0699476	0.0163314	-0.0933889	0.0808652	0.00726509	0.138334	0.155371	-0.070343	-0.279742	-0.133382	0.0271556
NCOR1	O75376	Nuclear receptor corepressor 1	0.21235	0.40128	0.00605783	0.537826	0.50705	0.142681	0.0441151	0.779229	0.0370771	0.0789182	0.79516	0.226296	0.176872	-0.265961	-0.00878843	0.675721	-0.723882	0.165628	-0.287318	-0.657807	-0.0468788	0.191161	0.62129	0.253976
VAMP4	O75379	Vesicle-associated membrane protein 4	0.422511	1.61133	0.0825903	NA	0.237482	3.29035	0.140238	0.896061	1.00074	0.915275	NA	0.326513	0.271063	0.444382	0.128372	NA	-0.235657	0.493892	0.161144	0.613007	0.734182	0.406626	NA	-0.246111
NDUFS6	O75380	NADH dehydrogenase [ubiquinone] iron-sulfur protein 6, mitochondrial	0.428488	0.0910603	0.255486	0.365339	0.830543	1.09465	0.489041	0.949447	1.26085	0.106951	0.600768	0.440147	-0.162753	0.0325209	-0.0707817	0.0795937	0.166382	0.223201	-0.167457	-0.280632	0.357631	0.0198498	0.0439669	0.242357
PEX14	O75381	Peroxisomal membrane protein PEX14	0.0861731	0.0277128	0.0447072	0.0543929	0.130108	0.0484012	0.5697	0.0664289	0.740515	1.31581	0.517583	0.00684263	0.0272789	0.0205154	0.0153879	-0.018603	-0.0357189	-0.019544	0.108908	0.0251808	0.221034	0.369083	-0.192418	0.00300153
TRIM3	O75382	Tripartite motif-containing protein 3	1.14539	1.073	0.215065	0.966134	1.32286	0.418482	0.757667	1.27611	1.00774	0.0301691	0.823523	1.3307	0.147452	0.12679	-0.11304	-0.583783	0.256999	-0.144904	0.277698	1.08364	-0.206844	0.0154874	0.182312	-0.377564
ULK1	O75385	Serine/threonine-protein kinase ULK1	0.363449	NA	NA	NA	0.447758	1.04645	NA	NA	NA	1.28148	NA	NA	0.514132	NA	NA	NA	-0.435293	0.927705	NA	NA	NA	-0.802254	NA	NA
SLC43A1	O75387	Large neutral amino acids transporter small subunit 3	0.580517	0.121654	0.103753	2.17616	0.123453	0.286595	0.431177	0.141214	0.134424	NA	0.382181	0.525117	-0.310442	-0.0625741	0.229742	-1.4806	0.211235	0.891609	-0.588418	0.124685	0.0987829	NA	0.283194	0.550411
CS	O75390	Citrate synthase, mitochondrial	0.162059	0.129121	0.195327	0.478542	0.397682	0.080602	0.805501	0.12906	0.103117	0.166337	0.0872516	0.286968	-0.101058	0.0892824	-0.13241	-0.260188	0.354159	-0.0545553	0.215935	0.094972	-0.0578308	-0.0774632	-0.054526	-0.171318
SPAG7	O75391	Sperm-associated antigen 7	0.922617	0.967641	0.75749	0.221835	0.00542835	1.1342	0.677385	0.443478	0.783358	0.01053	0.991412	1.37156	0.289731	0.30015	0.273371	0.128167	0.0036939	0.321424	0.236329	-0.159589	0.134388	0.00434653	-0.293067	0.429112
MRPL33	O75394	39S ribosomal protein L33, mitochondrial	0.0982286	0.692837	0.344877	0.123333	0.562618	0.124517	0.60539	0.112241	1.55295	0.505166	0.25397	0.504486	-0.0271819	0.264856	-0.05159	-0.106894	-0.254499	0.0299867	0.683987	-0.0922782	0.413241	0.208298	-0.084096	0.339888
SEC22B	O75396	Vesicle-trafficking protein SEC22b	0.264303	0.0876951	0.572351	1.82984	0.394715	0.37424	0.383009	0.154775	0.0824013	1.50054	0.0606391	0.486333	0.0773926	0.0656439	-0.153682	-0.342367	0.0555038	-0.120396	-0.0563838	-0.020038	-0.028197	0.267827	0.0228659	-0.137392
DEAF1	O75398	Deformed epidermal autoregulatory factor 1 homolog	NA	NA	NA	NA	NA	NA	NA	NA	NA	NA	NA	NA	NA	NA	NA	NA	NA	NA	NA	NA	NA	NA	NA	NA
PRPF40A	O75400	Pre-mRNA-processing factor 40 homolog A	0.180637	1.6578	0.398029	1.84104	2.41814	0.914465	0.219971	0.173294	0.241059	0.442313	0.463684	1.46704	-0.144496	0.280642	0.0771147	-0.834134	0.23741	0.152071	-0.0487251	0.0356948	0.0864817	0.0711473	0.0681222	0.140287
TACC1	O75410	Transforming acidic coiled-coil-containing protein 1	0.446576	0.509901	0.662149	0.153899	1.24978	1.62696	0.263997	0.0733722	0.767591	0.0398485	0.111836	0.395648	0.125961	0.153198	0.144267	-0.0558325	0.330173	0.305341	-0.105802	0.0395629	-0.148579	-0.0168527	0.0279713	0.145609
NME6	O75414	Nucleoside diphosphate kinase 6	0.291245	0.860093	0.0447495	0.0533028	0.617375	0.516213	0.195065	0.124296	0.124249	0.919659	0.227733	0.71487	-0.0933126	0.36551	0.0187556	0.034997	-1.00143	0.376985	0.0484349	-0.0402772	0.0299222	0.227347	0.0651534	-0.334715
CDC45	O75419	Cell division control protein 45 homolog	0.611376	0.0524737	0.665326	2.19096	0.631358	0.280815	1.587	0.867966	2.04744	3.05703	0.251132	0.438513	-0.26821	-0.0327593	-0.204882	-0.420495	-0.193136	-0.189405	-0.290218	-0.214185	-1.05592	-0.861931	-0.104176	-0.164875
GIGYF1	O75420	GRB10-interacting GYF protein 1	1.07081	1.35726	0.596685	1.13825	1.42897	0.355223	0.137942	0.582259	0.0685904	1.00246	1.19725	0.0209239	0.441391	0.361449	0.265635	0.426469	0.281034	0.115252	0.0339909	0.236082	0.0324256	0.172807	0.304651	-0.00795873
MOSPD3	O75425	Motile sperm domain-containing protein 3	NA	NA	NA	NA	0.0668745	NA	0.814759	NA	NA	NA	NA	NA	NA	NA	NA	NA	-0.0524502	NA	-1.53823	NA	NA	NA	NA	NA
LRCH4	O75427	Leucine-rich repeat and calponin homology domain-containing protein 4	0.599046	0.159871	0.326851	0.27648	0.0796215	1.07737	0.367891	0.0543213	0.519277	0.414509	0.370238	0.470085	0.295372	-0.583553	0.376701	-0.572946	-0.112423	-0.362564	0.260921	-0.03064	-0.354159	0.266259	0.26438	0.972325
MTX2	O75431	Metaxin-2	1.25783	1.26332	1.19799	1.12349	0.0950578	1.1546	0.684746	1.34569	0.916931	1.60135	0.592188	1.02334	0.218867	0.361567	0.256284	0.411467	-0.0420036	0.455564	0.883672	0.289534	0.380311	0.408947	0.196239	0.319727
VPS26A	O75436	Vacuolar protein sorting-associated protein 26A	0.478585	2.29522	1.05056	0.392159	0.345806	0.428854	0.0291944	0.575214	2.91407	0.0106055	0.062247	0.215626	-0.106232	-0.336519	-0.155141	-0.0177867	-0.0780811	-0.107546	-0.0218404	-0.13979	-0.367281	0.00179545	-0.0141284	-0.056022
NDUFB1	O75438	NADH dehydrogenase [ubiquinone] 1 beta subcomplex subunit 1	0.295344	0.161909	0.668817	1.03803	0.244233	0.327254	0.145984	0.288752	0.371558	0.955936	0.521308	0.316805	-0.207015	0.176537	0.353028	0.634612	0.13357	0.117376	0.0886726	0.0874767	0.449617	-0.690096	-0.402595	0.247803
PMPCB	O75439	Mitochondrial-processing peptidase subunit beta	0.278877	0.0441484	0.857418	2.06814	0.977651	0.470735	0.0788239	0.370308	1.0815	0.0188536	0.19411	0.0742644	0.0821609	0.0135117	-0.304487	-0.431897	0.308669	-0.0724856	0.0242424	0.135388	-0.267488	0.00559489	-0.0782572	0.0173982
SAP30	O75446	Histone deacetylase complex subunit SAP30	1.25115	1.03384	0.0678531	0.306576	0.436527	0.558359	0.336834	0.198618	0.285396	0.0860006	0.322761	0.0507587	-1.73878	-2.5531	-0.332323	1.15909	-0.385507	-2.07567	-1.9304	0.717698	1.64879	0.397015	-0.824372	-0.20534
MED24	O75448	Mediator of RNA polymerase II transcription subunit 24	0.285394	1.34404	0.0564056	0.772975	0.110387	0.0149284	0.141959	0.503529	0.379828	0.787791	1.1799	0.059	-0.109647	0.375731	-0.0384645	-0.202791	0.0336927	0.00741863	-0.0804901	-0.216874	0.11002	0.200948	0.273668	0.0375729
KATNA1	O75449	Katanin p60 ATPase-containing subunit A1	0.163301	0.557025	0.428765	0.322878	0.270333	1.68063	0.857335	0.0377697	0.463282	0.0983413	0.00243318	0.422045	0.164176	0.307816	-0.219272	-0.23711	-0.569169	-0.331883	0.173977	-0.0245323	0.154799	0.083799	0.00157865	-0.118535
E2F6	O75461	Transcription factor E2F6	0.555791	NA	NA	0.259488	NA	0.353003	0.30247	0.223044	0.223439	0.118339	0.0895833	NA	0.157827	NA	NA	0.344944	NA	0.483422	0.481085	-0.12929	-0.621554	0.180351	0.241026	NA
LGR5	O75473	Leucine-rich repeat-containing G-protein coupled receptor 5	NA	NA	NA	0.696694	NA	NA	NA	NA	NA	NA	NA	NA	NA	NA	NA	-0.931332	NA	NA	NA	NA	NA	NA	NA	NA
PSIP1	O75475	PC4 and SFRS1-interacting protein	0.112381	0.162695	0.285889	0.189373	0.0890902	0.190276	0.764907	0.0279387	1.30088	0.0891023	0.405181	0.626093	-0.051494	-0.0660776	-0.112514	-0.0746078	0.0211926	0.0765794	-0.255536	-0.00751877	0.310673	0.024135	-0.156276	-0.100562
ERLIN1	O75477	Erlin-1	0.508312	0.0618376	0.956737	0.395209	0.636645	0.748132	0.202518	0.851875	1.42971	0.75818	0.575808	0.166717	-0.158269	-0.0491524	0.254313	-0.273988	0.158923	-0.193841	0.0777683	-0.282213	0.339456	-0.17934	-0.281861	-0.0833168
SUPT3H	O75486	Transcription initiation protein SPT3 homolog	NA	NA	NA	NA	NA	NA	NA	NA	NA	NA	NA	NA	NA	NA	NA	NA	NA	NA	NA	NA	NA	NA	NA	NA
GPC4	O75487	Glypican-4	0.28277	0.243849	0.760716	0.241151	NA	NA	0.457475	NA	2.13303	0.117681	0.382612	1.78253	-0.729051	0.143538	-2.78219	-0.246257	NA	NA	-0.282955	NA	-0.966816	-0.286322	-0.334654	-1.15387
NDUFS3	O75489	NADH dehydrogenase [ubiquinone] iron-sulfur protein 3, mitochondrial	0.352173	0.716043	0.170337	0.193156	0.217913	0.439137	0.264972	0.0685209	0.317363	0.0355426	0.18326	0.263548	-0.168207	0.311042	0.0947393	0.15185	0.111371	0.239333	0.152704	0.0375506	0.19236	-0.0321128	0.0715898	-0.213099
SRSF10	O75494	Serine/arginine-rich splicing factor 10	0.556327	1.00115	0.340946	1.31322	0.876734	0.125414	0.816092	0.146839	1.37675	1.97621	0.747144	0.910087	0.39489	0.624524	0.183755	0.630188	0.269319	0.0766226	0.245138	-0.104787	0.696898	0.605509	0.434339	0.323845
GMNN	O75496	Geminin	2.68897	0.311748	1.73755	0.233346	0.458478	1.09931	1.54598	2.76293	1.888	0.414991	1.80657	1.79847	-1.1303	-0.190671	-0.783477	0.146734	-0.196028	-1.03443	-0.568878	-1.25416	-0.730075	0.755863	-0.882155	-0.362662
CLN5	O75503	Ceroid-lipofuscinosis neuronal protein 5	0.775717	1.65448	0.0594936	0.377529	1.05421	0.381749	1.32178	0.088811	1.22937	0.348034	1.03581	0.383006	-0.606829	-0.563699	-0.27612	-1.06822	0.168724	-1.33369	-1.04315	0.0513325	-0.413438	-0.966151	-0.372244	-1.22731
CLDN11	O75508	Claudin-11	NA	NA	NA	NA	NA	0.47533	NA	NA	NA	1.39624	NA	NA	NA	NA	NA	NA	NA	-0.593322	NA	NA	NA	1.15972	NA	NA
TNFRSF21	O75509	Tumor necrosis factor receptor superfamily member 21	0.324072	NA	1.24715	1.69214	0.224101	0.430482	NA	0.589347	NA	NA	NA	2.39879	-0.374611	NA	-1.44831	-2.00143	-0.138639	-0.264839	NA	-0.431271	NA	NA	NA	-1.98042
ECI2	O75521	Enoyl-CoA delta isomerase 2, mitochondrial	1.01527	0.633627	0.00412511	0.00613849	0.555056	0.0120135	0.0272268	0.0123672	0.302809	0.306686	0.598228	0.717338	0.158872	-0.268814	0.00107161	0.00472228	0.172656	0.00543086	0.014267	0.0294352	0.0838648	0.12741	0.439721	0.667126
KHDRBS3	O75525	KH domain-containing, RNA-binding, signal transduction-associated protein 3	0.120923	0.0340408	0.109089	0.243439	1.11123	0.417104	NA	0.270267	0.0872898	0.520108	0.129555	0.401482	-0.107535	0.0251872	0.130156	-0.181925	-0.910432	-0.330431	NA	-0.582574	0.0808538	-0.717249	-0.236595	0.874874
TADA3	O75528	Transcriptional adapter 3	0.0877242	0.414472	0.456706	0.629779	0.0905093	0.275514	0.304095	0.0590084	0.436061	0.160071	0.247104	0.0466253	-0.0953334	-0.232858	0.410427	0.655539	-0.0870097	0.193641	-0.155891	0.0528495	0.315152	0.1746	-0.211226	0.0330194
TAF5L	O75529	TAF5-like RNA polymerase II p300/CBP-associated factor-associated factor 65 kDa subunit 5L	0.253846	0.491472	0.295198	0.660063	0.802438	0.102997	0.426835	0.991477	0.211188	0.524013	0.425507	0.0427031	-0.731695	0.607967	-0.194266	-0.397389	-0.259044	0.109216	0.259005	1.04399	-0.078557	0.409757	0.157002	0.0453793
EED	O75530	Polycomb protein EED	0.418276	0.382088	0.290166	1.48662	0.58833	0.109571	0.079338	0.00506386	0.310521	1.7462	0.480323	0.475067	-0.132778	0.0967286	0.0913817	-0.250487	-0.0888341	-0.0318343	0.0314102	-0.0014712	-0.0809809	-0.231145	-0.0729529	-0.125769
BANF1	O75531	Barrier-to-autointegration factor	0.279047	2.20746	1.27791	1.66361	0.187529	0.243683	0.709462	0.931413	1.83751	0.0540296	0.976006	0.03106	0.28717	1.0152	0.692566	0.822767	0.187829	0.168886	0.712764	0.82773	1.98116	-0.0262572	-0.591969	0.0423896
SF3B1	O75533	Splicing factor 3B subunit 1	0.194963	0.78805	0.107268	0.156971	0.210909	0.0470131	0.834492	0.10231	0.466405	0.473523	0.0567907	0.720018	0.0976861	0.283005	0.0353196	-0.0502771	0.0867068	-0.0232143	0.178238	0.0745487	0.164427	0.165719	-0.0252075	0.113583
CSDE1	O75534	Cold shock domain-containing protein E1	2.09819	0.864627	0.968471	0.62326	1.26611	0.506479	1.24415	1.37702	1.97433	2.40634	0.432657	0.448897	-0.256387	0.237136	-0.184391	-0.143559	-0.106604	-0.138391	-0.186228	-0.365971	-0.649633	-0.526505	-0.097456	-0.0743198
WBP4	O75554	WW domain-binding protein 4	0.135412	0.0100065	0.0399744	0.0308011	0.0465774	0.382089	0.51534	0.844603	0.186707	0.237104	0.290628	0.0106674	-0.112696	-0.00966962	0.0278797	0.0581325	0.0419922	-0.341112	-0.79843	-0.307925	0.0604178	0.221668	0.114567	0.0105025
STX11	O75558	Syntaxin-11	0.0236132	1.44652	NA	0.0147339	0.310693	0.446368	1.30468	NA	2.63206	0.29855	0.00259386	0.245061	0.0432965	0.832976	NA	0.0181328	0.301905	0.646175	0.845555	NA	0.743984	-0.290528	-0.00436083	0.406276
PRKRA	O75569	Interferon-inducible double-stranded RNA-dependent protein kinase activator A	0.531388	1.09904	0.440453	1.79476	1.09002	0.0179345	0.403981	0.520074	1.95644	0.279502	0.329533	0.702493	0.0767034	-0.410454	-0.144542	-0.632609	0.124341	-0.00716209	0.135513	0.0803382	-0.71432	-0.0553983	0.0723387	-0.184405
MTRF1	O75570	Peptide chain release factor 1, mitochondrial	0.0258738	0.16847	0.591307	0.703934	0.523045	0.348632	0.225364	0.130531	0.628046	0.110583	0.745747	0.0203931	-0.0390361	-0.0816476	0.982887	-0.859219	0.613538	1.41089	0.527956	0.1142	0.301428	0.297758	0.228612	-0.0271416
CRCP	O75575	DNA-directed RNA polymerase III subunit RPC9	0.652376	0.279504	0.173577	0.0915557	0.273626	0.378408	0.0776819	0.645256	1.05834	0.919368	1.30364	0.0643062	-0.816011	0.642014	0.42907	0.170975	-0.242812	0.537553	-0.180168	-0.515665	1.1278	-1.2668	-1.55603	0.232009
LRP6	O75581	Low-density lipoprotein receptor-related protein 6	0.366322	0.473092	NA	0.465623	NA	NA	NA	0.0815144	1.42427	NA	NA	0.128049	1.02428	0.607571	NA	1.99329	NA	NA	NA	-0.35298	1.35216	NA	NA	0.727926
RPS6KA5	O75582	Ribosomal protein S6 kinase alpha-5	0.473947	0.0539183	0.0570865	1.28712	0.402264	0.123117	0.110349	1.05566	0.991691	1.86648	0.258432	0.96685	-0.526046	-0.0751905	-0.0330779	-0.546937	0.293292	-0.0965268	-0.213864	0.45911	-0.406489	-0.744389	-0.165794	-0.281003
MED6	O75586	Mediator of RNA polymerase II transcription subunit 6	0.00236426	0.6191	0.116445	1.00758	0.472886	0.246312	1.03044	0.599014	2.68686	1.61545	0.691095	0.140701	0.000295003	0.376409	0.0275208	0.228099	-0.213322	0.197293	0.414406	-0.373572	0.50563	0.298059	0.245019	-0.0584485
MYCBP2	O75592	E3 ubiquitin-protein ligase MYCBP2	0.574355	1.26214	0.142434	0.181071	0.184543	0.178136	0.00721183	0.208792	0.24984	0.400181	0.584442	0.126522	-1.4344	0.919106	-0.519606	-0.657531	-0.623606	-0.572335	-0.012448	0.650603	-0.621131	0.716054	1.08573	-0.240241
GCAT	O75600	2-amino-3-ketobutyrate coenzyme A ligase, mitochondrial	0.303141	0.937774	0.525931	0.0642409	0.823516	0.456702	1.99842	0.235772	1.89159	0.145058	1.53463	0.0407816	0.16269	0.471462	0.135547	0.0982558	-3.47954	-0.959308	0.48036	1.60432	0.709927	0.831343	0.245503	0.110837
NPM3	O75607	Nucleoplasmin-3	0.619387	1.57526	0.240843	0.0388834	0.702581	0.0221152	0.00759326	0.375675	0.201728	0.160075	0.631669	0.63143	-0.216174	0.772367	-0.122861	0.0220273	0.571966	-0.0229549	-0.00401306	-0.29889	0.111497	0.100564	-0.153531	0.237701
LYPLA1	O75608	Acyl-protein thioesterase 1	0.115368	0.398212	1.30885	0.694966	0.415793	0.0736471	0.68797	0.0384277	1.87131	0.54715	0.311837	0.62101	0.0372639	-0.194057	0.298377	0.470184	0.0996717	0.0468775	0.140202	-0.0300821	0.629443	0.209526	0.185575	0.190643
ERAL1	O75616	GTPase Era, mitochondrial	2.36851	2.49177	1.07579	2.09163	0.219208	0.503496	0.159602	0.904782	4.1108	1.75242	0.802557	2.17448	-0.711699	0.262739	-0.418008	-0.516707	-0.0682468	-0.129283	-0.0614408	-0.374552	-0.416128	-0.310424	-0.198202	-1.1697
PRDM1	O75626	PR domain zinc finger protein 1	NA	NA	NA	NA	NA	1.11219	NA	NA	NA	NA	NA	NA	NA	NA	NA	NA	NA	0.815435	NA	NA	NA	NA	NA	NA
CREG1	O75629	Protein CREG1	0.388644	0.0305752	0.173188	1.73717	0.120243	0.145548	0.161984	1.34966	0.882746	1.16267	0.306535	0.027797	0.287134	0.0546958	-0.294306	1.07759	-0.154741	0.117342	0.180811	-0.973427	0.665052	0.823119	0.279186	0.0237157
SERPINB7	O75635	Serpin B7	0.231228	NA	NA	NA	0.715094	0.100752	0.200656	2.37958	0.841435	0.801243	NA	0.747822	0.207775	NA	NA	NA	-0.426835	0.130981	0.341575	1.10573	1.10405	0.417414	NA	-0.904272
SNRNP200	O75643	U5 small nuclear ribonucleoprotein 200 kDa helicase	0.534602	0.0400719	0.375451	0.0626976	0.1052	0.309703	0.897748	0.0655595	0.0445653	1.11152	0.0189318	0.433192	-0.090896	0.0119648	-0.0752176	-0.0292823	-0.0402457	-0.112141	0.138805	0.0272458	0.0176716	-0.447983	-0.00290744	-0.128267
TRMU	O75648	Mitochondrial tRNA-specific 2-thiouridylase 1	0.381343	0.342799	0.330368	0.294925	0.426388	1.2146	0.295332	0.170019	1.16304	0.176071	0.609105	0.106453	-0.247568	0.104005	-0.166221	0.0863771	-0.126129	-0.431311	0.0782286	-0.0955054	0.323033	0.0935739	0.188434	-0.142167
TIPRL	O75663	TIP41-like protein	0.0219248	0.642746	0.0290347	0.111432	0.0514613	0.0765219	0.0237014	0.379616	0.239171	0.0636251	0.00231198	0.0786895	0.0217196	-0.402978	-0.0259616	-0.0921523	-0.0396328	0.076086	-0.0197639	0.223696	-0.219465	0.0667769	-0.00209109	-0.0698846
OFD1	O75665	Oral-facial-digital syndrome 1 protein	1.19522	0.76858	0.0259375	1.09818	0.0702193	0.818967	0.866534	0.165939	3.02715	0.536606	0.244534	0.0188614	0.343073	-1.51152	-0.00531387	1.67738	0.280258	1.29714	-0.970972	0.420036	2.4025	1.19579	-0.552424	0.0733442
TOM1L1	O75674	TOM1-like protein 1	0.878383	1.04588	0.0795722	1.37623	0.899927	0.570795	0.866509	0.0450527	1.21477	0.0907845	0.839462	2.47975	-0.13498	0.275276	-0.0181586	0.222499	-0.12799	-0.145689	0.19116	0.0157897	0.37525	-0.0340163	-0.185042	0.291423
RPS6KA4	O75676	Ribosomal protein S6 kinase alpha-4	0.54035	0.318542	0.315228	0.526999	0.504969	0.213279	0.641447	0.0604331	1.10961	0.434458	0.232751	0.0494402	1.05711	-1.06015	-0.107836	0.809449	-0.588346	0.262852	-0.179755	0.193211	-0.300292	0.672827	0.581059	-0.174287
SURF6	O75683	Surfeit locus protein 6	1.03311	2.10261	0.219977	0.399366	0.0112574	0.103657	0.38029	0.754871	0.296628	0.34326	2.71389	0.00183079	-0.350072	0.587817	0.11334	-0.155242	0.00644239	-0.063022	-0.206666	-0.188731	0.185074	-0.186317	-0.82361	-0.00112724
PPM1B	O75688	Protein phosphatase 1B	0.267727	0.558487	0.216673	0.257611	0.155902	1.02128	0.0901571	0.0514694	1.18755	0.502146	0.0842936	0.369235	0.130744	-0.280348	0.074604	-0.104472	0.176284	0.297443	0.0350145	-0.0497519	0.259185	0.217278	0.0561409	0.23883
ADAP1	O75689	Arf-GAP with dual PH domain-containing protein 1	0.00439579	0.759264	0.0224572	0.20293	NA	0.717574	0.633352	1.83296	1.57505	1.13717	1.79103	0.517761	0.00207392	0.279001	0.0150226	0.109507	NA	-0.234192	-0.538225	1.05618	0.446472	0.401128	0.413129	-0.131794
UTP20	O75691	Small subunit processome component 20 homolog	0.139732	0.713424	0.11121	1.21206	0.436048	0.0405151	0.587854	0.0682173	0.756704	0.660971	0.457099	1.90425	-0.0708758	0.79135	0.0697867	-0.576653	-0.255857	0.0288	0.27865	0.0430202	-0.422279	-0.467571	-0.171739	-0.674781
NUP155	O75694	Nuclear pore complex protein Nup155	0.849859	0.556248	0.34204	1.28671	0.162204	0.29249	0.213284	0.868603	1.09514	0.173693	2.57132	1.65795	0.131117	0.103141	-0.123505	-0.183376	-0.0409908	-0.0533218	-0.0680097	0.234972	-0.324574	0.0417506	0.304567	-0.211236
RP2	O75695	Protein XRP2	1.0049	0.148843	0.534644	0.226776	0.112436	0.0186398	0.0507488	1.11698	0.300061	1.89106	0.712521	0.50063	0.206811	-0.0630455	0.0637385	0.0388209	0.0315463	-0.0120233	0.0287793	0.37078	0.169092	0.347363	0.1414	0.120715
GJB3	O75712	Gap junction beta-3 protein	NA	0.181677	0.60337	1.21739	NA	1.07198	NA	0.689003	0.188929	1.91158	NA	0.740725	NA	-0.689023	-1.71139	-0.395713	NA	-0.205962	NA	-0.166282	0.0836194	0.448379	NA	0.270566
STK16	O75716	Serine/threonine-protein kinase 16	0.0246553	1.12254	NA	NA	0.435447	NA	0.535558	0.495014	NA	0.259693	NA	NA	-0.0688903	-0.96738	NA	NA	-0.447172	NA	-0.647602	-1.2573	NA	0.463005	NA	NA
WDHD1	O75717	WD repeat and HMG-box DNA-binding protein 1	0.214999	0.554227	0.931579	3.8685	0.121517	0.318003	0.0597157	0.538152	0.423065	0.670034	0.431215	1.42855	-0.115411	0.231291	-0.699203	-0.964388	-0.041125	-0.164605	-0.0157089	-0.206846	-0.207715	-0.267465	0.21015	-0.455523
CRTAP	O75718	Cartilage-associated protein	1.4943	0.11454	0.239715	1.64891	1.05212	0.524063	0.700505	0.33616	0.192634	0.0252611	2.06026	0.884185	-0.341945	-0.127061	-0.0921144	0.567488	-0.217381	-0.250821	0.158969	-0.446998	0.0685225	0.00834942	-1.20967	0.30519
SLC25A12	O75746	Calcium-binding mitochondrial carrier protein Aralar1	0.175698	0.805801	0.259872	0.225043	0.620649	0.264864	0.693349	0.97853	0.32045	0.503168	0.434903	0.187749	0.225456	0.402258	0.257522	-0.117441	0.232091	-0.0963624	0.255915	0.364591	0.196615	0.253211	0.190903	0.0808919
TCEA3	O75764	Transcription elongation factor A protein 3	0.573763	0.185929	1.94134	2.10344	0.406742	0.131517	0.239239	0.845981	0.281312	0.368435	0.433773	0.905381	-0.415951	0.897094	-0.461823	-2.53279	0.886006	0.851393	-0.739047	-0.605586	1.17019	-0.350049	-0.125952	-1.63717
RAD51D	O75771	DNA repair protein RAD51 homolog 4	NA	0.0834182	NA	0.0724909	0.280086	0.0136874	1.4502	0.527591	0.0463615	NA	1.00365	NA	NA	0.121495	NA	0.141719	-0.194185	-0.0993757	0.628118	-1.49784	0.0878606	NA	-1.49879	NA
PALM	O75781	Paralemmin-1	0.87306	NA	NA	0.673017	NA	NA	NA	NA	NA	2.11285	NA	NA	0.30633	NA	NA	-0.314239	NA	NA	NA	NA	NA	0.490644	NA	NA
ATP6AP2	O75787	Renin receptor	0.575216	0.0986355	0.00847892	0.637521	1.09274	0.116767	0.0202783	0.833261	0.29348	0.738807	NA	0.0949675	-0.464935	-0.0976903	0.0047582	-0.6277	-0.217343	0.0956446	-0.0211302	-0.289934	-0.321175	-0.283164	NA	-0.0683899
RNASEH2A	O75792	Ribonuclease H2 subunit A	0.348447	1.52018	0.468499	1.35629	0.158843	0.0925114	0.309419	0.0136034	1.16923	0.0879259	0.460967	0.0510861	0.228276	0.619721	0.389299	0.384534	-0.181709	0.149583	0.262515	0.0169554	0.972697	-0.157234	-0.118498	-0.0792758
CDC123	O75794	Cell division cycle protein 123 homolog	2.43187	0.0295264	1.01876	1.50094	2.18824	0.0271748	1.40632	2.06023	2.97654	3.47564	2.2833	2.47479	-0.557364	0.0118675	-0.238855	0.359945	-0.550255	-0.0198441	-0.291776	-0.446693	-1.31667	-1.15981	-0.561945	0.401091
CAPN15	O75808	Calpain-15	0.28361	0.239523	0.167507	0.369813	0.21414	0.0115682	0.468345	1.57418	2.74829	0.597656	0.543771	0.820195	0.294681	-0.0997594	0.127129	0.724125	-0.171879	0.0128846	-0.237555	-0.252326	-0.848099	-0.417744	-0.475475	-0.552533
BCAR3	O75815	Breast cancer anti-estrogen resistance protein 3	NA	0.596204	NA	NA	0.896457	0.658461	0.29006	1.15387	0.634505	0.252065	NA	0.351919	NA	0.916222	NA	NA	0.342299	0.447175	0.293249	0.585031	-0.601559	-0.136279	NA	-0.2843
POP7	O75817	Ribonuclease P protein subunit p20	0.4179	0.335424	0.0234495	0.19	0.517743	0.720277	1.01905	1.32718	0.0770415	0.745743	0.994624	0.270633	-0.133197	-0.167555	-0.0101395	0.151704	-0.267862	-0.140004	-0.380391	-0.651072	0.0383835	-0.208523	-0.456774	-0.0849145
RPP40	O75818	Ribonuclease P protein subunit p40	0.0277852	0.454789	0.717097	0.136887	0.339923	0.614286	0.31223	0.25004	0.304488	0.329865	0.633146	0.873986	-0.0317758	0.567228	0.810749	-0.221093	0.632859	1.02481	0.563343	0.30667	0.284065	-0.285949	0.577797	1.16991
ZNF189	O75820	Zinc finger protein 189	0.352765	NA	NA	NA	NA	NA	0.425916	NA	NA	NA	NA	NA	-0.231815	NA	NA	NA	NA	NA	0.538394	NA	NA	NA	NA	NA
EIF3G	O75821	Eukaryotic translation initiation factor 3 subunit G	0.317696	0.129575	0.189335	0.0535803	0.987568	0.819	0.738643	0.428057	0.471587	0.478657	0.422084	0.38851	-0.0698217	-0.058239	0.116683	0.0193132	0.0772788	0.173756	-0.213173	-0.098395	-0.152559	0.145133	-0.125014	0.0964419
EIF3J	O75822	Eukaryotic translation initiation factor 3 subunit J	0.136542	0.681713	0.132223	0.690249	0.189178	0.332405	0.900681	0.359308	0.945383	0.0185564	0.136217	0.694949	0.0812874	-0.143318	0.0770098	0.194004	0.104099	-0.249708	-0.566772	-0.14559	-0.363895	-0.0123081	0.0542418	0.225221
CBR3	O75828	Carbonyl reductase [NADPH] 3	0.558832	0.417395	0.0206486	2.08752	0.137899	0.341668	0.851996	0.718749	1.44821	0.0507396	0.748452	0.319537	-0.843502	-0.710074	-0.0123965	0.536388	0.0532557	0.235747	0.516753	0.258767	0.721255	0.0334358	0.22719	0.246703
PSMD10	O75832	26S proteasome non-ATPase regulatory subunit 10	0.496077	1.14404	0.0116237	0.934527	0.215652	0.463304	0.107316	0.795661	1.06057	0.307761	0.0260299	1.19021	0.45327	-0.584699	-0.0189136	0.695759	-0.254402	0.403272	0.10972	-0.221956	0.65247	-0.281569	0.0546204	0.521781
AP1G2	O75843	AP-1 complex subunit gamma-like 2	0.817214	0.492273	0.722887	0.879314	0.387721	1.15749	NA	1.34277	1.53416	0.183924	1.58401	0.705461	-0.369487	0.213752	-0.535284	-0.321986	0.116244	-0.457116	NA	-0.537361	-0.484886	0.341657	-0.244374	-0.204494
ZMPSTE24	O75844	CAAX prenyl protease 1 homolog	0.0229547	0.0559975	0.234973	0.30951	0.674533	0.201836	1.64809	0.4677	0.470195	1.19974	0.346	0.254939	0.0109278	0.0517934	-0.104189	0.180059	-0.102554	-0.0968291	-0.251577	0.377033	-0.214333	0.340888	0.231613	0.118574
SC5D	O75845	Lathosterol oxidase	0.102827	NA	NA	NA	0.269014	0.848298	NA	0.429197	NA	0.578679	NA	NA	-0.101923	NA	NA	NA	0.682825	-0.278771	NA	-1.02426	NA	-0.37215	NA	NA
PPP1R37	O75864	Protein phosphatase 1 regulatory subunit 37	0.164106	0.245491	0.368334	0.357239	0.205065	0.505128	0.415085	1.41665	0.256582	0.207966	0.0483824	0.423157	-0.141277	-0.231527	0.158475	-0.345657	-0.111149	-0.245651	-0.594283	-0.34351	-0.244388	-0.0504932	0.016428	-0.565704
TRAPPC6A	O75865	Trafficking protein particle complex subunit 6A	0.801751	0.642335	0.0245832	NA	0.183244	0.0945751	NA	0.822464	0.0211693	1.96692	0.803196	0.38918	-0.88005	-0.589282	0.0294081	NA	-0.315506	0.138324	NA	-0.725477	0.0294936	-0.732779	-0.85187	-0.131616
IDH1	O75874	Isocitrate dehydrogenase [NADP] cytoplasmic	0.682106	0.617292	0.0638623	1.07079	0.254344	0.11315	1.06107	1.7211	0.701646	0.404439	0.853386	0.409199	-0.0892194	-0.251343	0.0168381	-0.199933	0.0793826	-0.024196	0.290407	0.339539	0.195684	-0.0573654	-0.195539	-0.0805728
GATB	O75879	Glutamyl-tRNA(Gln) amidotransferase subunit B, mitochondrial	0.0189606	0.0947001	0.581443	0.607067	0.17407	0.332345	0.197394	0.500382	0.414797	0.370516	0.386266	0.330217	0.00892512	-0.0346998	0.120168	-0.485934	-0.0900122	-0.161953	0.130465	0.297891	-0.365775	-0.375197	-0.176048	-0.175737
SCO1	O75880	Protein SCO1 homolog, mitochondrial	0.517196	0.280252	0.0305859	0.0389058	0.0913752	0.374424	0.201583	0.107405	0.0994764	0.14075	0.220117	0.567569	0.401733	0.0989647	0.00787735	-0.0202516	-0.0484988	0.211581	0.0955963	-0.0332038	0.0501169	-0.0516141	0.0825806	-0.243877
ATRN	O75882	Attractin	0.71968	0.528709	0.922868	0.0976937	0.124575	0.0341379	1.0597	0.415926	NA	1.03316	0.341274	1.00788	-0.219287	0.245115	-0.232904	0.103477	-0.0292794	0.0259984	-0.397819	-0.329142	NA	0.403171	-0.232544	-0.758212
RBBP9	O75884	Putative hydrolase RBBP9	1.11206	1.28179	0.329389	0.277946	2.28365	0.860033	0.233703	0.0855946	0.610073	0.202341	0.799594	0.227093	0.167606	-0.737654	0.264177	0.263908	-0.204346	-0.25858	0.047191	-0.20362	0.192365	-0.0732752	0.28816	0.0852343
STAM2	O75886	Signal transducing adapter molecule 2	0.439396	0.187895	0.180923	0.961625	0.31443	0.0632559	0.0555964	0.85154	0.151778	0.457853	0.0844581	0.732529	-0.285271	0.0863584	-0.154491	0.464222	0.134708	0.0229562	-0.0260798	-0.341764	0.110833	0.237828	0.048221	0.417836
TNFSF13	O75888	Tumor necrosis factor ligand superfamily member 13	NA	NA	NA	NA	NA	1.50888	NA	NA	NA	NA	NA	NA	NA	NA	NA	NA	NA	1.65241	NA	NA	NA	NA	NA	NA
ALDH1L1	O75891	Cytosolic 10-formyltetrahydrofolate dehydrogenase	NA	NA	NA	0.113022	0.521163	0.0229916	NA	1.79929	0.356835	1.10346	NA	0.0793447	NA	NA	NA	0.751184	2.681	0.228507	NA	0.489141	0.119335	0.294039	NA	-0.701857
RASSF9	O75901	Ras association domain-containing protein 9	1.14531	0.777347	0.121264	0.915044	0.469172	0.964442	0.0925327	0.37139	0.95565	0.169402	1.05286	1.16634	0.690291	-0.792452	0.0863736	-0.458515	-0.218136	-0.637637	-0.0399717	-0.274658	-0.434739	0.110676	-0.580974	-0.851497
DGAT1	O75907	Diacylglycerol O-acyltransferase 1	0.473709	0.412178	0.0435042	0.35344	0.373831	0.488455	0.651189	1.54495	0.248553	0.468265	0.0479869	0.095009	0.267314	0.332754	0.0223122	-0.208151	-0.173182	-0.185126	0.377896	1.35608	0.173164	0.334522	-0.0342035	-0.105981
SOAT2	O75908	Sterol O-acyltransferase 2	NA	NA	NA	NA	NA	NA	NA	NA	NA	NA	NA	NA	NA	NA	NA	NA	NA	NA	NA	NA	NA	NA	NA	NA
CCNK	O75909	Cyclin-K	0.640952	1.43667	0.171216	0.563274	0.380829	0.0676777	0.98788	0.562868	0.441057	0.0328238	0.63747	0.225011	0.310888	0.402826	0.0815913	0.293687	0.190535	0.0468032	0.311396	0.299059	-0.183176	-0.0227998	0.32653	0.190671
DHRS3	O75911	Short-chain dehydrogenase/reductase 3	0.0117544	1.13659	0.538428	1.50881	NA	0.622719	NA	0.254552	NA	0.0438632	0.0999322	1.76826	-0.00481288	-0.41198	-0.203824	-0.512329	NA	-0.262916	NA	0.0842571	NA	-0.0268752	-0.0410093	-0.394175
PAK3	O75914	Serine/threonine-protein kinase PAK 3	0.360377	0.512287	0.0513535	0.00265719	0.310796	0.0953737	0.3529	1.46212	0.393028	0.144613	0.738241	0.293252	0.23825	-0.298258	-0.0350533	-0.00214545	-1.20977	0.0873208	-0.197288	-0.374111	0.143313	0.0560071	0.297942	0.33238
ARL6IP5	O75915	PRA1 family protein 3	0.20712	0.1058	0.278138	0.809757	0.15915	0.669945	0.730798	1.20411	0.0198795	0.540105	0.426487	0.440981	0.104079	-0.105918	-0.140324	-0.243908	0.070317	-0.218556	-0.383485	-0.401404	-0.0108611	0.21547	-0.251913	-0.244684
RGS9	O75916	Regulator of G-protein signaling 9	1.14369	1.39695	0.297155	0.852311	NA	0.0268861	0.608873	0.483187	1.34689	0.47943	0.914465	NA	-0.236052	-0.394756	0.189067	-0.371024	NA	-0.0158304	-0.442879	-0.294518	-1.30321	-0.440812	-0.205393	NA
DYSF	O75923	Dysferlin	NA	NA	0.364758	1.42872	0.362007	NA	0.421942	NA	0.0431778	0.944044	NA	NA	NA	NA	-0.942446	-1.86737	-1.14616	NA	0.406875	NA	0.325463	2.9733	NA	NA
PIAS1	O75925	E3 SUMO-protein ligase PIAS1	0.0722809	1.95441	0.58583	0.764226	0.77227	0.555657	0.914428	0.361338	NA	NA	1.18735	2.0373	-0.0620619	-0.72772	-0.673904	-1.3199	0.436474	-0.937414	-0.658711	-0.391635	NA	NA	-0.632143	-0.713255
PIAS2	O75928	E3 SUMO-protein ligase PIAS2	0.3319	1.4668	0.0061427	0.0648964	0.202848	0.197116	1.14626	0.439513	0.696528	0.283524	0.179263	0.179005	0.531315	-2.19274	0.00847371	0.166272	-0.530652	0.249083	-0.802149	-0.480654	-1.04774	-0.819348	-0.340917	0.520062
BCAS2	O75934	Pre-mRNA-splicing factor SPF27	0.269136	1.83121	0.311496	0.300759	0.456601	0.169658	0.562934	0.508615	0.304429	0.316358	0.0788515	0.646476	-1.43608	-3.7654	-1.0541	-0.846071	0.377539	-0.252658	-1.59064	-1.15506	-1.14176	1.06006	0.477812	-2.22543
DCTN3	O75935	Dynactin subunit 3	0.152104	0.190198	0.0950743	0.417321	0.0668013	0.626306	1.00991	1.34436	0.0626031	0.159354	0.529938	0.617259	0.0815983	-0.113668	0.0510991	0.244503	-0.056846	0.188929	0.289957	0.318623	-0.0368055	0.085303	0.272682	0.22589
DNAJC8	O75937	DnaJ homolog subfamily C member 8	0.152473	0.98664	1.34458	0.956552	0.142428	1.44869	0.159919	0.844269	0.773294	1.30158	0.441748	1.79318	0.0529448	-0.0967286	0.156405	0.325238	0.0415382	0.214086	-0.0405966	-0.245972	0.148116	0.142172	0.0713819	0.240197
SMNDC1	O75940	Survival of motor neuron-related-splicing factor 30	0.0864073	0.423448	0.276584	0.052279	0.239597	0.714141	0.667778	1.49689	0.0545974	0.0150006	0.316174	0.264386	0.0773532	-0.293777	-0.15954	0.0469214	0.133485	0.364546	-0.256332	-0.473803	-0.0374514	0.0153332	0.156712	-0.127464
RAD17	O75943	Cell cycle checkpoint protein RAD17	0.271839	0.654163	0.0364672	0.158344	0.466914	0.187453	0.694183	0.511285	0.132882	0.0489874	0.133629	NA	0.369269	-0.662519	0.14573	-0.374694	-0.623796	0.29863	-1.00135	-0.591667	0.204457	0.0938931	-0.330691	NA
ATP5H	O75947	ATP synthase subunit d, mitochondrial	0.766632	1.3796	0.158556	4.85595	0.130176	0.0557639	0.00857742	0.131183	1.04697	0.525696	0.222579	0.000630682	0.331128	0.909868	0.234502	0.460449	0.120531	-0.0874179	0.0120306	-0.121003	1.71008	0.453646	0.101985	-0.000473976
TSPAN9	O75954	Tetraspanin-9	0.0087888	NA	NA	NA	0.243337	0.171103	NA	NA	0.0715373	0.447818	0.141076	0.344323	-0.0188041	NA	NA	NA	0.389393	-0.717368	NA	NA	-0.414082	-1.14828	0.677297	-1.65177
FLOT1	O75955	Flotillin-1	0.121311	0.0237753	0.388729	1.56163	0.797457	0.619777	0.0246316	0.172621	1.12933	0.713715	0.688187	0.756286	-0.0262941	-0.0112311	-0.12579	-0.303172	0.156034	-0.105433	-0.00833003	0.0647755	0.319808	0.147509	0.0569439	-0.127963
TRIO	O75962	Triple functional domain protein	0.283812	0.0115015	0.449863	0.757811	0.126837	0.352281	0.415183	0.611045	0.130595	0.0352003	0.184955	0.125621	0.331075	-0.0106475	-0.641855	1.20769	0.103036	0.27264	0.411978	0.508632	0.166695	-0.0631138	0.184147	0.121529
ATP5L	O75964	ATP synthase subunit g, mitochondrial	0.830136	0.411883	0.354804	0.673692	0.415969	0.0346282	0.640671	0.704713	0.372653	0.178408	1.36843	0.725909	-0.110919	-0.19523	-0.0836779	-0.156651	-0.082269	0.028087	-0.159091	-0.170072	-0.0658061	-0.0434837	-0.269471	-0.234214
MPDZ	O75970	Multiple PDZ domain protein	NA	NA	NA	NA	0.453639	NA	NA	NA	NA	NA	NA	NA	NA	NA	NA	NA	0.11316	NA	NA	NA	NA	NA	NA	NA
CPD	O75976	Carboxypeptidase D	0.21892	0.535564	0.151367	0.389101	0.214086	0.162613	0.921227	0.159963	0.444087	0.242829	0.237234	0.173633	-0.156037	-0.214142	0.139939	0.140593	-0.139168	0.101589	-0.68889	-0.0879784	0.242445	-0.204855	0.135685	0.125816
OR2J2;OR2J1	O76002;Q9GZK6	Olfactory receptor 2J2;Olfactory receptor 2J1	0.384687	0.264794	0.54616	1.93299	0.579675	0.504305	0.0870779	0.326722	2.00065	0.573746	0.639739	0.279259	1.10504	0.960627	2.67578	0.674236	1.45495	0.636527	0.367567	-0.889385	0.969149	-0.973649	-0.46681	0.60972
GLRX3	O76003	Glutaredoxin-3	0.146941	1.79221	0.188417	0.576576	0.271893	0.0531981	0.0534936	0.525018	0.390084	0.133654	0.347691	0.212022	0.25878	1.21754	0.385961	1.06958	0.292175	-0.0988102	0.0906118	0.630314	0.830894	-0.234138	-0.441485	0.404858
KRT34	O76011	Keratin, type I cuticular Ha4	NA	NA	NA	NA	NA	0.771877	NA	NA	0.0980811	NA	NA	NA	NA	NA	NA	NA	NA	-0.33531	NA	NA	0.412134	NA	NA	NA
RSL1D1	O76021	Ribosomal L1 domain-containing protein 1	0.292777	2.14055	0.440543	0.901455	0.394896	0.0964464	1.04523	0.989856	0.294787	0.128696	0.0296643	1.00248	0.0575231	1.11613	0.21157	-0.315394	-0.131739	-0.0923049	0.269068	0.456829	-0.143883	0.0483144	-0.022459	0.717704
WFS1	O76024	Wolframin	0.654169	0.445742	0.433905	0.389073	1.30078	0.0130328	0.456592	0.803263	1.39848	1.98349	0.149739	0.23476	0.161826	0.428802	-0.147601	0.0648362	0.232105	-0.00732168	0.238531	0.305048	0.388252	0.373232	0.0401599	-0.0521507
ANXA9	O76027	Annexin A9	0.767336	NA	0.0332713	NA	NA	0.0502215	NA	0.491467	0.244862	0.101137	NA	0.186806	0.897259	NA	0.260614	NA	NA	-0.0607179	NA	-0.209486	1.49821	0.0976741	NA	-0.749873
CLPX	O76031	ATP-dependent Clp protease ATP-binding subunit clpX-like, mitochondrial	1.0003	1.77303	0.205962	0.0323381	0.669799	0.0719047	0.345334	0.33602	0.0962103	0.477653	0.0364264	1.35276	-0.347164	0.4055	-0.114231	0.0165017	0.300952	0.0405064	-0.0997658	-0.1996	-0.0449441	-0.222183	-0.0160255	-0.550378
SCGN	O76038	Secretagogin	NA	NA	NA	NA	NA	NA	NA	NA	NA	NA	NA	NA	NA	NA	NA	NA	NA	NA	NA	NA	NA	NA	NA	NA
NEBL	O76041	Nebulette	0.149198	1.43488	0.0455169	0.0712656	NA	0.34544	NA	0.729042	0.237546	0.186495	0.0233196	0.0830519	0.262842	-0.9176	0.0763998	-0.19508	NA	0.292967	NA	-0.87599	-0.188513	0.248178	-0.033686	0.090512
SEC14L2	O76054	SEC14-like protein 2	0.306811	0.643403	NA	0.883811	0.985793	0.772986	0.130103	0.202927	0.118934	1.63363	0.0637641	0.539285	-0.14856	0.164034	NA	-0.922091	-0.179766	-0.306853	0.0747442	0.204271	0.0441818	0.30003	0.0544257	-0.623538
STC2	O76061	Stanniocalcin-2	1.49454	NA	NA	NA	0.890551	1.52373	NA	1.00999	NA	NA	NA	1.42191	-1.41723	NA	NA	NA	-0.934077	-1.86205	NA	-0.547968	NA	NA	NA	-1.48784
TM7SF2	O76062	Delta(14)-sterol reductase	0.130426	NA	NA	0.318067	0.494041	0.524322	0.251719	0.589147	0.233623	0.133026	0.336907	0.0746543	0.163579	NA	NA	1.49441	-2.58516	-0.520667	-0.433319	-2.90546	0.378678	-0.138391	1.87824	0.606229
SNCG	O76070	Gamma-synuclein	NA	0.0609331	0.0930278	NA	NA	0.291827	0.310588	0.615579	NA	0.145456	NA	0.0919642	NA	0.0960941	0.280669	NA	NA	-0.316419	-0.564681	1.94776	NA	0.0466506	NA	-0.500119
CIAO1	O76071	Probable cytosolic iron-sulfur protein assembly protein CIAO1	0.518821	0.634975	0.0722136	0.268854	0.155269	0.658595	2.28585	1.12478	1.32322	0.0963379	0.0962714	0.000507814	-0.343903	-0.123341	-0.0312405	-0.0966059	-0.106756	-0.208694	-0.560684	-0.369593	-0.304948	-0.0687046	-0.046929	0.000382106
PDE5A	O76074	cGMP-specific 3',5'-cyclic phosphodiesterase	0.0477833	0.516515	0.0670749	0.0419509	0.234594	0.551395	0.0560471	0.709011	0.213041	1.1697	0.413082	0.383754	-0.0812333	-0.698587	0.0627263	0.0404215	-0.980437	1.46753	0.265176	0.460087	0.506263	0.259003	0.194469	1.02955
DFFB	O76075	DNA fragmentation factor subunit beta	0.072345	0.192154	0.309453	0.0417679	NA	NA	0.77905	0.118732	0.513884	0.721146	0.262656	NA	-0.419816	-0.255914	0.396132	0.0399221	NA	NA	0.357307	-0.233426	0.282612	0.413949	0.225679	NA
ZFAND5	O76080	AN1-type zinc finger protein 5	0.441853	0.126289	0.911409	0.317016	0.763237	0.702885	1.31893	1.04069	1.58069	1.01979	0.106591	1.54127	0.626045	-0.190209	-1.13853	-0.586849	-0.782954	0.699551	-0.841569	-1.21783	-1.10241	-0.602594	-0.132503	-1.9757
RGS20	O76081	Regulator of G-protein signaling 20	NA	NA	NA	NA	0.126956	NA	NA	NA	NA	NA	NA	NA	NA	NA	NA	NA	-0.0332565	NA	NA	NA	NA	NA	NA	NA
SLC22A5	O76082	Solute carrier family 22 member 5	NA	NA	NA	NA	NA	NA	NA	NA	NA	0.0931974	NA	NA	NA	NA	NA	NA	NA	NA	NA	NA	NA	-0.180393	NA	NA
SRP72	O76094	Signal recognition particle subunit SRP72	0.0155771	0.219715	0.126431	0.68385	0.284719	0.787714	0.952282	0.878925	0.329482	0.0193221	0.142638	0.648136	-0.0144984	0.183598	-0.116055	-0.555347	0.195167	-0.629486	0.373835	0.606908	0.258613	-0.0194791	-0.140028	-0.368999
JTB	O76095	Protein JTB	0.814718	0.911986	0.0656714	2.41933	0.480132	0.351614	0.688845	0.279322	0.92857	0.0842793	0.719475	0.0787995	-0.407641	-0.433529	-0.0456015	-0.766766	-0.94422	0.287341	-0.521505	-0.326305	-0.278807	-0.0564073	-0.453483	0.133123
CST7	O76096	Cystatin-F	NA	1.75263	NA	NA	NA	0.276594	NA	NA	NA	0.193178	NA	NA	NA	-0.531666	NA	NA	NA	-0.148147	NA	NA	NA	-0.282591	NA	NA
DXO	O77932	Decapping and exoribonuclease protein	0.139409	0.377798	0.256189	NA	0.204348	0.360517	NA	NA	0.444133	NA	0.00292359	NA	0.47981	-0.759998	-0.362766	NA	0.594093	-1.1689	NA	NA	-0.182205	NA	0.00652631	NA
DDAH1	O94760	N(G),N(G)-dimethylarginine dimethylaminohydrolase 1	0.37033	0.285056	0.590226	1.31901	1.15312	0.285054	0.082143	0.0142239	0.950649	0.348406	0.921936	0.00886934	0.215719	0.123586	0.268092	0.479994	0.403046	0.184263	0.0727139	0.0140324	0.469922	0.189061	-0.378831	0.0102825
RECQL4	O94761	ATP-dependent DNA helicase Q4	0.51581	0.0408205	0.391983	NA	0.934538	1.1478	0.231433	0.0110559	NA	0.0480974	0.863624	1.87647	-0.609448	-0.223931	0.793177	NA	-0.506207	2.37176	0.196111	-0.0944289	NA	-0.126669	2.34907	2.5997
RECQL5	O94762	ATP-dependent DNA helicase Q5	0.971486	0.520683	0.0628461	1.15683	0.119251	0.408346	0.0956075	0.355784	NA	0.44636	0.218908	0.130444	-0.457976	-0.705082	0.145117	-1.30739	0.141058	-0.169529	0.210389	0.161806	NA	-0.384505	0.391438	-0.329013
URI1	O94763	Unconventional prefoldin RPB5 interactor 1	0.238983	1.15853	1.02844	0.198532	0.252004	0.378047	0.680689	0.0421238	0.0168782	0.481502	0.0925328	1.03314	-0.125245	-0.31044	0.136945	0.132963	0.124477	0.110704	-0.103744	-0.0286999	-0.00942866	0.189674	0.0536753	0.292787
B3GAT3	O94766	Galactosylgalactosylxylosylprotein 3-beta-glucuronosyltransferase 3	0.0967401	0.175817	0.741025	0.0490185	1.52832	0.584948	1.57297	0.871179	0.0791277	0.244734	0.193088	1.18552	-0.0285002	-0.0937297	-0.29568	-0.0495647	0.233775	-0.07131	-0.290954	0.127211	-0.0321897	0.0285257	0.0753377	-0.324635
STK17B	O94768	Serine/threonine-protein kinase 17B	0.939035	0.741524	0.925749	1.5342	0.0998898	0.404429	NA	0.0617644	0.122729	1.94458	3.37404	1.86876	-0.383746	-0.493364	-0.719107	-1.35819	-0.0251516	0.885968	NA	0.0608501	-0.292172	-1.84598	-1.19419	-1.26735
MTA2	O94776	Metastasis-associated protein MTA2	0.566915	1.0235	0.106372	3.59436	0.15861	1.23447	0.638471	1.31274	1.31753	0.242541	0.328607	0.459022	-0.235571	0.3439	-0.100165	-0.558164	-0.0831534	-0.620145	0.136438	0.354609	0.455601	-0.122529	-0.203724	-0.2246
USP1	O94782	Ubiquitin carboxyl-terminal hydrolase 1	NA	NA	0.97817	NA	0.105831	NA	0.188229	NA	NA	NA	NA	NA	NA	NA	-1.13977	NA	0.0956294	NA	-0.37257	NA	NA	NA	NA	NA
ALDH1A2	O94788	Retinal dehydrogenase 2	0.490441	NA	NA	NA	0.670876	0.0509942	0.176812	0.410104	2.1592	1.46725	NA	0.818379	0.139878	NA	NA	NA	-0.086532	0.0233758	0.0459353	-0.0782604	0.799142	0.181116	NA	0.1786
STK10	O94804	Serine/threonine-protein kinase 10	0.171343	1.17452	1.20783	0.777521	0.845636	0.836429	0.367821	1.04113	0.302936	0.825383	1.07366	0.473436	-0.184786	-0.203466	-0.362855	-0.351404	0.174332	-0.267578	0.114022	0.139636	-0.223285	-0.108828	0.124944	0.166016
PRKD3	O94806	Serine/threonine-protein kinase D3	0.568342	1.09305	0.0699582	1.16741	0.668637	0.891734	0.148256	0.260543	2.00623	1.21776	0.113812	0.184149	-0.380444	-0.863361	0.075997	-0.896687	-0.160626	-0.357737	-0.117523	0.663448	-0.672643	-0.387204	0.0364183	-0.084521
GFPT2	O94808	Glutamine--fructose-6-phosphate aminotransferase [isomerizing] 2	0.106191	1.20289	0.258069	1.63222	0.758555	0.33086	0.280076	1.48286	1.20634	0.187744	0.0641739	0.567	0.0535355	-0.395678	-0.0874577	-0.582542	-0.243872	-0.167177	-0.0725994	0.379168	-0.382382	0.0667731	0.0286992	-0.231496
TPPP	O94811	Tubulin polymerization-promoting protein	NA	NA	0.198678	0.250806	0.279689	NA	0.163631	NA	0.245207	0.185021	0.414526	NA	NA	NA	0.145133	-0.18318	0.430798	NA	0.0593904	NA	-0.0856088	0.228248	0.177068	NA
SLIT2	O94813	Slit homolog 2 protein	0.406722	0.159673	0.025277	0.0388122	0.263981	0.244047	0.134974	0.112582	0.229456	0.054699	0.130345	0.110823	0.563121	-0.185448	0.0451158	0.0568759	-0.393387	0.331138	0.117015	0.10568	0.149754	0.0441252	0.123461	-0.214765
ATG12	O94817	Ubiquitin-like protein ATG12	0.593832	1.28533	0.312993	0.226809	0.233971	0.746739	0.68852	0.22547	0.190696	0.620604	0.250369	0.248302	-0.403093	0.506517	-0.285242	-0.107116	-0.291904	-1.07108	-1.50749	-0.456874	-0.197264	-0.945381	-0.302687	-0.397485
KBTBD11	O94819	Kelch repeat and BTB domain-containing protein 11	0.0394531	0.603445	0.198681	0.486021	NA	0.374241	0.140188	0.504012	0.168041	0.589965	0.77449	0.0402744	0.00488472	-0.13848	0.0656662	-0.183985	NA	0.741213	-0.0480913	0.277084	0.0663274	0.1395	0.156015	0.0161289
LTN1	O94822	E3 ubiquitin-protein ligase listerin	0.521834	0.0813172	0.0861255	NA	0.0257622	0.215156	0.618737	1.0651	0.434147	0.0612416	1.1737	0.872822	0.184141	-0.070556	-0.0777445	NA	0.0148045	-0.12569	0.362402	0.469497	-0.324199	-0.0499948	0.475248	-0.514888
ATP10B	O94823	Probable phospholipid-transporting ATPase VB	0.646508	0.0525468	NA	0.791496	0.102962	0.145528	NA	0.762834	0.120209	0.0199542	0.0411932	0.643235	1.0623	0.102088	NA	0.629201	0.195046	-0.120898	NA	-1.06463	0.257207	-0.0616179	-0.0889676	0.813404
TOMM70	O94826	Mitochondrial import receptor subunit TOM70	0.143152	0.452447	0.28065	0.49638	0.600341	1.1518	1.4015	0.263136	0.957733	0.644769	0.380838	0.210146	0.0441367	0.161458	0.103301	-0.212637	0.142967	-0.222234	0.249532	0.108179	0.279701	0.199881	-0.112055	0.0773144
PLEKHG5	O94827	Pleckstrin homology domain-containing family G member 5	NA	NA	NA	NA	0.421247	NA	NA	NA	0.538979	NA	NA	NA	NA	NA	NA	NA	-0.57225	NA	NA	NA	-0.875165	NA	NA	NA
IPO13	O94829	Importin-13	1.20577	0.0460546	0.427146	0.0192751	0.625606	0.306492	0.0141387	0.234139	0.171663	0.487766	0.388684	0.388423	0.944243	0.0633663	0.301069	0.0144612	0.262621	-0.12067	0.0158087	0.212033	0.228488	0.384176	0.356945	0.313049
DDHD2	O94830	Phospholipase DDHD2	0.0763939	0.283134	0.407815	0.0533971	0.982785	0.24992	1.58183	0.176371	1.44011	0.057208	1.65841	1.19381	0.0155354	0.437983	0.252447	0.0182737	0.202093	-0.498483	0.822124	-0.861121	0.149919	-0.0172583	0.24063	1.43364
MYO1D	O94832	Unconventional myosin-Id	0.913108	0.620896	0.253134	1.12504	0.125843	0.758859	0.238379	0.838085	0.440025	0.98287	1.10639	0.430272	-0.425519	-0.358601	-0.176051	-0.81399	-0.103719	-0.327906	-0.351342	-0.305729	-0.371692	-0.4594	-0.3527	-0.440226
TOX4	O94842	TOX high mobility group box family member 4	0.465701	1.28271	0.309108	0.578816	0.879302	0.170089	1.99557	0.25043	0.522703	0.393484	0.4447	1.16211	-0.370592	0.30432	-0.296406	-0.573318	-0.292507	-0.0377131	-0.329896	-0.446526	-0.536525	-0.0688839	-0.101496	0.450376
MICAL2	O94851	[F-actin]-monooxygenase MICAL2	0.361432	0.223553	0.0849542	0.103131	0.0992672	0.194166	0.366271	0.111074	0.198428	0.253788	0.692716	0.00363847	0.315533	-0.417828	-0.206877	0.181985	0.051274	0.428604	-0.694264	0.250827	0.42302	-0.65976	0.754462	0.00738843
KIAA0754	O94854	Uncharacterized protein KIAA0754	NA	0.506739	0.0753095	NA	0.232018	0.79107	0.255753	NA	NA	0.0834058	0.290751	1.13079	NA	-0.402893	-0.236925	NA	0.220836	-0.592329	-0.130233	NA	NA	0.104081	0.399257	-1.25317
SEC24D	O94855	Protein transport protein Sec24D	0.578732	1.09208	0.300392	0.239084	0.262929	0.815271	0.99455	1.27893	1.07256	0.00471404	0.0772317	0.458628	0.175584	-0.331535	-0.0716394	-0.0548261	0.0878976	0.246392	0.250059	0.323839	-0.211174	-0.00154495	0.0706816	-0.144556
SUPT7L	O94864	STAGA complex 65 subunit gamma	0.334778	0.819284	1.53613	1.05881	0.451159	0.0662872	0.00664275	0.701347	0.433846	0.180368	0.832151	0.424453	-0.185575	0.381115	-0.268291	0.32937	-0.0645329	0.0306679	0.00472864	0.314103	0.272584	-0.088898	-0.177911	0.154923
FCHSD2	O94868	F-BAR and double SH3 domains protein 2	0.093892	NA	NA	NA	0.0710999	NA	0.176553	NA	0.101633	NA	0.189069	NA	-0.494392	NA	NA	NA	0.138392	NA	-0.474363	NA	0.305972	NA	-1.33134	NA
UFL1	O94874	E3 UFM1-protein ligase 1	0.740461	0.110147	0.176082	0.469938	0.195821	0.152015	0.259494	1.07946	0.221786	1.18065	0.709737	0.00309662	0.169705	-0.0238469	0.06943	-0.112393	-0.0438855	-0.0447547	0.113668	0.326536	0.058965	0.156664	0.154337	-0.00128237
SORBS2	O94875	Sorbin and SH3 domain-containing protein 2	0.379964	0.176658	2.09062	1.19749	0.180139	0.0840271	NA	1.1398	NA	0.0126338	0.470258	0.470415	0.248461	-0.0954326	0.414274	0.313589	0.0904795	0.201421	NA	3.09519	NA	0.0597992	0.25404	0.435919
TMCC1	O94876	Transmembrane and coiled-coil domains protein 1	1.13167	NA	NA	NA	0.0379776	0.488465	0.269873	0.925985	0.191902	1.14797	0.464149	0.766598	0.945442	NA	NA	NA	-0.19605	0.427613	0.429737	2.50944	-0.657924	1.66953	1.26816	1.67787
PHF14	O94880	PHD finger protein 14	0.139144	0.122025	0.00755073	0.639121	0.0282988	0.0926052	0.573462	0.403669	0.206077	0.022617	0.621643	0.236073	0.066254	-0.0701176	-0.00399017	-0.25537	0.0120694	-0.0584037	0.263966	-0.197072	-0.116877	-0.0141373	0.258547	-0.0785421
SASH1	O94885	SAM and SH3 domain-containing protein 1	0.144674	NA	0.0299111	0.175634	NA	1.40862	0.508972	0.484859	0.569895	0.382608	0.0110442	0.00143036	-0.146927	NA	-0.0440283	-0.237949	NA	0.464303	0.858694	0.635557	-0.571898	-0.226394	0.00598844	0.00118415
TMEM63A	O94886	CSC1-like protein 1	0.903598	0.274313	1.41726	1.22138	0.306039	0.247614	1.46361	0.256591	2.2984	0.370529	0.934521	1.9802	0.321998	0.389913	0.373616	1.69586	-0.527887	-0.293054	0.543612	-0.181618	0.856078	-0.717857	0.258163	0.943047
FARP2	O94887	FERM, ARHGEF and pleckstrin domain-containing protein 2	0.0276017	2.73451	0.172604	1.29357	0.168005	0.170475	0.40974	0.168032	0.534856	0.641575	0.172961	0.267603	-0.0143986	0.58735	0.405972	0.395725	-0.154383	-0.285096	-0.821838	0.122607	0.123556	0.152251	-0.0727393	-0.842589
UBXN7	O94888	UBX domain-containing protein 7	0.405598	0.441103	0.722604	0.229248	1.1379	1.37898	0.0734679	0.0198543	0.19299	0.175177	0.0378769	0.00720118	0.171787	-0.162291	0.205123	-0.0665398	0.187574	0.341331	-0.0410302	0.0110442	-0.117208	-0.0509822	0.0161133	-0.00374921
KLHL18	O94889	Kelch-like protein 18	NA	0.253874	0.89169	0.0944864	0.417193	0.145189	0.918696	NA	0.681688	0.210793	0.248249	0.11888	NA	0.29274	1.9499	0.188256	1.30845	0.460178	0.908496	NA	1.33659	0.16934	1.18253	-0.248037
SUN1	O94901	SUN domain-containing protein 1	0.9061	0.127703	0.279723	1.7256	0.0424031	0.219804	0.666693	1.93173	0.721506	0.0652248	0.850504	1.75111	-0.382337	0.210386	0.133835	-0.628149	0.021548	-0.124453	-0.529867	-0.15549	0.198865	-0.023078	-0.51489	-0.252811
PLPBP	O94903	Pyridoxal phosphate homeostasis protein	0.280335	0.806355	0.498662	0.620215	0.14734	0.303695	0.240098	0.0538508	1.82928	1.32472	0.0185994	0.508649	0.0990747	-0.214677	0.0668742	0.126464	-0.0307948	0.0844078	0.0582949	-0.0357564	0.404158	0.167044	0.00415738	0.1154
ERLIN2	O94905	Erlin-2	2.23872	0.187583	1.38779	1.36901	0.683895	0.138234	0.396407	0.69213	1.53162	0.547406	0.05821	0.142642	-0.374524	-0.0549622	-0.186021	-0.206596	0.101231	0.0163968	0.0632312	-0.155884	0.347842	0.0640113	-0.0101929	0.00970586
PRPF6	O94906	Pre-mRNA-processing factor 6	0.716111	0.0231657	0.152595	0.828205	0.132404	0.329662	1.04358	0.190363	1.4239	1.44188	0.960184	0.0903998	-0.243019	-0.00903257	-0.0718931	-0.416801	0.0871067	-0.143396	0.194773	0.0701021	-0.278289	-0.421192	-0.254234	0.0337346
DKK1	O94907	Dickkopf-related protein 1	1.29546	NA	NA	1.12626	0.541439	1.10345	NA	0.588438	NA	1.42368	NA	0.048631	-0.990634	NA	NA	-0.606617	-0.465307	0.616591	NA	-0.318607	NA	-0.358796	NA	0.0982011
ADGRL1	O94910	Adhesion G protein-coupled receptor L1	NA	NA	NA	NA	NA	NA	NA	NA	NA	NA	NA	NA	NA	NA	NA	NA	NA	NA	NA	NA	NA	NA	NA	NA
PCF11	O94913	Pre-mRNA cleavage complex 2 protein Pcf11	1.30864	0.0525352	1.33822	0.0498881	0.0614603	0.236374	0.222853	0.0402256	0.377252	0.241192	1.7057	0.519312	0.204891	-0.0269066	0.192863	0.0218808	-0.025979	-0.0768366	0.0596498	0.0194988	-0.0840155	0.0579465	0.248127	0.101184
FRYL	O94915	Protein furry homolog-like	0.400484	0.00464885	0.128328	1.31596	0.445139	0.103059	NA	1.04494	0.307267	0.941706	1.15124	0.0131794	0.468557	0.00233714	-0.0313638	0.413668	-0.200927	0.0456416	NA	0.351613	0.163141	0.246869	0.400115	0.00488345
NFAT5	O94916	Nuclear factor of activated T-cells 5	0.556829	0.130715	1.1272	0.314039	0.1332	0.926941	0.792365	0.830139	0.0762371	0.432825	0.445478	0.129582	0.362997	-0.190154	-0.56499	0.344756	0.180564	0.538786	0.566496	0.599262	0.0599731	0.252292	-0.642009	-0.101475
ENDOD1	O94919	Endonuclease domain-containing 1 protein	0.471804	0.755658	0.586634	0.0547525	0.130346	0.040061	0.0981753	0.905796	0.273917	1.65857	0.0336288	0.671093	0.16288	0.505791	-0.0821279	-0.0313466	0.116015	0.0117912	-0.0838261	0.291318	-0.146842	0.397776	0.0196648	0.246576
GLCE	O94923	D-glucuronyl C5-epimerase	0.374692	1.30834	0.0787536	0.0647098	0.413042	0.358544	0.224864	0.768433	0.609752	0.232639	0.0830438	0.439402	-0.71603	-0.579471	0.131529	-0.2188	0.74119	0.737301	-0.415403	-0.950816	0.556653	0.361615	0.120556	0.28443
GLS	O94925	Glutaminase kidney isoform, mitochondrial	0.0470526	0.283933	0.558425	0.174639	0.84254	1.01285	0.238124	2.26682	0.0681768	0.174224	0.174511	1.33172	0.0270513	-0.0883471	-0.173074	-0.0911109	0.279184	0.313972	0.0917873	0.630525	0.0349178	-0.0801595	0.0686525	0.509928
HAUS5	O94927	HAUS augmin-like complex subunit 5	0.641236	0.146731	0.522908	1.25126	0.000301423	0.646977	0.26937	0.711721	0.235568	0.387885	0.830091	0.514405	-0.862534	-0.318262	-2.07927	-0.294003	0.00010999	-2.24717	0.122275	0.382526	0.159592	-1.62539	-0.155334	-2.81268
ABLIM3	O94929	Actin-binding LIM protein 3	NA	1.06623	NA	NA	2.42712	0.473833	NA	0.935529	0.101732	NA	NA	NA	NA	1.02403	NA	NA	0.756904	0.299301	NA	1.10375	-0.214173	NA	NA	NA
UBOX5	O94941	RING finger protein 37	NA	NA	NA	NA	NA	NA	NA	NA	NA	NA	NA	NA	NA	NA	NA	NA	NA	NA	NA	NA	NA	NA	NA	NA
FBXO21	O94952	F-box only protein 21	0.641639	0.395006	0.210512	0.734601	0.100524	0.120294	0.131191	0.0139856	1.32438	0.356329	0.631629	0.312675	-0.359646	0.248958	-0.377916	0.297175	0.0668376	0.132632	0.0627038	-0.00995572	-0.798545	-0.162445	-0.174425	0.133358
KDM4B	O94953	Lysine-specific demethylase 4B	0.257177	0.399997	0.309978	0.839051	0.0918918	0.671493	0.379691	0.318439	0.149998	NA	0.888574	0.209748	-0.343915	-0.602737	-1.42831	-1.5751	-0.134932	0.579745	-0.763588	0.781159	-0.201362	NA	-1.47804	-0.377064
RHOBTB3	O94955	Rho-related BTB domain-containing protein 3	0.180165	0.582026	2.40829	NA	0.544643	0.195386	NA	1.40777	0.156332	2.80887	0.725146	1.94307	-0.389402	-0.339272	-1.11695	NA	-0.301502	-0.144517	NA	-1.21808	-0.501205	-3.16868	-2.26358	-0.743994
SLCO2B1	O94956	Solute carrier organic anion transporter family member 2B1	5.7524	NA	NA	NA	NA	NA	NA	NA	NA	NA	NA	NA	-1.93561	NA	NA	NA	NA	NA	NA	NA	NA	NA	NA	NA
SOGA1	O94964	Protein SOGA1	2.73999	0.348818	0.00296615	0.230696	2.1314	0.178757	1.1215	0.485788	0.316032	0.851159	1.86342	0.180801	-0.699425	-0.581908	0.0154327	0.433474	-0.465808	0.236973	-3.46592	1.24327	-1.17705	1.64889	-0.513009	0.497801
USP19	O94966	Ubiquitin carboxyl-terminal hydrolase 19	0.108435	0.163498	0.0677631	0.347696	0.189841	0.0865505	0.0049264	0.064994	0.255712	0.220516	0.301154	0.0611829	-0.0463066	0.126018	0.051246	-0.193012	0.142682	-0.0925792	-0.00489712	-0.111474	-0.205514	0.124557	-0.195672	0.0447925
WDR47	O94967	WD repeat-containing protein 47	NA	0.419379	0.472756	0.568389	0.397982	0.557096	0.805299	NA	0.0786164	0.713684	0.397589	0.923779	NA	0.865849	0.671852	0.451424	0.136294	1.58802	0.490862	NA	0.0888281	-4.15315	-1.95162	2.71053
TRIM37	O94972	E3 ubiquitin-protein ligase TRIM37	1.15948	NA	NA	NA	0.300722	NA	NA	0.733004	NA	NA	NA	NA	-0.928608	NA	NA	NA	0.576352	NA	NA	-0.305286	NA	NA	NA	NA
AP2A2	O94973	AP-2 complex subunit alpha-2	0.0925032	0.40122	0.98441	0.15507	0.849574	0.169205	0.528201	0.732808	1.43878	0.403324	0.0397047	0.509995	-0.0261447	-0.115009	-0.0998917	-0.062535	0.16129	-0.0611254	0.199551	0.268412	-0.1942	0.0816142	0.00951831	0.0797125
SEC31A	O94979	Protein transport protein Sec31A	0.37163	0.511604	0.205697	0.303054	0.472263	0.0222778	1.10505	0.943823	0.269472	0.247016	0.329992	0.0683055	0.195005	0.234597	0.12382	0.179443	0.278762	0.0166976	0.37063	0.429127	0.16526	0.135309	0.183018	0.0545082
CLSTN1	O94985	Calsyntenin-1	2.44879	NA	0.100982	NA	1.10961	0.0590728	1.58808	0.0133011	NA	NA	NA	2.3927	-1.61204	NA	0.0556598	NA	0.792848	-0.0604011	-1.14784	0.0197252	NA	NA	NA	-0.843227
CEP152	O94986	Centrosomal protein of 152 kDa	0.144516	NA	0.0116778	NA	1.08855	0.115377	0.977697	0.010692	1.13176	0.00803795	0.0960103	0.719316	0.559193	NA	0.0416484	NA	1.3597	0.332939	3.2416	-0.0251169	2.83607	0.0123997	0.447253	0.493195
FAM13A	O94988	Protein FAM13A	NA	NA	NA	NA	NA	NA	NA	NA	NA	NA	NA	NA	NA	NA	NA	NA	NA	NA	NA	NA	NA	NA	NA	NA
HEXIM1	O94992	Protein HEXIM1	0.102342	2.24266	0.985848	1.70575	1.05851	0.517249	0.777676	0.0917345	1.77383	0.38887	0.256606	1.32275	0.0321636	0.510546	0.181957	0.440758	0.44853	0.242626	0.230636	0.0331319	0.296773	0.107698	0.103123	0.372833
SOX30	O94993	Transcription factor SOX-30	0.688385	NA	NA	NA	NA	NA	NA	NA	NA	NA	NA	NA	0.941244	NA	NA	NA	NA	NA	NA	NA	NA	NA	NA	NA
TJP3	O95049	Tight junction protein ZO-3	1.08942	0.572386	0.290313	2.02937	NA	0.281611	NA	0.11101	1.53916	2.08769	0.19108	0.93248	0.310177	-0.45918	-0.111291	-0.422741	NA	0.12937	NA	0.0565173	0.402966	0.371085	-0.0644576	0.157624
RPP14	O95059	Ribonuclease P protein subunit p14	0.0111599	1.17615	0.414501	0.227036	0.597313	0.417093	0.00103364	0.174661	0.471579	0.408548	0.312813	0.477269	0.0140988	-0.539045	0.94362	0.148472	-0.354487	0.573565	0.000593821	-0.105339	-0.412093	0.382538	0.255616	1.05314
CCNB2	O95067	G2/mitotic-specific cyclin-B2	0.192401	0.419789	0.210531	0.207856	0.000704496	0.448388	0.46187	0.132079	0.450949	2.38683	0.795382	1.66037	-0.215336	-0.395531	-0.201744	-0.0999448	0.0014569	0.259542	-0.404846	0.32515	-0.706958	-1.15091	-0.723458	-0.394352
YIF1A	O95070	Protein YIF1A	0.807719	0.13371	0.0496158	0.0353571	0.0914597	0.241591	0.0844644	0.372146	0.336922	0.188743	0.99275	0.670338	0.706898	-0.107174	-0.0326481	0.0336304	-0.130517	-0.112698	-0.0608406	0.285323	0.173753	-0.171293	-0.249939	0.582525
UBR5	O95071	E3 ubiquitin-protein ligase UBR5	1.11331	0.12461	0.189995	0.149426	0.977364	0.547638	0.0139591	0.298486	0.0343927	0.175311	0.475078	0.590673	0.2341	-0.0446603	-0.085537	0.0615263	0.387903	0.2751	-0.00589816	0.116549	0.0220057	-0.0693509	0.283054	0.184073
AGFG2	O95081	Arf-GAP domain and FG repeat-containing protein 2	0.423564	1.77069	0.0259456	0.459525	0.00248508	1.09669	0.675137	0.187734	3.08799	0.442088	0.791931	0.0238865	0.0966199	-0.459581	-0.0169697	1.45872	-0.000570297	0.336849	-0.126962	-0.108487	-0.759424	-0.138346	-0.0545912	0.0127592
PRSS23	O95084	Serine protease 23	NA	0.0966688	NA	NA	NA	0.475318	NA	0.0635098	NA	0.810589	NA	0.334948	NA	-0.0831833	NA	NA	NA	1.29602	NA	-0.247759	NA	-0.930866	NA	-0.58983
SCAF4	O95104	Splicing factor, arginine/serine-rich 15	0.0537836	0.45876	0.252281	0.0403143	0.0321318	0.0793635	0.464932	0.273146	0.162354	0.0716876	0.0274364	0.600896	-0.0348206	0.167467	-0.0973256	-0.0293185	-0.0176226	0.0511589	-0.138835	-0.18595	-0.0956732	-0.0340563	-0.0207755	0.136546
S1PR2	O95136	Sphingosine 1-phosphate receptor 2	0.700604	NA	NA	0.00774214	0.0122291	NA	0.445388	NA	1.89762	NA	NA	NA	0.435032	NA	NA	-0.0124329	-0.00687122	NA	-0.118192	NA	0.514439	NA	NA	NA
NDUFB6	O95139	NADH dehydrogenase [ubiquinone] 1 beta subcomplex subunit 6	1.20143	0.66409	0.174224	0.418764	0.297983	0.0841429	0.396007	0.0423103	0.969312	0.844209	1.39262	0.0922228	-0.62754	-0.291459	-0.129933	-0.229666	0.210571	0.0931168	-0.26439	-0.0311877	-0.491994	-0.424501	-0.760822	0.090428
MFN2	O95140	Mitofusin-2	1.43027	0.0526037	0.362339	0.175451	0.196363	0.311559	0.795325	0.422147	1.17967	0.0193773	1.38812	0.609493	0.272221	0.0322755	0.0578734	-0.087183	0.130511	0.0637436	0.359154	0.242219	-0.308818	0.00467936	0.159281	0.134481
DUSP14	O95147	Dual specificity protein phosphatase 14	0.289273	0.619508	NA	0.0142137	0.259256	0.348592	0.420758	0.386963	0.80904	0.758509	0.061625	0.305379	-0.765408	0.521581	NA	0.0126565	0.494775	-0.631708	0.517958	-0.387668	0.798198	0.682478	-0.159583	0.775814
SNUPN	O95149	Snurportin-1	1.00102	1.19499	0.49541	1.28019	0.926756	0.161209	0.77837	0.35378	1.84775	1.77381	2.22372	0.990464	-0.796388	-0.327575	0.234788	-0.584616	-0.324715	-0.143483	-0.339771	-0.116355	-1.21476	-0.706463	-1.04024	0.61768
TNFSF15	O95150	Tumor necrosis factor ligand superfamily member 15	NA	NA	NA	NA	NA	NA	NA	NA	NA	0.0767324	NA	NA	NA	NA	NA	NA	NA	NA	NA	NA	NA	-0.158892	NA	NA
AKR7A3	O95154	Aflatoxin B1 aldehyde reductase member 3	0.0179662	1.28667	0.0153722	0.985722	0.289903	0.155238	0.143785	0.09128	0.924289	0.866816	2.20347	0.624515	0.0204306	-0.298167	0.00609843	0.251862	-0.448661	-0.346217	-0.0631638	-0.0246321	0.102402	0.640756	0.315881	0.154851
UBE4B	O95155	Ubiquitin conjugation factor E4 B	1.49009	0.633238	0.00357853	0.558099	0.353911	0.0643072	0.526127	0.433186	1.08066	0.595684	0.451364	0.4855	-0.461373	-0.233498	-0.00240262	0.272744	-0.0942993	-0.0491479	0.191475	-0.234088	-0.460605	0.20066	0.19834	0.161106
ZFPL1	O95159	Zinc finger protein-like 1	0.403835	0.37647	0.0145576	0.537244	0.0225807	0.285158	0.0384944	0.915339	0.588477	0.492252	0.0590047	0.17282	-0.142779	-0.320473	0.005476	-1.02181	0.0116984	-0.134914	0.0122588	0.349758	0.776304	0.501334	-0.0240428	-0.0686512
ELP1	O95163	Elongator complex protein 1	1.25858	0.892053	1.27671	1.72648	0.530282	1.24506	0.194516	0.151684	3.52971	2.03206	1.70251	0.0424345	-0.234467	-0.202234	-0.214721	-0.275648	-0.178949	-0.26575	-0.148329	-0.10881	-0.418808	-0.602678	-0.263631	0.0191987
UBL3	O95164	Ubiquitin-like protein 3	0.449648	2.12269	0.845128	0.350958	0.238159	0.245797	0.0340483	0.461096	0.0198047	NA	0.889483	0.141152	-0.535762	-0.634316	0.70933	-1.00329	-0.130499	0.156982	0.130253	-0.343234	0.0307954	NA	-0.189937	0.0882154
GABARAP	O95166	Gamma-aminobutyric acid receptor-associated protein	0.119681	0.51604	0.526542	0.0358929	0.255312	0.0358389	0.304601	1.06787	0.0196687	0.0470989	0.0127296	0.13386	-0.278091	-0.595639	0.672569	-0.0624005	0.344257	0.112093	-0.616785	-1.14078	-0.0377404	0.0862223	-0.0126696	-0.381491
NDUFA3	O95167	NADH dehydrogenase [ubiquinone] 1 alpha subcomplex subunit 3	1.00061	1.11143	0.41647	0.0237463	1.11772	0.00151077	1.12356	0.362393	0.415626	0.444621	0.413123	0.143239	-0.183191	-0.397732	-0.119947	0.0142651	-0.394639	-0.0012188	-0.415911	-0.274005	0.210079	-0.152045	-0.246346	-0.0626564
NDUFB4	O95168	NADH dehydrogenase [ubiquinone] 1 beta subcomplex subunit 4	1.28801	0.114219	0.875176	0.0829146	0.000936498	0.262276	0.598697	0.128347	0.512978	0.314984	1.04231	0.118169	-0.461381	0.076416	-0.288058	-0.0617053	-0.000355403	-0.0808786	-0.295308	-0.0475299	-0.265265	-0.146116	-0.341579	-0.0508251
NDUFB8	O95169	NADH dehydrogenase [ubiquinone] 1 beta subcomplex subunit 8, mitochondrial	0.31238	0.379611	0.0234653	0.454455	0.150835	0.0883872	0.379608	0.148481	0.199638	0.102005	0.314443	0.582358	-0.194647	0.301821	-0.0271594	-0.320125	0.0995038	-0.0636832	-0.134607	0.090126	0.180613	-0.0849139	-0.236671	-0.286853
SCEL	O95171	Sciellin	0.0715854	0.160828	0.143481	NA	0.102086	0.298915	0.335618	0.143107	0.250736	0.0492499	0.183484	NA	0.0882848	-0.937354	-0.839989	NA	0.318228	-0.353698	1.58247	1.00828	1.00321	0.103247	0.486522	NA
NDUFA7	O95182	NADH dehydrogenase [ubiquinone] 1 alpha subcomplex subunit 7	0.172783	0.45816	0.267745	0.303188	0.603939	0.355865	0.686404	0.895804	1.61313	0.120164	1.05496	0.122921	-0.219392	-0.441815	0.220667	0.353865	-0.380697	0.286606	-0.442427	-0.809883	0.839506	0.151876	-0.832763	-0.148443
VAMP5	O95183	Vesicle-associated membrane protein 5	NA	NA	NA	NA	NA	NA	NA	NA	NA	0.614972	NA	NA	NA	NA	NA	NA	NA	NA	NA	NA	NA	0.44492	NA	NA
RTN3	O95197	Reticulon-3	0.111283	0.538386	0.0768184	0.0686887	0.0434001	0.0466078	0.41748	0.0416309	0.110859	0.890764	0.399524	0.206937	-0.0730934	0.413472	-0.12317	-0.101553	0.0273768	-0.0426496	0.257441	-0.0280921	0.0825869	0.418328	-0.35331	-0.147781
ZNF205	O95201	Zinc finger protein 205	NA	NA	NA	NA	NA	NA	NA	NA	NA	NA	NA	NA	NA	NA	NA	NA	NA	NA	NA	NA	NA	NA	NA	NA
LETM1	O95202	Mitochondrial proton/calcium exchanger protein	0.14278	0.576273	0.0576001	0.0655371	0.233555	0.0903287	0.179152	1.20977	0.293061	0.213647	0.0233221	0.0295131	0.128375	0.514812	0.0455392	-0.0871849	0.204377	-0.0714264	0.113827	0.439491	0.259391	0.219343	0.0217425	-0.0250759
EPN2	O95208	Epsin-2	0.111413	0.180614	0.2639	0.229478	0.467991	0.443749	0.0817737	0.147508	0.40527	0.35235	0.333377	0.0954472	0.0928831	-0.138195	0.175616	0.210966	0.235421	0.266937	0.0533508	0.132126	0.225378	0.202533	0.196214	0.0822179
STBD1	O95210	Starch-binding domain-containing protein 1	0.369753	0.233537	0.125989	0.328777	0.519289	0.420069	0.147551	0.129622	0.131555	0.485604	0.299997	0.183946	0.37426	0.360356	-0.354731	0.653991	-1.088	-1.13183	-0.305298	0.125497	-0.369906	0.480215	0.325188	-0.173723
LEPROTL1	O95214	Leptin receptor overlapping transcript-like 1	0.434393	0.0453646	0.0736127	0.445356	0.514467	0.492161	0.649891	0.52535	0.443941	1.52565	0.993217	0.881698	0.138904	-0.0338078	-0.0288919	0.162141	-0.489142	0.280336	-0.239894	0.50568	0.220302	0.542072	0.37784	-0.181859
ZRANB2	O95218	Zinc finger Ran-binding domain-containing protein 2	0.540461	0.0767277	0.0429805	0.157483	0.989927	0.412938	0.460562	0.167255	1.82253	0.461539	0.773112	0.152451	0.106942	0.0336119	0.0184205	-0.112109	0.172303	0.123124	-0.0850646	-0.110982	0.3668	0.152308	0.250565	0.059433
SNX4	O95219	Sorting nexin-4	0.93641	1.04446	0.354827	0.124062	0.276509	0.188653	1.65714	0.439145	1.32538	0.466728	2.17649	0.27647	0.274939	0.299372	0.108431	0.0392192	0.0635624	0.0578206	0.353152	0.152184	0.432495	0.182866	0.399436	0.0461311
ZWINT	O95229	ZW10 interactor	NA	NA	NA	NA	0.421066	NA	NA	NA	NA	NA	NA	NA	NA	NA	NA	NA	-0.63274	NA	NA	NA	NA	NA	NA	NA
LUC7L3	O95232	Luc7-like protein 3	0.0760174	0.147745	0.750257	0.0280922	0.106827	0.359381	1.03253	0.350882	0.133305	0.14001	0.213392	0.13194	0.0543041	0.111017	0.204032	-0.0225245	-0.0407893	0.229177	-0.345631	-0.0884234	-0.0850894	0.0939954	0.104017	0.0553945
KIF20A	O95235	Kinesin-like protein KIF20A	1.55543	0.0731338	1.0082	0.855495	0.538715	0.166693	0.0144171	1.32788	0.101567	3.05957	1.16017	0.302706	-0.800966	0.35369	-0.715251	-0.455109	-0.400137	0.233768	-0.03965	-0.68319	0.528166	-1.65884	-0.926121	-0.276546
APOL3	O95236	Apolipoprotein L3	NA	NA	NA	NA	NA	0.363238	NA	NA	NA	NA	NA	NA	NA	NA	NA	NA	NA	0.343769	NA	NA	NA	NA	NA	NA
KIF4A	O95239	Chromosome-associated kinesin KIF4A	0.595995	1.09289	0.225396	1.10611	0.122806	0.546562	3.10373	0.671894	1.38472	1.26697	0.518457	0.536571	-0.192398	-0.390617	-0.108102	-0.371313	-0.0564709	-0.289671	-0.424726	-0.299436	-0.737633	-0.466035	-0.261903	-0.133102
MBD4	O95243	Methyl-CpG-binding domain protein 4	1.0052	1.33353	0.0171675	0.450433	1.00095	0.152454	0.462321	0.296871	NA	0.115087	0.340867	0.377025	-0.591691	-0.701613	-0.0261081	-1.01302	0.550576	0.174978	-0.513487	-0.446737	NA	0.712364	0.548205	-1.59048
SBF1	O95248	Myotubularin-related protein 5	0.217616	0.175664	0.448192	0.862888	0.0500311	0.587868	0.063384	0.118806	1.32034	0.978224	0.337344	0.150854	-0.0803442	0.112771	0.123624	-0.480757	0.0204439	-0.28581	-0.0496896	0.073706	0.172893	0.330743	0.104975	-0.0747916
GOSR1	O95249	Golgi SNAP receptor complex member 1	0.273352	0.655072	0.724119	0.249343	0.00854468	0.866333	0.677584	0.005062	0.896715	1.28407	1.40734	0.114177	-0.0912914	0.277649	0.19069	0.414644	-0.00316175	-0.36007	-0.432704	0.00350571	0.686635	0.278271	-0.792476	0.102702
KAT7	O95251	Histone acetyltransferase KAT7	1.49321	0.293435	0.399757	0.152859	0.222952	0.570189	0.141189	0.513627	0.311554	0.139519	0.0391598	0.183488	0.618508	-0.838618	0.939692	0.478574	0.666953	1.27384	-0.48776	-1.34336	-0.5035	0.368461	-0.0671717	-0.539138
ATE1	O95260	Arginyl-tRNA--protein transferase 1	0.685372	0.188678	0.164311	2.06911	0.481692	0.761904	1.83876	1.3179	0.918289	0.829251	0.158006	0.129379	0.162928	-0.055673	0.0709085	-0.275821	0.213239	-0.2815	0.356534	0.473756	0.153989	0.237212	0.0782178	0.0558494
PDE8B	O95263	High affinity cAMP-specific and IBMX-insensitive 3',5'-cyclic phosphodiesterase 8B	NA	NA	NA	NA	NA	0.150935	NA	NA	NA	NA	NA	NA	NA	NA	NA	NA	NA	-0.205463	NA	NA	NA	NA	NA	NA
TNKS	O95271	Tankyrase-1	NA	NA	NA	NA	0.755559	NA	0.592447	NA	0.128294	NA	0.392209	NA	NA	NA	NA	NA	0.531293	NA	2.74735	NA	0.591638	NA	0.553545	NA
CCNDBP1	O95273	Cyclin-D1-binding protein 1	0.50589	1.18323	0.601198	1.64027	0.213965	0.465664	1.30033	0.42323	NA	0.175512	NA	0.494508	-0.669119	-0.728646	-0.469654	-1.6635	-0.110505	0.270361	-0.763394	-0.231788	NA	-0.219418	NA	-0.247109
LYPD3	O95274	Ly6/PLAUR domain-containing protein 3	NA	0.394586	NA	NA	NA	NA	NA	0.113973	NA	0.199756	NA	NA	NA	0.478205	NA	NA	NA	NA	NA	0.142054	NA	-0.228887	NA	NA
KCNK5	O95279	Potassium channel subfamily K member 5	NA	0.061461	NA	NA	NA	NA	NA	NA	NA	NA	NA	NA	NA	-0.120639	NA	NA	NA	NA	NA	NA	NA	NA	NA	NA
VAPB	O95292	Vesicle-associated membrane protein-associated protein B/C	0.160395	0.0268039	0.229992	0.151198	0.2082	0.716255	0.125709	0.168069	0.229587	0.467739	0.621686	0.304008	-0.0747382	-0.0233033	0.11097	-0.096262	-0.0895424	-0.16039	-0.02867	-0.0714156	-0.150484	0.220025	-0.285397	-0.0770035
RASAL1	O95294	RasGAP-activating-like protein 1	NA	NA	0.0464427	1.78744	NA	1.23599	NA	1.12827	0.0571652	0.681124	1.75427	0.913783	NA	NA	0.0381333	-0.887051	NA	0.209459	NA	0.733467	0.023228	0.22882	0.696183	-0.418237
SNAPIN	O95295	SNARE-associated protein Snapin	NA	NA	NA	NA	0.326082	0.755315	0.0273105	NA	NA	NA	NA	NA	NA	NA	NA	NA	0.207968	-0.553772	-0.0751023	NA	NA	NA	NA	NA
MPZL1	O95297	Myelin protein zero-like protein 1	1.60026	0.357939	1.00185	0.0419931	0.135177	0.539732	0.750533	0.999092	0.735779	1.53969	1.79647	1.78979	-0.311125	-0.157804	-0.456684	-0.0353432	-0.0413961	-0.17157	-0.303644	-0.48224	0.135786	-0.340213	-0.261765	-0.568113
NDUFC2	O95298	NADH dehydrogenase [ubiquinone] 1 subunit C2	1.92092	0.310864	1.19869	0.103425	1.52085	0.242746	0.177117	0.343105	0.764778	0.859783	0.00234093	0.359357	-0.614461	0.167941	-0.544018	-0.0527585	-0.406105	-0.100473	-0.0725994	0.196505	0.164244	-0.229504	0.000874837	-0.142092
NDUFA10	O95299	NADH dehydrogenase [ubiquinone] 1 alpha subcomplex subunit 10, mitochondrial	0.0916231	0.159189	0.641328	0.119428	0.108619	0.130461	0.266189	0.104655	0.00383816	0.129719	0.0458821	0.517392	-0.101467	0.14832	0.43	0.166311	0.102265	-0.104314	0.194255	-0.123116	-0.00534439	-0.1217	0.0471738	-0.497601
FKBP9	O95302	Peptidyl-prolyl cis-trans isomerase FKBP9	4.50834	2.61149	0.821187	2.95602	0.339886	1.16012	2.491	1.92449	1.90766	3.16023	5.60529	2.12921	-0.647554	-0.969323	-0.133382	-0.405582	-0.104415	-0.114915	-0.818143	-0.647704	-0.665321	-0.629611	-1.51187	-0.658086
CELF2	O95319	CUGBP Elav-like family member 2	NA	NA	0.11411	1.11125	0.463681	0.680052	0.392337	0.0808214	0.532789	0.0086777	0.0555128	0.0091835	NA	NA	-0.1078	0.419827	0.506389	0.471222	-0.940366	-0.124433	-0.820123	0.0399696	0.0357405	-0.004824
PGLS	O95336	6-phosphogluconolactonase	0.195566	0.953354	2.31094	2.23947	0.11619	0.583304	0.342636	0.360081	0.285969	0.862935	0.534708	0.489046	0.283222	0.514035	1.29646	2.27656	0.104444	0.925268	0.744986	0.340974	0.538507	0.700538	0.197467	1.08624
PAPSS2	O95340	Bifunctional 3'-phosphoadenosine 5'-phosphosulfate synthase 2	0.0550834	0.220739	0.732418	2.53124	0.42108	0.559953	0.523933	0.682549	0.66625	0.434856	0.392995	0.135966	0.0228532	-0.140328	-0.148541	-0.367805	0.158942	-0.25937	0.157028	0.120566	-0.538548	0.051857	-0.0750148	-0.0596352
ABCB11	O95342	Bile salt export pump	0.344293	NA	0.0355092	0.477998	NA	NA	NA	0.707062	NA	0.0490027	0.298855	0.882814	0.311817	NA	-0.0325006	0.427521	NA	NA	NA	-0.295603	NA	0.0665843	0.175064	0.629877
SMC2	O95347	Structural maintenance of chromosomes protein 2	0.922336	1.96687	0.65944	0.338768	1.57079	0.530431	0.622383	0.0832124	0.695044	1.43865	1.00302	0.248878	-0.213507	0.372397	-0.15439	-0.0753098	0.123638	-0.121429	0.160471	-0.0398223	-0.19356	-0.217496	-0.304675	-0.0904128
ATG7	O95352	Ubiquitin-like modifier-activating enzyme ATG7	1.54997	0.0126679	0.453441	1.54729	0.0650362	0.309723	0.450075	0.49483	0.759154	0.198228	1.11077	0.767339	0.276629	-0.00519689	0.199317	0.537859	0.02156	0.145105	0.194668	0.143208	0.295202	0.0846879	0.260239	0.400084
TACC2	O95359	Transforming acidic coiled-coil-containing protein 2	0.0404481	0.237045	0.300835	0.0767237	0.136288	0.503169	0.0575448	0.118236	0.258592	0.356951	0.228993	0.142639	0.0406011	-0.13639	0.127447	0.050801	0.0751266	0.291872	-0.026638	0.0706011	0.102071	-0.191606	-0.138456	0.094799
TRIM16	O95361	Tripartite motif-containing protein 16	0.123415	0.786976	0.572465	0.396863	0.105867	0.0369561	0.00539443	2.34564	2.71088	1.0679	2.61869	0.188156	0.0455999	0.301871	-0.142018	-0.157515	0.0354837	0.0119737	-0.0103013	0.498801	-0.557234	-0.227258	0.131728	-0.0798581
FARS2	O95363	Phenylalanine--tRNA ligase, mitochondrial	0.101472	1.31727	0.368378	1.71944	0.270674	0.0552843	1.73438	0.186716	0.711544	1.54649	0.448666	0.00181	0.0655848	0.471487	-0.339044	-0.271664	0.0869322	-0.0298443	0.451461	-0.080973	0.316877	0.369234	0.174551	0.00111071
ZBTB7A	O95365	Zinc finger and BTB domain-containing protein 7A	0.34894	0.620466	0.0335487	0.98907	0.120879	0.0460906	0.360844	2.09037	0.155321	1.05547	0.663436	0.22512	-0.27616	0.155003	-0.0231098	-0.27992	-0.0522998	-0.0183665	-0.204547	-0.511312	0.0794401	-0.466742	0.177243	-0.10491
LYPLA2	O95372	Acyl-protein thioesterase 2	0.287774	0.40698	0.434961	0.334866	0.418849	0.527173	0.00857632	0.434861	1.29424	0.197359	0.134834	0.887319	-0.143604	-0.315482	0.355042	0.483026	0.1598	0.365496	-0.00642204	-0.277104	0.679246	-0.101943	0.106229	0.728383
IPO7	O95373	Importin-7	0.0222979	0.0835022	0.741277	0.153544	0.0150624	0.506949	0.328494	1.63741	1.90988	0.380996	0.529516	0.0437402	0.00916481	-0.0406742	-0.0865841	-0.0577736	0.0054423	-0.108142	0.165824	0.160915	-0.448621	-0.0700893	0.148297	0.015597
ARIH2	O95376	E3 ubiquitin-protein ligase ARIH2	0.293258	0.280516	0.362584	1.53513	0.693766	0.0482666	0.799557	1.0965	0.177465	1.39087	1.69524	1.57041	0.151123	0.310723	-0.213749	-0.562991	0.342638	-0.0424865	0.330404	0.335937	0.131473	0.608212	0.589153	-0.675444
TNFAIP8	O95379	Tumor necrosis factor alpha-induced protein 8	0.330512	0.38678	0.0536504	0.251755	0.243924	0.0930479	0.80912	1.02952	0.438072	0.372716	1.09337	0.208989	-0.322599	-0.259912	-0.170325	0.20339	0.803625	-0.0854823	-1.6769	-1.07636	-0.534342	-0.255014	-0.956788	-0.28308
MAP3K6	O95382	Mitogen-activated protein kinase kinase kinase 6	NA	0.0259351	0.626374	1.66938	0.73972	NA	0.05162	0.524004	NA	NA	NA	0.292756	NA	-0.0408262	-0.460874	-0.365203	0.315761	NA	0.0478487	0.536196	NA	NA	NA	-0.493378
SLU7	O95391	Pre-mRNA-splicing factor SLU7	0.420936	0.0519297	1.16188	0.977275	0.59915	0.0533572	2.44686	0.24391	0.719053	0.278377	1.63018	0.988114	-0.170277	0.0279929	-0.792147	-0.248352	-0.29536	-0.0342073	-0.302125	-0.099369	0.577118	-0.173384	-0.467754	-0.41405
PGM3	O95394	Phosphoacetylglucosamine mutase	0.361979	1.34617	0.179871	0.113788	0.252064	0.188452	0.344478	0.0568718	0.212788	0.329003	0.525022	0.236367	0.20567	-0.503867	0.118079	0.061779	-0.131589	0.0898037	-0.138672	-0.0298436	-0.109833	0.149515	0.265621	0.121563
GCNT3	O95395	Beta-1,3-galactosyl-O-glycosyl-glycoprotein beta-1,6-N-acetylglucosaminyltransferase 3	NA	0.216925	1.12399	1.85921	NA	0.25083	NA	0.837389	NA	0.609501	NA	NA	NA	-0.182173	-1.05495	-1.61232	NA	1.12205	NA	-0.537006	NA	-0.517564	NA	NA
MOCS3	O95396	Adenylyltransferase and sulfurtransferase MOCS3	0.69068	0.524759	0.6731	2.75987	0.361113	0.881083	1.26642	0.2008	1.9301	1.59627	1.14498	0.0148495	-0.354844	-0.247142	-0.207657	-0.982512	0.113189	-0.234224	-0.38111	-0.118574	-0.864089	-0.498453	-0.443412	-0.0118237
CD2BP2	O95400	CD2 antigen cytoplasmic tail-binding protein 2	0.932854	1.5064	0.655477	0.68882	0.0325925	0.742726	1.17659	0.256079	1.4963	0.472271	1.14733	1.95326	0.107043	0.296571	0.10757	0.188842	-0.00980949	0.132379	-0.188115	-0.0869484	0.244427	0.119164	0.160559	0.302684
MED26	O95402	Mediator of RNA polymerase II transcription subunit 26	0.474489	0.0254806	0.608369	0.859961	0.985054	NA	0.204073	0.664495	1.14771	NA	0.300123	0.4182	0.584699	0.0810073	0.306274	0.637444	0.372236	NA	0.16923	-0.931649	0.342088	NA	0.189408	0.536237
ZFYVE9	O95405	Zinc finger FYVE domain-containing protein 9	0.474857	NA	NA	0.10732	0.0496371	NA	0.943988	NA	0.962415	0.822076	NA	0.320911	-0.797755	NA	NA	0.332223	0.0268005	NA	-1.15865	NA	-1.29561	-1.72035	NA	-0.888285
CNIH1	O95406	Protein cornichon homolog 1	NA	NA	NA	NA	NA	NA	NA	NA	NA	NA	NA	NA	NA	NA	NA	NA	NA	NA	NA	NA	NA	NA	NA	NA
TNFRSF6B	O95407	Tumor necrosis factor receptor superfamily member 6B	NA	0.799869	0.503391	NA	NA	NA	NA	NA	NA	NA	NA	NA	NA	0.594782	-0.641877	NA	NA	NA	NA	NA	NA	NA	NA	NA
ZIC2	O95409	Zinc finger protein ZIC 2	NA	0.115982	NA	0.10115	NA	NA	NA	0.824094	NA	NA	0.0727415	NA	NA	0.134961	NA	-0.160709	NA	NA	NA	2.80917	NA	NA	-0.0704091	NA
BRI3	O95415	Brain protein I3	0.197228	0.216765	NA	0.520914	0.276598	0.942679	NA	0.46974	0.0773835	NA	0.209708	1.49208	0.234047	-0.196794	NA	-0.64781	0.0768534	-0.388318	NA	-0.271373	0.055913	NA	-0.352113	-1.01396
SVIL	O95425	Supervillin	0.611066	1.13004	1.33972	1.03694	0.0315369	0.688928	0.254018	0.788101	1.20909	0.877318	0.426758	1.15415	0.257315	0.289127	0.152876	-2.44978	0.0170275	0.251796	-1.42072	0.249533	0.488724	0.248343	0.233593	0.277829
PAPLN	O95428	Papilin	NA	NA	NA	NA	NA	NA	NA	NA	NA	NA	NA	NA	NA	NA	NA	NA	NA	NA	NA	NA	NA	NA	NA	NA
BAG4	O95429	BAG family molecular chaperone regulator 4	0.798891	0.278036	0.328788	0.4572	0.300438	0.81371	0.44207	0.164837	0.919041	0.359813	0.3547	0.250239	0.543144	0.326486	0.382147	0.275971	0.217235	0.422655	0.154619	0.166888	0.578437	0.166757	0.270909	0.272847
AHSA1	O95433	Activator of 90 kDa heat shock protein ATPase homolog 1	0.435123	1.04276	0.186372	0.607337	0.0198323	0.611821	1.17447	1.66818	0.44295	1.02802	0.874993	0.310215	-0.081803	0.140844	-0.0511125	0.232638	-0.00477854	-0.0784136	0.132388	0.29423	-0.106065	0.114756	0.152103	-0.101341
SLC34A2	O95436	Sodium-dependent phosphate transport protein 2B	NA	NA	0.257336	NA	NA	0.107666	NA	NA	0.356251	NA	NA	NA	NA	NA	0.346003	NA	NA	-0.417988	NA	NA	-0.606465	NA	NA	NA
APOM	O95445	Apolipoprotein M	0.295946	1.37033	1.12533	1.36271	0.063779	0.372714	1.14674	0.0860804	1.34534	0.0633474	1.2021	1.13866	-0.232558	0.900366	0.611105	0.747466	-0.0481971	0.47894	0.45177	-0.0635649	1.06836	0.140127	1.13387	1.14936
PARN	O95453	Poly(A)-specific ribonuclease PARN	0.569011	0.387815	0.312534	2.251	0.0680518	0.207103	0.0821228	0.231889	2.17467	0.893961	0.153591	0.366992	0.0979087	-0.0838451	0.0647469	-0.475594	0.0132497	-0.0367591	0.037117	0.0853265	-0.636006	-0.227257	0.0366484	-0.138696
PSMG1	O95456	Proteasome assembly chaperone 1	0.0822971	0.199211	0.0434477	0.859124	0.0887629	0.00431271	0.290049	0.0674721	0.170547	0.0579646	0.275124	0.283207	-0.113851	-0.167781	0.0323931	0.732838	0.0511163	-0.00533104	0.205712	0.0521342	-0.160978	-0.105841	0.208834	0.3607
FMNL1	O95466	Formin-like protein 1	0.108634	0.519221	0.0431524	0.0907393	0.424643	0.00534496	0.10809	0.43197	0.43127	0.578572	0.497068	0.0911826	-0.102194	-1.16781	-0.0954297	0.178704	-0.288335	0.0114727	0.421556	0.954872	2.37612	-2.46464	-1.11655	0.456813
SGPL1	O95470	Sphingosine-1-phosphate lyase 1	0.203861	0.572673	0.856034	2.53153	0.477516	1.38093	0.0394406	0.208389	0.156995	2.36732	0.0811089	0.135665	-0.099205	0.432146	-0.132648	-0.60638	0.0763098	-0.473698	-0.0173114	-0.0631301	0.0561345	0.439349	0.0542323	-0.0729319
CLDN7	O95471	Claudin-7	0.794371	0.393781	0.64876	0.144405	NA	0.862906	NA	0.783454	NA	0.816881	0.244011	0.640287	-0.963208	-0.399537	-0.585638	0.203091	NA	-0.504505	NA	-0.75386	NA	0.617169	-0.0904147	-1.15943
CTDNEP1	O95476	CTD nuclear envelope phosphatase 1	0.334982	0.105689	NA	0.252746	0.039326	0.355445	0.262767	1.08538	0.438966	0.16057	NA	0.618311	-0.221862	0.105046	NA	-0.177544	0.0180082	0.35699	0.182974	0.848864	-0.299751	-0.122368	NA	0.122904
NSA2	O95478	Ribosome biogenesis protein NSA2 homolog	1.57464	2.29839	0.0848801	1.98645	0.306135	1.36226	2.70541	0.165258	0.0525151	1.60219	0.49318	1.5137	-0.834088	0.683673	-0.0808506	-0.763236	-0.0996138	-1.17647	-0.471321	0.13331	-0.025437	-0.480815	-0.528027	0.588072
H6PD	O95479	GDH/6PGL endoplasmic bifunctional protein	1.15235	0.0243999	1.20777	0.0587894	0.801195	0.777045	0.139279	1.37363	0.210748	0.536524	1.10594	0.536009	0.402931	-0.00927289	0.404355	-0.0371326	0.267818	0.381302	0.849007	0.389521	0.0774206	0.28709	0.45187	0.281398
SEC24A	O95486	Protein transport protein Sec24A	0.196282	0.197749	0.545344	0.154285	0.0495959	0.0198579	0.0322723	0.155151	0.384746	0.0729201	0.324214	1.36841	0.090641	-0.105057	-0.201905	-0.0554422	0.0218557	0.0120411	0.00885137	-0.149719	-0.0790431	0.0318152	0.150011	-0.261372
SEC24B	O95487	Protein transport protein Sec24B	0.0350205	0.295531	0.592523	0.108034	0.233867	0.136849	0.154605	0.484703	0.525824	0.036414	0.06325	0.517165	0.0272744	-0.134206	-0.527452	-0.0759881	-0.151754	-0.149933	-0.0992667	0.316833	-0.264767	0.0206559	0.0494976	-0.289857
VNN1	O95497	Pantetheinase	NA	NA	NA	0.402145	NA	NA	NA	NA	NA	NA	NA	NA	NA	NA	NA	-0.888333	NA	NA	NA	NA	NA	NA	NA	NA
CBX6	O95503	Chromobox protein homolog 6	NA	0.484694	NA	NA	0.289635	0.106637	3.32081	NA	0.105861	NA	NA	NA	NA	1.1526	NA	NA	0.274061	-0.50887	-1.50592	NA	-0.298518	NA	NA	NA
SLC2A10	O95528	Solute carrier family 2, facilitated glucose transporter member 10	NA	NA	NA	NA	NA	0.256724	0.0875678	NA	0.0379198	0.0290412	NA	NA	NA	NA	NA	NA	NA	-1.17519	-0.149875	NA	-0.084678	0.101006	NA	NA
NADK	O95544	NAD kinase	0.111414	2.24739	0.260651	0.97799	0.358879	0.2154	0.262071	0.158316	0.327755	0.923141	0.605466	0.0842561	-0.142173	-0.387177	-0.0524902	-0.609588	-0.148403	0.123085	0.0875314	-0.0900421	-0.157881	-0.428759	-0.503592	0.0435336
TDP2	O95551	Tyrosyl-DNA phosphodiesterase 2	0.406522	0.108122	2.29589	0.575886	0.34941	0.990569	0.413065	0.33528	0.0874413	1.1855	0.161575	0.0809506	-0.0583445	0.043294	0.396968	0.223318	0.33686	0.406081	0.0947361	-0.127245	-0.0353225	-0.491878	-0.070768	-0.0696096
SFT2D2	O95562	Vesicle transport protein SFT2B	0.356472	0.0603408	1.9159	0.107358	0.516771	0.130282	0.912093	0.348503	0.415838	0.243284	0.159412	0.246977	0.182902	0.0697212	0.49245	0.100117	-0.543157	-0.136389	-0.343021	-0.371974	0.367959	0.178116	0.148368	-0.219101
MPC2	O95563	Mitochondrial pyruvate carrier 2	0.115728	0.482827	0.246031	1.074	0.0527365	0.0155164	0.324713	0.830025	0.737129	0.686039	0.889482	0.0753493	0.0453904	0.227109	-0.135602	0.288432	0.0261151	-0.0057195	0.255518	0.669945	0.116979	0.226866	-0.510446	0.0463759
METTL18	O95568	Histidine protein methyltransferase 1 homolog	0.839535	NA	0.303411	0.336804	0.0218744	0.131906	0.0452301	0.40212	NA	0.00336719	NA	NA	-1.42087	NA	-1.29897	0.816419	-0.0735712	-0.690664	-0.136761	0.227753	NA	0.0166583	NA	NA
ETHE1	O95571	Persulfide dioxygenase ETHE1, mitochondrial	0.383515	0.974096	0.151363	1.61266	0.0642637	0.0611318	0.171014	0.000924683	0.703874	0.0858429	0.804813	0.0844096	0.100826	-0.249315	-0.0631695	-0.661515	-0.01629	-0.0144399	0.0749747	-0.000794729	0.19393	0.0345809	0.20458	0.041626
ACSL3	O95573	Long-chain-fatty-acid--CoA ligase 3	0.958971	0.30647	0.0164364	0.0450314	0.011043	0.229852	0.535085	1.69557	0.303724	0.0670097	0.11362	0.261185	0.301091	0.288246	0.0109069	-0.0374552	0.00618426	-0.143962	0.19337	0.503954	0.144421	0.04533	-0.0536079	-0.11007
POLR1A	O95602	DNA-directed RNA polymerase I subunit RPA1	1.63916	0.988672	0.508968	0.609172	0.948158	1.19047	1.95512	0.436621	0.465052	1.65402	0.211824	1.30163	-0.540009	0.437456	-0.254091	-0.260346	0.179173	-0.366703	-0.512151	-0.31253	-0.158267	-0.659292	-0.125856	-0.395159
PCNT	O95613	Pericentrin	0.100341	0.133095	0.130103	0.258387	2.45663	0.449199	0.669648	0.605005	0.357946	1.08764	0.0919546	0.360101	0.199303	-0.31417	-0.198124	0.828808	1.77265	-0.797922	1.41746	-0.107957	0.426121	1.12627	-0.186703	-1.21178
YEATS4	O95619	YEATS domain-containing protein 4	0.0758322	0.29793	0.743676	0.781954	0.36248	0.219074	1.0703	0.533284	0.33657	0.791723	1.54844	0.727067	-0.0214383	0.134598	0.16381	0.200804	-0.0841023	0.0569283	-0.237601	-0.243855	0.144533	0.248312	-0.302133	0.184843
DUS4L	O95620	tRNA-dihydrouridine(20a/20b) synthase [NAD(P)+]-like	NA	NA	NA	NA	NA	NA	NA	0.0598562	NA	NA	NA	NA	NA	NA	NA	NA	NA	NA	NA	0.0656211	NA	NA	NA	NA
ZBTB11	O95625	Zinc finger and BTB domain-containing protein 11	0.0337015	0.213447	0.488945	0.269247	0.993031	0.0854744	0.00542847	0.833938	0.0336095	0.373842	0.0969186	0.561887	0.19227	-0.329869	1.23785	0.880409	-2.33849	-0.258619	-0.00309817	1.43165	-0.1524	1.95359	0.355172	1.56926
ANP32D	O95626	Acidic leucine-rich nuclear phosphoprotein 32 family member D	0.241754	0.293194	0.0999729	0.163551	0.36504	0.179338	0.322852	0.178724	0.000917868	0.747855	0.220026	0.202112	0.602167	0.591829	-0.149188	-0.228912	-1.54263	-0.401826	-0.575653	0.190254	0.00314013	1.29246	-0.316038	-0.432775
CNOT4	O95628	CCR4-NOT transcription complex subunit 4	0.872917	0.275571	0.567267	0.194417	0.141971	0.304111	0.260208	0.169725	0.314152	0.544778	0.707007	0.261793	0.291251	0.594899	-0.29677	-0.362974	0.0995204	-0.480983	0.149893	-0.0760803	-0.19512	-0.338324	0.295674	-0.506021
STAMBP	O95630	STAM-binding protein	0.24381	0.208399	0.0606927	0.229485	1.09992	0.0147266	0.290175	0.536311	0.0660544	0.253549	0.072357	0.0850716	0.160536	-0.0903066	0.0721957	0.19906	-0.292105	-0.0130342	0.627162	-0.881229	0.0622069	0.192498	0.0617612	0.093406
FSTL3	O95633	Follistatin-related protein 3	NA	NA	1.27301	0.0237431	1.23533	NA	NA	0.238029	NA	NA	NA	NA	NA	NA	-1.15408	0.0111179	0.608187	NA	NA	0.773328	NA	NA	NA	NA
CPSF4	O95639	Cleavage and polyadenylation specificity factor subunit 4	0.245753	0.392279	0.0741664	0.00121553	0.176873	0.888668	0.315489	0.207858	0.0667029	0.723531	0.557376	0.0114766	-0.0816059	0.151788	-0.0227343	-0.00058492	-0.0945841	-0.231024	-0.100863	0.0979799	-0.0427856	-0.15497	0.201319	0.00726509
NFATC1	O95644	Nuclear factor of activated T-cells, cytoplasmic 1	NA	NA	NA	0.395846	0.149574	NA	0.100028	NA	NA	NA	NA	NA	NA	NA	NA	-1.17096	-0.146882	NA	-0.187369	NA	NA	NA	NA	NA
ASMTL	O95671	N-acetylserotonin O-methyltransferase-like protein	0.294182	0.322728	0.277301	0.205506	0.478956	0.0802305	0.239766	0.146601	0.143038	1.46234	0.0599163	0.0782616	-0.147245	0.2403	0.235406	-0.187131	-0.313539	-0.0811399	-0.203704	0.227315	0.145086	-0.544595	-0.0439752	0.0433203
CDS2	O95674	Phosphatidate cytidylyltransferase 2	0.267334	0.0927581	0.107886	0.0954929	0.15125	0.0785214	0.0476141	0.0469238	0.0193723	0.715594	0.0922416	0.0343184	0.164869	0.0827808	-0.0543124	-0.0725864	0.0908928	-0.0320829	0.0254542	-0.0231746	-0.0155443	0.311097	-0.077144	0.0162913
FGFR1OP	O95684	FGFR1 oncogene partner	0.640587	1.76844	0.240583	0.675856	0.319351	0.326121	0.500268	0.429062	1.28965	0.532264	0.228231	0.579789	-0.168177	0.289759	0.116301	0.310413	0.0563008	0.153356	0.127599	-0.244844	0.159334	-0.129787	-0.049153	0.164634
PPP1R3D	O95685	Protein phosphatase 1 regulatory subunit 3D	0.136511	0.0116678	0.166891	1.75217	0.247452	0.11807	0.452587	0.222824	NA	0.243724	0.379286	0.548772	0.0794331	-0.00872898	-0.36915	-0.946867	0.139634	-0.0597874	0.225765	-0.203821	NA	-0.173777	-0.286359	-0.174944
BRD1	O95696	Bromodomain-containing protein 1	0.205582	0.00184997	0.550553	0.974494	0.728088	0.506195	1.97649	0.0221419	0.0210178	0.125861	0.081504	0.208068	0.615751	-0.00471878	1.09216	-2.14146	-0.827735	1.38452	-2.55659	0.0705687	-0.0718317	0.452761	-0.236343	0.338382
POP4	O95707	Ribonuclease P protein subunit p29	0.209669	0.828873	0.0828113	0.991834	0.276055	1.58405	1.8592	0.0444772	1.27698	1.45701	0.598892	0.285489	0.069279	0.606407	-0.0735658	-0.449289	-0.115991	-1.00478	0.458437	0.0562563	0.337425	0.309593	0.262131	-0.191016
HERC2	O95714	E3 ubiquitin-protein ligase HERC2	0.0267181	0.438955	1.02182	0.434696	0.36765	0.228304	0.313462	0.0487884	0.707246	1.17849	0.46854	0.16406	-0.0147006	-0.176019	-0.304457	0.197496	-0.145238	0.252784	0.170571	-0.0221624	-0.146275	0.249173	0.186572	-0.11436
RAB3D	O95716	Ras-related protein Rab-3D	0.31587	0.195946	0.999126	0.00269989	1.05932	0.375606	1.44374	0.264076	0.152068	0.308067	0.449671	0.376109	0.250134	0.163228	-1.00933	0.00356197	-1.85872	-0.211363	-0.301872	-0.302515	-0.118575	-0.61024	0.333139	0.363249
ESRRB	O95718	Steroid hormone receptor ERR2	NA	2.32145	NA	NA	NA	NA	NA	NA	NA	NA	NA	NA	NA	1.16618	NA	NA	NA	NA	NA	NA	NA	NA	NA	NA
SNAP29	O95721	Synaptosomal-associated protein 29	0.485582	2.06196	0.167719	1.19949	0.276574	0.194014	0.0478893	0.529293	1.19052	0.131527	0.390979	0.542989	-0.46454	1.3166	0.232518	0.812102	0.222042	0.196252	0.0712827	0.430004	1.9374	-0.133256	-0.534113	0.848205
OXSR1	O95747	Serine/threonine-protein kinase OSR1	0.138664	0.0949241	0.189647	0.920314	0.303053	0.0933017	0.669356	0.850559	0.452145	0.267741	0.153822	0.275468	0.102976	-0.118608	-0.149591	-0.429892	0.200859	-0.0659091	0.22126	0.479094	-0.250516	-0.282576	0.0846939	-0.172996
GGPS1	O95749	Geranylgeranyl pyrophosphate synthase	0.688953	1.65358	0.586155	0.323261	0.670166	0.235512	1.23568	0.167299	0.318742	0.413732	0.362842	0.149703	-0.169696	-0.430658	0.210181	0.146656	0.14067	0.108443	0.276938	0.034893	0.139172	0.124345	-0.0931358	0.0523984
FGF19	O95750	Fibroblast growth factor 19	NA	0.0541473	NA	NA	NA	NA	NA	NA	NA	2.71922	NA	NA	NA	0.0422662	NA	NA	NA	NA	NA	NA	NA	-1.84275	NA	NA
HSPA4L	O95757	Heat shock 70 kDa protein 4L	0.325985	0.0181802	0.0248689	0.170341	0.319249	0.229414	0.203988	1.76728	0.183275	0.842497	0.566316	0.0360088	0.213885	-0.0126273	0.0166219	-0.117728	-0.173133	0.204258	0.0776208	-0.637316	-0.0832443	0.178799	0.351036	0.0375926
PTBP3	O95758	Polypyrimidine tract-binding protein 3	0.0236358	0.0551171	0.432643	0.640274	0.959207	0.450873	0.459909	0.0755512	0.0266212	0.117431	0.23448	0.294299	0.0190741	0.0313892	-0.270564	-0.514134	-0.746368	-0.225814	-0.34761	0.0416336	0.0258942	-0.0999915	-0.214081	-0.238815
TBC1D8	O95759	TBC1 domain family member 8	0.276993	0.305796	NA	0.397442	0.0515248	0.176104	NA	0.351073	0.162689	0.733616	0.0138909	0.129385	-1.08049	-0.51991	NA	-0.736746	-0.182236	0.708971	NA	-1.46679	-0.378796	-0.644811	0.0669327	0.449242
IL33	O95760	Interleukin-33	NA	NA	2.67233	4.08042	NA	NA	NA	0.270836	NA	NA	NA	NA	NA	NA	-0.391391	-1.97414	NA	NA	NA	-0.0910352	NA	NA	NA	NA
STARD3NL	O95772	STARD3 N-terminal-like protein	0.498394	0.638655	0.342616	0.242284	0.402218	0.251358	0.820135	0.0403025	0.175052	0.401682	0.0578932	0.873989	0.225355	-0.245138	0.340255	-0.188039	-0.181711	-0.206678	-0.355243	-0.0385326	-0.0740856	-0.255254	0.0565513	-0.603563
LSM8	O95777	U6 snRNA-associated Sm-like protein LSm8	0.408919	0.00520808	0.0260741	0.968548	0.150149	0.138728	0.0534997	0.207721	0.303271	0.278102	0.237765	0.590771	0.261131	0.00407855	0.0327797	0.214581	-0.271887	-0.161671	0.0514622	-0.0977726	-0.206048	-0.318874	0.0897598	0.294374
AP2A1	O95782	AP-2 complex subunit alpha-1	0.00462362	0.326065	0.703023	0.946625	0.337826	0.989915	0.103897	0.691809	0.588781	0.272507	0.655695	0.462546	-0.00113869	-0.104095	-0.1255	-0.136703	-0.0642357	-0.174592	0.0376174	0.144243	-0.15314	-0.0560621	-0.0466989	-0.0499325
WIZ	O95785	Protein Wiz	1.246	0.00915986	0.191385	0.106407	0.00577928	0.159156	0.0284674	0.0319765	0.16785	1.16833	0.637833	0.302665	0.417599	-0.00965118	0.155183	-0.0472536	0.00625928	-0.168868	-0.0283486	0.0196524	0.0934219	0.419265	0.267525	0.278117
DDX58	O95786	Probable ATP-dependent RNA helicase DDX58	0.1184	0.295237	0.112561	1.17083	0.263603	0.467839	0.240474	0.0778051	0.372899	0.0717064	0.374682	1.40546	0.293083	-0.245487	-0.256138	-0.677304	-0.924282	-0.165048	-0.748261	-0.100589	1.17889	-0.0952733	-1.23838	-0.508973
STAU1	O95793	Double-stranded RNA-binding protein Staufen homolog 1	0.442495	0.18446	0.0593188	0.13903	0.411405	0.171689	0.0787991	0.6887	0.0324538	0.160961	0.822561	0.0372381	-0.18911	0.0720011	0.029377	0.103922	0.148825	-0.0917295	0.0401974	-0.275582	0.0134525	-0.0754967	-0.284398	0.0212981
TTC4	O95801	Tetratricopeptide repeat protein 4	0.225716	0.603728	0.377236	0.492064	0.292758	0.391968	0.0357238	1.1138	0.596672	0.0665125	0.0304787	1.11292	0.278976	-0.46641	0.0866877	-0.356687	-0.263827	-0.368902	-0.0243378	-0.969881	-0.297543	-0.0685619	0.0129566	-0.592873
TMEM50A	O95807	Transmembrane protein 50A	0.206705	0.342269	1.10932	0.113005	0.224418	0.3994	0.122968	0.116871	0.00320368	0.381074	0.00689711	0.525104	-0.147223	-0.307898	0.323811	0.116236	-0.184396	-0.158737	-0.118158	0.165435	-0.00280031	-0.174457	-0.0110588	0.124739
BAG2	O95816	BAG family molecular chaperone regulator 2	0.0925516	3.78176	0.930835	1.73091	0.294752	0.0797098	0.110372	0.0187754	1.79529	0.306535	1.21788	1.45282	-0.128953	1.60499	0.799313	0.710333	0.138964	-0.0515194	-0.193952	0.0227305	2.11849	0.230497	-1.10901	-0.812379
BAG3	O95817	BAG family molecular chaperone regulator 3	0.207071	0.14214	0.761758	0.852907	0.0868718	0.400772	0.510133	0.494633	0.222772	0.523428	0.286147	0.358832	0.0699514	-0.120057	-0.377428	0.496852	-0.0541255	0.236113	0.228596	0.26388	0.122265	0.273488	-0.17581	0.182068
MAP4K4	O95819	Mitogen-activated protein kinase kinase kinase kinase 4	0.282387	0.336812	0.0915391	0.0529442	0.0959571	0.103425	0.831141	0.266414	0.0369838	1.25042	0.00272485	0.162124	-0.195035	-0.313951	-0.0739028	0.0280075	0.0571683	0.0531448	0.164281	0.155848	0.015824	-0.538801	0.00257874	0.0952298
MLYCD	O95822	Malonyl-CoA decarboxylase, mitochondrial	0.837004	0.855024	0.422323	0.283486	0.0245881	0.210987	0.330481	1.50332	0.865703	0.721975	1.05068	0.297642	0.331865	0.353652	0.272279	0.176	0.0228856	-0.0743087	0.25073	0.471786	0.423582	0.447626	0.438904	0.173188
CRYZL1	O95825	Quinone oxidoreductase-like protein 1	1.3787	0.190142	1.13468	0.308245	0.147341	0.181456	0.186039	1.26517	0.0384425	1.63681	0.430908	1.10629	0.370143	0.0314932	0.175821	0.0956608	-0.0520687	0.109437	-0.0922235	0.486952	-0.0228011	0.255071	0.193611	0.416996
AIFM1	O95831	Apoptosis-inducing factor 1, mitochondrial	0.0373918	1.52068	0.0590732	0.0253215	0.795129	0.519936	0.21047	0.501206	0.355548	0.191594	0.165299	0.029334	-0.0125135	0.29763	0.024779	0.0269356	0.324112	0.29395	0.0511773	0.169217	0.110647	-0.11815	-0.0730801	-0.0182304
CLDN1	O95832	Claudin-1	0.0753888	NA	0.391996	0.310695	NA	0.354891	NA	0.0818807	NA	0.659479	1.05674	0.764313	0.172014	NA	0.619631	-0.539307	NA	-0.4807	NA	0.358637	NA	-3.33586	-2.51477	-1.34069
CLIC3	O95833	Chloride intracellular channel protein 3	0.207586	NA	NA	NA	NA	0.0171072	NA	0.131161	0.0721043	0.184991	NA	0.243956	-0.553642	NA	NA	NA	NA	0.0215378	NA	-0.291972	-0.369725	-0.158817	NA	0.625676
EML2	O95834	Echinoderm microtubule-associated protein-like 2	0.088981	0.0779766	0.333662	1.04741	0.631482	0.516944	0.962733	1.62418	0.0752148	0.300301	0.498596	0.140384	0.0294902	-0.0293083	0.131165	-0.351254	0.193515	0.188274	0.24028	0.392386	-0.0310815	0.159611	0.206559	-0.0747306
LATS1	O95835	Serine/threonine-protein kinase LATS1	0.754943	0.0350001	0.226841	0.112003	0.482876	0.981072	0.692957	0.190078	0.140521	0.259047	0.482757	0.154958	1.78232	0.377024	1.08161	0.337885	1.2908	2.52356	-0.983186	-0.460766	0.454986	-1.17662	1.3221	-0.662482
NUDT14	O95848	Uridine diphosphate glucose pyrophosphatase	0.428403	0.589	0.47212	0.18886	1.40845	0.361531	NA	0.0169277	0.772075	0.42028	0.278462	NA	0.631722	-0.774845	0.479625	0.127448	1.13605	0.454703	NA	0.032059	0.381533	0.148055	0.186122	NA
TSPAN13	O95857	Tetraspanin-13	0.853188	1.71778	1.65206	1.1274	1.89306	0.871465	0.177384	2.49041	1.19305	0.135506	0.579577	0.733813	-0.203308	-0.394143	-0.267061	-0.294075	-0.344275	-0.324206	-0.256445	-0.554351	-0.429576	-0.0529455	-0.168526	-0.302464
TSPAN15	O95858	Tetraspanin-15	0.129028	0.130047	0.0541811	0.0753919	NA	0.260339	1.22251	1.38056	0.0204903	0.161041	0.248101	0.171008	0.0820347	0.115545	0.0763009	-0.0941531	NA	-0.165789	0.215998	0.440998	-0.0477209	0.113705	0.244343	-0.167439
BPNT1	O95861	3'(2'),5'-bisphosphate nucleotidase 1	0.136496	1.54258	0.162398	0.4943	0.286318	0.124174	0.665365	0.815101	0.289658	0.0464297	0.197334	0.0490324	-0.175149	-0.925757	0.0984135	-0.507039	-0.235534	0.163247	-0.26031	-0.33951	-0.219013	-0.0372868	-0.137672	0.0293808
FADS2	O95864	Fatty acid desaturase 2	0.158274	0.233733	0.251314	0.434631	0.524534	0.141943	1.19749	0.820089	0.174	1.61331	0.196228	0.0492972	0.358744	0.173245	0.380898	-0.461037	0.562015	0.344552	0.743942	1.3317	0.142256	-1.50717	-0.263705	0.121897
DDAH2	O95865	N(G),N(G)-dimethylarginine dimethylaminohydrolase 2	1.03517	0.00576058	1.31995	0.12979	1.13955	0.183533	0.271316	0.80162	2.14609	1.47139	0.369289	0.25424	0.479252	0.0036389	0.500744	0.177626	0.159335	0.0905418	0.196768	0.379836	0.560007	0.216979	0.0985317	0.145409
ABHD16A	O95870	Protein ABHD16A	0.458659	0.253633	0.658707	0.0916239	0.468544	0.448673	0.544034	0.00615034	0.848183	0.534927	0.0520423	0.784842	0.224984	0.262549	0.350914	-0.0507968	0.265464	-0.160232	0.328477	-0.00514539	0.407066	0.269019	-0.0245126	-0.220764
GPANK1	O95872	G patch domain and ankyrin repeat-containing protein 1	NA	NA	NA	NA	NA	NA	NA	NA	NA	NA	NA	NA	NA	NA	NA	NA	NA	NA	NA	NA	NA	NA	NA	NA
C6orf47	O95873	Uncharacterized protein C6orf47	0.385053	0.371123	0.413594	1.39234	1.25454	0.627294	0.657339	1.05156	1.2378	1.07174	0.71173	1.60629	0.134708	0.252743	0.150773	0.418296	0.26048	-0.218015	0.410083	0.434398	0.615451	0.428374	0.233395	0.315954
TXNDC12	O95881	Thioredoxin domain-containing protein 12	1.2233	0.52855	0.680941	0.932766	0.908785	1.42194	0.453329	0.257471	1.32903	0.781084	1.54658	0.241322	0.257549	-0.135356	0.168704	0.336107	0.248478	0.249956	-0.0704613	-0.116149	0.43922	0.209567	-0.452904	-0.069074
TRUB2	O95900	Mitochondrial mRNA pseudouridine synthase TRUB2	0.315342	0.271946	0.554338	1.23182	0.00426589	0.689131	0.632434	1.52276	1.69751	1.14255	1.08476	1.21684	-0.572578	-0.178231	-0.55425	-0.760089	0.0031201	-0.275867	-0.567641	-0.947147	-0.624323	-0.674277	-0.326719	-0.977648
ECD	O95905	Protein ecdysoneless homolog	2.6998	0.662059	1.18485	0.112997	1.43481	0.256172	1.29932	1.33291	2.28307	1.84057	0.408255	1.18731	-0.838412	-0.296565	-0.929858	-0.0339667	-0.243512	-0.336515	-0.469027	-0.425138	-2.15903	-1.05331	-1.02171	1.32011
SYF2	O95926	Pre-mRNA-splicing factor SYF2	0.563452	0.684473	0.459222	0.387519	0.0185126	0.257244	0.19852	1.96508	0.319926	0.256625	2.03399	0.341064	-0.233217	-0.24604	-0.203112	-0.137383	-0.0150191	0.100533	-0.147862	-0.732041	-0.235494	0.816901	-1.01298	-0.203337
CBX7	O95931	Chromobox protein homolog 7	0.178917	0.278841	0.387667	0.105129	NA	0.112084	0.359133	0.232683	0.211708	0.316235	0.138935	NA	-0.350926	-0.176026	0.699092	0.108918	NA	0.172699	-0.337145	-0.285999	0.255011	-0.532908	-0.302474	NA
ITGBL1	O95965	Integrin beta-like protein 1	NA	NA	NA	NA	NA	NA	NA	NA	NA	NA	NA	NA	NA	NA	NA	NA	NA	NA	NA	NA	NA	NA	NA	NA
MBD3	O95983	Methyl-CpG-binding domain protein 3	0.584857	2.89642	0.894369	0.244594	0.935093	0.379033	0.0320422	0.567386	0.232162	0.391256	0.504851	0.616421	0.255334	0.510358	0.336841	0.120119	-0.317209	0.210494	0.00901349	-0.34553	0.09231	0.202025	0.278846	0.344236
TOP3B	O95985	DNA topoisomerase 3-beta-1	0.703306	0.501457	0.833535	0.00675502	0.507914	0.413314	0.0744768	0.0235479	0.614383	0.591278	0.62557	0.764776	0.390705	-0.305715	0.355766	-0.00887203	-0.299751	0.920722	0.0792996	-0.0474583	0.264797	-0.426862	0.421915	0.813349
NUDT3	O95989	Diphosphoinositol polyphosphate phosphohydrolase 1	0.0164995	1.16779	0.350595	0.211014	0.0757497	0.359594	0.334459	0.211995	0.364609	0.569766	0.551396	0.464294	-0.0107997	0.378779	0.633231	0.117595	-0.0310612	0.407165	0.172295	0.136237	0.1677	-0.236097	0.266688	0.532201
AGR2	O95994	Anterior gradient protein 2 homolog	0.257141	1.24785	0.482087	0.833493	NA	1.77679	NA	0.394843	NA	NA	1.6517	0.38268	-0.100901	-0.707144	0.143887	0.398382	NA	0.18508	NA	0.17521	NA	NA	-0.84374	0.171525
PTTG1;PTTG2	O95997;Q9NZH5	Securin;Securin-2	1.11266	1.94592	NA	0.709317	0.164889	NA	1.89589	1.66957	0.647462	1.43588	NA	1.27667	-1.44757	-1.463	NA	-0.812379	0.157103	NA	-0.936337	-1.0084	-0.981643	-2.13002	NA	-1.32416
BCL10	O95999	B-cell lymphoma/leukemia 10	0.547213	1.71527	0.0362219	0.260863	0.566446	0.752347	0.511647	0.0807494	0.226082	0.242198	0.545049	0.0734791	0.379651	-0.556681	-0.0194047	-0.234454	0.17086	0.255294	-0.251109	0.0472965	-0.52716	-0.231819	0.328803	-0.0362606
NDUFB10	O96000	NADH dehydrogenase [ubiquinone] 1 beta subcomplex subunit 10	1.24625	1.51232	0.803598	0.299467	0.702741	0.242185	0.0846386	0.722204	1.68204	0.0972864	1.7063	0.0310493	-0.730006	0.747308	0.520219	0.230097	0.285278	-0.171839	-0.0889994	0.528683	1.39409	-0.0682882	-0.538026	0.0365334
CLPTM1	O96005	Cleft lip and palate transmembrane protein 1	0.291469	0.327149	0.106903	0.0115526	0.235297	0.133214	0.0395046	0.0527952	0.128219	0.39984	0.290867	0.0590429	-0.296308	-0.333668	0.171364	0.021553	0.214045	-0.16086	0.050745	-0.128764	-0.191061	-0.351084	-0.322128	0.0711479
ZBED1	O96006	Zinc finger BED domain-containing protein 1	0.102477	0.72227	0.299843	0.0792116	0.230638	0.317164	0.338808	0.627658	1.01937	0.309864	0.033567	0.582639	-0.0481561	0.453532	-0.674914	0.0894086	0.0884778	0.462462	-0.203656	0.489847	-0.84468	-0.90138	0.0123549	0.516547
MOCS2	O96007	Molybdopterin synthase catalytic subunit	0.522061	0.422575	0.221206	0.0666231	0.380499	0.280224	0.0348612	0.0133718	0.542654	0.366561	0.0715056	0.613033	-0.738369	-0.849008	-0.617021	-0.0740325	0.217622	-0.63659	0.0390835	-0.0460367	-0.931005	0.226606	0.0756321	0.57817
TOMM40	O96008	Mitochondrial import receptor subunit TOM40 homolog	0.215923	0.118362	0.0215275	1.62252	0.0155926	0.150939	0.510582	0.0285074	0.680079	0.0199325	0.0296494	0.725869	0.147073	0.0871042	0.0173918	0.455688	0.00677363	-0.134532	0.250551	-0.0259024	-0.253261	0.0152995	-0.0131238	0.330802
PEX11B	O96011	Peroxisomal membrane protein 11B	0.0707772	0.297486	0.354038	0.816962	0.556697	0.599429	0.123506	0.281841	0.501609	0.0939205	1.67018	0.999713	0.0403233	-0.405998	-0.255498	-0.588079	0.102157	-0.168101	0.0475181	0.180917	0.116809	0.0286585	-0.431633	-0.425835
PAK4	O96013	Serine/threonine-protein kinase PAK 4	0.312231	0.0312042	1.54043	0.0815823	0.111392	0.0638419	0.244789	0.587104	0.427023	0.199626	0.374757	0.142471	-0.147189	0.0314983	-0.509769	0.0819407	-0.0613867	-0.0851796	0.08811	-0.400248	0.125637	0.288036	-0.176441	-0.151358
WNT11	O96014	Protein Wnt-11	NA	NA	0.313245	NA	0.820386	0.231749	NA	NA	0.393504	0.291991	0.499627	NA	NA	NA	1.07689	NA	-0.874201	0.480733	NA	NA	3.38876	-0.176091	0.578372	NA
DNAL4	O96015	Dynein light chain 4, axonemal	NA	0.00279598	NA	NA	0.303594	0.093055	NA	NA	NA	NA	NA	NA	NA	-0.00689316	NA	NA	0.404977	0.058651	NA	NA	NA	NA	NA	NA
CHEK2	O96017	Serine/threonine-protein kinase Chk2	0.995986	0.117186	0.0154086	0.617249	0.174168	0.0254736	1.05872	0.608498	3.05613	0.57721	0.0858587	0.127655	-0.255205	0.0884126	-0.0103973	-0.231981	0.205767	0.0321366	0.124404	-0.17784	-0.52541	-0.265645	-0.0176051	-0.147648
APBA3	O96018	Amyloid-beta A4 precursor protein-binding family A member 3	0.66524	0.317457	0.809939	0.880974	0.112255	0.364471	0.472355	0.509455	0.125401	0.0693722	0.124628	0.865748	-1.01319	1.1075	1.48394	2.4946	0.331584	-0.610076	-1.04336	-1.1682	0.507166	-0.267775	-0.394735	1.49382
ACTL6A	O96019	Actin-like protein 6A	0.253601	0.351045	0.201405	0.0225133	0.12756	0.334372	0.146622	0.521661	0.781042	0.186864	0.214282	0.000631368	0.102649	0.116297	-0.115022	0.0196546	0.0477835	-0.146709	-0.098966	0.195968	0.316069	0.0825106	0.13836	0.00042216
CCNE2	O96020	G1/S-specific cyclin-E2	0.224279	1.08128	0.1477	1.31229	0.224807	0.716291	0.324685	0.233384	0.0153685	1.14137	0.0981475	0.00485089	0.16059	-0.734781	-0.0912635	-1.1844	-0.233001	-0.503229	0.253048	-0.168223	0.0409822	1.67192	0.162848	0.0138499
NSD2	O96028	Histone-lysine N-methyltransferase NSD2	0.253558	1.18521	0.0342021	0.00381173	0.373557	0.25896	0.8507	0.210285	2.28923	0.508236	0.0101937	0.791428	-0.174226	-0.475574	-0.0346196	0.0149962	-0.11684	0.294265	0.399661	0.198445	-0.996658	0.551085	-0.0100288	-0.476514
MT-CYB	P00156	Cytochrome b	0.575456	0.464832	0.288817	0.0353748	0.255377	0.291645	0.093783	0.513916	0.337771	0.120713	0.62603	0.391208	0.332909	0.394145	-0.339414	-0.0335541	0.167159	-0.166045	0.150825	0.699423	0.277097	-0.132835	0.219323	-0.467607
CYB5A	P00167	Cytochrome b5	2.00313	0.147325	0.799199	0.536895	0.491077	0.0579691	0.412216	0.356778	0.866205	0.4469	0.362358	0.629664	-0.337924	-0.060915	-0.41271	-0.173454	-0.1325	0.0344232	-0.213703	0.109533	0.499907	-0.169388	-0.13515	-0.137058
ADH1C	P00326	Alcohol dehydrogenase 1C	0.362094	NA	0.0204391	NA	NA	NA	NA	0.0012582	NA	NA	1.35792	0.0677156	0.567216	NA	-0.0113118	NA	NA	NA	NA	-0.00166464	NA	NA	-0.69644	0.0637676
LDHA	P00338	L-lactate dehydrogenase A chain	0.672241	1.36698	0.0255208	0.728449	0.418183	0.61086	0.756643	1.1822	0.960614	0.0846804	0.573849	0.0290266	-0.119202	-0.1539	-0.0122007	-0.117558	0.115343	-0.122665	0.58537	0.12216	-0.28905	-0.0266279	-0.132586	0.00850042
ALDH1A1	P00352	Retinal dehydrogenase 1	0.538693	1.03249	1.93336	1.53135	NA	0.0191384	NA	0.209444	0.187686	0.353519	1.54117	0.912864	0.112461	-0.310048	0.296889	0.209873	NA	0.0227016	NA	0.0970141	0.284401	-2.81007	0.297249	0.199188
GLUD1	P00367	Glutamate dehydrogenase 1, mitochondrial	0.439297	0.881033	0.165327	0.145919	0.252537	0.042843	0.723486	0.648642	1.88238	1.08858	0.0729374	0.641913	0.0747935	0.269033	-0.0548077	0.0413863	0.10203	0.0172183	0.382515	0.290925	0.604023	0.235277	0.0236874	0.0961526
DHFR	P00374	Dihydrofolate reductase	0.531595	1.24559	0.0894414	1.76706	0.0837208	0.859195	1.02428	1.25386	0.511398	2.98798	2.6116	0.334505	-0.0825679	0.239244	0.0268269	0.397491	-0.0240332	-0.254494	-0.654803	-0.504643	0.113551	-0.598648	-1.25465	0.120673
CYB5R3	P00387	NADH-cytochrome b5 reductase 3	0.205293	0.00690687	0.288559	0.40438	0.124285	0.25583	0.0620461	0.310959	0.386499	0.42426	0.552107	0.0188748	-0.146691	0.00916354	-0.144167	-0.224943	0.0785262	0.195553	0.0583871	0.229373	0.125411	0.210493	-0.227303	0.0192165
GSR	P00390	Glutathione reductase, mitochondrial	0.451295	0.575881	0.0251732	0.441086	0.190069	0.864004	0.13072	0.162841	1.40164	0.590223	0.545874	0.663581	-0.0680052	-0.156064	0.0072511	0.0999902	0.0232932	0.149118	0.0435168	0.0961227	0.262817	0.155391	0.190939	0.0733878
MT-CO1	P00395	Cytochrome c oxidase subunit 1	0.12554	0.0935835	0.142545	0.0851053	0.0869551	1.0443	1.11559	0.348123	0.0675242	0.559683	0.139991	1.62007	0.0843601	0.0557219	0.314634	-0.0898705	0.0921675	0.436552	0.257416	0.281114	0.104925	0.286509	0.111355	-0.475101
MT-CO2	P00403	Cytochrome c oxidase subunit 2	0.290581	0.287235	1.44134	1.87061	0.559361	0.198203	1.4137	1.39183	0.632165	0.194462	0.411924	0.418325	-0.165547	-0.119743	-0.307549	-0.690941	-0.109295	-0.146146	-0.624144	-0.370317	-0.192468	0.0730438	-0.107446	-0.311883
MT-CO3	P00414	Cytochrome c oxidase subunit 3	0.00669933	0.312846	0.00828106	0.269696	1.02915	0.241914	1.01408	0.7631	0.902579	0.466103	0.0441609	0.35696	0.0146065	-0.370634	-0.0239922	-0.895135	-1.1964	-0.290603	-1.16642	0.780876	-1.4339	-0.460288	-0.118474	-0.458834
SOD1	P00441	Superoxide dismutase [Cu-Zn]	0.428541	0.455232	0.0712169	0.10848	0.729926	1.30167	1.03877	0.0733923	0.00255882	0.466191	0.505574	0.901244	-0.116641	-0.121152	0.02421	-0.0596854	0.302087	0.39602	-0.247387	-0.0289052	-0.0015583	-0.110694	-0.246972	0.15413
CP	P00450	Ceruloplasmin	0.907374	NA	0.401083	1.76876	NA	NA	NA	0.56426	0.863278	NA	NA	NA	1.20028	NA	0.705852	2.71202	NA	NA	NA	0.345744	1.29538	NA	NA	NA
OTC	P00480	Ornithine carbamoyltransferase, mitochondrial	NA	NA	NA	1.34829	NA	NA	0.437648	NA	NA	0.213019	0.108484	0.166373	NA	NA	NA	2.67059	NA	NA	-1.50232	NA	NA	-0.505058	0.0693277	0.840632
PNP	P00491	Purine nucleoside phosphorylase	0.0776177	0.540731	0.00173398	1.79076	0.275583	0.0592683	0.555718	0.71673	0.166704	0.587518	1.53267	0.146355	-0.0537186	-0.240194	-0.00128237	0.433682	-0.103324	0.0439231	0.095967	0.171559	-0.113799	0.2492	0.327911	0.0888678
HPRT1	P00492	Hypoxanthine-guanine phosphoribosyltransferase	0.269605	0.094592	0.349123	2.31902	0.954368	0.287977	1.01851	0.705237	0.616034	0.690783	1.16486	0.668946	0.0896867	0.0713399	0.15254	0.766258	-0.215023	0.0955238	0.264231	0.436869	0.149534	0.202117	0.305469	0.24773
GOT2	P00505	Aspartate aminotransferase, mitochondrial	0.284068	2.41802	0.712027	1.14372	0.183937	1.82699	0.63986	0.346409	0.834302	1.74907	1.70739	0.570921	0.1122	0.513056	0.2393	0.421082	0.101302	0.39953	0.224249	0.149563	0.295528	0.303303	0.291208	0.181263
ABL1	P00519	Tyrosine-protein kinase ABL1	0.098334	0.125399	1.1082	0.0459961	0.649828	0.171657	0.102929	0.529041	0.374169	0.0471506	0.253601	0.140053	0.108139	-0.109199	0.428494	-0.107207	0.286485	0.199441	-0.0447887	-0.353694	-0.16363	0.013332	-0.185826	0.157865
EGFR	P00533	Epidermal growth factor receptor	1.0668	0.144813	0.497418	0.125164	0.210381	1.59496	0.917892	0.408717	0.739198	1.09378	0.570678	0.274012	-0.609721	-0.123128	-0.228067	-0.0501989	0.0547581	-0.197816	-0.701053	0.289791	-0.15431	-0.530373	-0.200841	-0.0697575
PGK1	P00558	Phosphoglycerate kinase 1	0.0510972	1.08229	0.214506	0.184046	0.315028	0.188434	0.112245	0.0607419	0.168659	0.0995535	0.226251	0.200529	-0.0289478	-0.519895	0.203365	-0.0838509	0.110686	0.0931657	0.0794048	-0.040966	0.119612	-0.0729167	0.118371	0.146041
AK1	P00568	Adenylate kinase isoenzyme 1	0.397854	0.392628	0.546884	0.279215	0.322475	0.410244	0.404242	0.229617	0.578971	0.197665	0.806961	0.340792	0.212465	0.137744	0.297743	0.183934	0.37292	0.250018	0.16534	0.193115	0.105799	0.104347	0.242907	0.405341
F2	P00734	Prothrombin	0.333057	0.000973637	0.192263	1.29201	0.347753	0.260075	1.2253	0.0804655	0.458333	1.23534	1.19775	2.11527	0.249521	0.00162188	0.169948	0.768386	0.151618	0.25974	0.516758	-0.0951799	0.638878	2.0727	0.67941	1.06117
HP	P00738	Haptoglobin	NA	NA	NA	NA	NA	NA	NA	NA	NA	NA	NA	NA	NA	NA	NA	NA	NA	NA	NA	NA	NA	NA	NA	NA
F9	P00740	Coagulation factor IX	0.419538	1.4708	0.143463	0.501494	0.0264549	NA	NA	1.20109	NA	NA	NA	NA	0.305194	0.8195	-0.220009	0.477462	0.026776	NA	NA	-1.53353	NA	NA	NA	NA
F10	P00742	Coagulation factor X	0.486109	0.751587	0.642949	2.14717	0.357869	0.0224139	0.611465	0.528644	NA	NA	0.623749	2.60285	-0.234999	0.874946	0.356763	0.988566	0.298326	-0.0465339	0.503476	-0.424492	NA	NA	0.668269	1.17872
PLG	P00747	Plasminogen	0.0722947	0.142482	0.163078	0.322727	1.26243	0.965537	0.0362517	1.87163	0.0493608	0.0473681	0.465884	1.19054	0.067529	-0.114297	0.153652	0.25236	-1.91689	0.939767	0.0448875	-0.802633	-0.0697791	-0.09161	0.386473	1.04807
PLAU	P00749	Urokinase-type plasminogen activator	NA	NA	1.11449	0.15554	NA	2.06505	1.6118	NA	0.621656	1.50715	NA	0.467456	NA	NA	-0.823731	-0.36681	NA	0.855201	0.592808	NA	-0.514407	-0.622993	NA	0.240611
PLAT	P00750	Tissue-type plasminogen activator	NA	NA	NA	NA	1.62423	0.436526	NA	NA	NA	1.6229	NA	NA	NA	NA	NA	NA	1.21708	0.682811	NA	NA	NA	-0.865482	NA	NA
CFB	P00751	Complement factor B	1.08726	0.347232	0.071526	0.386152	NA	1.75944	NA	0.482521	0.959319	0.500316	0.669839	0.326735	-0.918712	-1.12631	0.301161	1.04285	NA	0.402234	NA	-0.890859	0.955046	-1.34	1.88627	-0.873552
ADA	P00813	Adenosine deaminase	0.457736	1.87744	0.208469	1.08869	0.420756	0.736709	0.273134	0.0274688	1.41983	0.205313	0.110625	0.35426	0.608224	1.11914	0.225046	1.12644	0.336899	0.594931	0.543337	-0.0730124	1.56274	0.24538	0.217124	-0.670586
MT-ATP6	P00846	ATP synthase subunit a	0.117312	0.295081	0.0621236	0.290709	0.0276814	0.256533	0.155894	0.268945	0.247126	0.536308	0.0169622	0.126377	-0.163544	0.388131	-0.168727	0.292176	-0.0250244	-0.291015	0.204713	0.228775	0.416888	0.666066	0.0151196	-0.24187
CA1	P00915	Carbonic anhydrase 1	NA	NA	0.051751	NA	NA	NA	NA	0.459947	NA	NA	NA	NA	NA	NA	-0.110762	NA	NA	NA	NA	-0.254233	NA	NA	NA	NA
CA2	P00918	Carbonic anhydrase 2	2.35632	0.0413891	0.740779	0.749868	0.0698634	0.00948933	0.0133316	2.02033	1.3216	2.97949	0.00626703	0.653806	0.197648	-0.19428	0.120642	0.162031	-0.164481	0.0338082	-0.00460815	0.295032	0.161076	0.214168	0.00413513	0.209248
ASS1	P00966	Argininosuccinate synthase	0.179781	1.19915	0.0476007	0.157028	0.0496296	0.0581838	0.393962	0.474664	0.808047	0.323528	0.539581	0.438596	0.0879517	-0.31166	0.0289008	-0.100269	0.254783	0.0355142	-0.331529	0.347439	-0.290475	0.0927811	0.300007	-0.170118
OAS1	P00973	2'-5'-oligoadenylate synthase 1	0.330981	0.628219	0.331098	0.185076	0.589121	2.35828	0.18287	1.06128	0.165608	2.51576	0.999804	0.0558996	0.124852	-1.94215	-0.222076	0.0843347	0.552361	-0.292858	0.916009	-0.788679	-1.24293	-1.35836	-0.421399	0.0385259
SPINK1	P00995	Serine protease inhibitor Kazal-type 1	2.87184	0.789368	NA	NA	NA	NA	NA	NA	NA	NA	NA	0.217058	-1.14805	-0.785492	NA	NA	NA	NA	NA	NA	NA	NA	NA	0.237074
SERPINC1	P01008	Antithrombin-III	0.625209	0.111979	0.171437	1.12725	0.116276	1.44511	0.632756	0.20897	1.3579	0.820357	0.929939	0.232086	0.575441	-0.44694	-0.194345	1.11487	-0.205072	0.95094	0.466203	-0.260439	0.863735	-0.579192	-0.872244	-0.172749
SERPINA1	P01009	Alpha-1-antitrypsin	1.08937	NA	NA	NA	NA	1.30266	NA	NA	NA	0.362065	NA	0.0804638	-0.214767	NA	NA	NA	NA	1.04836	NA	NA	NA	-0.377399	NA	0.259578
AGT	P01019	Angiotensinogen	3.74212	0.526181	NA	NA	NA	NA	NA	NA	NA	NA	NA	NA	-1.77712	0.208387	NA	NA	NA	NA	NA	NA	NA	NA	NA	NA
A2M	P01023	Alpha-2-macroglobulin	2.32377	0.914601	0.175027	1.40456	0.378105	1.73137	2.423	0.157001	1.43182	2.81478	1.18774	2.79877	0.61137	0.591578	0.206549	1.49093	-0.321431	1.82294	0.945599	-0.163612	0.979939	1.09405	0.488545	1.7938
C3	P01024	Complement C3	0.285259	0.338113	1.07175	1.50095	0.00701062	0.360111	0.253027	1.25575	2.34179	0.374084	0.179704	1.46703	0.141321	0.824551	0.393764	0.930825	-0.0124118	0.230115	-0.680503	0.568115	0.711495	-0.509744	0.52191	1.05185
C5	P01031	Complement C5	NA	0.420456	NA	NA	NA	NA	0.188799	NA	NA	NA	NA	NA	NA	-0.144472	NA	NA	NA	NA	-0.256972	NA	NA	NA	NA	NA
TIMP1	P01033	Metalloproteinase inhibitor 1	NA	0.814373	0.3214	1.50168	0.520928	0.970651	3.49541	2.1061	3.0268	1.81657	2.77531	2.30613	NA	0.249257	0.944695	-0.719967	-0.314198	0.498021	-1.43538	-0.836838	-3.35602	-1.33754	-1.34644	-0.577666
CST3	P01034	Cystatin-C	2.73794	0.495215	1.83383	0.0816043	0.286724	0.325662	0.556955	0.154457	1.74812	0.487385	3.36704	1.0634	-1.10334	0.183393	-0.575241	-0.0617476	-0.149164	0.19332	-0.155548	0.0894086	-0.721154	-0.394955	-1.46427	-0.408535
CST1	P01037	Cystatin-SN	0.0148449	NA	NA	NA	NA	NA	NA	NA	NA	NA	2.2781	NA	0.0286646	NA	NA	NA	NA	NA	NA	NA	NA	NA	-1.3022	NA
KNG1	P01042	Kininogen-1	1.97977	NA	NA	NA	NA	NA	NA	NA	NA	NA	NA	NA	-1.80228	NA	NA	NA	NA	NA	NA	NA	NA	NA	NA	NA
FOS	P01100	Proto-oncogene c-Fos	NA	0.827646	NA	NA	NA	NA	NA	NA	NA	NA	NA	0.392108	NA	0.946245	NA	NA	NA	NA	NA	NA	NA	NA	NA	-0.413836
MYC	P01106	Myc proto-oncogene protein	NA	NA	0.424888	0.0191776	NA	0.0970495	0.224701	0.361376	NA	NA	NA	1.92008	NA	NA	-0.533473	0.0697652	NA	0.1639	-1.36223	-0.849676	NA	NA	NA	-2.64248
NRAS	P01111	GTPase NRas	0.0106311	0.378096	0.251522	0.0939104	0.212896	0.706621	0.217043	0.55193	0.478419	0.191725	0.264022	0.878377	0.00687536	0.0887165	-0.108048	-0.0681839	-0.118134	-0.11135	-0.0761426	-0.544958	0.232023	-0.078413	-0.155235	-0.248223
HRAS	P01112	GTPase HRas	0.560934	0.0937177	0.261603	1.51947	0.598521	0.154938	0.54836	1.07261	0.722699	0.261019	0.332836	0.572226	0.33315	0.0861667	-0.352245	0.535087	-0.402519	-0.106588	-0.656188	-0.475675	0.288469	0.118318	0.167876	0.316396
KRAS	P01116	GTPase KRas	1.01673	0.00539199	1.07267	0.387962	0.026688	1.60418	0.251696	1.12417	0.188832	0.281154	0.127758	0.143247	0.172017	0.0158799	-1.33433	1.2807	-0.0718053	-0.438706	-0.798811	0.746563	-0.237146	-0.522493	-0.151522	-0.229865
LDLR	P01130	Low-density lipoprotein receptor	1.7596	1.07751	2.97467	0.733552	0.475077	0.793626	0.538222	1.20717	1.12277	0.250651	0.245087	0.101222	1.47455	0.515903	-0.896371	0.557144	-0.661829	-0.411463	-0.279455	-0.408368	0.530462	0.0403144	-0.122164	-0.0769081
TGFB1	P01137	Transforming growth factor beta-1	0.720996	0.933097	NA	0.307447	1.16828	0.0962384	1.87506	NA	0.226151	0.76391	0.223139	0.428054	-1.14313	-0.98855	NA	0.212937	-0.501725	-0.22238	-0.619586	NA	0.114294	-0.70499	0.561836	0.552114
IGF2	P01344	Insulin-like growth factor II	1.54663	1.99477	0.109381	1.75054	0.760544	0.0133187	0.144018	0.218894	2.15388	0.97498	0.0054314	1.01236	-0.883952	1.64172	0.144851	1.18794	0.714061	0.0107791	-0.156119	0.264401	1.03067	0.689132	0.0116278	0.366488
IL1B	P01584	Interleukin-1 beta	NA	NA	NA	NA	0.118701	NA	NA	NA	NA	NA	NA	NA	NA	NA	NA	NA	0.0602277	NA	NA	NA	NA	NA	NA	NA
JCHAIN	P01591	Immunoglobulin J chain	NA	NA	NA	0.49294	NA	NA	NA	0.467233	NA	NA	NA	NA	NA	NA	NA	0.82419	NA	NA	NA	-0.246836	NA	NA	NA	NA
PIGR	P01833	Polymeric immunoglobulin receptor	NA	NA	1.35602	0.140793	NA	0.184685	NA	NA	NA	NA	NA	NA	NA	NA	-0.635162	-0.142433	NA	0.0923004	NA	NA	NA	NA	NA	NA
IGKC;	P01834;P0DOX7	Immunoglobulin kappa constant;Immunoglobulin kappa light chain	NA	NA	NA	NA	NA	NA	NA	NA	NA	NA	NA	NA	NA	NA	NA	NA	NA	NA	NA	NA	NA	NA	NA	NA
IGHA1	P01876	Immunoglobulin heavy constant alpha 1	NA	NA	NA	NA	NA	NA	NA	NA	NA	NA	NA	NA	NA	NA	NA	NA	NA	NA	NA	NA	NA	NA	NA	NA
HLA-B	P01889	HLA class I histocompatibility antigen, B-7 alpha chain	NA	0.810017	NA	NA	0.662402	NA	NA	NA	NA	NA	NA	NA	NA	-1.27935	NA	NA	-0.825867	NA	NA	NA	NA	NA	NA	NA
HLA-A	P01892	HLA class I histocompatibility antigen, A-2 alpha chain	1.13961	2.39685	4.49334	2.739	0.0692008	0.0197033	2.39307	1.09113	4.84726	1.37153	1.71241	1.48051	-0.487567	-1.00337	-0.822407	-1.07523	-0.0437044	0.00941722	-0.719041	-0.44251	-2.48373	-0.633706	-0.809182	-0.520147
HLA-DRA	P01903	HLA class II histocompatibility antigen, DR alpha chain	NA	NA	NA	0.414147	NA	0.15288	NA	1.04211	NA	1.22145	NA	0.761349	NA	NA	NA	-0.144967	NA	0.103814	NA	1.36148	NA	0.502633	NA	-0.882
HLA-DQA2	P01906	HLA class II histocompatibility antigen, DQ alpha 2 chain	NA	NA	NA	0.791861	NA	0.393803	NA	NA	NA	1.60099	NA	0.0272835	NA	NA	NA	0.370847	NA	-0.379714	NA	NA	NA	0.331994	NA	-0.0329566
HLA-DQA1	P01909	HLA class II histocompatibility antigen, DQ alpha 1 chain	NA	NA	NA	NA	NA	0.39365	NA	NA	NA	NA	NA	NA	NA	NA	NA	NA	NA	-0.38482	NA	NA	NA	NA	NA	NA
HLA-DQB1	P01920	HLA class II histocompatibility antigen, DQ beta 1 chain	NA	0.150518	NA	0.0984301	NA	0.038629	NA	NA	NA	NA	NA	NA	NA	-0.423724	NA	-0.143816	NA	-0.0439386	NA	NA	NA	NA	NA	NA
HBD;HBB	P02042;P68871	Hemoglobin subunit delta;Hemoglobin subunit beta	1.81649	3.07578	1.58732	2.14257	0.299455	1.15728	1.77089	0.596294	2.09878	1.09236	0.268407	3.61965	0.624877	0.741219	0.403836	1.63604	-0.246277	0.900288	1.46214	0.561188	1.23543	0.523287	0.248129	1.25356
HBE1	P02100	Hemoglobin subunit epsilon	0.51331	0.0228208	0.25464	1.02421	0.744126	1.22158	0.0399802	1.14054	0.64275	1.11673	0.129305	1.91748	0.215171	-0.023049	-0.222614	1.2012	0.406969	0.783003	0.0127309	0.5103	0.322168	0.480747	-0.108159	1.58304
MB	P02144	Myoglobin	NA	NA	NA	NA	NA	0.209008	NA	0.565036	NA	NA	0.327887	NA	NA	NA	NA	NA	NA	0.204786	NA	0.361204	NA	NA	0.182199	NA
COL1A1	P02452	Collagen alpha-1(I) chain	0.893932	NA	0.437398	0.196742	1.05254	NA	NA	0.10835	0.124508	NA	NA	NA	0.882325	NA	0.592509	0.451605	-0.639721	NA	NA	-0.137006	0.314278	NA	NA	NA
COL2A1	P02458	Collagen alpha-1(II) chain	0.113502	NA	NA	NA	0.0440022	0.379227	NA	NA	0.15968	NA	0.259056	NA	-0.291053	NA	NA	NA	-0.283526	1.50013	NA	NA	1.18634	NA	1.61047	NA
COL3A1	P02461	Collagen alpha-1(III) chain	0.999013	NA	0.516958	NA	NA	NA	NA	0.368706	NA	NA	NA	NA	0.485172	NA	1.20833	NA	NA	NA	NA	0.319983	NA	NA	NA	NA
COL4A1	P02462	Collagen alpha-1(IV) chain	0.176426	NA	NA	NA	1.14441	0.864793	NA	NA	NA	NA	NA	NA	0.189967	NA	NA	NA	-1.07946	0.352324	NA	NA	NA	NA	NA	NA
CRYAA	P02489	Alpha-crystallin A chain	NA	0.55853	0.197626	NA	0.0624149	0.0211842	0.379965	0.240666	0.205514	0.0658823	1.44396	0.536271	NA	0.416961	-0.170567	NA	0.0420615	-0.0148741	-0.197702	0.295176	-0.221155	0.107361	-0.85646	-0.758391
CRYAB	P02511	Alpha-crystallin B chain	NA	NA	NA	NA	NA	0.385346	NA	NA	NA	NA	NA	NA	NA	NA	NA	NA	NA	-0.165324	NA	NA	NA	NA	NA	NA
KRT14	P02533	Keratin, type I cytoskeletal 14	0.0903682	0.526352	0.268789	0.390484	0.190361	0.148884	0.91838	0.52097	0.941529	0.366031	0.262951	0.0237346	0.107901	0.283801	-0.744284	0.413653	-0.507099	-0.140109	-0.67693	0.371992	0.482087	0.504554	0.442672	-0.0250155
KRT6A	P02538	Keratin, type II cytoskeletal 6A	0.114065	0.292391	0.254381	0.437602	0.368429	0.235935	1.51605	0.274522	0.962495	0.451089	0.595	1.39719	0.0184434	0.302918	0.0748418	0.152023	-0.290861	0.058382	-0.396156	-0.106322	0.209173	-0.401531	0.143134	0.26821
LMNA	P02545	Prelamin-A/C	0.834823	1.30475	0.810969	0.59307	1.69623	1.46428	0.111948	0.333936	2.77718	0.144994	0.945293	0.0532275	0.185526	0.223076	0.115425	-0.0929674	0.22935	0.203377	-0.0340989	0.0554771	0.353396	0.0433254	0.263749	-0.0156447
APOA1	P02647	Apolipoprotein A-I	2.32075	0.568044	2.71144	1.42225	0.15624	0.353828	0.0155797	0.450806	1.05976	0.120498	0.106989	0.245561	-0.682405	0.771673	1.27227	1.23051	-0.217649	0.393504	0.00993443	-0.695973	0.840379	-0.463881	-0.27562	0.406307
APOE	P02649	Apolipoprotein E	3.24899	0.0790639	0.386934	1.56456	0.381393	0.16868	1.1886	0.0325287	1.51847	0.890331	0.153982	0.679119	-1.46179	-0.16648	-0.551638	1.09694	-0.186775	0.481721	1.85468	0.0649004	0.461968	-0.926452	-0.178249	-1.29128
APOA2	P02652	Apolipoprotein A-II	1.31455	NA	NA	NA	NA	0.0368249	NA	NA	NA	NA	NA	NA	-1.24646	NA	NA	NA	NA	-0.172063	NA	NA	NA	NA	NA	NA
APOC1	P02654	Apolipoprotein C-I	NA	NA	NA	NA	NA	NA	NA	NA	NA	NA	NA	NA	NA	NA	NA	NA	NA	NA	NA	NA	NA	NA	NA	NA
APOC3	P02656	Apolipoprotein C-III	1.50954	NA	1.56782	1.41901	1.06414	NA	NA	0.513977	NA	NA	NA	NA	-1.11258	NA	1.04599	0.37179	0.523698	NA	NA	-0.486789	NA	NA	NA	NA
FGA	P02671	Fibrinogen alpha chain	0.598394	0.691791	0.597601	0.0669275	0.234939	0.270425	0.320776	0.0368982	1.14715	0.153638	0.331403	0.389924	-0.552476	0.678378	-1.49573	0.0769634	0.411159	0.222822	0.25866	-0.0684694	-1.25143	0.143646	0.386187	0.198474
FGB	P02675	Fibrinogen beta chain	1.42653	NA	0.0240861	0.911689	0.0772665	2.04289	1.11302	0.601642	1.79673	0.425671	0.678254	1.05468	-0.620698	NA	-0.0416311	0.784902	0.124038	1.51628	0.85401	-0.305006	0.794532	0.732672	0.396083	1.31866
FGG	P02679	Fibrinogen gamma chain	2.65861	NA	0.157356	0.0125256	0.899069	0.0544039	0.207917	0.827617	NA	NA	0.981477	0.285269	-1.06762	NA	-0.4238	-0.0387068	-1.9472	0.276609	0.430197	-1.52421	NA	NA	2.2857	-0.804765
MBP	P02686	Myelin basic protein	2.05631	1.0155	2.02949	0.186537	0.0119056	0.824814	0.481214	0.375692	0.85622	0.18313	2.53412	0.254126	-0.649176	-0.170653	-0.253428	-0.0633415	-0.00407569	0.281982	-0.200254	-0.236016	-0.449193	-0.103648	-1.05032	-0.261096
C9	P02748	Complement component C9	0.0895585	NA	0.60349	0.188176	0.366364	0.347133	0.0342122	0.100571	0.059175	NA	NA	0.0992794	0.163137	NA	-0.607093	0.26876	0.79766	-0.614417	-0.0945354	0.0852509	-0.135559	NA	NA	-0.218874
APOH	P02749	Beta-2-glycoprotein 1	0.0361722	1.28895	0.234139	0.838671	0.495255	0.709228	0.335186	0.214062	0.549966	0.50434	0.330087	0.590408	0.0438029	0.401354	0.689811	1.71234	-0.410315	1.64733	-0.306835	-0.265943	0.589561	0.227251	-0.663089	0.956042
LRG1	P02750	Leucine-rich alpha-2-glycoprotein	NA	0.569391	NA	NA	0.402487	0.722035	NA	0.20033	NA	NA	0.451342	0.403634	NA	-0.146523	NA	NA	-2.09732	0.693929	NA	-0.206048	NA	NA	0.32782	-1.58667
FN1	P02751	Fibronectin	3.27367	1.04429	0.219211	0.517634	0.484513	0.652505	0.848776	0.46918	0.540994	0.464124	1.07873	0.677987	-1.68305	-0.842355	-0.274464	0.435777	-0.184168	0.198287	-0.917547	-0.33318	0.392806	-0.682311	-0.562754	-0.340765
RBP4	P02753	Retinol-binding protein 4	0.908714	NA	0.432453	1.34466	0.0902625	NA	NA	0.168217	NA	NA	NA	0.226746	-0.708776	NA	0.532545	2.57245	0.06464	NA	NA	0.0980673	NA	NA	NA	0.772571
AMBP	P02760	Protein AMBP	0.556636	0.0821816	0.179821	1.65299	0.433486	1.42558	0.272328	0.574732	0.396052	1.36885	1.40708	1.56818	0.708969	-0.119655	0.38899	1.0994	-0.79775	1.97528	0.302018	-0.673297	0.324141	0.963387	0.69087	1.27685
ORM1	P02763	Alpha-1-acid glycoprotein 1	NA	NA	NA	NA	NA	NA	NA	NA	NA	NA	NA	NA	NA	NA	NA	NA	NA	NA	NA	NA	NA	NA	NA	NA
AHSG	P02765	Alpha-2-HS-glycoprotein	0.873741	0.0870318	0.101888	1.18623	0.440979	1.88573	0.641314	1.18381	0.268675	2.36224	0.556429	1.22988	0.880633	-0.155754	0.338821	1.40153	-0.776412	1.737	0.393388	-1.40015	0.313929	1.60453	0.734484	1.34299
TTR	P02766	Transthyretin	2.15119	NA	NA	NA	NA	NA	NA	NA	NA	NA	NA	NA	-0.992116	NA	NA	NA	NA	NA	NA	NA	NA	NA	NA	NA
ALB	P02768	Serum albumin	0.66564	0.293085	0.0031936	1.58176	0.295811	2.4012	2.04507	0.406403	1.63793	2.07964	0.42825	1.86293	0.372821	0.145944	-0.00622241	1.79216	-0.565686	2.25137	0.915345	-0.31617	1.01504	0.978135	0.124056	1.49618
AFP	P02771	Alpha-fetoprotein	1.27137	1.1874	0.0896256	1.66975	0.31539	1.57476	1.48838	0.267479	2.41843	1.21794	0.372569	1.64386	0.568702	-1.37184	0.100773	1.85469	-0.444003	1.42532	0.647115	-0.279189	0.979898	0.923702	0.157835	0.909171
GC	P02774	Vitamin D-binding protein	1.20324	0.201269	0.267557	1.76053	0.118127	0.889859	1.26966	0.425951	2.06415	0.33713	0.277725	1.40523	0.436501	0.27492	-0.21199	1.77997	-0.172809	1.24461	0.688037	-0.476889	1.07752	0.35202	0.206273	0.611626
PPBP	P02775	Platelet basic protein	NA	NA	0.618161	0.761737	NA	0.00120072	NA	NA	NA	NA	NA	NA	NA	NA	-0.359716	-0.278716	NA	0.000953039	NA	NA	NA	NA	NA	NA
PF4	P02776	Platelet factor 4	NA	NA	0.616885	NA	NA	NA	NA	NA	NA	NA	NA	NA	NA	NA	-0.420457	NA	NA	NA	NA	NA	NA	NA	NA	NA
TFRC	P02786	Transferrin receptor protein 1	0.00428449	0.985905	1.09684	1.41654	0.238927	1.49978	0.221615	0.39538	0.387909	1.63886	0.969538	1.16919	-0.00203578	0.453403	-0.287349	0.304363	-0.102416	-0.286699	-0.0634123	-0.16611	0.0897814	0.222373	-0.112566	0.249889
TF	P02787	Serotransferrin	0.411731	0.0613889	0.0619691	0.790663	0.463594	1.84506	0.312956	0.145604	1.15534	1.30148	0.4684	3.25519	0.380828	-0.0598609	0.0820649	1.48207	-0.866359	2.01395	0.36787	-0.17459	0.873755	0.876622	0.4288	1.48803
LTF	P02788	Lactotransferrin	1.06819	0.941466	0.493565	2.36164	0.355277	1.36571	1.03952	0.225223	0.735347	2.00615	0.0162549	0.246618	0.563889	0.758322	-0.345317	1.1753	-0.479495	1.13431	0.719039	-0.239447	0.34123	0.744143	-0.0156212	0.158472
FTL	P02792	Ferritin light chain	0.0194575	0.739957	0.0969408	0.26615	2.14116	0.148753	0.443215	2.14562	0.38074	0.487748	0.172435	0.740241	0.0323277	-0.345781	0.0698268	0.184088	-0.257924	0.102194	-0.207815	-0.62899	0.279329	-0.187185	0.276134	0.26148
FTH1	P02794	Ferritin heavy chain	0.451423	2.0875	1.40545	1.55445	1.85496	1.44234	0.167228	1.09434	0.639711	1.17902	1.81071	2.67197	-0.445004	-0.70982	-0.507533	-0.407934	-0.350295	-0.285095	-0.107604	-0.353732	0.250379	-0.652916	-0.96386	-0.85537
MT2A	P02795	Metallothionein-2	NA	0.102708	0.175319	0.0497114	0.0131516	0.0436936	0.788836	0.487758	0.715826	0.654395	1.14332	0.0385779	NA	-0.182679	-0.334739	0.0737747	0.0126336	-0.0762475	-1.3585	-0.735495	-0.694228	-0.465391	0.829276	-0.0556138
PRH1	P02810	Salivary acidic proline-rich phosphoprotein 1/2	NA	NA	NA	NA	NA	NA	NA	NA	NA	NA	NA	NA	NA	NA	NA	NA	NA	NA	NA	NA	NA	NA	NA	NA
MT-ND1	P03886	NADH-ubiquinone oxidoreductase chain 1	0.109107	0.40854	0.302308	0.0571529	0.0753661	0.229787	0.40556	0.526013	0.579603	0.918108	0.18339	0.807813	-0.443702	-0.520846	-1.20837	-0.084761	-0.0969318	-0.324422	0.246334	-1.09716	0.547213	-1.2688	0.240181	-0.386079
MT-ND2	P03891	NADH-ubiquinone oxidoreductase chain 2	0.518568	0.205105	0.284837	0.152022	0.267952	0.333876	0.84324	0.8261	0.557493	0.729848	0.397085	0.306886	0.312131	0.305933	-0.395542	0.118471	0.262065	-0.384235	0.453938	0.358816	0.641624	0.584628	0.267016	0.273479
MT-ND3	P03897	NADH-ubiquinone oxidoreductase chain 3	0.277723	0.0348663	0.112872	0.485494	0.215002	0.348241	0.0614665	0.001527	0.291348	0.584677	0.102622	0.273279	-0.316018	-0.0562337	-0.126411	-0.462982	-0.209183	-0.254392	-0.0583932	0.00172997	0.315869	0.628675	0.131287	-0.255797
MT-ND4	P03905	NADH-ubiquinone oxidoreductase chain 4	0.0224531	0.451375	0.131473	0.0842125	0.967459	0.284265	0.264706	0.373516	0.268373	0.431433	0.0940041	0.146556	0.0119343	0.17157	-0.183499	-0.0831985	-0.404229	0.0354811	0.287137	0.204052	0.129322	0.0416781	-0.092172	-0.0855274
MT-ND5	P03915	NADH-ubiquinone oxidoreductase chain 5	0.0447874	0.166871	0.307091	0.185772	0.271658	0.416094	0.280382	0.15763	0.295311	0.0291472	0.542576	0.442007	0.057772	-0.188323	-0.26107	0.220307	-0.126081	0.280224	-0.31873	0.291583	-0.188685	-0.0436198	0.446401	0.251132
MT-ND6	P03923	NADH-ubiquinone oxidoreductase chain 6	0.0396861	0.542373	0.170801	0.0184263	0.162328	0.384945	0.055667	1.03636	0.448588	0.768273	0.17035	0.0769591	0.0449874	0.335049	0.196654	0.024128	-0.112623	0.296704	-0.0396767	0.964753	0.334561	0.600311	0.11393	0.0943578
MT-ATP8	P03928	ATP synthase protein 8	0.202066	0.585415	0.360237	0.116816	0.899642	0.344972	0.583149	0.737128	0.824072	0.874534	0.149967	0.0517185	-0.195103	-0.620252	0.358259	-0.17126	-0.41743	-0.623686	0.547415	-0.452625	0.757133	0.502699	-0.190528	0.0684621
MMP1	P03956	Interstitial collagenase	0.962674	NA	NA	NA	2.68981	NA	NA	NA	NA	NA	NA	NA	-0.855586	NA	NA	NA	-0.424217	NA	NA	NA	NA	NA	NA	NA
SLPI	P03973	Antileukoproteinase	NA	0.384738	NA	0.481445	NA	0.520609	NA	0.10308	NA	0.0294739	NA	0.0363223	NA	0.628675	NA	0.706381	NA	0.551422	NA	-0.200565	NA	0.123039	NA	-0.173081
HLA-B	P03989	HLA class I histocompatibility antigen, B-27 alpha chain	NA	0.336574	NA	1.41312	0.71692	0.52839	0.236583	0.714032	NA	0.785047	NA	0.413539	NA	-0.340318	NA	-0.935942	0.390032	-0.634725	-0.573217	-0.803438	NA	0.673553	NA	-0.657057
C4BPA	P04003	C4b-binding protein alpha chain	0.923723	0.522271	0.313646	0.986924	0.335849	1.45871	0.52739	1.30724	1.07935	2.33578	0.273379	0.216307	0.645127	0.202693	0.241488	0.340841	0.138299	0.925498	0.435703	-0.595892	0.480346	0.513531	0.2768	0.283888
VTN	P04004	Vitronectin	0.124136	0.126904	0.917916	0.0304141	0.123507	0.0890274	0.419988	1.01535	0.789607	0.337176	1.143	0.520491	-0.106958	0.0889225	0.336258	0.0373313	-0.126287	-0.0897395	0.340593	-0.501129	0.567595	-0.293057	0.473001	0.386337
HMGCR	P04035	3-hydroxy-3-methylglutaryl-coenzyme A reductase	0.874513	NA	NA	NA	0.223606	NA	NA	3.57237	NA	NA	NA	NA	2.01202	NA	NA	NA	-0.52605	NA	NA	-0.768184	NA	NA	NA	NA
CAT	P04040	Catalase	0.602478	0.132946	0.306667	0.168617	0.424626	0.62453	0.0294692	0.0693823	0.669959	0.411764	0.240681	0.456058	0.144316	0.0657775	-0.12524	-0.0462608	0.140753	0.151665	-0.0101128	0.0254358	0.182428	0.169785	0.0624339	0.181098
RAF1	P04049	RAF proto-oncogene serine/threonine-protein kinase	0.0262899	0.356612	0.0484051	0.17716	0.410098	0.0274957	0.241622	0.987983	0.0814116	0.236534	0.167838	0.175541	-0.0117811	-0.264099	-0.0259078	0.0563889	0.116458	-0.0189924	0.0726077	0.191888	-0.0585254	-0.181773	0.0922829	0.0881983
GBA	P04062	Glucosylceramidase	1.23573	1.95866	1.74509	1.787	0.147183	0.133905	2.09705	1.3796	1.40023	1.38393	1.26378	0.0491765	-0.326286	-0.381499	-0.255966	-0.437255	-0.0466588	0.048439	-0.624703	-0.319733	-0.522208	-0.550535	-0.327777	0.0199324
FUCA1	P04066	Tissue alpha-L-fucosidase	0.278018	0.763145	0.217007	0.219956	0.52747	0.212154	0.096352	1.33504	0.508793	0.0379791	0.804978	0.0260278	0.191738	0.23259	0.143637	0.225516	0.410498	0.217789	-0.139165	0.416034	0.336267	-0.034324	0.323268	-0.0382525
ALDOA	P04075	Fructose-bisphosphate aldolase A	0.128902	1.28851	0.259967	0.260357	0.340933	0.178598	1.37303	0.0855912	0.175223	0.21901	0.252636	0.538961	0.0143973	-0.3137	0.0835686	0.0830669	0.0845655	0.0286662	0.250193	-0.0242901	0.0613734	0.0514984	-0.0871086	-0.0696456
CSTB	P04080	Cystatin-B	0.0180675	0.420671	1.45885	0.616804	0.112241	0.00794176	0.152123	0.891764	1.13382	0.138359	2.00738	0.228216	-0.0124334	-0.197393	0.581118	0.412237	0.122467	0.00697136	0.135089	0.472417	0.987398	-0.0871544	-0.629463	0.177132
ANXA1	P04083	Annexin A1	0.291533	0.452036	0.00953855	0.0642297	0.554572	0.256884	0.422322	0.593162	0.134592	0.24771	0.639959	0.199165	0.308711	0.231555	-0.00510979	0.0580864	0.21851	0.106176	0.333524	0.374601	-0.0546729	0.206702	0.380728	0.169184
APOB	P04114	Apolipoprotein B-100	0.706359	1.98909	0.104287	0.850983	1.6215	0.219069	2.71721	1.06023	0.480544	0.913265	0.513812	1.2253	0.214883	0.466221	0.0671457	0.496225	-0.546212	-0.114503	-0.427694	-0.269999	0.0676244	0.101595	-0.18247	0.382792
NR3C1	P04150	Glucocorticoid receptor	0.0813761	NA	0.570773	0.901939	0.201643	0.238081	NA	NA	NA	0.168801	NA	NA	0.105567	NA	0.150772	-0.578524	0.0488752	0.116179	NA	NA	NA	0.0923411	NA	NA
TFF1	P04155	Trefoil factor 1	NA	NA	NA	NA	NA	NA	NA	NA	NA	NA	NA	NA	NA	NA	NA	NA	NA	NA	NA	NA	NA	NA	NA	NA
PRNP	P04156	Major prion protein	1.10466	1.04727	0.0175285	0.363721	0.136348	0.125601	0.139926	0.120539	0.182419	NA	1.24883	0.214555	-1.19375	-0.558831	0.0379874	-0.665688	0.104061	0.106083	-0.122382	0.370779	0.238431	NA	-0.499148	0.145472
SOD2	P04179	Superoxide dismutase [Mn], mitochondrial	0.593764	0.459458	0.441575	0.499471	0.774602	0.631775	0.163851	0.0811143	1.17105	0.671953	0.512504	0.965289	0.0627899	-0.146849	0.153517	0.205784	-0.208757	0.201814	-0.0330842	-0.0565325	0.384413	0.130483	-0.161154	0.186024
OAT	P04181	Ornithine aminotransferase, mitochondrial	1.09999	1.63992	0.685005	1.6748	0.640514	1.85364	1.49498	0.964015	1.33046	1.15024	0.530108	1.42506	0.241374	0.361405	0.163729	0.583699	0.299634	0.697931	0.362654	0.100732	0.386807	0.356213	0.168126	0.298201
TK1	P04183	Thymidine kinase, cytosolic	0.286746	0.171278	1.352	1.4835	0.50408	0.196919	0.025663	0.950376	2.87635	3.8921	1.35475	1.37413	-0.0430953	0.0748272	-0.484893	0.506922	-0.167828	-0.113305	0.0099678	-0.322915	-1.18045	-0.726208	-0.298352	-0.485581
HRG	P04196	Histidine-rich glycoprotein	NA	NA	1.13199	1.71261	NA	NA	0.791042	0.832127	0.372299	0.35974	NA	0.789773	NA	NA	1.40128	1.46699	NA	NA	-0.825369	1.18176	0.740377	0.430161	NA	0.532122
THY1	P04216	Thy-1 membrane glycoprotein	NA	NA	NA	NA	1.848	NA	NA	NA	NA	NA	NA	NA	NA	NA	NA	NA	-0.822418	NA	NA	NA	NA	NA	NA	NA
A1BG	P04217	Alpha-1B-glycoprotein	0.281854	0.00423528	0.478218	1.23174	0.0202654	0.59788	1.42197	0.107567	1.34738	0.0850596	0.284629	0.0642405	0.37853	0.00806141	0.144423	0.593255	0.0135117	0.608145	0.511197	-0.0730247	0.501763	0.0448348	-0.130442	-0.0260359
HLA-DRB1	P04229	HLA class II histocompatibility antigen, DRB1-1 beta chain	NA	NA	NA	NA	NA	NA	NA	NA	NA	2.59985	NA	NA	NA	NA	NA	NA	NA	NA	NA	NA	NA	1.21615	NA	NA
CD74	P04233	HLA class II histocompatibility antigen gamma chain	0.374185	NA	1.71558	1.1475	NA	0.726924	NA	NA	NA	1.8977	NA	NA	-0.734749	NA	-0.852006	-0.604202	NA	0.297319	NA	NA	NA	-0.729911	NA	NA
KRT6B	P04259	Keratin, type II cytoskeletal 6B	0.223311	0.229676	0.489531	0.166609	0.052945	0.926053	0.595596	0.288365	0.449063	0.419088	0.115939	0.733881	-0.130687	-0.112725	1.06781	-0.555055	-0.10696	-1.55303	0.390764	0.767679	-2.2921	0.461971	0.252544	0.433324
KRT1	P04264	Keratin, type II cytoskeletal 1	1.16929	0.384001	1.93964	0.00150458	0.129019	3.24397	0.115787	0.61699	0.349106	0.00355263	0.962217	0.0642707	0.269029	0.667161	0.96708	-0.00250657	-0.207584	-1.68157	-0.0560884	0.881802	-1.12617	0.00854111	0.60437	-0.107167
S100B	P04271	Protein S100-B	NA	NA	NA	NA	NA	NA	NA	NA	NA	NA	NA	NA	NA	NA	NA	NA	NA	NA	NA	NA	NA	NA	NA	NA
SHBG	P04278	Sex hormone-binding globulin	NA	NA	NA	NA	NA	NA	NA	NA	NA	NA	NA	NA	NA	NA	NA	NA	NA	NA	NA	NA	NA	NA	NA	NA
SEMG1	P04279	Semenogelin-1	NA	NA	NA	NA	NA	0.618415	NA	NA	NA	NA	0.0902442	NA	NA	NA	NA	NA	NA	1.64199	NA	NA	NA	NA	-0.104674	NA
TUBB4A	P04350	Tubulin beta-4A chain	0.130129	0.230524	0.0751244	0.675665	0.467431	0.971285	0.303571	0.252775	0.150995	0.451573	1.10569	0.122358	0.190258	-0.400487	-0.24858	0.359938	-0.732339	-0.656615	-0.36788	-1.03005	0.127851	0.493128	0.670005	0.0749296
GAPDH	P04406	Glyceraldehyde-3-phosphate dehydrogenase	0.365993	0.836686	0.558028	0.0884046	0.0397611	0.370457	0.34536	1.07841	0.987844	1.40073	0.282649	0.16005	0.151009	-0.257664	-0.220022	-0.0515308	-0.0364087	-0.142073	-0.213772	-0.705716	-0.339746	0.469542	0.199826	-0.0916869
ASL	P04424	Argininosuccinate lyase	0.355636	1.3303	0.244632	0.46039	0.0201351	0.527029	1.02296	1.56033	0.220053	2.27005	1.00949	1.2719	0.0906811	-0.151372	-0.0649242	-0.133251	0.00587591	-0.107585	0.323583	0.403201	0.0446237	0.210931	0.246859	-0.0566565
HLA-A	P04439	HLA class I histocompatibility antigen, A-3 alpha chain	NA	NA	NA	NA	NA	NA	1.58199	NA	NA	NA	NA	NA	NA	NA	NA	NA	NA	NA	-0.163467	NA	NA	NA	NA	NA
HLA-DPB1	P04440	HLA class II histocompatibility antigen, DP beta 1 chain	NA	NA	NA	0.0616453	NA	1.60477	NA	NA	NA	0.871302	NA	NA	NA	NA	NA	-0.0650393	NA	-0.142644	NA	NA	NA	0.452401	NA	NA
ERBB2	P04626	Receptor tyrosine-protein kinase erbB-2	1.23023	0.301881	0.393323	3.0248	0.578229	0.534318	0.392565	0.184474	0.584274	0.939453	1.25117	0.247951	-0.516736	-0.226657	-0.292345	-0.525211	0.11865	-0.289413	0.156465	0.064497	-0.262525	-0.381344	-0.366055	0.117626
CAPNS1	P04632	Calpain small subunit 1	0.306828	0.567379	0.440021	0.855804	0.00645706	0.191785	0.0438795	0.812935	0.405143	0.987058	0.336529	0.883191	0.0364323	-0.166899	0.0551593	0.191448	0.00247828	-0.029424	-0.0147533	0.248043	-0.0931562	0.173275	0.0621573	0.152524
TP53	P04637	Cellular tumor antigen p53	NA	2.00017	1.07386	0.48039	0.371884	0.401241	NA	2.5508	0.379783	1.90865	0.15589	NA	NA	-1.70469	-0.73747	0.93387	-0.807541	-0.266579	NA	-0.811265	-0.84699	-0.785376	0.494942	NA
MT1A	P04731	Metallothionein-1A	NA	0.0182995	0.601157	0.113494	0.104467	0.234707	0.408454	1.41229	0.848947	0.0492167	0.154583	0.0790232	NA	0.0432103	-0.757989	-0.223144	0.252141	0.528714	-0.834665	-1.31719	-1.20707	0.0861937	0.186007	0.238118
MT1E	P04732	Metallothionein-1E	0.217746	0.759925	0.30287	0.206077	0.0973273	0.429104	0.643763	1.0342	0.453634	0.154535	0.148742	1.02118	0.363386	-0.771245	-0.514607	0.341028	-0.146498	-0.598381	-0.91449	-1.38938	-0.715913	0.249641	0.287818	-1.12844
MT1F	P04733	Metallothionein-1F	NA	NA	NA	NA	0.0377923	NA	NA	NA	NA	NA	NA	NA	NA	NA	NA	NA	-0.0360972	NA	NA	NA	NA	NA	NA	NA
AMY1A;AMY2B	P04745;P19961	Alpha-amylase 1;Alpha-amylase 2B	NA	NA	0.327315	1.4824	NA	NA	NA	0.775601	NA	NA	NA	NA	NA	NA	0.440047	1.77394	NA	NA	NA	-0.580077	NA	NA	NA	NA
HSPB1	P04792	Heat shock protein beta-1	1.97075	0.103557	0.29142	0.136439	0.688768	0.262635	1.89428	1.72111	0.0312865	0.0145431	1.75482	0.351051	-1.45567	0.0542304	-0.119072	0.281628	0.173281	0.0811202	-0.455123	-0.568852	0.0104376	-0.00781886	-0.788612	-0.146593
CYP1A1	P04798	Cytochrome P450 1A1	NA	NA	NA	NA	NA	NA	NA	NA	NA	NA	NA	NA	NA	NA	NA	NA	NA	NA	NA	NA	NA	NA	NA	NA
TYMS	P04818	Thymidylate synthase	0.838961	NA	0.161756	1.45747	0.925242	NA	0.858614	0.904786	1.64617	0.314343	NA	0.0105494	-0.452069	NA	-0.16766	0.993834	-0.306705	NA	0.304771	-0.632112	-1.60411	-0.688489	NA	0.00546805
RPN1	P04843	Dolichyl-diphosphooligosaccharide--protein glycosyltransferase subunit 1	0.0138089	0.504424	0.102935	0.235105	0.184375	0.104272	0.421816	0.478478	0.026479	0.0952809	0.512574	0.0340964	-0.00408109	0.342427	-0.0592359	-0.142654	-0.0897662	-0.0666402	0.146508	0.175368	0.014801	-0.0350666	-0.254742	-0.0186927
RPN2	P04844	Dolichyl-diphosphooligosaccharide--protein glycosyltransferase subunit 2	1.3256	0.30132	0.310119	0.404532	0.473302	1.04109	0.272468	1.65605	0.354482	0.103987	1.19111	1.07142	-0.212163	0.249604	-0.115933	-0.0911007	0.196908	-0.202824	0.0680803	0.364368	0.12886	0.048111	-0.29869	-0.20383
GNAI2	P04899	Guanine nucleotide-binding protein G(i) subunit alpha-2	0.213266	0.590547	0.451192	0.462623	0.0762837	0.511746	0.303599	0.312509	0.238889	0.172228	0.00364146	0.12099	-0.0841948	-0.252017	-0.217925	-0.158205	0.0411981	-0.15189	-0.0966231	0.166773	-0.112782	-0.0841325	0.0018514	0.0326118
HIST1H2AB;HIST3H2A;HIST1H2AC	P04908;Q7L7L0;Q93077	Histone H2A type 1-B/E;Histone H2A type 3;Histone H2A type 1-C	NA	NA	NA	NA	NA	NA	NA	NA	NA	NA	NA	NA	NA	NA	NA	NA	NA	NA	NA	NA	NA	NA	NA	NA
SLC4A2	P04920	Anion exchange protein 2	2.32135	0.651882	0.513344	2.32954	0.541348	1.2536	0.518646	1.8933	0.123678	0.597867	2.48578	0.973563	-0.748896	-0.504576	-0.412113	0.642839	-0.16259	-0.668516	-0.255632	-0.693969	-0.0564073	-0.315457	-1.5027	1.70454
IGF1	P05019	Insulin-like growth factor I	NA	NA	NA	1.7347	NA	NA	NA	NA	NA	NA	NA	NA	NA	NA	NA	1.68831	NA	NA	NA	NA	NA	NA	NA	NA
ATP1A1	P05023	Sodium/potassium-transporting ATPase subunit alpha-1	0.54421	0.0563144	1.18402	0.583822	0.988772	0.985202	0.314437	0.00201363	0.00173388	0.168595	0.227614	0.445852	0.102432	0.0362371	-0.223892	0.137223	0.171464	-0.233925	0.0667629	-0.00059255	-0.00121371	0.0644665	-0.0290114	-0.0818055
ATP1B1	P05026	Sodium/potassium-transporting ATPase subunit beta-1	0.0916485	0.734615	1.03289	0.0573694	0.124653	0.83369	0.109851	0.543111	0.253154	0.76142	0.444632	0.05604	0.0264212	-0.244984	-0.228509	0.0191708	-0.0602163	-0.238874	0.077219	-0.349904	-0.0551294	0.137596	-0.121382	-0.0209249
APP	P05067	Amyloid-beta A4 protein	3.99016	0.191487	2.5257	1.89932	0.45272	1.16601	2.489	1.10546	3.7524	3.29699	4.30757	3.57737	-0.72053	-0.0416832	-0.53259	-0.640094	0.158019	0.172996	-0.925135	-0.552202	-2.72818	-1.48677	-2.30445	-1.17419
APOD	P05090	Apolipoprotein D	0.541216	NA	NA	NA	NA	0.0779696	NA	1.24885	NA	NA	NA	0.0105917	-0.216551	NA	NA	NA	NA	-0.44594	NA	-0.700655	NA	NA	NA	-0.0228093
ALDH2	P05091	Aldehyde dehydrogenase, mitochondrial	0.783225	0.895623	0.702888	0.842628	0.594887	0.824452	0.781478	1.11587	0.0781946	0.168452	0.244537	0.0382435	0.191764	-0.156581	0.114717	-0.292182	-0.434167	0.130232	0.222912	0.304398	0.0268408	0.0276012	0.0946986	-0.0155525
ITGB3	P05106	Integrin beta-3	NA	NA	NA	NA	0.191984	NA	NA	NA	NA	NA	NA	NA	NA	NA	NA	NA	0.172275	NA	NA	NA	NA	NA	NA	NA
S100A8	P05109	Protein S100-A8	NA	NA	NA	0.93758	NA	0.201508	NA	NA	NA	NA	NA	NA	NA	NA	NA	0.769769	NA	0.0707041	NA	NA	NA	NA	NA	NA
HMGN1	P05114	Non-histone chromosomal protein HMG-14	0.250243	0.00617686	0.485944	0.424787	0.137438	0.275203	0.255283	1.00251	0.0763881	0.587405	0.0805423	0.11748	0.257029	-0.00740941	0.313627	-0.452014	0.139114	0.307777	-0.470738	-0.747417	0.0953846	0.471835	0.0587616	0.148195
SERPINB2	P05120	Plasminogen activator inhibitor 2	0.41942	NA	NA	NA	0.858764	0.212736	NA	NA	NA	NA	NA	0.0233888	0.475134	NA	NA	NA	0.0959835	0.131896	NA	NA	NA	NA	NA	-0.0155026
SERPINE1	P05121	Plasminogen activator inhibitor 1	0.376546	0.683018	0.71597	NA	0.954115	0.556734	2.18513	0.0390388	0.665348	0.00624212	0.350618	0.173083	1.14687	1.28629	-1.26756	NA	-0.371094	1.25476	-0.9277	0.328588	-1.80824	-0.0168676	1.31338	-0.736657
PRKCG	P05129	Protein kinase C gamma type	NA	NA	NA	NA	NA	NA	NA	NA	NA	NA	NA	NA	NA	NA	NA	NA	NA	NA	NA	NA	NA	NA	NA	NA
SLC25A5	P05141	ADP/ATP translocase 2	0.0788041	0.170134	0.838494	0.959335	0.1808	0.24761	0.0243017	0.175489	0.447159	0.199912	0.178721	0.307592	-0.0408096	0.0904318	-0.173133	-0.284109	0.0210349	-0.0729224	-0.012228	-0.0613912	-0.0541197	0.0448443	-0.0640354	-0.113109
SERPING1	P05155	Plasma protease C1 inhibitor	0.528451	NA	0.284048	1.93348	0.231458	0.89002	0.877381	0.369186	0.928952	NA	0.7235	2.20943	0.524332	NA	0.254757	2.03429	0.874869	1.1042	1.02671	0.665818	0.870059	NA	0.902533	1.45946
CFI	P05156	Complement factor I	0.604379	NA	NA	NA	NA	NA	NA	0.166776	NA	NA	NA	NA	0.689565	NA	NA	NA	NA	NA	NA	-0.280169	NA	NA	NA	NA
ISG15	P05161	Ubiquitin-like protein ISG15	0.964311	0.366975	0.848097	2.1747	0.530088	0.621017	0.601329	1.01837	0.821185	0.252461	0.336048	1.3275	0.212682	0.076224	0.219691	0.941762	-0.209693	0.127745	0.301165	0.583175	0.0835743	0.0627791	-0.163081	0.313409
LGALS2	P05162	Galectin-2	0.158186	NA	0.956657	NA	NA	NA	NA	NA	NA	NA	NA	NA	-0.0748539	NA	1.82813	NA	NA	NA	NA	NA	NA	NA	NA	NA
PCCA	P05165	Propionyl-CoA carboxylase alpha chain, mitochondrial	0.91267	0.34021	0.0862779	0.360266	2.20078	0.0442039	1.10633	0.806165	1.52271	1.8891	0.994669	0.116587	0.253834	0.198715	0.0487941	-0.200713	0.681682	0.0148827	0.661038	0.462039	0.516518	0.456441	0.352776	-0.0365178
PCCB	P05166	Propionyl-CoA carboxylase beta chain, mitochondrial	0.1748	0.382692	0.547975	0.795637	0.785864	0.741826	2.0058	0.316461	0.14335	0.946952	0.787995	0.488894	0.0217018	-0.133304	0.232422	-0.717846	0.301723	0.1689	0.59516	-0.0884991	-0.0268027	-0.15339	0.137191	0.359406
ALPP	P05187	Alkaline phosphatase, placental type	0.305375	NA	NA	0.248874	NA	1.1784	NA	0.166292	NA	0.167519	NA	0.190611	0.182254	NA	NA	0.147956	NA	0.793958	NA	-0.0630506	NA	-0.159677	NA	-0.126616
EIF2S1	P05198	Eukaryotic translation initiation factor 2 subunit 1	0.571746	1.01542	0.154279	0.527504	0.00793974	0.0750547	0.0462114	0.820374	0.046498	0.110496	0.311272	0.529594	-0.136883	-0.19902	-0.0477231	-0.148837	0.00384839	-0.0308075	0.0132014	0.167141	-0.0156263	0.0303923	0.076348	0.110714
HMGN2	P05204	Non-histone chromosomal protein HMG-17	0.0814914	0.466397	0.178872	0.113611	0.0826349	0.604322	0.0561818	0.549717	0.362908	0.0146075	0.0523092	0.0535451	0.153509	-0.659169	0.43144	0.167937	0.167667	1.15444	-0.188554	-0.688491	0.723785	-0.0372264	0.0321941	0.148664
ICAM1	P05362	Intercellular adhesion molecule 1	0.203292	0.082473	0.163516	0.246218	0.43838	1.16148	0.262205	0.450402	0.572423	0.358055	0.0941252	0.209375	-0.103542	-0.638647	0.135763	0.321116	0.212638	0.316931	-0.0894337	0.314403	0.190369	0.29611	0.144727	-0.311093
RPLP1	P05386	60S acidic ribosomal protein P1	0.173977	1.23298	0.584489	0.186558	0.68779	2.3753	0.748279	0.842075	0.289385	0.87906	0.0459383	0.780819	-0.162391	-0.75493	-0.646566	-0.19048	-0.629787	-0.715342	-0.865418	-0.82474	-0.405705	-0.515209	-0.0335534	-0.729341
RPLP2	P05387	60S acidic ribosomal protein P2	0.0139459	0.23794	0.0587537	0.0176938	0.0909843	0.120846	0.0568896	0.102664	0.0472832	0.0440567	0.0556434	0.656207	0.020806	-0.164621	-0.0690289	0.0297966	0.108405	0.164349	0.0716095	-0.0750904	-0.0514812	0.055631	-0.0632044	-0.46534
RPLP0	P05388	60S acidic ribosomal protein P0	0.238113	0.0842717	0.0821903	0.284177	0.557191	0.341088	0.0764238	1.21646	1.35042	0.0566073	0.164687	0.00176817	-0.0554066	-0.0351111	-0.0346546	0.0789496	-0.11015	-0.104855	-0.0323855	0.31197	-0.396933	0.0302728	0.0527293	-0.000677745
JUN	P05412	Transcription factor AP-1	NA	0.445018	0.83931	0.145539	0.0586059	1.28813	1.6404	1.29496	NA	NA	0.177202	0.454862	NA	-0.0979513	0.225613	0.162737	0.0585759	0.338624	-0.627787	0.644807	NA	NA	0.187781	0.426027
FABP3	P05413	Fatty acid-binding protein, heart	0.490795	0.125714	0.0965012	0.675062	0.0292268	1.50028	1.24884	0.0776158	0.195596	0.132117	0.400017	0.0912609	0.304927	-0.491451	0.567054	3.33708	-0.207269	1.31627	-4.21107	0.651598	-0.965857	0.112909	0.819843	-0.368695
POLR3D	P05423	DNA-directed RNA polymerase III subunit RPC4	0.276345	1.3134	0.531318	0.212379	0.217579	0.0945053	0.333168	0.747571	1.39513	0.438873	0.237717	0.0033675	0.331747	0.614628	0.34084	0.214185	0.16102	-0.105331	0.1787	0.463886	0.686126	0.488598	0.211084	0.00408999
REG1A	P05451	Lithostathine-1-alpha	NA	NA	0.42184	NA	NA	NA	NA	1.28737	NA	NA	NA	NA	NA	NA	-0.302289	NA	NA	NA	NA	-0.839203	NA	NA	NA	NA
CLEC3B	P05452	Tetranectin	1.62128	NA	0.224034	1.92837	0.164691	0.564801	2.93533	0.0207596	2.0044	1.01752	1.51842	0.340738	0.506951	NA	0.146819	1.24076	-0.226963	0.286044	-0.675001	-0.0186831	1.03965	0.359945	1.82279	0.301965
SSB	P05455	Lupus La protein	0.0167005	0.377317	0.225869	1.23475	1.17299	0.00672867	0.131779	0.590844	0.116143	0.39716	0.370744	0.750514	-0.00294813	0.148666	-0.0182743	-0.173496	0.240981	0.00245094	0.0349185	0.215851	0.0187753	0.0582854	0.0900606	-0.0688591
HLA-A	P05534	HLA class I histocompatibility antigen, A-24 alpha chain	NA	NA	2.57815	NA	0.562561	NA	NA	NA	3.23652	NA	NA	2.6184	NA	NA	-0.871898	NA	-0.17374	NA	NA	NA	-2.40759	NA	NA	-0.643776
SERPINA7	P05543	Thyroxine-binding globulin	1.31096	0.0952818	0.708684	2.53743	0.335538	1.05018	1.02633	0.296686	0.843369	0.138431	1.35865	1.66809	1.04723	0.292131	0.516806	1.74401	-0.286597	1.88509	1.00428	0.0726576	1.34308	-0.344418	1.03528	1.69992
SERPIND1	P05546	Heparin cofactor 2	NA	NA	NA	NA	NA	NA	NA	0.716548	NA	NA	NA	0.881445	NA	NA	NA	NA	NA	NA	NA	1.08073	NA	NA	NA	2.55242
TFAP2A	P05549	Transcription factor AP-2-alpha	NA	NA	NA	0.230205	NA	0.366691	NA	NA	0.729736	0.152159	NA	0.416305	NA	NA	NA	-0.0349658	NA	0.659602	NA	NA	-1.03541	0.280177	NA	0.562875
ITGB1	P05556	Integrin beta-1	2.19623	0.915019	1.82393	0.61554	0.624743	1.6959	3.34264	3.29031	2.42989	0.319627	1.09632	1.46677	-0.40689	-0.300846	-0.208995	-0.261172	-0.138508	-0.261395	-0.919069	-0.49599	-0.400682	0.0475286	-0.248107	-0.217228
KRT18	P05783	Keratin, type I cytoskeletal 18	0.014311	0.394792	0.145832	0.0156407	0.900246	0.0324981	0.172295	1.18631	1.39896	0.249564	0.491084	0.351438	-0.00571632	0.123721	0.0613747	-0.00632095	-0.352294	0.0104523	0.353546	0.172854	0.370801	0.0533269	0.11457	0.075676
KRT8	P05787	Keratin, type II cytoskeletal 8	0.243755	0.0954477	0.300499	0.473871	0.176879	0.689687	0.178746	0.164949	1.70895	0.13016	0.74362	0.442811	0.0124162	-0.025685	0.0766888	0.145948	-0.354341	0.101948	-0.364647	-0.0583363	0.369486	-0.0880979	0.087197	0.106613
CALB1	P05937	Calbindin	NA	NA	NA	NA	NA	NA	NA	NA	NA	NA	NA	NA	NA	NA	NA	NA	NA	NA	NA	NA	NA	NA	NA	NA
COL5A2	P05997	Collagen alpha-2(V) chain	1.74996	NA	NA	NA	0.226057	NA	0.349924	0.209974	0.226535	0.416264	0.0863139	0.0137572	-1.22404	NA	NA	NA	0.890712	NA	0.473307	1.19775	0.781431	-1.56648	0.239469	-0.113515
CD5	P06127	T-cell surface glycoprotein CD5	NA	0.179911	NA	NA	NA	NA	NA	NA	NA	NA	NA	NA	NA	-0.210723	NA	NA	NA	NA	NA	NA	NA	NA	NA	NA
UROD	P06132	Uroporphyrinogen decarboxylase	0.186151	0.92049	0.412611	0.215192	0.770118	0.97918	0.166717	0.643095	0.913156	1.38483	0.807208	0.239117	-0.0530847	0.174774	0.0462023	-0.0500304	0.113134	-0.129823	0.0214634	0.508605	-0.125095	0.242058	0.131579	0.0701485
INSR	P06213	Insulin receptor	0.390163	0.405314	0.192761	0.214335	0.102328	0.3821	0.147353	1.20129	0.0873518	0.153151	0.565467	0.143928	0.228842	-0.314594	0.146556	0.0800422	-0.637118	0.243148	-0.0683702	0.279983	0.0691592	-0.220553	0.277271	-0.0650075
LCK	P06239	Tyrosine-protein kinase Lck	0.106038	0.532381	0.240018	0.188343	0.402625	NA	NA	NA	0.119345	0.398594	0.134202	NA	-0.670881	-0.30537	-0.42318	1.89854	-3.05366	NA	NA	NA	0.785774	-2.14061	0.718981	NA
FYN	P06241	Tyrosine-protein kinase Fyn	NA	0.476813	NA	NA	0.317986	0.0823527	0.33643	NA	0.398297	NA	0.361782	NA	NA	0.514752	NA	NA	-0.671077	0.2372	-0.512678	NA	-0.576125	NA	1.91127	NA
BCHE	P06276	Cholinesterase	NA	NA	0.165291	NA	0.156704	NA	NA	NA	NA	NA	NA	NA	NA	NA	-0.683091	NA	0.1919	NA	NA	NA	NA	NA	NA	NA
GLA	P06280	Alpha-galactosidase A	0.655672	0.464556	0.117854	0.523847	1.409	0.23582	0.405081	0.118197	0.313673	0.264902	0.202784	0.0738605	-0.498492	0.329095	0.0974512	0.301406	1.01458	0.235058	0.215441	-0.0554059	0.319786	-0.138253	0.111245	-0.0754833
GSN	P06396	Gelsolin	1.21115	0.0867403	0.94931	0.214049	0.904227	0.8562	0.375424	1.28656	0.889102	1.38843	1.79822	1.70056	0.14812	-0.0222588	0.233688	0.0339985	0.136377	0.145639	0.0800425	0.31341	-0.203719	0.0974865	0.246089	0.231452
RB1	P06400	Retinoblastoma-associated protein	0.389661	0.882747	1.38431	1.67535	0.680052	0.667175	0.499499	1.25823	3.12037	0.919416	2.00052	0.270362	-0.18558	-0.228666	-0.417655	-0.426836	-0.105738	-0.197765	-0.194732	-0.391068	-0.759308	-0.449612	-0.613726	-0.148586
PTMA	P06454	Prothymosin alpha	0.24945	0.0502347	0.174254	0.100724	0.123522	0.256728	0.213323	0.759323	0.592236	2.37052	0.205934	0.363118	0.329179	0.144857	-0.366226	-0.20399	0.252082	-0.464884	-0.456647	-1.20249	-1.1147	0.894723	0.466068	-0.441224
CDK1	P06493	Cyclin-dependent kinase 1	1.50382	0.223954	1.50074	0.260383	0.210426	0.23967	1.55062	0.329119	2.96016	2.68655	2.40849	1.14158	-0.599242	-0.14819	-0.409697	0.154483	-0.091842	0.14138	-0.432142	-0.345519	-1.38743	-1.40346	-1.54663	-0.38714
ATP5B	P06576	ATP synthase subunit beta, mitochondrial	0.322867	1.75184	0.0213483	0.050893	0.646548	0.0112958	0.125709	0.84212	1.11749	0.0656352	0.499052	0.328923	0.0628897	0.349161	0.00583839	-0.0192629	0.129007	0.00378354	0.0566368	0.0872396	0.423926	-0.0259914	-0.116997	0.147195
S100A9	P06702	Protein S100-A9	NA	NA	NA	0.287242	NA	0.357132	NA	NA	NA	NA	NA	NA	NA	NA	NA	1.32279	NA	0.105422	NA	NA	NA	NA	NA	NA
S100A6	P06703	Protein S100-A6	0.357134	0.683698	0.35295	0.0767159	0.701379	0.276884	0.568205	0.137467	0.34452	0.50025	0.4711	1.9679	-0.147462	-0.636192	0.302522	-0.0543315	0.251672	-0.228916	-0.334438	0.124076	0.207863	-0.157757	-0.194491	-0.356771
EIF4E	P06730	Eukaryotic translation initiation factor 4E	1.09021	0.143447	1.0927	1.54125	0.318227	0.241104	0.76863	2.47695	0.636946	1.4931	0.824696	0.440503	0.155382	-0.0735168	0.170332	0.375905	-0.134071	0.0711002	0.210341	0.22729	0.181465	0.314943	0.283534	0.114006
CEACAM5	P06731	Carcinoembryonic antigen-related cell adhesion molecule 5	0.692188	0.50386	0.671812	0.0794603	0.0226041	0.742118	NA	0.495174	0.154786	0.387286	0.487523	0.363477	0.305673	0.234187	-0.240953	-0.0671584	0.198824	-0.141057	NA	-0.135228	0.148729	0.214487	0.292808	-0.114729
ENO1	P06733	Alpha-enolase	0.00145405	0.494322	0.494089	0.432605	0.436341	0.502203	0.395579	1.07744	0.777683	0.234857	0.746757	0.0548922	0.000301997	-0.220524	0.108768	0.0859337	-0.0565491	0.102107	-0.0754223	-0.196929	-0.0771097	0.0492579	-0.0919094	-0.0189164
PYGL	P06737	Glycogen phosphorylase, liver form	0.0150577	0.687915	0.18292	0.886594	0.15392	0.157026	0.133824	0.0179051	0.502418	0.515802	0.508067	0.10896	-0.0136935	-0.32707	-0.146706	-0.373247	-0.168418	-0.0877838	-0.0766131	0.0117537	-0.329201	1.05079	0.235036	-0.0686105
GPI	P06744	Glucose-6-phosphate isomerase	0.352765	1.30813	0.163712	0.0374811	0.142929	0.120522	0.50191	0.266679	1.59498	0.582361	0.115358	0.635975	-0.0718358	-0.349827	0.0356655	-0.0203692	0.0399933	-0.0293929	0.0583604	0.210278	-0.266433	-0.0852051	-0.0332108	-0.0797564
POLB	P06746	DNA polymerase beta	0.240675	0.26152	0.369413	0.0129732	0.256472	1.16087	0.0944542	0.289486	1.32153	1.59843	0.469348	0.318541	0.122016	-0.0614303	0.172908	0.00751368	-0.0493279	0.271478	0.0181878	0.118365	0.131254	0.212716	-0.184805	-0.125584
NPM1	P06748	Nucleophosmin	0.158116	0.00353473	0.253628	0.154034	0.239147	0.591174	0.675162	1.11475	0.166922	0.00827892	0.0809298	0.221674	0.0572198	0.00192324	0.117592	0.0644538	-0.0846742	0.201948	-0.174171	-0.369412	0.0861874	0.00517782	-0.0440922	0.0817121
TPM3	P06753	Tropomyosin alpha-3 chain	0.195117	0.930552	0.730831	0.199459	0.453791	0.418144	0.327243	0.120616	1.39342	0.425348	1.09051	0.185946	-0.0836137	1.0451	0.586712	0.420273	0.360101	0.265845	-0.413634	-0.131478	1.40373	0.237633	-1.31793	-0.248837
ITGAV	P06756	Integrin alpha-V	0.138544	0.815084	0.367784	0.444407	0.0307397	0.167523	0.117746	0.164933	0.219574	0.00966332	0.0757222	0.243319	-0.0868244	-0.266751	-0.136934	-0.102877	0.0138677	0.060503	-0.0707957	-0.0781784	0.123827	0.00510979	-0.0258121	-0.134429
HEXA	P06865	Beta-hexosaminidase subunit alpha	0.449734	0.0231109	0.379419	0.928494	0.850634	0.781878	1.04947	0.269478	0.668147	0.0480235	0.957832	0.0754705	-0.260137	0.0160662	0.13038	0.245937	0.327997	0.34385	-0.314175	-0.424988	0.22806	0.0480556	0.216587	0.0540962
HIST1H2BJ;HIST2H2BE	P06899;Q16778	Histone H2B type 1-J;Histone H2B type 2-E	0.140226	0.662687	0.989045	1.86298	1.14734	1.56351	0.418375	0.558062	0.332764	0.612578	0.263891	0.286658	0.174857	-0.268642	-0.339826	-1.4222	-0.153379	-1.01083	-0.343515	-0.277306	0.269649	-0.225843	-0.0785325	-0.574509
SERPINE2	P07093	Glia-derived nexin	NA	NA	0.0835232	0.717039	0.0449203	NA	NA	0.123421	0.479713	0.139566	0.799958	0.458291	NA	NA	0.56031	-0.779746	0.322394	NA	NA	0.212542	-1.10743	-0.437831	0.89965	-0.550302
EPHX1	P07099	Epoxide hydrolase 1	0.604314	0.759038	0.368304	0.85966	0.526531	0.101788	0.182732	1.12175	0.308933	1.79505	0.382672	0.599837	0.150265	0.520451	0.166759	0.129349	0.150019	0.0302677	0.0465101	0.169088	0.113712	0.352929	0.0909373	0.0779966
DBI	P07108	Acyl-CoA-binding protein	0.00519133	0.198875	1.34226	0.871256	0.393817	0.191105	0.0640751	0.169471	1.68249	0.419978	1.82029	0.5183	-0.00602277	0.185511	0.796412	0.256401	0.391588	-0.132157	-0.0788225	0.171566	1.83202	-0.170786	-1.11015	-0.372658
FABP1	P07148	Fatty acid-binding protein, liver	0.308558	0.00852967	0.294526	0.964703	0.134509	1.62234	1.64703	0.415082	2.46609	3.11122	2.39168	1.68879	0.366201	-0.0125214	-0.284299	2.32352	-0.395821	1.95976	1.79804	0.680758	1.42837	1.09259	-0.837369	0.941296
LDHB	P07195	L-lactate dehydrogenase B chain	0.980419	0.127172	0.430275	0.576826	0.0931318	0.586788	0.916454	0.159823	1.54027	1.9439	0.452194	0.0595587	-0.150543	-0.673938	-0.117812	0.122419	0.0286884	-0.169344	-0.131504	0.0818443	-0.288912	0.133622	0.102038	-0.0141373
CENPB	P07199	Major centromere autoantigen B	0.300092	0.875089	0.125245	0.355147	0.0163981	0.324738	0.232788	0.0397148	0.625769	0.414321	0.0173032	0.611656	1.51157	-1.33976	1.17873	1.37431	0.105952	-1.49981	1.63772	-0.195667	-2.80646	-1.87619	-0.0168839	-2.34545
GPX1	P07203	Glutathione peroxidase 1	0.580398	2.29341	0.886969	0.927537	0.965129	0.0196805	1.45111	1.03553	1.9506	0.0765315	0.251137	0.403862	0.441265	0.411754	0.596929	0.202998	0.422539	0.0156174	1.02791	0.443483	0.810043	0.0730534	0.166676	0.272289
PGK2	P07205	Phosphoglycerate kinase 2	0.0763842	0.326335	0.00229407	0.76667	0.166727	0.586555	0.421864	0.511753	2.06372	2.12481	2.34215	0.910423	0.0495421	-0.529388	-0.00201225	-0.570674	-0.219606	-0.242964	-0.533245	-0.400327	-0.534955	0.526706	0.88105	-0.557044
PROS1	P07225	Vitamin K-dependent protein S	0.0682253	0.0392275	1.11854	0.470858	0.158865	0.175961	0.491133	1.13099	0.5796	NA	NA	NA	0.122682	-0.0477997	0.540409	0.789046	0.478089	-0.376393	0.270537	0.885726	0.260681	NA	NA	NA
P4HB	P07237	Protein disulfide-isomerase	0.261226	0.504548	0.589028	0.946364	0.374074	1.24335	0.0576684	0.1008	1.30862	0.314587	0.686536	0.0513217	0.130863	-0.124826	0.176292	0.421171	0.120507	0.292307	0.0299161	0.0529842	0.40581	0.0757605	0.202977	-0.0293598
H1F0	P07305	Histone H1.0	0.131173	1.08506	0.720204	0.394671	0.11739	0.438462	0.277824	0.683263	0.698738	0.981033	NA	0.649486	-0.172438	0.442361	0.75204	-0.210455	0.0816669	0.303639	-0.260077	0.526606	0.491626	0.570754	NA	0.275395
ASGR1	P07306	Asialoglycoprotein receptor 1	0.546035	NA	NA	NA	NA	NA	NA	NA	NA	NA	NA	NA	-0.252248	NA	NA	NA	NA	NA	NA	NA	NA	NA	NA	NA
ASGR2	P07307	Asialoglycoprotein receptor 2	0.0891691	NA	NA	0.0610332	NA	0.413549	NA	NA	0.236056	NA	NA	NA	-0.213704	NA	NA	0.356722	NA	-3.09925	NA	NA	1.75481	NA	NA	NA
ACYP1	P07311	Acylphosphatase-1	0.279254	0.88293	0.535362	0.320057	0.0791968	0.665624	0.51374	0.142825	1.18854	0.112577	0.10542	0.198683	-0.482745	-0.617894	0.249133	0.292669	0.108953	-0.651751	0.253236	0.219204	0.446613	-0.115178	-0.119288	-0.22142
CTSD	P07339	Cathepsin D	0.990783	0.120893	0.135833	0.0970038	1.64424	0.302835	0.886203	0.0214049	0.0925159	2.69722	1.7677	0.289877	-0.32025	-0.0442626	0.0578003	-0.0271079	0.462974	0.0796477	-0.320417	0.00930723	0.0264079	-0.46488	-0.377119	0.0519091
ANXA2	P07355	Annexin A2	0.0868992	0.887992	0.371076	0.227403	0.862399	0.626491	0.591815	1.92618	1.61779	0.48903	0.692237	0.333954	-0.00888316	-0.164094	-0.126451	-0.0885665	0.178778	-0.124506	0.207872	0.396432	-0.182212	0.0615673	0.139246	0.0718651
C8B	P07358	Complement component C8 beta chain	NA	NA	NA	NA	NA	NA	NA	NA	NA	NA	NA	NA	NA	NA	NA	NA	NA	NA	NA	NA	NA	NA	NA	NA
CAPN1	P07384	Calpain-1 catalytic subunit	0.165292	0.321548	0.189692	0.122425	0.169928	0.412267	0.0541021	0.168896	0.346749	0.775671	0.218712	0.898217	0.111531	-0.214511	-0.182409	0.0768878	0.0536334	-0.184805	0.0331955	-0.105144	-0.283452	0.353519	0.107354	-0.303462
TUBB	P07437	Tubulin beta chain	0.500045	0.49647	0.184285	0.0404254	0.325465	0.674664	0.231315	0.386056	0.346683	0.246669	0.0511524	0.769076	-0.263494	-0.356024	-0.115037	0.0255044	-0.211958	-0.295459	0.134911	-0.321154	-0.205423	-0.131662	-0.0268529	-0.276005
IVL	P07476	Involucrin	NA	NA	NA	NA	NA	0.200646	NA	0.431391	NA	1.73359	NA	NA	NA	NA	NA	NA	NA	-0.145714	NA	0.711629	NA	0.683791	NA	NA
PRSS1	P07477	Trypsin-1	0.641248	0.616839	0.279829	0.0108243	0.00107914	0.466099	0.0102395	0.252304	0.786419	0.623665	0.154015	0.405248	-0.549148	0.258224	-0.231105	0.0124156	0.00129509	0.37959	-0.0241744	-0.458665	0.521398	-0.402353	-0.16818	0.476268
PRSS2	P07478	Trypsin-2	0.2093	1.21535	0.897203	1.0636	1.00383	0.306244	0.0472513	0.451208	0.337858	0.147992	0.656051	1.54983	-1.42157	-1.1962	-3.42235	-3.60948	-3.29454	-1.63084	-0.327466	-1.81983	-1.54802	0.862486	-2.82887	-3.03195
PSAP	P07602	Prosaposin	2.33686	1.19768	0.179469	0.955922	0.816493	1.11097	1.34274	1.23059	1.36418	2.94782	2.72471	1.40878	-0.548701	-0.727214	-0.0734742	-0.467929	0.342751	0.124661	-0.95708	-0.625406	-0.774561	-0.96612	-1.22185	-0.307073
HEXB	P07686	Beta-hexosaminidase subunit beta	0.947663	0.264104	0.0450664	0.129135	0.617136	0.681527	1.88144	0.972883	1.12463	0.108313	0.366649	0.113899	-0.254471	-0.17716	-0.0270704	-0.0496655	0.218669	0.284651	-0.514371	-0.418256	0.28479	0.0446447	0.0885379	0.0621656
CTSL	P07711	Cathepsin L1	0.280374	0.0120405	0.0717694	0.335985	0.17927	0.376579	2.19726	0.343409	0.820609	0.121632	0.388811	1.99573	-0.349271	-0.029994	0.105297	0.317165	0.101885	0.382346	-0.994219	-0.260684	1.01297	-0.261096	-0.355017	1.10595
PFN1	P07737	Profilin-1	0.247474	2.57408	0.0388251	0.356333	1.22019	0.234117	0.348461	0.315609	0.32985	0.100034	0.00254594	0.00297751	0.0639159	-0.397718	-0.0284602	0.11303	-0.151382	0.068662	-0.111019	-0.11374	-0.124829	-0.0266126	-0.00111326	0.000762304
BPGM	P07738	Bisphosphoglycerate mutase	0.255353	0.0765203	0.449315	0.692499	0.010123	0.559025	1.28881	0.455241	1.89193	1.73083	0.812413	0.00556623	0.352849	-0.0365006	0.442561	0.298148	0.00673326	0.135527	0.520396	-0.21382	0.544874	0.401371	1.22882	-0.00648816
APRT	P07741	Adenine phosphoribosyltransferase	0.14724	1.13629	3.11949	1.79888	0.290037	0.2764	0.196515	0.00330521	0.646027	0.281372	0.906503	0.523232	0.0729535	0.243199	0.543643	0.67646	0.140106	0.128266	0.18106	0.00174967	0.3921	0.138489	0.0530071	0.48085
EPRS	P07814	Bifunctional glutamate/proline--tRNA ligase	0.247986	1.82157	0.333805	1.11849	0.120621	0.318902	0.0950649	0.566124	1.15475	0.76997	1.1668	0.967408	-0.0459811	-0.145369	-0.0365054	-0.256721	0.0294997	0.0526829	0.0281626	0.0828648	-0.12499	0.0976899	0.119692	-0.113019
CTSB	P07858	Cathepsin B	1.95452	1.22064	0.591673	1.8329	2.21015	1.90246	1.4633	0.277992	0.364251	3.02626	1.63183	0.296478	-0.384537	-0.386468	-0.172833	-0.491158	0.48005	0.36756	-0.127061	0.0819861	-0.138832	-1.09267	-0.349868	0.0294113
LDHC	P07864	L-lactate dehydrogenase C chain	NA	NA	NA	NA	NA	0.159453	NA	NA	NA	NA	0.0523474	NA	NA	NA	NA	NA	NA	0.0813918	NA	NA	NA	NA	0.118719	NA
HSP90AA1	P07900	Heat shock protein HSP 90-alpha	0.0182134	0.55501	0.160546	1.50626	0.251564	0.0124536	0.613532	0.459546	0.316865	0.203695	0.114172	0.0510002	0.00695419	0.15977	-0.0616112	0.367674	-0.0768058	0.00493431	0.227657	0.161017	-0.0773258	-0.0622889	0.0577997	0.0120818
GALT	P07902	Galactose-1-phosphate uridylyltransferase	0.0183188	0.778339	0.237354	0.0191273	0.848642	0.394872	0.00767523	0.37154	0.416731	0.437117	1.3742	0.271998	0.00916894	-0.394653	-0.207884	0.0203454	-0.655722	-0.229478	-0.0108789	0.29277	-0.15939	0.0975094	0.817932	-0.218635
HNRNPC	P07910	Heterogeneous nuclear ribonucleoproteins C1/C2	0.0301722	0.160128	0.173343	0.350902	0.0645756	0.278628	0.0898079	0.0297988	0.823365	0.8075	0.344722	0.661095	0.0116946	0.106853	0.0812848	-0.114374	-0.0873731	0.0962772	-0.0454508	-0.0141913	0.29356	-0.160036	-0.0913804	-0.101519
UQCRH	P07919	Cytochrome b-c1 complex subunit 6, mitochondrial	0.23963	0.157077	1.49506	0.209217	0.186453	1.16646	0.388848	0.190378	1.98538	0.290704	1.59491	1.29876	0.24818	-0.149831	0.488067	0.122754	0.158391	0.378599	-0.474183	-0.137554	1.56601	-0.159944	-1.08825	-0.109536
LAMB1	P07942	Laminin subunit beta-1	2.17006	1.00821	0.219385	0.59623	0.249817	0.500174	2.60635	1.9626	2.5462	1.64127	1.98568	0.76741	-0.662973	-0.31708	-0.0793845	0.277747	-0.110919	-0.180856	-0.360929	-0.410398	-0.800083	-0.502078	-0.685299	-0.298466
YES1	P07947	Tyrosine-protein kinase Yes	0.223153	0.566082	0.362883	1.27509	0.386677	1.47229	0.769453	0.306361	1.9532	1.36857	0.111827	0.0562439	0.0440362	-0.269541	-0.073527	-0.442276	0.0963548	-0.466732	-0.198599	-0.108727	-0.494022	-0.266864	0.0456524	0.0672337
LYN	P07948	Tyrosine-protein kinase Lyn	0.307199	0.232849	0.322979	0.62104	0.449908	0.644923	0.659236	0.99938	0.153731	0.513821	0.0884964	0.139565	-0.131638	-0.0831865	-0.112963	-0.265594	0.119171	-0.304369	-0.186681	-0.436347	-0.063776	0.0817515	-0.0445582	0.0585187
TPM2	P07951	Tropomyosin beta chain	0.0486876	NA	0.291352	0.173241	NA	0.217064	NA	0.622029	NA	0.612301	0.791438	0.798818	-0.0768541	NA	-0.517932	-0.236257	NA	0.760349	NA	-0.816188	NA	-0.340589	0.391449	1.64741
FH	P07954	Fumarate hydratase, mitochondrial	0.222055	0.138	0.0124655	0.319738	0.149026	0.28725	0.249091	0.682569	0.125386	0.208414	0.0920628	0.239177	0.0974242	-0.107435	0.00862249	-0.233115	-0.085535	0.18491	-0.203854	-0.318495	0.108599	-0.102923	0.0589441	0.192602
ERCC1	P07992	DNA excision repair protein ERCC-1	0.763214	0.252605	1.36218	0.313482	0.139461	0.154697	2.44747	0.0397752	0.696781	0.319279	0.557466	0.041971	-0.328358	0.223612	-0.478422	-0.206347	-0.0645822	0.0355377	-0.81267	-0.0258274	-0.512777	-0.151962	-0.182213	-0.034482
THBS1	P07996	Thrombospondin-1	0.175028	0.00338434	0.143768	1.87343	1.63547	0.483999	2.13369	1.16087	0.0628217	0.837296	0.386912	1.41675	-0.116895	0.0145825	0.0984122	1.12102	-0.558769	0.32771	0.704509	-0.559476	0.111033	-0.429031	0.299095	1.07519
RNASE1	P07998	Ribonuclease pancreatic	NA	NA	NA	NA	NA	NA	NA	NA	NA	NA	NA	NA	NA	NA	NA	NA	NA	NA	NA	NA	NA	NA	NA	NA
GJB1	P08034	Gap junction beta-1 protein	NA	NA	NA	NA	NA	NA	NA	NA	NA	NA	NA	NA	NA	NA	NA	NA	NA	NA	NA	NA	NA	NA	NA	NA
SP1	P08047	Transcription factor Sp1	0.146554	0.50325	0.399196	0.478746	0.277724	0.0925093	0.257926	0.237647	0.583714	0.222252	0.233207	0.025685	-0.17371	-0.546163	-0.285281	-0.403693	-0.385591	0.0864124	-0.190805	-0.266212	-0.356599	0.320683	-0.0825965	-0.0273619
ZFY	P08048	Zinc finger Y-chromosomal protein	NA	NA	NA	NA	NA	NA	0.479045	NA	0.79649	NA	NA	NA	NA	NA	NA	NA	NA	NA	0.351288	NA	0.833676	NA	NA	NA
IGF1R	P08069	Insulin-like growth factor 1 receptor	0.744669	0.0341438	0.371174	0.349809	0.0628968	0.395321	0.814118	0.353313	0.0270493	0.358208	0.474973	2.05166	0.210562	-0.0208549	-0.310296	-0.149842	-0.0413965	-0.0972884	-0.237737	-0.195512	0.022563	0.102754	0.191983	-0.309245
COL1A2	P08123	Collagen alpha-2(I) chain	1.36363	NA	0.222098	1.08477	NA	NA	NA	0.0538095	NA	NA	NA	NA	-0.974812	NA	0.495658	1.89941	NA	NA	NA	0.0665568	NA	NA	NA	NA
ANXA6	P08133	Annexin A6	0.820088	0.0552951	0.2317	0.198297	0.938757	0.409916	0.994572	0.149869	0.254418	0.154093	1.11526	0.27452	0.25765	-0.0544586	-0.138489	0.144579	0.295358	0.119486	0.42146	0.0932229	0.184762	0.0681566	0.429055	0.149281
RHOC	P08134	Rho-related GTP-binding protein RhoC	0.437569	0.22726	0.960062	0.405072	0.19214	0.277501	0.233748	0.871122	0.130456	0.151343	0.0524615	0.339998	0.113499	0.194094	-0.150996	0.102962	0.09025	0.0951824	0.069931	0.352222	0.0405788	-0.0358404	-0.0233256	-0.126151
CD55	P08174	Complement decay-accelerating factor	0.35971	0.0139235	0.0287971	0.00158097	0.176398	0.119697	0.388784	0.525198	0.377756	0.756577	0.633223	0.472073	0.260524	-0.0425371	-0.0336177	-0.000813802	-0.19324	0.120651	-0.254518	-0.296143	-0.211772	0.384666	0.354951	0.439599
ABCB1	P08183	Multidrug resistance protein 1	0.536395	0.00782812	0.487972	0.0103353	0.593721	0.132474	0.790644	0.0161839	0.290208	0.841199	0.119007	0.0309446	-0.224084	0.0262419	-0.848171	0.00665983	-1.68404	-0.741834	1.47395	-0.0415141	-1.09235	0.237163	-0.0480309	0.063989
SLC3A2	P08195	4F2 cell-surface antigen heavy chain	0.608045	0.23524	0.0479775	0.0185577	0.0793992	0.753328	0.521711	0.186063	0.78749	0.913056	0.195651	0.174729	-0.073712	-0.126581	0.0248515	0.0103149	0.0258109	-0.433815	0.170497	0.140224	0.209787	0.257231	-0.0544974	0.0736694
GUSB	P08236	Beta-glucuronidase	0.695835	0.0748088	0.115485	0.120275	0.921561	0.514302	0.299725	0.0847204	0.529728	0.570922	0.624161	0.0440224	-0.390029	0.0605157	0.0568428	0.0450335	0.338683	0.258752	-0.184553	-0.0736599	0.316071	0.27536	0.218186	0.0248477
PFKM	P08237	ATP-dependent 6-phosphofructokinase, muscle type	0.532722	0.999397	0.559855	0.508105	1.06834	0.155181	1.55021	0.540729	0.965144	0.988898	1.23552	0.868296	-0.0947615	-0.165071	-0.139446	-0.154678	0.210315	-0.0627556	0.188272	0.146221	-0.179292	-0.153973	0.165133	-0.148458
HSP90AB1	P08238	Heat shock protein HSP 90-beta	0.561446	0.0103977	0.191533	0.0491285	0.398465	0.0588043	0.125987	0.785197	1.17891	0.722701	0.0167583	0.275473	-0.134977	0.00405757	-0.0808862	0.00502078	0.0739307	-0.0271015	0.0376256	-0.14265	-0.27329	-0.133277	0.00254695	0.0546691
SRPRA	P08240	Signal recognition particle receptor subunit alpha	0.254413	0.189745	0.0921385	1.53534	0.269094	0.536689	1.6029	0.322053	0.12397	0.0528384	0.703064	0.253323	0.0812181	-0.132502	0.0739737	-0.344694	-0.03748	-0.194876	0.354482	-0.0700175	0.0449254	0.0110544	-0.367073	-0.126991
ASNS	P08243	Asparagine synthetase [glutamine-hydrolyzing]	2.45519	0.882373	0.072708	0.89299	0.338931	0.372488	0.634706	0.931545	0.921997	0.365586	0.515478	0.439615	-0.527761	-0.288782	-0.0826193	-0.49789	-0.152912	-0.201412	0.234622	0.234133	-0.421214	-0.670978	-0.219741	-0.117628
SYP	P08247	Synaptophysin	0.894615	NA	NA	NA	NA	NA	NA	NA	NA	NA	NA	NA	0.445879	NA	NA	NA	NA	NA	NA	NA	NA	NA	NA	NA
MMP2	P08253	72 kDa type IV collagenase	NA	NA	NA	NA	0.512047	NA	NA	NA	NA	NA	NA	NA	NA	NA	NA	NA	-0.197203	NA	NA	NA	NA	NA	NA	NA
GSTA1	P08263	Glutathione S-transferase A1	0.0885747	1.24433	NA	NA	NA	NA	NA	NA	NA	NA	NA	NA	0.0730731	-0.712079	NA	NA	NA	NA	NA	NA	NA	NA	NA	NA
SOD3	P08294	Extracellular superoxide dismutase [Cu-Zn]	NA	NA	NA	NA	NA	NA	NA	NA	NA	NA	NA	NA	NA	NA	NA	NA	NA	NA	NA	NA	NA	NA	NA	NA
ADH4	P08319	Alcohol dehydrogenase 4	0.490066	NA	NA	NA	NA	NA	NA	NA	NA	NA	NA	NA	0.504031	NA	NA	NA	NA	NA	NA	NA	NA	NA	NA	NA
HMBS	P08397	Porphobilinogen deaminase	0.021293	0.405779	0.24467	0.688557	0.0148457	0.009237	0.258389	0.281808	0.116424	1.50252	0.32211	0.516647	-0.0098381	-0.243277	0.0788383	0.214251	-0.0103874	-0.00330734	-0.27693	-0.0645421	0.0621287	0.465609	-0.141389	0.207352
MME	P08473	Neprilysin	1.4283	0.201743	NA	NA	0.838436	0.493967	NA	NA	0.393555	0.121429	0.3077	1.3908	-1.65571	1.08315	NA	NA	0.190865	1.0739	NA	NA	-2.53377	-0.223518	1.79608	-0.876557
INHBA	P08476	Inhibin beta A chain	NA	NA	NA	0.915118	0.319863	NA	NA	NA	NA	NA	NA	NA	NA	NA	NA	-0.34717	-0.112912	NA	NA	NA	NA	NA	NA	NA
PDHA1	P08559	Pyruvate dehydrogenase E1 component subunit alpha, somatic form, mitochondrial	0.724895	1.54421	0.291417	0.202745	0.900589	0.294744	0.702245	2.1048	1.69495	0.660637	1.01188	0.259707	0.181138	0.366695	0.111031	-0.0564499	0.206072	-0.0562649	0.188594	0.351676	0.471511	0.21594	0.173298	-0.0677338
CD14	P08571	Monocyte differentiation antigen CD14	0.291939	0.17272	NA	NA	NA	0.199872	NA	NA	NA	0.053708	NA	NA	0.0383555	0.330962	NA	NA	NA	0.226251	NA	NA	NA	0.106135	NA	NA
COL4A2	P08572	Collagen alpha-2(IV) chain	NA	NA	NA	NA	0.357085	NA	NA	NA	NA	NA	NA	NA	NA	NA	NA	NA	-0.09692	NA	NA	NA	NA	NA	NA	NA
CYC1	P08574	Cytochrome c1, heme protein, mitochondrial	0.136463	0.651884	0.291743	0.492814	0.26538	0.41655	1.65467	0.382316	0.930746	0.540604	0.789397	0.44712	0.0774854	0.426561	-0.149043	-0.163688	0.15184	-0.227501	0.367929	0.172738	0.62012	0.165397	-0.297271	-0.25079
SNRPB2	P08579	U2 small nuclear ribonucleoprotein B''	0.0133634	0.266249	0.133144	0.738892	0.00120952	0.060601	0.609337	1.68062	0.269302	6.74647e-05	0.293602	0.0554387	0.015288	-0.183447	-0.126216	-0.474618	-0.00091807	0.0775312	-0.398232	-0.759785	-0.15294	-6.35783e-05	0.121492	0.0882409
MET	P08581	Hepatocyte growth factor receptor	2.0695	1.82997	1.23883	2.91101	0.142701	1.1459	0.350126	1.34886	3.49729	3.28384	3.11103	2.8669	-0.777841	-0.702818	-0.636655	-0.62447	-0.085317	0.312372	-0.329464	-0.230739	-0.91316	-1.18324	-1.33376	-1.41219
MELTF	P08582	Melanotransferrin	0.307363	0.0503364	0.683786	0.243408	0.13892	0.0138835	0.134341	0.384898	0.738119	0.0985934	0.21847	0.47529	0.387914	0.0261084	-0.291005	-0.196591	0.262357	-0.00809924	0.35651	-0.501106	-0.310997	0.067126	0.0827026	-0.545147
MYL3	P08590	Myosin light chain 3	1.03191	NA	NA	NA	0.125099	NA	NA	NA	NA	0.83776	NA	NA	0.295353	NA	NA	NA	0.693924	NA	NA	NA	NA	0.819249	NA	NA
SNRNP70	P08621	U1 small nuclear ribonucleoprotein 70 kDa	0.162939	0.684916	0.29668	0.413587	1.68089	1.25002	0.768453	2.23928	0.715122	1.10464	0.101851	0.234684	-0.0354538	-0.154583	0.0473417	0.0711778	0.206106	0.218407	-0.169196	-0.223511	0.156326	-0.15672	-0.0178986	0.0601794
ITGA5	P08648	Integrin alpha-5	0.441149	2.81655	NA	1.49619	0.757125	0.366387	0.157082	0.0310655	NA	0.443156	NA	0.325651	0.109903	-0.480611	NA	-0.941973	-0.20591	0.102457	-0.0437438	-0.0261758	NA	0.321337	NA	-0.626997
NFIC	P08651	Nuclear factor 1 C-type	NA	1.18678	0.367156	0.0342196	0.157367	0.679393	0.657887	0.192719	0.833387	2.37222	0.484073	0.177242	NA	0.421217	-0.211905	-0.0345278	0.0626561	-0.153234	0.231908	-0.0734924	-0.243369	0.245893	0.288702	0.103721
VIM	P08670	Vimentin	0.49366	0.25444	1.28226	0.293522	0.11184	2.88371	0.107339	0.0901542	0.907842	0.15186	1.0285	1.10053	0.158726	-0.105256	0.216106	0.0802428	-0.0281925	0.316127	-0.142902	-0.0334918	0.251083	-0.0545165	0.11868	0.282927
SERPINF2	P08697	Alpha-2-antiplasmin	1.55006	1.45669	0.0389802	1.75078	0.206416	2.06202	2.60753	0.0528805	1.26876	2.11987	1.59234	2.82563	0.438517	0.506342	0.0505765	1.59873	-0.250516	1.61128	0.9342	-0.0444775	0.892928	0.996016	0.655788	1.3534
RPS17	P08708	40S ribosomal protein S17	0.663166	0.768108	0.134594	0.0411574	0.252939	0.0945846	0.911189	1.46691	2.89854	0.587266	0.547668	1.00224	-0.275897	-0.259835	-0.0689926	-0.0160561	-0.0940221	-0.0430616	-0.337877	-0.431226	-0.617107	-0.186202	-0.219079	0.300032
F7	P08709	Coagulation factor VII	2.0201	NA	NA	NA	NA	NA	NA	NA	NA	NA	NA	NA	-0.514372	NA	NA	NA	NA	NA	NA	NA	NA	NA	NA	NA
KRT19	P08727	Keratin, type I cytoskeletal 19	0.168826	0.0440889	0.0400735	0.168712	0.0803277	0.495503	0.039983	0.55785	1.1051	0.0102012	0.316206	1.27963	0.0578359	0.021616	0.0217711	-0.0747229	0.0427672	0.107927	0.0987657	0.187167	0.316558	-0.00385284	0.141888	0.476196
KRT7	P08729	Keratin, type II cytoskeletal 7	0.189365	0.317625	0.27592	0.419353	NA	2.0711	NA	0.0684345	0.495554	0.421439	0.0268843	0.390294	0.0481192	2.61843	-2.12063	0.126169	NA	0.226458	NA	0.592929	2.40321	2.75268	0.00964419	0.188265
GNAI3	P08754	Guanine nucleotide-binding protein G(k) subunit alpha	0.069356	0.00335908	0.126493	0.509148	0.289824	0.653343	0.514793	0.0249312	0.0135973	0.35646	0.0939024	0.104809	-0.0350609	0.00198301	-0.0589409	-0.184928	-0.0717971	-0.195087	-0.117618	-0.0137793	0.0175438	-0.159492	0.041748	0.0424442
ANXA5	P08758	Annexin A5	0.474562	0.110537	0.266274	0.669486	0.282558	0.113191	0.592795	2.20879	0.2468	0.156989	0.85605	0.0239145	0.173315	0.0617962	0.127403	0.272936	0.20846	0.0614045	0.291936	0.510073	0.156486	0.0964012	0.217548	0.0220642
KRT16	P08779	Keratin, type I cytoskeletal 16	0.227546	0.0796715	2.84625	0.30794	0.0182141	0.355042	NA	0.821422	1.59882	0.935892	0.0130724	1.14823	0.95317	0.161786	-5.31579	0.326676	-0.200038	0.418862	NA	1.61789	0.626795	0.411932	0.128754	1.11797
IGFBP1	P08833	Insulin-like growth factor-binding protein 1	NA	NA	NA	3.32491	NA	NA	NA	NA	NA	NA	NA	NA	NA	NA	NA	1.19866	NA	NA	NA	NA	NA	NA	NA	NA
STS	P08842	Steryl-sulfatase	1.80847	0.279136	0.124799	0.195059	0.857294	1.80968	0.514612	0.019005	0.155052	0.631802	0.238111	0.634646	-0.948567	0.310417	0.250278	-0.475256	1.64413	-0.895865	-0.840008	0.0256446	-0.326646	1.06143	0.32488	-0.929093
RPSA	P08865	40S ribosomal protein SA	0.0206947	0.561425	0.0864816	0.922463	0.106727	0.134274	0.178858	0.960788	0.803871	0.730967	0.0453885	1.31613	0.00359154	-0.0826658	0.0219529	0.246087	-0.0336914	-0.0360527	-0.0232029	-0.230731	-0.150504	0.10694	0.0159334	0.222622
ABHD2	P08910	Monoacylglycerol lipase ABHD2	NA	0.436508	NA	NA	0.720127	0.634811	NA	0.0909103	NA	NA	NA	NA	NA	-0.846006	NA	NA	1.11159	1.32875	NA	-0.119443	NA	NA	NA	NA
ADRA2A	P08913	Alpha-2A adrenergic receptor	NA	NA	0.460991	NA	NA	NA	NA	NA	NA	NA	NA	NA	NA	NA	0.579752	NA	NA	NA	NA	NA	NA	NA	NA	NA
CD63	P08962	CD63 antigen	0.0681113	0.296288	0.96246	1.13309	0.463863	0.241649	1.04208	0.0367403	0.977502	0.260011	0.779596	1.16844	-0.0420996	-0.374182	-0.497456	-0.364763	-0.211781	-0.154852	-0.878801	-0.0477365	-0.878357	-0.124563	-0.296377	-0.726487
MRPL3	P09001	39S ribosomal protein L3, mitochondrial	0.752036	0.136336	0.243642	0.693269	0.709708	0.255066	0.156767	0.384595	0.563695	0.0962763	0.386252	1.03627	-0.306564	0.0416794	-0.0905291	-0.32696	-0.228729	-0.113646	0.0307789	0.27576	0.230099	-0.0364933	-0.183486	-0.361872
SNRPA	P09012	U1 small nuclear ribonucleoprotein A	0.0545579	0.202238	0.25267	0.177416	0.0868012	0.403591	0.754066	0.0751255	0.106803	0.181746	0.0916043	0.168514	0.0252183	-0.124676	0.141729	0.0964279	0.049544	0.18185	-0.295717	-0.0499776	0.0794487	0.115787	-0.0408115	0.0879726
FGF2	P09038	Fibroblast growth factor 2	0.10129	1.18243	0.313221	0.174987	NA	0.1459	1.17274	0.860363	1.07299	0.931164	0.985005	0.997069	0.199215	0.873363	0.384121	0.216055	NA	0.22421	0.498576	1.23391	1.00904	-0.391035	0.842948	0.865004
ENO2	P09104	Gamma-enolase	0.204906	0.203507	0.0369705	1.05082	0.534474	0.198303	0.209438	0.0192227	0.109089	0.837928	0.714333	0.730171	-0.403816	0.465635	-0.0926119	1.65501	-0.313783	-0.382132	0.314266	0.0468394	0.2858	0.506867	-1.44518	-1.44646
ACAA1	P09110	3-ketoacyl-CoA thiolase, peroxisomal	0.123838	0.00480711	0.172276	0.172923	0.0326652	0.0293193	0.224468	0.0286424	0.636084	0.48234	0.609966	0.372998	0.0492573	0.00201352	-0.0751311	-0.0486336	0.00955836	-0.0126928	0.0621185	0.0168826	-0.199475	0.195331	0.177203	0.0852292
SRP19	P09132	Signal recognition particle 19 kDa protein	0.259473	0.216101	0.0760644	0.0913517	0.426473	0.145986	0.611636	1.5282	0.362295	1.21847	0.386067	0.0543038	0.233512	-0.234687	-0.0979926	0.0964966	-0.325747	-0.138738	-0.425018	-0.724073	0.148862	0.541028	0.361416	-0.0654914
GSTA2	P09210	Glutathione S-transferase A2	0.431654	NA	0.0429784	0.0851074	NA	NA	0.180686	NA	NA	NA	0.347774	NA	0.301099	NA	-0.089273	0.109053	NA	NA	-0.407774	NA	NA	NA	-0.816671	NA
GSTP1	P09211	Glutathione S-transferase P	0.0466067	0.0743623	1.15811	2.04177	0.0839086	0.55376	0.879102	1.27683	0.700855	0.00189611	0.301049	NA	0.01448	-0.0379632	0.402548	0.407691	-0.079923	0.259508	0.279115	0.468117	-0.301371	-0.000337601	-0.114533	NA
SNRPC	P09234	U1 small nuclear ribonucleoprotein C	0.215563	0.0820192	1.28136	3.6838	0.109824	0.920098	0.16699	0.694512	0.698658	0.0600957	2.14999	0.637732	-0.127475	-0.0989272	0.268296	0.378361	0.0571461	0.347158	-0.100121	-0.372961	0.569007	-0.0523523	-0.674744	0.222263
MMP7	P09237	Matrilysin	NA	NA	0.852711	NA	NA	1.00969	NA	0.570069	NA	0.798878	NA	0.179044	NA	NA	-1.3022	NA	NA	-0.855271	NA	-0.697492	NA	0.972267	NA	-0.170549
VIL1	P09327	Villin-1	0.0120363	0.500095	0.0626859	0.151839	2.6188	NA	NA	0.0463379	NA	0.216937	1.3479	0.327986	0.0100288	0.32803	-0.0521145	0.0754773	6.71639	NA	NA	-0.0234235	NA	-0.178023	-0.610224	-0.127106
CXCL1	P09341	Growth-regulated alpha protein	NA	NA	0.0329545	1.85593	1.04808	0.432869	NA	NA	NA	NA	NA	NA	NA	NA	-0.0295229	1.02463	-0.472666	-0.299781	NA	NA	NA	NA	NA	NA
LGALS1	P09382	Galectin-1	0.217521	1.09666	0.800446	NA	0.0724479	1.46593	0.505383	0.142236	0.985418	1.17712	0.58045	0.216913	0.571821	-0.413727	0.4901	NA	0.0552451	0.198524	-0.11554	-0.092802	0.492288	0.172112	0.274623	-0.148899
QDPR	P09417	Dihydropteridine reductase	0.0758467	1.29041	0.299205	0.0622713	0.29431	0.0334783	0.0832297	0.385634	0.391822	0.172992	0.495517	0.171569	-0.0363808	-0.507102	0.113192	0.0224616	-0.125899	0.0170148	-0.0361258	-0.123781	0.162652	0.071963	0.189668	0.0534929
HMGB1	P09429	High mobility group protein B1	0.179184	0.306201	0.0654167	0.329407	0.0315816	1.30352	0.272625	0.513077	0.181839	0.144339	0.345703	0.819379	0.109806	-0.0989469	0.0513096	0.172253	-0.024051	0.4841	-0.106322	-0.208099	-0.0972608	0.0765419	-0.18281	0.291821
RBP1	P09455	Retinol-binding protein 1	0.0367379	NA	0.230627	0.321233	NA	0.257987	NA	NA	NA	NA	NA	0.471877	-0.0262663	NA	0.237956	0.376163	NA	0.260445	NA	NA	NA	NA	NA	0.491094
FBP1	P09467	Fructose-1,6-bisphosphatase 1	0.189735	1.44836	0.03774	0.286708	NA	0.0181971	NA	0.00316798	0.142997	0.751667	0.277785	0.118265	0.0725622	-0.411087	-0.0158844	0.121293	NA	-0.0127513	NA	0.00298309	-0.0838299	0.248617	0.118722	0.0471846
GNAO1	P09471	Guanine nucleotide-binding protein G(o) subunit alpha	0.277809	NA	NA	NA	0.430929	NA	0.462207	NA	NA	NA	NA	NA	-0.19017	NA	NA	NA	-1.17608	NA	-0.36802	NA	NA	NA	NA	NA
SPARC	P09486	SPARC	NA	NA	0.0232015	NA	0.716522	NA	NA	NA	NA	NA	NA	NA	NA	NA	-0.136386	NA	-0.963218	NA	NA	NA	NA	NA	NA	NA
GSTM1	P09488	Glutathione S-transferase Mu 1	NA	0.41023	0.523596	1.2551	2.33332	0.166055	0.630956	0.454857	1.70049	1.39065	0.975302	0.492754	NA	-1.74817	-0.717488	1.72006	-0.635028	-0.213122	0.424133	-0.676044	1.97651	2.38272	-1.58025	-1.64824
TPM1	P09493	Tropomyosin alpha-1 chain	0.964294	0.700673	0.682457	0.395561	1.24315	1.41789	0.0360189	0.626813	1.68245	0.744282	NA	0.427798	0.488073	0.790352	0.750706	0.720691	0.674365	0.381093	-0.0718765	-0.513861	2.18936	0.635587	NA	-0.40111
CLTA	P09496	Clathrin light chain A	0.0168216	0.379169	0.0123795	0.425342	0.0668519	0.4248	0.499302	0.413007	1.86603	0.00965571	1.35968	0.779321	0.00396792	0.176121	0.00550906	0.238902	0.0424576	0.118632	-0.162699	-0.28524	0.731356	0.00330353	-0.637229	-0.302071
CLTB	P09497	Clathrin light chain B	0.149597	0.683922	0.468965	0.0399058	0.54353	0.489378	1.43195	0.00628034	1.22075	0.371075	0.508276	0.00545891	-0.0501779	0.187759	-0.274927	-0.0316321	0.210666	0.176118	-0.13911	-0.00306575	0.370652	0.0972805	-0.233037	0.0021108
ANXA4	P09525	Annexin A4	0.0627293	0.000811733	0.00580449	0.248416	0.787659	0.101193	0.987579	1.83611	0.0584408	0.345032	0.36677	0.00838903	0.042113	-0.000569661	-0.00318909	0.137536	0.381358	0.0506668	0.535622	0.597234	-0.0445449	0.194265	0.154911	0.00742531
CNP	P09543	2',3'-cyclic-nucleotide 3'-phosphodiesterase	0.190721	0.505059	0.718113	0.953174	0.107494	0.271618	0.288438	0.118156	0.813627	0.139473	0.0644236	0.229644	-0.117357	-0.175678	-0.29877	-0.267557	-0.0466951	-0.1696	-0.12951	0.0902888	-0.197594	-0.0608718	-0.0344887	-0.132619
HMOX1	P09601	Heme oxygenase 1	2.38093	1.4815	1.94398	0.585358	1.66458	0.121604	1.04841	1.54055	1.13526	NA	1.80869	0.815539	-1.68438	-1.18989	-1.17673	-0.424892	0.633786	-0.0568101	-0.275862	-1.29804	-0.9735	NA	2.23566	-0.23376
CSF1	P09603	Macrophage colony-stimulating factor 1	NA	NA	0.340356	0.106219	0.176711	2.36396	NA	0.113834	1.15534	0.0157044	NA	NA	NA	NA	0.63739	0.24826	-1.07736	0.504603	NA	0.712226	1.54639	0.0984092	NA	NA
DLD	P09622	Dihydrolipoyl dehydrogenase, mitochondrial	0.126147	0.415121	1.3327	1.52769	3.1504	0.191838	2.47906	2.69047	0.300125	0.0233755	0.0353652	0.649631	-0.0539176	-0.195807	-0.412208	-0.551694	-0.956482	-0.0874971	-0.799355	-0.807817	0.154843	0.0110785	0.0179475	-0.267096
HOXB7	P09629	Homeobox protein Hox-B7	NA	0.310894	NA	NA	1.71549	NA	NA	NA	NA	NA	NA	NA	NA	-0.370882	NA	NA	0.613757	NA	NA	NA	NA	NA	NA	NA
HNRNPA1	P09651	Heterogeneous nuclear ribonucleoprotein A1	0.226188	0.231708	0.160611	0.958046	0.107535	0.11025	0.255772	0.0311376	0.518985	0.0532233	0.0578411	0.151668	0.0931886	0.147165	-0.0336692	0.150665	-0.0437279	0.0388184	0.0584984	-0.0209529	0.176532	0.021534	0.0237306	0.0508696
SNRPA1	P09661	U2 small nuclear ribonucleoprotein A'	0.140511	1.26444	1.32238	1.00606	0.697136	0.230655	0.214115	0.333361	2.95612	0.606709	0.597914	0.720645	-0.0476761	0.219664	-0.188374	-0.237443	0.147687	-0.0830263	0.0425326	-0.188037	0.343965	0.0441354	-0.225958	-0.168029
CTSH	P09668	Pro-cathepsin H	0.862353	0.209802	0.138488	0.427201	0.375604	0.0554402	0.200192	0.441298	0.646195	0.56383	1.1896	0.183631	-0.447351	-0.142153	0.18427	-0.252994	0.37445	-0.0622546	-0.277633	-0.318366	-0.323704	-0.304174	-1.48723	0.170439
COX6C	P09669	Cytochrome c oxidase subunit 6C	0.89436	0.24988	0.00537869	1.20514	0.633147	0.133432	0.866028	0.134424	0.760755	0.19686	0.201058	1.03733	-0.455516	-0.320299	0.00492922	0.716435	0.208469	0.166678	-0.496649	-0.124452	0.355048	-0.131562	-0.249848	0.411262
TACSTD2	P09758	Tumor-associated calcium signal transducer 2	0.191497	1.77353	NA	NA	NA	0.404091	NA	0.907041	NA	0.407908	0.190081	0.471963	0.148729	-0.255262	NA	NA	NA	0.100404	NA	0.277988	NA	-0.109047	0.165636	-0.278714
PARP1	P09874	Poly [ADP-ribose] polymerase 1	0.0324678	0.120428	0.0908448	1.13127	0.756384	0.314065	0.843293	0.366174	0.192224	0.700434	0.11387	1.86707	-0.0167592	0.0357348	-0.0741183	-0.344138	0.205463	-0.144639	0.276243	0.198333	0.116258	0.297031	0.0909138	-0.475983
POLA1	P09884	DNA polymerase alpha catalytic subunit	1.4105	0.421016	0.0467413	0.811266	1.59926	0.412924	1.39462	1.1275	1.23519	0.243704	0.0343516	0.172211	-0.389984	0.138066	0.0195964	0.210533	-0.323137	-0.204106	-0.273885	-0.460785	-0.431743	-0.0869226	-0.0159238	-0.0993799
IFI6	P09912	Interferon alpha-inducible protein 6	NA	NA	NA	NA	NA	NA	NA	NA	NA	NA	NA	NA	NA	NA	NA	NA	NA	NA	NA	NA	NA	NA	NA	NA
IFIT2	P09913	Interferon-induced protein with tetratricopeptide repeats 2	0.227813	2.02201	NA	0.338599	0.220711	0.687606	0.138395	0.0788435	NA	0.605753	NA	0.600185	-1.82458	-2.43508	NA	-0.42482	-0.425685	-0.117554	0.199707	0.0815881	NA	0.327508	NA	0.120277
IFIT1	P09914	Interferon-induced protein with tetratricopeptide repeats 1	0.166267	0.0644148	NA	0.427302	0.941007	0.803828	0.328974	0.698977	0.112712	0.0755268	NA	0.198326	0.495739	-0.13836	NA	-0.154039	0.223224	-0.248388	0.319072	0.591166	-0.313048	0.0167694	NA	-0.077987
ALOX5	P09917	Arachidonate 5-lipoxygenase	0.389353	NA	0.110635	0.754054	NA	0.647452	NA	0.653814	NA	0.0318856	0.298702	0.10508	1.55135	NA	0.140071	-0.842519	NA	0.34618	NA	0.297331	NA	-0.017937	0.445567	-0.338554
ALPI	P09923	Intestinal-type alkaline phosphatase	0.0731899	NA	NA	NA	NA	NA	NA	NA	NA	0.190864	NA	NA	0.0427338	NA	NA	NA	NA	NA	NA	NA	NA	0.175023	NA	NA
UCHL1	P09936	Ubiquitin carboxyl-terminal hydrolase isozyme L1	0.66891	NA	NA	NA	NA	NA	0.0204522	NA	NA	NA	NA	NA	0.226092	NA	NA	NA	NA	NA	0.1611	NA	NA	NA	NA	NA
FURIN	P09958	Furin	NA	0.999177	NA	NA	0.400478	0.0231124	0.51514	NA	0.452405	1.36286	0.320749	0.159784	NA	-0.248385	NA	NA	0.249254	0.0230993	-0.490851	NA	-0.39724	-0.955025	-0.668421	0.407053
LTA4H	P09960	Leukotriene A-4 hydrolase	0.556435	0.368417	0.0313957	0.598582	0.160515	0.0611918	0.0485811	0.491951	0.387216	0.667652	1.16268	0.11787	0.154337	-0.26045	-0.0238705	0.16081	0.0945479	-0.0224177	0.0364927	0.171794	-0.209796	0.15381	0.34939	-0.039559
ALDOC	P09972	Fructose-bisphosphate aldolase C	0.0244467	1.06483	0.253955	0.199167	1.10059	0.491836	0.0109207	0.0282717	0.0608017	2.70612	0.0753114	0.482692	-0.0197792	-0.744261	0.19108	0.327202	-0.69258	0.268755	0.0143833	0.0437546	0.0495269	-0.481581	-0.0408115	0.275739
NUDT7	P0C024	Peroxisomal coenzyme A diphosphatase NUDT7	0.470384	0.0277642	NA	NA	NA	NA	NA	NA	NA	0.334075	NA	NA	0.835337	0.0685151	NA	NA	NA	NA	NA	NA	NA	0.829072	NA	NA
C4A	P0C0L4	Complement C4-A	0.624905	NA	0.00544853	1.1915	0.852262	0.0805278	0.55115	0.263749	0.115282	0.179479	NA	0.377853	0.337634	NA	-0.00725683	0.780431	-0.278097	-0.0956589	0.271552	-0.223232	0.17584	-0.159076	NA	0.298576
H2AFZ;H2AFV	P0C0S5;Q71UI9	Histone H2A.Z;Histone H2A.V	0.12659	0.0447799	0.275076	0.400199	0.654704	0.0826904	0.158966	0.331401	1.37775	0.799054	0.156921	0.396374	-0.0749658	-0.0471293	0.400235	-0.544212	-0.33275	0.113973	0.173722	-0.338518	-0.761728	-0.346802	-0.174634	-0.173632
HIST1H2AG;HIST1H2AD;HIST1H2AH;HIST1H2AJ;H2AFJ	P0C0S8;P20671;Q96KK5;Q99878;Q9BTM1	Histone H2A type 1;Histone H2A type 1-D;Histone H2A type 1-H;Histone H2A type 1-J;Histone H2A.J	0.151174	0.548203	0.785893	2.54424	0.0941539	1.13433	0.192408	1.25785	1.60337	1.00006	0.174734	0.41571	-0.103255	0.168957	-0.364347	-1.07085	0.328418	-0.667589	-0.0811615	0.370731	0.293371	-0.220004	-0.0767174	-0.39024
TFPT	P0C1Z6	TCF3 fusion partner	0.155014	1.04124	0.366679	NA	0.0217934	NA	0.311091	0.0671	0.719888	NA	1.06284	0.652518	0.259847	0.674172	0.387434	NA	0.0149539	NA	0.21826	0.0838242	0.406671	NA	0.957094	0.52948
CCDC175	P0C221	Coiled-coil domain-containing protein 175	1.4015	NA	0.0355954	0.324313	1.46486	0.0433262	0.452115	0.0147247	0.50546	0.053493	0.397391	0.237757	1.13652	NA	-0.0323188	0.160364	0.555134	-0.0523065	0.462235	0.0238234	-0.445199	0.0807273	-1.53548	-0.171814
FBXO45	P0C2W1	F-box/SPRY domain-containing protein 1	0.049299	0.418398	0.315139	0.0943209	0.350748	0.765066	0.222321	0.0542887	0.0988486	0.0491585	0.775062	0.0531132	-0.030256	-0.0903492	-0.291528	-0.0937112	-0.231698	-0.582107	-0.256675	-0.0978673	0.0737197	0.0969283	0.330351	0.0931956
KRTAP2-3;KRTAP2-4;KRTAP2-2;KRTAP2-1	P0C7H8;Q9BYR9;Q9BYT5;Q9BYU5	Keratin-associated protein 2-3;Keratin-associated protein 2-4;Keratin-associated protein 2-2;Keratin-associated protein 2-1	NA	NA	NA	NA	0.20935	NA	NA	NA	NA	NA	NA	NA	NA	NA	NA	NA	0.117588	NA	NA	NA	NA	NA	NA	NA
CISD3	P0C7P0	CDGSH iron-sulfur domain-containing protein 3, mitochondrial	0.122679	0.600327	0.506255	0.00472228	0.298442	0.466749	0.248096	1.08734	0.380927	0.0862097	0.137623	0.0733609	0.270239	-0.582873	0.561154	0.00547536	-0.278317	-0.58125	0.507914	-1.04047	0.422657	-0.103423	-0.160297	0.420671
ATXN1L	P0C7T5	Ataxin-1-like	0.339046	0.0165442	0.209423	0.757546	0.0921069	0.126589	0.340605	0.280728	0.332927	1.01902	0.401843	0.140046	-0.464864	-0.0492644	-0.574434	0.219833	0.297391	-0.0827042	0.158652	0.720839	-0.282326	-0.19096	0.140481	0.227033
JMJD7	P0C870	JmjC domain-containing protein 7	0.344994	0.33631	0.122905	0.10204	0.877696	0.726246	0.195378	0.264738	1.50426	0.0525098	0.226671	0.274956	0.706563	-0.160814	-0.10611	0.205125	-0.978808	0.37955	-0.3186	0.345279	0.621524	0.111647	0.270477	0.2599
POLR2M	P0CAP2	DNA-directed RNA polymerase II subunit GRINL1A	0.109361	0.51757	0.475158	0.175765	0.398344	0.276882	0.95406	1.26885	0.070093	1.22823	1.57905	0.0713989	-0.071557	-0.533579	-0.218202	-0.0725555	0.239151	0.382008	0.266874	-0.555645	-0.0692956	0.556351	0.322321	-0.0510413
CHTF8	P0CG12	Chromosome transmission fidelity protein 8 homolog isoform 2	0.124268	NA	0.164706	1.17495	0.00341925	0.223826	0.150897	0.483414	0.567022	0.0557504	0.405452	0.538993	0.207847	NA	-0.264228	0.453212	-0.00409603	0.220803	0.270304	-0.372321	0.856704	-0.0690873	-0.382647	-0.499503
CHTF8	P0CG13	Chromosome transmission fidelity protein 8 homolog	1.19173	0.40353	0.113288	0.563455	0.362909	0.043033	0.475575	0.474231	1.30676	0.373142	1.64154	0.320702	0.689199	0.308412	0.0870562	0.29707	-0.204541	-0.0258652	-0.637233	-0.440806	0.619052	0.246629	0.654968	0.326511
GSTT2;GSTT2B	P0CG29;P0CG30	Glutathione S-transferase theta-2;Glutathione S-transferase theta-2B	1.42289	1.06144	0.253241	0.595452	0.231813	0.324363	1.37191	NA	0.717891	0.690116	0.256724	0.449775	0.502787	-0.703028	0.604159	0.241938	-0.382744	-0.242419	0.53706	NA	0.293241	0.381195	0.236312	0.3091
TMSB15A;TMSB15B	P0CG34;P0CG35	Thymosin beta-15A;Thymosin beta-15B	0.177757	NA	NA	NA	0.512792	NA	NA	NA	NA	NA	NA	NA	0.129504	NA	NA	NA	0.330904	NA	NA	NA	NA	NA	NA	NA
POTEI	P0CG38	POTE ankyrin domain family member I	0.550945	1.26409	0.322876	0.269443	0.0423136	0.170016	0.129558	0.237759	0.0127777	0.749206	0.194918	0.0539302	0.380942	-0.464335	-0.501005	-0.276623	0.0708052	-0.324213	-0.140064	0.314341	0.0157763	-0.824065	-0.212035	0.0842438
ZNF865	P0CJ78	Zinc finger protein 865	NA	0.250574	NA	0.152965	NA	0.0882719	NA	NA	NA	NA	NA	NA	NA	0.639199	NA	0.154778	NA	-0.20535	NA	NA	NA	NA	NA	NA
ZNF888	P0CJ79	Zinc finger protein 888	0.0595262	0.772507	1.49858	0.103169	0.839634	0.605815	0.213193	0.739047	0.164035	0.517598	0.0271571	0.163375	-0.126261	-1.00165	-0.777589	0.140399	-0.87398	-0.825705	-0.233482	-1.33678	0.169915	0.830814	-0.0783221	-0.293029
TRAPPC2;TRAPPC2B	P0DI81;P0DI82	Trafficking protein particle complex subunit 2;Trafficking protein particle complex subunit 2B	0.455724	0.25743	0.901468	0.310406	0.237586	0.261659	0.169943	1.29317	0.0231362	0.922552	0.218275	2.18764	0.195895	0.249003	1.02712	0.364547	-0.302573	-0.0958951	-0.127494	0.670066	-0.00988992	0.408112	0.203144	0.296206
RAB34	P0DI83	Ras-related protein Rab-34, isoform NARR	NA	NA	NA	NA	0.105707	NA	NA	NA	NA	NA	NA	NA	NA	NA	NA	NA	0.0769355	NA	NA	NA	NA	NA	NA	NA
PET100	P0DJ07	Protein PET100 homolog, mitochondrial	0.329353	0.0533868	0.326188	0.754437	0.201129	0.166007	0.121367	NA	0.282006	0.140419	0.210658	0.478917	-0.754669	0.075538	-1.25618	0.452401	0.223149	-0.417971	-0.198181	NA	-0.474839	-0.287017	-0.242047	1.17835
SMIM13	P0DJ93	Small integral membrane protein 13	0.732844	0.405026	NA	0.157754	0.302496	0.610659	0.148623	0.129639	0.251759	0.500316	0.332864	0.45127	0.547664	0.271774	NA	-0.3255	-0.274996	-0.575232	-0.0901906	-0.153497	-0.297883	0.427278	0.208771	0.316817
RGPD1;RGPD2	P0DJD0;P0DJD1	RANBP2-like and GRIP domain-containing protein 1;RANBP2-like and GRIP domain-containing protein 2	2.12501	1.812	0.569731	0.706636	0.693959	0.274933	0.0331056	0.59544	0.0465221	0.379367	1.20182	0.0753291	1.10432	-1.19962	0.442033	-0.571692	-1.44045	0.454121	-0.0626237	0.469103	-0.0503743	0.5398	1.22658	-0.0955359
SAA1	P0DJI8	Serum amyloid A-1 protein	NA	NA	NA	NA	NA	0.399824	NA	NA	NA	NA	NA	NA	NA	NA	NA	NA	NA	-0.230213	NA	NA	NA	NA	NA	NA
SAA2	P0DJI9	Serum amyloid A-2 protein	NA	NA	NA	NA	NA	NA	NA	NA	NA	NA	NA	NA	NA	NA	NA	NA	NA	NA	NA	NA	NA	NA	NA	NA
SULT1A3;SULT1A4	P0DMM9;P0DMN0	Sulfotransferase 1A3;Sulfotransferase 1A4	0.274473	1.08302	0.00722219	0.390503	NA	0.223422	NA	0.763007	NA	0.600959	0.503334	1.13417	-0.0783984	0.320422	-0.00311597	0.312759	NA	0.0795635	NA	0.189487	NA	0.113461	-0.337431	0.349016
HSPA1A;HSPA1B	P0DMV8;P0DMV9	Heat shock 70 kDa protein 1A;Heat shock 70 kDa protein 1B	0.0837298	0.271842	0.320291	0.546134	0.232112	0.00233943	0.584957	1.08857	0.299742	0.127343	0.260872	0.145326	0.0516745	-0.184369	-0.145748	0.303504	-0.145705	0.00150935	-0.287395	-0.55861	-0.130202	-0.0727228	0.129572	-0.130516
U2AF1L5;U2AF1	P0DN76;Q01081	Splicing factor U2AF 35 kDa subunit-like protein;Splicing factor U2AF 35 kDa subunit	0.382487	0.309555	0.453525	1.57762	0.0567138	0.343013	0.611813	0.50447	0.875663	0.688144	0.62813	0.142161	0.267665	0.146654	-0.23543	-0.726075	-0.0185719	-0.219189	-0.273398	-0.224014	-0.350407	0.454455	0.331588	-0.144819
CBSL;CBS	P0DN79;P35520	Cystathionine beta-synthase-like protein;Cystathionine beta-synthase	0.837931	NA	0.191201	NA	1.55364	0.0520548	0.405899	0.739822	NA	0.200081	NA	1.88773	0.259268	NA	-0.796595	NA	0.576539	0.225086	-0.931796	0.309116	NA	0.26707	NA	-2.26765
CALM1;CALM2;CALM3	P0DP23;P0DP24;P0DP25	Calmodulin-1;Calmodulin-2;Calmodulin-3	0.172798	0.961504	0.215812	0.550745	0.155429	0.285108	0.00970602	0.292299	0.0336162	0.40578	0.556253	0.184979	0.153582	0.370223	0.210793	-0.420429	0.120818	-0.238792	-0.0091807	0.146343	0.0626837	-0.32095	-0.53419	-0.279775
CSB-PGBD3;ERCC6	P0DP91;Q03468	Chimeric ERCC6-PGBD3 protein;DNA excision repair protein ERCC-6	0.135907	0.726708	0.156031	0.572579	0.00905007	0.0863008	0.673925	0.048873	0.184961	0.53246	NA	NA	0.159532	0.416207	-0.297605	0.459883	0.0112731	-0.137534	-0.41269	-0.0629625	0.215871	1.16958	NA	NA
POLR1D	P0DPB5	Protein POLR1D, isoform 2	1.0983	2.53302	0.455521	0.877109	0.631624	0.578864	1.70687	1.76678	1.20955	1.59049	2.46129	1.50762	-0.29943	-0.6992	-0.514291	0.17485	-0.238019	0.255245	-0.684238	-0.709787	1.61146	-0.781213	-1.30461	0.305745
POLR1D	P0DPB6	DNA-directed RNA polymerases I and III subunit RPAC2	0.757578	0.348334	0.126363	0.962537	0.599751	0.369283	1.5968	0.339203	1.597	0.814977	1.07055	0.320673	0.614443	0.175776	-0.107614	0.540976	0.572978	0.283738	-0.37001	-0.399567	0.825669	0.640609	-0.660721	-0.261055
[truncated: 8,490 more rows]

## Sheet: table legend
Column name	Description
PG.Genes	Gene name
PG.ProteinAccessions	UniprotID
[truncated: 25 more rows]

## Sheet: sample annotation
Sample label	Cell line	Time point	Condition	Dish replicate
[truncated: 252 more rows]

[truncated: 1 more sheets: sample randomization]
