# Supplementary material for: Phosphoproteomic analysis of metformin signaling in colorectal cancer cells elucidates mechanism of action and potential therapeutic opportunities
Source: Clin Transl Med. 2023 Feb 13;13(2):e1179. doi: 10.1002/ctm2.1179 (PMC9925373; doi:10.1002/ctm2.1179)
Supplement: Supplementary file 4 — Supporting Information [file CTM2-13-e1179-s004.xlsx]

## Sheet: total proteome (n = 87)
				Log2 fold change 24 h metformin treatment relative to 24 h control (total proteome)
Ma et al. list	PG.Genes	PG.ProteinAccessions	PG.ProteinDescriptions	Log2FC C2BBe1	Log2FC COLO205	Log2FC HT115	Log2FC LOVO	Log2FC MDST8	Log2FC NCIH747	Log2FC RKO	Log2FC SNU61	Log2FC SW48	Log2FC SW837	Log2FC SW948	Log2FC T84
in-list	GOSR2	O14653	Golgi SNAP receptor complex member 2	-0.290029	-1.86584	0.144977	-0.932076	-0.581657	-0.021232	-0.738612	-0.0885509	0.429034	0.732938	-0.610646	0.48667
in-list	SCAMP3	O14828	Secretory carrier-associated membrane protein 3	0.0541169	-0.0350793	-0.288811	0.0506741	-0.00133006	-0.136845	0.0121711	-0.271102	0.0579961	0.490932	0.105822	-0.124853
in-list	ARPC2	O15144	Actin-related protein 2/3 complex subunit 2	0.00606855	0.0754534	0.0358817	0.243526	0.0666275	-0.00632032	0.233632	0.359159	0.0654869	0.0397962	0.104088	0.0136808
in-list	STX7	O15400	Syntaxin-7	0.170881	-0.0257428	-0.00259209	-0.220395	0.190498	-0.321412	-0.146223	-0.260111	0.393725	0.26063	-0.274052	-0.294638
in-list	SNX2	O60749	Sorting nexin-2	0.0328376	-0.0647678	0.00501506	0.0631955	0.178628	-0.100741	0.26066	-0.0416482	0.0238552	0.15901	0.215855	0.11539
in-list	TOM1	O60784	Target of Myb protein 1	0.282222	-0.213865	-0.255298	0.078612	-0.00714811	-0.0764472	0.0245298	-0.384994	0.169501	0.42082	0.39362	-0.143961
in-list	TMEM63A	O94886	CSC1-like protein 1	0.321998	0.389913	0.373616	1.69586	-0.527887	-0.293054	0.543612	-0.181618	0.856078	-0.717857	0.258163	0.943047
in-list	AP2A2	O94973	AP-2 complex subunit alpha-2	-0.0261447	-0.115009	-0.0998917	-0.062535	0.16129	-0.0611254	0.199551	0.268412	-0.1942	0.0816142	0.00951831	0.0797125
in-list	AP2A1	O95782	AP-2 complex subunit alpha-1	-0.00113869	-0.104095	-0.1255	-0.136703	-0.0642357	-0.174592	0.0376174	0.144243	-0.15314	-0.0560621	-0.0466989	-0.0499325
in-list	TFRC	P02786	Transferrin receptor protein 1	-0.00203578	0.453403	-0.287349	0.304363	-0.102416	-0.286699	-0.0634123	-0.16611	0.0897814	0.222373	-0.112566	0.249889
in-list	GNAI2	P04899	Guanine nucleotide-binding protein G(i) subunit alpha-2	-0.0841948	-0.252017	-0.217925	-0.158205	0.0411981	-0.15189	-0.0966231	0.166773	-0.112782	-0.0841325	0.0018514	0.0326118
in-list	SLC3A2	P08195	4F2 cell-surface antigen heavy chain	-0.073712	-0.126581	0.0248515	0.0103149	0.0258109	-0.433815	0.170497	0.140224	0.209787	0.257231	-0.0544974	0.0736694
in-list	HSPA8	P11142	Heat shock cognate 71 kDa protein	-0.108883	0.0889352	-0.125857	0.246218	0.0191549	-0.0683002	-0.133654	-0.421827	-0.118038	-0.11024	-0.00659307	0.122012
in-list	RALB	P11234	Ras-related protein Ral-B	0.237346	0.233228	0.0781275	0.0545057	0.145057	-0.0294711	0.196062	0.406615	0.503189	0.169696	-0.0379785	0.0890802
in-list	MTHFD1	P11586	C-1-tetrahydrofolate synthase, cytoplasmic	-0.14284	-0.0667388	-0.158977	-0.0584157	0.109362	-0.306637	0.179387	-0.104854	-0.123515	-0.135635	0.0337029	-0.155509
in-list	PLS3	P13797	Plastin-3	0.189677	0.0221685	0.0253207	0.294493	0.107091	0.0844173	0.447314	0.256302	0.124411	0.134385	0.953415	0.233103
in-list	PTPRA	P18433	Receptor-type tyrosine-protein phosphatase alpha	-0.204888	-0.988365	-0.505998	-0.161221	-0.270846	0.283183	-0.0566835	-0.0743767	-0.0100492	0.333597	-0.0608304	0.375256
in-list	RAB6A	P20340	Ras-related protein Rab-6A	0.161524	0.414398	-0.181137	0.180255	-0.139703	0.128432	0.0978584	0.163572	0.32409	0.304713	-0.0976779	0.0152601
in-list	ATP5A1	P25705	ATP synthase subunit alpha, mitochondrial	-0.0222511	0.286521	-0.0771281	-0.33912	0.234725	-0.0646922	0.0714779	0.0114689	0.23795	0.0985368	-0.0516179	0.00411606
in-list	PSMA1	P25786	Proteasome subunit alpha type-1	0.150131	0.0117671	0.31486	0.522842	0.00370089	-0.0277608	0.0555553	-0.126351	0.727944	0.111192	-0.153592	0.133545
in-list	PSMA4	P25789	Proteasome subunit alpha type-4	0.0391108	-0.20822	0.0939636	0.0312341	-0.0972544	-0.0172704	-0.0583852	0.276248	0.10737	-0.0324783	0.119504	-0.0573413
in-list	PSMA5	P28066	Proteasome subunit alpha type-5	0.391633	0.101454	0.297269	0.415183	0.139676	-0.0186081	0.311572	0.340523	0.429756	-0.0489845	0.257153	0.263883
in-list	PSMB4	P28070	Proteasome subunit beta type-4	0.0762183	0.00926208	0.185291	0.454075	-0.125748	0.0321248	0.16708	0.0988375	0.304115	0.433252	0.224678	0.302785
in-list	PSMB6	P28072	Proteasome subunit beta type-6	-0.0998116	-0.0108051	-0.155429	-0.133454	0.201244	0.0134697	0.0921364	0.0110703	0.160968	0.240028	0.102554	0.0934575
in-list	SLC6A6	P31641	Sodium- and chloride-dependent taurine transporter	-0.342165	0.139518	-0.106387	-0.00120449	-0.123666	-0.408698	0.1501	0.0163609	0.0617018	-0.130843	-0.29265	0.0182981
in-list	BSG	P35613	Basigin	-0.336306	-0.205311	-0.179775	0.118101	-0.0444838	0.145088	-0.166161	0.200069	-0.121974	0.049476	-0.0196419	0.12284
in-list	PSMC2	P35998	26S proteasome regulatory subunit 7	0.0334981	0.223118	0.00167592	0.181791	0.00400352	-0.0266043	0.0721327	0.0374006	0.12699	-0.0893644	-0.00461578	0.0603714
in-list	CCT6A	P40227	T-complex protein 1 subunit zeta	-0.107092	0.0101426	-0.044597	0.00631905	0.138444	-0.147626	0.209491	0.300342	0.147674	-0.0118872	-0.195276	-0.0642643
in-list	PSMB10	P40306	Proteasome subunit beta type-10	0.258332	-0.501211	0.287221	0.206303	-0.30143	0.0816205	-0.821344	-0.300781	0.152806	0.138437	-0.212294	0.216778
in-list	ECE1	P42892	Endothelin-converting enzyme 1	0.0148385	-0.0432638	1.03709	0.167411	-0.15045	-0.108674	-0.378993	0.137692	-0.301742	0.170954	-0.211739	-0.119643
in-list	IQGAP1	P46940	Ras GTPase-activating-like protein IQGAP1	0.078722	-0.158808	0.00955963	-0.31506	0.134789	-0.210103	0.293786	0.571047	0.171248	0.0477155	0.138993	0.0204849
in-list	CAPZA2	P47755	F-actin-capping protein subunit alpha-2	0.0670338	-0.0283559	0.042848	0.048322	-0.0264486	0.0748227	-0.0867831	0.244858	0.247908	0.0172304	0.0699679	-0.0496686
in-list	CAPZB	P47756	F-actin-capping protein subunit beta	0.13105	0.187679	-0.0273145	-0.126516	0.0738773	-0.0699323	0.049902	-0.0503089	0.0540454	0.129457	0.0077273	-0.0246627
in-list	CCT5	P48643	T-complex protein 1 subunit epsilon	-0.0394147	0.938393	0.244722	0.434816	-0.0312335	-0.00361951	0.210178	0.243724	0.403381	0.0122089	-0.455185	0.443363
in-list	CCT3	P49368	T-complex protein 1 subunit gamma	-0.0314395	-0.0636247	0.0359777	-0.0901871	0.0325648	-0.0719185	0.0536944	0.168646	-0.113306	-0.0443103	0.0933266	0.138917
in-list	ACADVL	P49748	Very long-chain specific acyl-CoA dehydrogenase, mitochondrial	0.0844561	0.117165	0.130119	-0.0375175	0.281092	0.0294081	0.111823	0.267777	0.294064	0.206478	0.237412	-0.0142822
in-list	VPS41	P49754	Vacuolar protein sorting-associated protein 41 homolog	0.160984	0.156508	0.150814	-0.207804	0.183434	0.0925401	0.186616	0.50637	-0.174418	0.0454718	-0.0693512	0.0985457
in-list	GNAQ	P50148	Guanine nucleotide-binding protein G(q) subunit alpha	-0.224855	0.126118	0.0425561	-0.552075	0.159427	-0.182368	0.00651105	0.10305	0.0652154	-0.163513	-0.648933	-0.15959
in-list	MMP14	P50281	Matrix metalloproteinase-14	0.213763	-0.812475	-0.87908	-2.47799	0.105752	-1.12264	-0.538608	0.0420748	-0.108099	-0.129066	0.546892	-1.05042
in-list	CCT8	P50990	T-complex protein 1 subunit theta	0.0261879	0.221559	-0.0657984	0.152614	0.128215	-0.130175	0.190774	0.0861899	0.025809	0.0653419	0.143702	0.00885201
in-list	CCT4	P50991	T-complex protein 1 subunit delta	-0.0993048	-0.165804	0.0627441	0.0560379	0.0062383	0.0656541	0.0733738	0.511609	-0.242064	-0.101651	0.125268	0.14466
in-list	RAB7A	P51149	Ras-related protein Rab-7a	-0.0301272	0.273129	-0.108273	-0.00561015	0.07002	-0.132582	0.0283534	0.0598914	0.137487	0.0319519	-0.183869	-0.0996119
in-list	CAPZA1	P52907	F-actin-capping protein subunit alpha-1	-0.00207329	0.121417	-0.0556246	0.176462	0.215404	0.0597922	0.237984	-0.0549138	0.0582415	-0.00358836	-0.140107	0.0722955
in-list	AP2S1	P53680	AP-2 complex subunit sigma	-0.130497	-0.00154114	-0.235786	-0.215895	0.00408872	0.184528	-0.0220432	0.504101	-0.239109	-0.0484479	0.00384267	0.0787799
in-list	SLC16A1	P53985	Monocarboxylate transporter 1	-0.0690352	-0.30404	-0.213846	0.185706	0.0570272	-0.203449	0.231173	0.225213	0.197092	0.257131	0.106082	0.0333277
in-list	VCP	P55072	Transitional endoplasmic reticulum ATPase	0.0379397	0.0389487	0.121133	-0.0422357	-0.0242373	0.0606899	0.0116863	0.0378024	0.208356	0.0437088	-0.0361404	-0.0621122
in-list	AP3S2	P59780	AP-3 complex subunit sigma-2	-0.0742626	0.00441964	-0.17501	-0.367363	0.142212	0.754151	0.312284	0.181363	-0.0691957	0.12152	0.252955	-0.363673
in-list	ARPC4	P59998	Actin-related protein 2/3 complex subunit 4	0.223796	0.272411	-0.0313829	0.442591	0.122889	0.00717672	0.315819	0.500443	-0.0335719	0.253922	0.286995	0.121314
in-list	PSMC6	P62333	26S proteasome regulatory subunit 10B	-0.112543	0.380011	0.178283	0.406533	-0.0871601	0.187639	0.082798	-0.226927	0.335143	-0.098362	-0.50843	0.444013
in-list	GNB1	P62873	Guanine nucleotide-binding protein G(I)/G(S)/G(T) subunit beta-1	0.115884	-0.221951	0.010135	-0.181283	0.0426184	-0.608352	-0.0497958	0.106524	0.354094	0.0178706	0.0772387	0.0427736
in-list	RPS27A	P62979	Ubiquitin-40S ribosomal protein S27a	-0.228062	0.384086	0.0985686	0.0544039	-0.119273	-0.295896	-0.0291608	0.0885232	0.126146	-0.571143	0.0748285	0.0110715
in-list	VAMP2	P63027	Vesicle-associated membrane protein 2	-0.128413	-0.155858	0.0421365	-0.528212	-0.572662	-0.750594	-0.915696	-1.30284	0.426858	-0.584514	-0.20016	-0.736622
in-list	GNAS	P63092;Q5JWF2	Guanine nucleotide-binding protein G(s) subunit alpha isoforms short;Guanine nucleotide-binding protein G(s) subunit alpha isoforms XLas	0.0171108	-0.0601762	-0.411552	-0.290076	0.0754337	-0.0974801	-0.0555719	0.223814	-0.0572923	-0.167402	-0.0780773	-0.236621
in-list	PIP4K2B	P78356	Phosphatidylinositol 5-phosphate 4-kinase type-2 beta	0.190731	0.156882	-0.356272	-0.525689	0.0171216	0.133156	-0.0801086	-0.00933997	-0.109831	0.274277	0.393045	0.210254
in-list	CCZ1B;CCZ1	P86790;P86791	Vacuolar fusion protein CCZ1 homolog B;Vacuolar fusion protein CCZ1 homolog	-0.299452	0.200802	-0.190582	-0.314665	0.109714	-0.293896	-0.024154	0.140029	-0.731686	-0.627368	-0.292874	0.0770397
in-list	TGM3	Q08188	Protein-glutamine gamma-glutamyltransferase E	-0.739701	-0.425801	-0.543717	0.104103	0.112493	0.116112	0.425784	0.396283	1.25906	0.30151	0.567929	-0.532641
in-list	STX4	Q12846	Syntaxin-4	0.0799367	-0.13952	-0.0302067	-0.0419423	0.240103	-0.0837742	0.687306	0.11651	0.187769	0.382097	-0.00468763	0.212617
in-list	TRAP1	Q12931	Heat shock protein 75 kDa, mitochondrial	-0.0523669	0.277126	0.0680396	-0.211821	0.069444	0.0162576	0.078153	0.13691	0.159119	0.0150293	0.0817966	0.00493749
in-list	PSMD2	Q13200	26S proteasome non-ATPase regulatory subunit 2	0.0591882	-0.0189107	0.00538508	0.124692	-0.119632	0.0148589	0.0027504	-0.0603511	-0.114308	-0.0799707	0.18336	0.127855
in-list	SNX1	Q13596	Sorting nexin-1	-0.156969	0.0784073	0.0248966	0.264204	0.235994	-0.00302378	0.0222797	-0.0532424	0.106168	0.0698681	-0.143192	0.234713
in-list	GNA13	Q14344	Guanine nucleotide-binding protein subunit alpha-13	0.419398	0.0967147	0.0150127	0.116923	0.200001	-0.191833	0.147524	0.518332	0.153042	-0.121071	0.197343	-0.169438
in-list	PCBP1	Q15365	Poly(rC)-binding protein 1	0.00272115	-0.115984	-0.178414	-0.00534312	-0.250229	-0.0603733	-0.0667941	-0.0268593	-0.229024	-0.0997295	-0.0155277	-0.29295
in-list	VAMP3	Q15836	Vesicle-associated membrane protein 3	0.296466	0.196799	-0.298	-0.474139	-0.157226	-0.484532	-0.154894	0.0710214	-0.03007	0.210777	0.196466	-0.206277
in-list	SND1	Q7KZF4	Staphylococcal nuclease domain-containing protein 1	-0.0604502	-0.178763	-0.174968	-0.151044	0.135469	-0.0336831	0.159156	0.286162	-0.459607	-0.157791	-0.0620651	-0.172301
in-list	MON1B	Q7L1V2	Vacuolar fusion protein MON1 homolog B	-0.483198	-0.0920153	-0.0973349	-0.0955175	0.0446475	0.155022	0.31999	0.214108	0.207313	-0.53032	0.293314	0.0798454
in-list	ATL2	Q8NHH9	Atlastin-2	-0.0312284	0.555875	-0.124626	0.01817	0.151111	-0.254967	0.202401	0.113873	0.0532678	0.112429	-0.0623569	-0.0984675
in-list	NCSTN	Q92542	Nicastrin	0.0703138	0.0742118	-0.115778	-0.0401001	-0.0269038	0.0188255	-0.205454	-0.238827	-0.155329	-0.00861804	-0.269574	0.0181541
in-list	AP3S1	Q92572	AP-3 complex subunit sigma-1	-0.155642	-0.311188	-0.103509	-0.208177	-0.00820478	-0.128154	-0.123617	-0.120185	-0.28312	-0.21039	-0.182842	-0.0952454
in-list	VPS33A	Q96AX1	Vacuolar protein sorting-associated protein 33A	0.0335668	-0.338523	-0.114543	-0.597841	-0.0113595	-0.351047	0.0496972	-0.0165901	-0.0383472	-0.132174	0.0440928	-0.345922
in-list	AP2M1	Q96CW1	AP-2 complex subunit mu	-0.0751813	-0.331291	-0.274886	-0.426269	-0.246944	-0.265056	-0.134722	-0.0481529	-0.260978	-0.134157	-0.128375	-0.127626
in-list	VPS39	Q96JC1	Vam6/Vps39-like protein	0.218101	0.00225703	0.177436	0.165797	0.180781	0.157345	0.120796	0.951221	0.333541	0.0295763	0.0658693	0.0596733
in-list	SLC38A2	Q96QD8	Sodium-coupled neutral amino acid transporter 2	-0.355495	1.26543	0.0531249	0.309926	-0.630932	-0.63348	-0.520244	-0.400857	-0.936765	0.100754	0.000785828	0.118425
in-list	VPS35	Q96QK1	Vacuolar protein sorting-associated protein 35	0.182885	-0.0269349	0.103966	0.0738964	0.122517	-0.0420163	0.29727	0.613883	-0.216482	-0.0421467	0.119802	-0.00341797
in-list	MYADM	Q96S97	Myeloid-associated differentiation marker	0.224868	-0.712138	-0.0777715	-0.132657	-0.258352	-0.433152	-0.110059	-0.184117	1.00699	0.210319	0.4094	-0.0443083
in-list	VAT1	Q99536	Synaptic vesicle membrane protein VAT-1 homolog	-0.0150674	-0.364115	0.428466	-0.425953	0.0364895	-0.260314	-0.0193501	0.160972	-0.178806	0.0964737	-0.000252406	0.0987091
in-list	SLC29A1	Q99808	Equilibrative nucleoside transporter 1	-0.0549018	0.190056	-0.0766582	0.633923	-0.411141	0.180608	-0.230787	0.0977163	-0.0521177	0.0386143	0.189255	0.251422
in-list	CCT7	Q99832	T-complex protein 1 subunit eta	-0.113295	-0.148246	-0.146779	-0.173245	0.0438137	-0.202465	0.118957	-0.0942084	-0.0612125	0.044522	0.103454	-0.084397
in-list	TMEM43	Q9BTV4	Transmembrane protein 43	0.000445048	0.128494	0.0129922	-0.0890554	0.110368	-0.124488	0.287593	0.278376	0.192298	0.35574	-0.230566	0.0722332
in-list	VPS16	Q9H269	Vacuolar protein sorting-associated protein 16 homolog	-0.103259	0.227336	-0.123537	-0.0613073	0.182816	-0.106899	-0.153271	0.0469271	-0.114444	0.323285	0.206767	-0.0254517
in-list	RAB18	Q9NP72	Ras-related protein Rab-18	0.0860437	0.327826	0.0267874	0.0519791	0.201591	-0.178002	0.175942	0.363571	0.124545	0.164563	0.00949351	0.0313536
in-list	VAPA	Q9P0L0	Vesicle-associated membrane protein-associated protein A	0.102727	-0.420719	-0.0585429	-0.37901	-0.268911	0.0751794	-0.534946	-0.681723	-0.159201	0.0369879	-0.0123526	0.130856
in-list	VPS18	Q9P253	Vacuolar protein sorting-associated protein 18 homolog	0.0900106	-0.197219	-0.134133	-0.281229	-0.104088	0.151434	0.0104685	0.0598272	0.346609	0.0435098	0.486297	0.0905015
in-list	VTI1B	Q9UEU0	Vesicle transport through interaction with t-SNAREs homolog 1B	-0.233283	0.336062	0.359082	-0.325069	0.154451	-0.165578	0.0766881	-0.321035	1.14254	0.497237	-0.679578	-0.010519
in-list	VPS4A	Q9UN37	Vacuolar protein sorting-associated protein 4A	0.128384	-0.0217539	0.0544434	0.0903753	0.0134226	-0.0512695	0.0971139	-0.0812842	0.0315596	-0.057059	-0.135796	-0.0479997
in-list	STUB1	Q9UNE7	E3 ubiquitin-protein ligase CHIP	-0.0419076	0.10041	0.03298	0.0559012	0.189677	0.0962588	0.175593	-0.203541	-0.214605	-0.270413	-0.709114	0.0431817
in-list	STX8	Q9UNK0	Syntaxin-8	0.388927	-0.198601	0.833426	-1.46412	-0.462651	0.63025	-0.808069	-1.64064	-1.17418	-0.0957947	-0.00571124	-0.550712
in-list	SNX5	Q9Y5X3	Sorting nexin-5	-0.101322	-0.161335	-0.0174993	0.110659	-0.163658	-0.0441615	-0.0585391	-0.0556564	-0.00338173	0.126121	-0.0869293	0.0224247

## Sheet: phosphoproteome (n = 114)
						Log2 fold change 24 h metformin treatment relative to 24 h control (phosphoproteome)
Ma et al. list	phos.id	phos.id.exp	PG.Genes	PG.ProteinAccessions	PG.ProteinDescriptions	Log2FC C2BBe1	Log2FC COLO205	Log2FC HT115	Log2FC LOVO	Log2FC MDST8	Log2FC NCIH747	Log2FC RKO	Log2FC SNU61	Log2FC SW48	Log2FC SW837	Log2FC SW948	Log2FC T84
in-list	P52907_S9	P52907_S9	CAPZA1	P52907	F-actin-capping protein subunit alpha-1	-0.205567	-0.729216	0.713646	0.467738	0.124128	-0.236725	0.300143	-0.590496	-0.554224	0.451465	0.885932	0.106837
in-list	P47755_S9	P47755_S9	CAPZA2	P47755	F-actin-capping protein subunit alpha-2	0.848893	-0.418541	0.727663	0.847923	0.108301	-0.111679	0.705592	-0.223878	-0.540826	0.952866	1.50268	0.221965
in-list	P46940_S2	P46940_S2	IQGAP1	P46940	Ras GTPase-activating-like protein IQGAP1	0.160571	-1.30242	-0.153162	0.120667	0.107859	0.951136	0.896244	1.01585	0.245641	0.17537	0.112115	-0.876271
in-list	P20340_S2	P20340_S2	RAB6A	P20340	Ras-related protein Rab-6A	0.947862	-0.731698	0.86362	-0.502273	0.107224	0.528409	-0.0812353	0.896556	-0.241107	0.952667	1.1385	-1.05636
in-list	P20340_T3	P20340_T3	RAB6A	P20340	Ras-related protein Rab-6A	0.949419	-0.725709	0.864644	-0.497176	0.27058	0.527487	-0.0781864	0.897801	-0.233529	0.95607	2.02377	-1.19556
in-list	Q7KZF4_S909	Q7KZF4_S909	SND1	Q7KZF4	Staphylococcal nuclease domain-containing protein 1	0.800724	-0.761985	0.153072	0.182209	0.00512377	-0.189148	0.275575	0.367302	1.215	0.617243	0.707386	0.735384
in-list	O60784_S355	O60784_S355	TOM1	O60784	Target of Myb protein 1	2.28146	-3.07283	0.714213	-0.882296	0.235021	0.219169	0.698026	0.503312	1.59453	1.98501	-0.118513	-1.83392
in-list	O60784_S359	O60784_S359	TOM1	O60784	Target of Myb protein 1	1.30123	-2.35177	0.847745	-0.0701402	0.305255	0.365346	1.01993	1.4187	-0.541262	1.45535	0.00963434	-0.115283
in-list	Q12846_S117	Q12846_S117	STX4	Q12846	Syntaxin-4	-0.160899	-1.00306	0.0902942	0.25461	0.0934381	-0.575531	-0.919937	0.408358	-0.398841	-0.795876	-1.30487	0.371262
in-list	Q12846_T120	Q12846_T120	STX4	Q12846	Syntaxin-4	-0.279342	-0.960411	0.204613	0.239181	0.0845083	-0.498999	-0.910274	0.344173	-0.372831	-0.786961	-1.01805	0.410789
in-list	P46940_S330	P46940_S330	IQGAP1	P46940	Ras GTPase-activating-like protein IQGAP1	0.382299	-0.543974	0.240096	0.0607395	0.290019	-0.120316	0.126645	0.380196	-0.368387	0.854056	0.68123	-0.0499585
in-list	Q7KZF4_S150	Q7KZF4_S150	SND1	Q7KZF4	Staphylococcal nuclease domain-containing protein 1	0.352838	1.52796	0.453966	0.585771	0.198448	0.00661659	0.46649	0.917222	0.981117	-0.35291	0.290944	1.47362
in-list	Q13200_S16	Q13200_S16	PSMD2	Q13200	26S proteasome non-ATPase regulatory subunit 2	0.265603	1.303	0.229669	0.591599	0.0632801	-0.1296	0.250624	0.599519	0.656765	1.12698	0.851367	0.522106
in-list	Q13200_T24	Q13200_T24	PSMD2	Q13200	26S proteasome non-ATPase regulatory subunit 2	0.858758	1.69869	1.32738	2.13923	0.0993929	-0.010649	2.41839	0.689172	0.547718	0.963445	1.15593	0.503282
in-list	P55072_S13,T14	P55072_S13;P55072_T14	VCP	P55072	Transitional endoplasmic reticulum ATPase	-0.0144161	-1.74103	-0.978002	-0.584739	-0.0421257	-1.10459	0.672218	-0.549657	-0.43616	-0.364329	0.0821848	0.481135
in-list	O60749_S277	O60749_S277	SNX2	O60749	Sorting nexin-2	-1.41904	0.885087	-0.454969	-1.57255	-0.301751	0.156282	1.12673	-0.228749	1.59604	-1.37035	-0.543286	-1.1011
in-list	P51149_S111	P51149_S111	RAB7A	P51149	Ras-related protein Rab-7a	0.374035	0.629577	0.319227	0.345168	0.00263755	-0.0240844	-0.135466	1.14967	0.39576	0.72289	0.841427	0.0606483
in-list	P31641_S21	P31641_S21	SLC6A6	P31641	Sodium- and chloride-dependent taurine transporter	-2.02722	1.48632	-1.83629	0.412489	0.125615	0.509446	1.35252	-0.714915	-0.912112	-2.72814	-2.12146	-0.359272
in-list	Q7L1V2_S59,S61	Q7L1V2_S59;Q7L1V2_S61	MON1B	Q7L1V2	Vacuolar fusion protein MON1 homolog B	-0.295664	0.37247	-0.00746409	0.053002	0.169467	-0.0368875	-0.133727	0.191406	0.617376	-0.0283349	-0.831959	-0.286097
in-list	Q7L1V2_S59	Q7L1V2_S59	MON1B	Q7L1V2	Vacuolar fusion protein MON1 homolog B	-0.179401	0.0871639	0.253549	0.832037	0.142975	-0.0945956	0.304309	0.523171	0.566727	0.395094	0.118946	0.296822
in-list	Q7L1V2_S61	Q7L1V2_S61	MON1B	Q7L1V2	Vacuolar fusion protein MON1 homolog B	-0.185025	-0.669798	0.0381997	0.030702	0.282713	-0.38638	0.164188	0.24554	-0.597719	0.266045	-0.244357	-0.444283
in-list	O95782_S655	O95782_S655	AP2A1	O95782	AP-2 complex subunit alpha-1	0.339821	0.813745	-0.319831	0.567866	-0.406103	0.0606098	0.361441	0.00537268	0.0124515	2.39789	0.70201	0.573906
in-list	Q7L1V2_S70	Q7L1V2_S70	MON1B	Q7L1V2	Vacuolar fusion protein MON1 homolog B	-0.355807	-0.35114	0.275572	0.549838	0.132969	-0.399141	0.428008	-0.140849	-0.0976979	-0.237515	-0.318307	-0.281341
in-list	P55072_S197	P55072_S197	VCP	P55072	Transitional endoplasmic reticulum ATPase	0.186695	0.30127	0.183451	0.514683	-0.0717891	-0.125565	-0.00025034	0.574641	0.656654	0.993594	0.312754	0.397481
in-list	O60749_T78,S82,S85	O60749_S82;O60749_S85;O60749_T78	SNX2	O60749	Sorting nexin-2	0.0312691	-0.409286	-0.498957	-0.709138	0.175555	0.61443	-0.870618	-0.00497214	-1.70565	-1.27386	-0.592902	-1.92377
in-list	P53985_T466	P53985_T466	SLC16A1	P53985	Monocarboxylate transporter 1	-0.347207	-1.05628	-0.16136	0.0381565	2.48566	-0.427526	-0.815172	-0.213503	-0.756884	0.33645	-0.81754	0.178848
in-list	P53985_S467	P53985_S467	SLC16A1	P53985	Monocarboxylate transporter 1	-0.0872192	-1.15077	-0.0976467	0.348842	1.20197	0.0558675	0.542474	-0.0407575	-1.12245	0.513141	-0.341228	0.385032
in-list	O15400_T78	O15400_T78	STX7	O15400	Syntaxin-7	0.719606	2.3565	0.47817	0.463748	0.376817	0.299575	0.817051	0.447143	2.05631	0.816989	-0.523129	0.673646
in-list	O15400_T79	O15400_T79	STX7	O15400	Syntaxin-7	0.729469	2.36081	0.49377	0.448574	0.373381	0.297313	0.813535	0.455245	2.04457	0.808256	-1.60193	0.673272
in-list	O15400_S81	O15400_S81	STX7	O15400	Syntaxin-7	0.637472	2.28125	0.52858	0.48137	0.328058	1.22648	0.799183	0.394803	1.81962	0.839825	-0.493252	2.02948
in-list	P47755_T63	P47755_T63	CAPZA2	P47755	F-actin-capping protein subunit alpha-2	-0.282422	-0.786759	-0.798508	-0.549922	-0.978281	0.204077	-0.43175	0.72153	-0.262878	-0.282233	1.09097	0.028995
in-list	O60749_S97	O60749_S97	SNX2	O60749	Sorting nexin-2	3.03253	-0.220069	0.196194	0.75141	-0.25084	1.51537	1.37601	0.621435	0.628939	1.01814	0.906285	0.904416
in-list	O60749_T101	O60749_T101	SNX2	O60749	Sorting nexin-2	2.52175	-0.19595	0.25015	0.799412	-0.113698	0.225058	1.67574	0.982492	0.685916	-0.64247	0.49676	0.399378
in-list	O60749_T104	O60749_T104	SNX2	O60749	Sorting nexin-2	1.58528	-0.210822	0.541475	0.211456	-0.11872	0.257982	1.56576	0.297845	0.841806	1.87525	0.0314331	0.660836
in-list	O60749_T106	O60749_T106	SNX2	O60749	Sorting nexin-2	2.25466	-0.574581	0.442727	0.880904	-0.045468	0.265217	1.72476	1.11942	0.78271	1.76956	0.439164	0.387535
in-list	P55072_S702	P55072_S702	VCP	P55072	Transitional endoplasmic reticulum ATPase	0.752163	-0.00180467	0.75799	0.980441	0.103877	0.00309372	-0.0967979	-0.253685	0.314084	1.79802	1.64909	1.03467
in-list	P53985_S461,T466,S467	P53985_S461;P53985_S467;P53985_T466	SLC16A1	P53985	Monocarboxylate transporter 1	-0.703323	-0.975455	-0.381703	-1.55446	-2.20709	-0.300658	0.927114	-0.976392	-1.58558	0.110921	-0.754897	-1.37292
in-list	P62979_T66	P62979_T66	RPS27A	P62979	Ubiquitin-40S ribosomal protein S27a	1.23076	0.213499	0.14894	0.682885	-0.125152	-0.74348	0.0324904	1.33623	1.94696	0.258696	0.327995	1.09985
in-list	Q99536_S17	Q99536_S17	VAT1	Q99536	Synaptic vesicle membrane protein VAT-1 homolog	-2.80902	-0.267785	-1.58801	-1.39805	-0.0879122	-0.0220858	-1.74692	-1.90144	-0.13819	-3.14111	-2.76898	-0.413587
in-list	Q99536_S18	Q99536_S18	VAT1	Q99536	Synaptic vesicle membrane protein VAT-1 homolog	-2.85745	-0.311868	-1.80567	-1.40972	-0.0839799	-0.053148	-1.3789	-1.38769	-0.190212	-2.83752	-2.83335	-0.787804
in-list	P62333_S139	P62333_S139	PSMC6	P62333	26S proteasome regulatory subunit 10B	-0.0541201	0.916114	0.0634263	-0.419612	0.707069	-0.763193	-0.310177	-0.691148	0.0454226	1.36084	-1.08245	-0.529114
in-list	Q13200_S361	Q13200_S361	PSMD2	Q13200	26S proteasome non-ATPase regulatory subunit 2	0.795176	-0.744325	0.610295	0.272158	-0.022288	-0.0395985	0.936603	1.01229	-0.90949	0.463485	1.49242	-0.260797
in-list	Q13200_S363	Q13200_S363	PSMD2	Q13200	26S proteasome non-ATPase regulatory subunit 2	0.673616	-0.782979	0.667045	0.206197	-0.0443474	-0.00884088	0.907344	1.10012	-0.909487	0.485819	1.51084	-0.275672
in-list	P51149_S72	P51149_S72	RAB7A	P51149	Ras-related protein Rab-7a	2.36637	-1.91238	1.18876	1.10883	0.401105	0.59691	2.77938	1.98193	1.42022	2.01532	0.57793	1.79695
in-list	P08195_S165	P08195_S165	SLC3A2	P08195	4F2 cell-surface antigen heavy chain	0.131611	-1.2109	0.314014	-0.0836859	-0.328606	-0.335483	0.51376	0.0855023	0.223052	-0.378181	-0.892961	-0.328195
in-list	P11142_S511	P11142_S511	HSPA8	P11142	Heat shock cognate 71 kDa protein	-0.563878	0.365811	0.973998	0.676107	-0.528681	0.440172	1.05939	0.96166	0.726496	-0.593404	0.945212	0.366307
in-list	P50990_S380	P50990_S380	CCT8	P50990	T-complex protein 1 subunit theta	-0.422183	-0.0805887	-0.739693	0.424573	-0.409438	0.647734	0.297226	0.680438	0.791793	-0.010575	0.659165	0.114046
in-list	P50990_T381	P50990_T381	CCT8	P50990	T-complex protein 1 subunit theta	-0.428177	-0.0967078	-0.743716	0.423561	-0.4095	0.672583	0.296525	0.679972	0.790631	0.00963465	0.658283	0.116908
in-list	P28066_S16	P28066_S16	PSMA5	P28066	Proteasome subunit alpha type-5	-0.088076	1.92464	-1.11449	0.132679	0.121943	-0.219248	-0.579088	-1.1184	2.07896	-0.850285	-1.26372	-0.607021
in-list	P50990_S23	P50990_S23	CCT8	P50990	T-complex protein 1 subunit theta	-0.547969	-0.111465	0.568418	-0.221543	-0.26811	-0.138032	0.221992	0.323784	0.23545	0.302799	0.699914	-0.0453908
in-list	P86790_S266	P86790_S266	CCZ1B;CCZ1	P86790;P86791	Vacuolar fusion protein CCZ1 homolog B;Vacuolar fusion protein CCZ1 homolog	-0.766585	0.546907	-0.773368	-0.38263	-0.328232	-0.301022	0.107888	0.597244	1.22409	-1.98668	-1.86767	-0.660761
in-list	Q15365_S323	Q15365_S323	PCBP1	Q15365	Poly(rC)-binding protein 1	0.0174506	1.3845	0.00364876	1.78846	0.25236	-1.03661	0.825032	0.656867	2.2498	1.24472	1.88137	0.724416
in-list	P28066_S56	P28066_S56	PSMA5	P28066	Proteasome subunit alpha type-5	0.704264	1.1136	-0.165557	0.722108	0.00208235	0.686775	0.82418	0.483521	2.20934	1.80644	1.28263	0.434403
in-list	P49368_S243	P49368_S243	CCT3	P49368	T-complex protein 1 subunit gamma	-0.277712	1.1904	0.453708	0.387204	-0.0990963	-0.538671	-0.204715	0.140886	1.20195	0.668853	0.181049	0.945183
in-list	P49368_S244	P49368_S244	CCT3	P49368	T-complex protein 1 subunit gamma	-0.324706	1.16984	0.509979	0.841943	-0.163881	-0.521621	-0.21358	0.0913521	1.2152	0.636163	0.165847	0.926287
in-list	P53985_S461	P53985_S461	SLC16A1	P53985	Monocarboxylate transporter 1	-0.0134443	-1.4313	0.526855	0.478909	-0.394768	0.260393	1.02579	1.71572	-0.392991	0.342019	1.35971	-0.259133
in-list	P49368_S252	P49368_S252	CCT3	P49368	T-complex protein 1 subunit gamma	0.0170306	1.74774	0.801854	2.2577	-0.696152	-0.914219	1.00056	0.899648	2.66189	1.98027	1.40273	2.04208
in-list	O14828_S76	O14828_S76	SCAMP3	O14828	Secretory carrier-associated membrane protein 3	0.187204	1.29732	0.28187	0.498343	0.364494	-0.345217	-0.199536	-0.777574	0.190831	1.16692	0.159779	1.29145
in-list	P35613_S362	P35613_S362	BSG	P35613	Basigin	-0.870516	-1.23405	-0.300625	-0.000147502	-0.209109	-0.338944	-0.366502	0.176739	-1.08849	-0.0268319	-0.80814	0.520848
in-list	P11142_S329	P11142_S329	HSPA8	P11142	Heat shock cognate 71 kDa protein	1.41324	3.07466	2.69001	1.03553	0.232387	-1.2008	-0.0369485	0.178771	1.15909	-0.550621	1.20116	0.540839
in-list	Q9UNE7_S19	Q9UNE7_S19	STUB1	Q9UNE7	E3 ubiquitin-protein ligase CHIP	-2.92372	0.410182	-0.649654	-0.165304	-0.00400257	0.951723	1.92891	2.95081	-0.344556	-0.408455	-0.56051	-0.0106246
in-list	Q9UNE7_S19,S23	Q9UNE7_S19;Q9UNE7_S23	STUB1	Q9UNE7	E3 ubiquitin-protein ligase CHIP	-0.674868	1.49334	0.178191	0.557367	-0.284553	-0.132518	0.300359	-0.286531	1.61129	0.0611909	0.0334326	0.599267
in-list	Q9UNE7_S19,S25	Q9UNE7_S19;Q9UNE7_S25	STUB1	Q9UNE7	E3 ubiquitin-protein ligase CHIP	-0.676538	1.14655	0.198227	0.481665	-0.235382	-0.215409	0.208786	-0.337418	1.53241	0.0840441	0.0520496	0.354677
in-list	Q9UNE7_S23	Q9UNE7_S23	STUB1	Q9UNE7	E3 ubiquitin-protein ligase CHIP	1.01826	0.595033	0.750267	0.722211	0.223724	0.20448	0.982031	1.07837	0.94287	0.697013	0.45674	0.0879358
in-list	Q9UNE7_S25	Q9UNE7_S25	STUB1	Q9UNE7	E3 ubiquitin-protein ligase CHIP	1.0249	0.46635	0.624613	0.659465	0.202642	0.196687	0.920584	0.963669	1.77255	0.600811	0.430044	0.0528075
in-list	P28066_S35,T36	P28066_S35;P28066_T36	PSMA5	P28066	Proteasome subunit alpha type-5	0.196374	-0.893407	-0.770815	-0.242083	-0.21562	-0.225384	-0.172641	1.04001	0.0242729	-0.914811	-0.243431	-0.224451
in-list	Q7KZF4_S781	Q7KZF4_S781	SND1	Q7KZF4	Staphylococcal nuclease domain-containing protein 1	0.422672	2.95847	0.16347	1.68574	-0.00370789	0.421621	0.655034	0.363498	4.27525	0.505029	0.626737	1.80101
in-list	Q7KZF4_S785	Q7KZF4_S785	SND1	Q7KZF4	Staphylococcal nuclease domain-containing protein 1	-0.0886161	3.32679	-0.812035	0.352106	0.994902	0.469283	-0.285545	-1.91482	0.122111	1.54605	-2.32274	-0.756617
in-list	O60784_S461	O60784_S461	TOM1	O60784	Target of Myb protein 1	-0.376567	0.149957	-0.630365	0.0653076	0.000864665	-0.39404	-0.135754	-1.0013	1.52557	0.224061	0.00476106	0.462055
in-list	O60784_S462	O60784_S462	TOM1	O60784	Target of Myb protein 1	-0.83774	-0.40774	-1.54069	0.593893	0.0916392	-0.546761	-0.0908044	-0.804294	2.04546	-0.469877	-1.30673	-0.937905
in-list	O60784_S464	O60784_S464	TOM1	O60784	Target of Myb protein 1	-1.18208	-0.50624	-1.62437	0.506329	0.0612806	-0.591138	0.716315	-0.265457	1.91764	-0.780734	-3.01129	0.0762316
in-list	O60784_S473	O60784_S473	TOM1	O60784	Target of Myb protein 1	-0.763073	0.163428	0.872862	-0.497855	1.167	0.211492	-1.18218	1.648	0.860436	0.913393	0.940682	-0.295762
in-list	Q13200_S147	Q13200_S147	PSMD2	Q13200	26S proteasome non-ATPase regulatory subunit 2	0.833392	0.695349	1.171	1.45143	0.101214	0.493009	1.56636	0.347059	-0.2899	0.2848	1.34845	0.414527
in-list	P11142_S541	P11142_S541	HSPA8	P11142	Heat shock cognate 71 kDa protein	-0.618702	-0.0218687	-0.0855017	0.471042	-0.108888	0.228556	0.333991	-0.405734	0.128787	1.14318	0.538159	0.147644
in-list	P11142_T419	P11142_T419	HSPA8	P11142	Heat shock cognate 71 kDa protein	0.221144	-0.394103	0.865564	0.797986	0.267875	0.391055	-0.042861	-0.0987454	-0.215316	1.42111	1.77498	-0.0831544
in-list	P50990_S537	P50990_S537	CCT8	P50990	T-complex protein 1 subunit theta	1.15127	-0.596798	0.451933	-0.112046	0.374912	0.737058	-0.0119247	0.291802	-0.48336	-1.02442	0.675831	-0.0150051
in-list	Q7KZF4_S426	Q7KZF4_S426	SND1	Q7KZF4	Staphylococcal nuclease domain-containing protein 1	1.16669	1.9473	0.476547	0.952968	0.262596	0.268669	0.956146	1.49605	1.6598	1.54274	1.12619	1.08347
in-list	Q9P0L0_S164	Q9P0L0_S164	VAPA	Q9P0L0	Vesicle-associated membrane protein-associated protein A	3.24659	1.67177	1.39126	1.66942	0.12359	0.362152	3.30196	2.95963	3.39538	4.18778	4.13222	0.330208
in-list	O60749_S185	O60749_S185	SNX2	O60749	Sorting nexin-2	0.364498	1.13103	0.440084	0.927487	-0.137764	-0.0834274	1.42287	0.567981	1.1442	1.02543	0.900785	2.12727
in-list	P11142_S113	P11142_S113	HSPA8	P11142	Heat shock cognate 71 kDa protein	0.243882	0.10654	-0.241908	-0.233013	0.174168	0.119857	0.00650533	-1.65588	0.918018	0.710844	-0.657268	0.0611428
in-list	O60749_S117	O60749_S117	SNX2	O60749	Sorting nexin-2	4.70278	-0.571899	3.79532	2.54193	1.68848	0.224266	4.5833	4.99058	3.34058	5.447	4.12652	3.57897
in-list	P46940_S648	P46940_S648	IQGAP1	P46940	Ras GTPase-activating-like protein IQGAP1	0.272479	-0.778065	-0.198276	0.545563	-0.382458	-0.964147	-0.674855	1.30628	-0.331497	-0.287851	-1.22195	1.10443
in-list	Q9UNE7_S273	Q9UNE7_S273	STUB1	Q9UNE7	E3 ubiquitin-protein ligase CHIP	-1.58224	2.18472	-0.398547	0.319147	-0.608265	-1.25987	-0.104293	-0.638882	1.89454	0.765521	0.881757	0.529757
in-list	P20340_S184	P20340_S184	RAB6A	P20340	Ras-related protein Rab-6A	0.684435	-1.11315	0.575514	0.265116	0.49312	0.871705	0.216796	0.329439	-0.134412	0.521863	1.44043	-0.281966
in-list	Q86VX9_S56	Q86VX9_S56	MON1A	Q86VX9	Vacuolar fusion protein MON1 homolog A	0.376338	-1.16698	0.245246	0.155988	0.0933164	-0.0149069	0.700251	0.285077	-0.109229	0.487122	0.857538	-0.32446
in-list	P40227_S205	P40227_S205	CCT6A	P40227	T-complex protein 1 subunit zeta	0.675577	0.398306	0.596986	0.569017	-0.0563787	-0.0304289	0.600008	0.781997	0.247307	0.854171	0.792337	0.465265
in-list	Q7KZF4_S645	Q7KZF4_S645	SND1	Q7KZF4	Staphylococcal nuclease domain-containing protein 1	3.44538	2.71524	0.677328	1.9166	0.339929	0.38614	2.87836	1.59687	2.20985	1.82765	2.10127	1.3024
in-list	O60749_S119	O60749_S119	SNX2	O60749	Sorting nexin-2	3.90588	-1.3878	1.76649	2.38424	-0.5398	2.1299	4.54681	2.18538	3.02884	4.88523	5.07412	3.85418
in-list	P55072_S748	P55072_S748	VCP	P55072	Transitional endoplasmic reticulum ATPase	2.46427	2.09814	2.16417	1.75105	0.00347201	0.615729	0.865741	0.516614	1.96848	3.35726	3.44991	1.28804
in-list	Q86VX9_Y57	Q86VX9_Y57	MON1A	Q86VX9	Vacuolar fusion protein MON1 homolog A	0.622402	-1.94699	0.366038	-0.430607	0.0534407	0.757671	0.794573	1.62577	-0.792534	0.00841936	0.295444	-0.283898
in-list	O94886_T730	O94886_T730	TMEM63A	O94886	CSC1-like protein 1	0.753519	0.926332	0.611811	0.837041	-1.41	0.0142905	0.99632	0.843481	0.49362	1.16645	2.538	1.26301
in-list	O94886_S735	O94886_S735	TMEM63A	O94886	CSC1-like protein 1	0.0964778	0.944382	0.610095	0.796211	-0.629765	0.00662676	0.982126	0.486528	0.540545	1.16647	0.919661	1.11787
in-list	O94886_S739	O94886_S739	TMEM63A	O94886	CSC1-like protein 1	0.946391	0.931714	0.594213	0.897254	-0.643418	0.0209522	-0.210209	0.515344	0.494657	1.16575	1.16605	1.10916
in-list	P40227_S246	P40227_S246	CCT6A	P40227	T-complex protein 1 subunit zeta	0.315069	1.40455	1.88788	-0.33553	1.85114	0.369861	-0.0968049	-1.17255	-1.54173	1.33342	-4.49928	-3.00453
in-list	P86790_S76	P86790_S76	CCZ1B;CCZ1	P86790;P86791	Vacuolar fusion protein CCZ1 homolog B;Vacuolar fusion protein CCZ1 homolog	-0.733422	0.183824	0.0695419	-0.0943044	-0.093071	-0.592214	-0.352862	-0.803451	-1.00625	-0.967682	0.0165157	-0.152771
in-list	P62979_T14	P62979_T14	RPS27A	P62979	Ubiquitin-40S ribosomal protein S27a	-1.17976	-0.234611	0.513041	-0.196625	-0.117129	-0.201026	0.5492	0.32681	0.229887	0.768903	0.291644	0.144942
in-list	O15400_T41	O15400_T41	STX7	O15400	Syntaxin-7	-1.67797	-0.83011	-0.081569	-0.645868	0.514999	-0.576065	0.0473022	0.240107	-0.176545	0.0143503	-0.41733	-0.903945
in-list	O15400_S45	O15400_S45	STX7	O15400	Syntaxin-7	-0.851038	-0.623729	0.179972	-0.457222	0.558701	-0.554202	0.29616	0.137601	-0.232101	0.296108	-0.0482826	-0.707213
in-list	P62979_S57	P62979_S57	RPS27A	P62979	Ubiquitin-40S ribosomal protein S27a	0.949937	0.942537	1.15519	1.17633	-0.125719	0.144077	0.475461	1.13521	0.540873	1.60089	1.92258	0.823352
in-list	P40306_S229	P40306_S229	PSMB10	P40306	Proteasome subunit beta type-10	-0.476058	0.0306609	0.337109	0.997457	-0.296607	-0.0796769	0.201856	1.52563	0.71576	0.740553	0.586113	-1.00389
in-list	P40306_S230	P40306_S230	PSMB10	P40306	Proteasome subunit beta type-10	-0.699182	0.372468	0.339615	0.795106	0.0393798	0.169868	0.257117	0.690676	0.545967	0.889205	0.682521	0.64574
in-list	P25789_S13	P25789_S13	PSMA4	P25789	Proteasome subunit alpha type-4	-4.39234	2.32253	-2.0806	-0.422856	-0.0956472	-0.131554	-1.26164	-2.17695	0.973617	-4.7681	-3.24857	0.142596
in-list	Q9P0L0_S209	Q9P0L0_S209	VAPA	Q9P0L0	Vesicle-associated membrane protein-associated protein A	1.57107	0.452065	1.7472	-0.504282	-0.598202	-0.348388	-0.126392	0.764345	1.12745	2.21377	2.58843	-1.54388
in-list	Q9P0L0_S214	Q9P0L0_S214	VAPA	Q9P0L0	Vesicle-associated membrane protein-associated protein A	0.778145	0.846592	0.323644	-0.134998	-0.0195986	0.62015	-0.303924	2.0585	1.91548	0.835689	2.43295	0.0311651
in-list	Q9P0L0_T215	Q9P0L0_T215	VAPA	Q9P0L0	Vesicle-associated membrane protein-associated protein A	0.840517	-1.19035	1.84783	-1.03274	-0.498174	0.506684	-0.146547	2.23739	2.45932	0.781443	2.53503	-0.61943
in-list	Q9P0L0_S216	Q9P0L0_S216	VAPA	Q9P0L0	Vesicle-associated membrane protein-associated protein A	1.2804	-0.0448008	1.859	-0.403599	-0.36972	1.20974	-0.112748	-0.315631	-0.511886	2.90578	2.73916	-1.41444
in-list	Q9P0L0_S219	Q9P0L0_S219	VAPA	Q9P0L0	Vesicle-associated membrane protein-associated protein A	1.06347	1.25577	0.548744	2.66357	0.910822	-0.0961698	0.723306	0.467492	1.58904	2.18249	2.16677	2.74672
in-list	P25705_S76	P25705_S76	ATP5A1	P25705	ATP synthase subunit alpha, mitochondrial	-0.59112	-0.909159	0.0457745	-0.532196	0.214638	-0.180318	-0.142671	-0.0512142	-1.24982	-1.12657	-1.16792	-0.615796
in-list	Q15365_T180	Q15365_T180	PCBP1	Q15365	Poly(rC)-binding protein 1	-1.75081	1.05433	-1.89989	0.63946	-1.15717	0.52112	0.461367	-0.0587556	2.08118	-0.808012	-1.16927	0.0658976
in-list	Q15365_Y183	Q15365_Y183	PCBP1	Q15365	Poly(rC)-binding protein 1	-1.35677	1.01394	-0.632792	-0.330316	-0.882184	0.16426	0.215652	-0.837628	1.93199	-0.834287	0.119784	0.11161
in-list	Q15365_S189	Q15365_S189	PCBP1	Q15365	Poly(rC)-binding protein 1	0.839215	2.97889	-0.905348	1.08697	0.627783	-0.199137	-0.23442	0.842885	0.991247	-0.29562	-1.58211	-0.103886
in-list	Q15365_S190	Q15365_S190	PCBP1	Q15365	Poly(rC)-binding protein 1	0.697327	2.66109	-1.31622	0.367451	0.408293	-0.151298	-0.113683	0.330968	1.53489	-0.555683	-1.59241	-0.182094
in-list	Q7KZF4_Y421	Q7KZF4_Y421	SND1	Q7KZF4	Staphylococcal nuclease domain-containing protein 1	1.46073	1.97318	-0.810245	-0.267937	1.18247	0.112098	-0.484751	0.439763	-0.258285	1.67911	-0.790627	1.92135
in-list	Q9UNE7_S149	Q9UNE7_S149	STUB1	Q9UNE7	E3 ubiquitin-protein ligase CHIP	0.958454	3.54126	0.297164	2.51157	-0.342275	0.485633	1.93739	0.533187	3.17458	0.412108	-0.748811	1.93853
