# Supplementary material for: Phosphoproteomic analysis of metformin signaling in colorectal cancer cells elucidates mechanism of action and potential therapeutic opportunities
Source: Clin Transl Med. 2023 Feb 13;13(2):e1179. doi: 10.1002/ctm2.1179 (PMC9925373; doi:10.1002/ctm2.1179)
Supplement: Supplementary file 5 — Supporting Information [file CTM2-13-e1179-s001.xlsx]

## Sheet: table legend
Column name	Description
phos.id	unique phopshopeptide id
phos.id.exp	unique sites ids
PG.ProteinAccessions	UniprotID
PG.Genes	Gene name
PG.ProteinDescriptions	Protein name
MetScore group	Metformin score group (as in Figure 4A)
MetScore	Metformin score
Sig_fc_C2bbe1_24h	Indicates whether the phopshopeptide was significantly regulated after 24 h of metformin treatment (p < 0.01, |FC| > 1.5)
Sig_fc_COLO205_24h
Sig_fc_HT115_24h
Sig_fc_LOVO_24h
Sig_fc_MDST_24h
Sig_fc_NCIH747_24h
Sig_fc_RKO_24h
Sig_fc_SNU61_24h
Sig_fc_SW48_24h
Sig_fc_SW837_24h
Sig_fc_SW948_24h
Sig_fc_T84_24h
Log2FC_C2bbe1_24h	Log2 fold change (24 h metformin/ 24 h control)
Log2FC_COLO205_24h
Log2FC_HT115_24h
Log2FC_LOVO_24h
Log2FC_MDST_24h
Log2FC_NCIH747_24h
Log2FC_RKO_24h
Log2FC_SNU61_24h
Log2FC_SW48_24h
Log2FC_SW837_24h
Log2FC_SW948_24h
Log2FC_T84_24h
Pval_C2bbe1_24h	t-test p-value (24 h metformin vs 24 h control)
Pval_COLO205_24h
Pval_HT115_24h
Pval_LOVO_24h
Pval_MDST_24h
Pval_NCIH747_24h
Pval_RKO_24h
Pval_SNU61_24h
Pval_SW48_24h
Pval_SW837_24h
Pval_SW948_24h
Pval_T84_24h
Regulatory site	Regulatory site (based on the PhosphoSitePlus database)
Known kinase (PSPdb)	Known kinase substrate (based on the PhosphoSitePlus database)
Known kinase/phosphatase (OmniPath db)	Known kinase substrate (based on the OmniPath database)
GOTERM_BP_DIRECT	GO annotation (DAVID database)
GOTERM_CC_DIRECT	GO annotation (DAVID database)
GOTERM_MF_DIRECT	GO annotation (DAVID database)
KEGG_PATHWAY	Pathway annotation (DAVID database)

## Sheet: data table
phos.id	phos.id.exp	PG.ProteinAccessions	PG.Genes	PG.ProteinDescriptions	MetScore group	MetScore	Sig_fc_C2bbe1_24h	Sig_fc_COLO205_24h	Sig_fc_HT115_24h	Sig_fc_LOVO_24h	Sig_fc_MDST_24h	Sig_fc_NCIH747_24h	Sig_fc_RKO_24h	Sig_fc_SNU61_24h	Sig_fc_SW48_24h	Sig_fc_SW837_24h	Sig_fc_SW948_24h	Sig_fc_T84_24h	Log2FC_C2bbe1_24h	Log2FC_COLO205_24h	Log2FC_HT115_24h	Log2FC_LOVO_24h	Log2FC_MDST_24h	Log2FC_NCIH747_24h	Log2FC_RKO_24h	Log2FC_SNU61_24h	Log2FC_SW48_24h	Log2FC_SW837_24h	Log2FC_SW948_24h	Log2FC_T84_24h	Pval_C2bbe1_24h	Pval_COLO205_24h	Pval_HT115_24h	Pval_LOVO_24h	Pval_MDST_24h	Pval_NCIH747_24h	Pval_RKO_24h	Pval_SNU61_24h	Pval_SW48_24h	Pval_SW837_24h	Pval_SW948_24h	Pval_T84_24h	Regulatory site	Known kinase (PSPdb)	Known kinase/phosphatase (OmniPath db)	GOTERM_BP_DIRECT	GOTERM_CC_DIRECT	GOTERM_MF_DIRECT	KEGG_PATHWAY
Q13523_S8	Q13523_S8	Q13523	PRPF4B	Serine/threonine-protein kinase PRP4 homolog	G1	11	up	up	up	up	ns	up	up	up	up	up	up	up	1.90081	1.29241	1.50827	1.01737	0.624206	0.855289	2.35331	1.71976	2.46555	1.22826	1.62668	2.02228	0.000611153	0.000224073	0.00198422	0.00413771	0.0204555	0.00150086	5.38233e-05	0.000530579	6.37412e-06	1.14683e-05	0.000634322	4.90987e-06				GO:0000398~mRNA splicing, via spliceosome;GO:0006468~protein phosphorylation;GO:0008380~RNA splicing	GO:0005654~nucleoplasm;GO:0005694~chromosome;GO:0071013~catalytic step 2 spliceosome	GO:0004672~protein kinase activity;GO:0004674~protein serine/threonine kinase activity;GO:0005515~protein binding;GO:0005524~ATP binding;GO:0044822~poly(A) RNA binding
P62140_T316	P62140_T316	P62140	PPP1CB	Serine/threonine-protein phosphatase PP1-beta catalytic subunit	G1	8	up	up	ns	up	ns	ns	up	ns	up	up	up	up	0.989042	1.60376	0.562635	2.4212	0.186266	0.000569661	0.946807	0.925669	1.33357	0.873931	1.22396	1.16712	0.00213801	0.000187638	0.0661196	0.000363388	0.177784	0.996828	0.00444959	0.0301079	0.00027581	9.34609e-05	0.00190928	0.00466563			CDK2;MAPK14	GO:0000086~G2/M transition of mitotic cell cycle;GO:0005977~glycogen metabolic process;GO:0005979~regulation of glycogen biosynthetic process;GO:0005981~regulation of glycogen catabolic process;GO:0006470~protein dephosphorylation;GO:0030155~regulation of cell adhesion;GO:0032922~circadian regulation of gene expression;GO:0042752~regulation of circadian rhythm;GO:0043153~entrainment of circadian …	GO:0000164~protein phosphatase type 1 complex;GO:0000784~nuclear chromosome, telomeric region;GO:0005634~nucleus;GO:0005654~nucleoplasm;GO:0005730~nucleolus;GO:0005829~cytosol;GO:0005925~focal adhesion;GO:0042587~glycogen granule;GO:0070062~extracellular exosome;GO:0070688~MLL5-L complex;GO:0072357~PTW/PP1 phosphatase complex	GO:0004721~phosphoprotein phosphatase activity;GO:0004722~protein serine/threonine phosphatase activity;GO:0005515~protein binding;GO:0016787~hydrolase activity;GO:0016791~phosphatase activity;GO:0017018~myosin phosphatase activity;GO:0019901~protein kinase binding;GO:0046872~metal ion binding;GO:0050115~myosin-light-chain-phosphatase activity	hsa03015:mRNA surveillance pathway;hsa04022:cGMP-PKG signaling pathway;hsa04024:cAMP signaling pathway;hsa04114:Oocyte meiosis;hsa04261:Adrenergic signaling in cardiomyocytes;hsa04270:Vascular smooth muscle contraction;hsa04390:Hippo signaling pathway;hsa04510:Focal adhesion;hsa04611:Platelet activation;hsa04720:Long-term potentiation;hsa04728:Dopaminergic synapse;hsa04750:Inflammatory mediator r…
Q92934_S99	Q92934_S99	Q92934	BAD	Bcl2-associated agonist of cell death	G1	10	up	up	up	up	ns	ns	up	up	up	up	up	up	1.47873	0.631191	0.857	1.86836	-0.100698	0.00307719	0.894862	1.79774	1.50578	2.6921	1.58321	1.2619	0.000360164	0.00159849	7.57862e-05	0.00250098	0.252827	0.983298	0.00575904	4.52929e-06	0.000710052	1.18356e-05	0.000203198	0.000494072	+	AKT1;ARAF;BRAF;PAK1;PRKACA;PRKCE;PRKCI;PRKCQ;PRKD1;RAF1;RPS6KA3	AKT1;AKT2;AKT3;ARAF;AVP;BRAF;CDK1;CSF2;DIPK2A;DUOX1;HGF;HP;IGF1;IL3;PAK1;PAK4;PDK1;PIM1;PIM2;PIM3;PPP3CA;PPP3CB;PPP3CC;PPP3R1;PRKACA;PRKACB;PRKACG;PRKCE;PRKCI;PRKCQ;PRKD1;PTEN;RAF1;RPS6KA1;RPS6KA2;RPS6KA3;RPS6KA4;RPS6KA5;RPS6KA6;RSKR;TNF;TNFSF12;WNT1	GO:0001666~response to hypoxia;GO:0001836~release of cytochrome c from mitochondria;GO:0001844~protein insertion into mitochondrial membrane involved in apoptotic signaling pathway;GO:0006007~glucose catabolic process;GO:0006915~apoptotic process;GO:0006919~activation of cysteine-type endopeptidase activity involved in apoptotic process;GO:0007283~spermatogenesis;GO:0008625~extrinsic apoptotic si…	GO:0005739~mitochondrion;GO:0005741~mitochondrial outer membrane;GO:0005829~cytosol	GO:0005515~protein binding;GO:0005543~phospholipid binding;GO:0008289~lipid binding;GO:0008656~cysteine-type endopeptidase activator activity involved in apoptotic process;GO:0019901~protein kinase binding;GO:0030346~protein phosphatase 2B binding;GO:0043422~protein kinase B binding;GO:0046982~protein heterodimerization activity;GO:0071889~14-3-3 protein binding	hsa04012:ErbB signaling pathway;hsa04014:Ras signaling pathway;hsa04022:cGMP-PKG signaling pathway;hsa04024:cAMP signaling pathway;hsa04151:PI3K-Akt signaling pathway;hsa04210:Apoptosis;hsa04370:VEGF signaling pathway;hsa04510:Focal adhesion;hsa04722:Neurotrophin signaling pathway;hsa04910:Insulin signaling pathway;hsa04919:Thyroid hormone signaling pathway;hsa05010:Alzheimer's disease;hsa05014:A…
Q13535_T1989	Q13535_T1989	Q13535	ATR	Serine/threonine-protein kinase ATR	G1	5	up	ns	up	ns	ns	ns	up	ns	ns	up	up	ns	0.900729	0.10112	0.764834	0.178963	-0.0748316	-0.194863	1.23729	1.22312	0.157494	1.37295	1.46183	-0.344447	0.00256142	0.745492	0.00595937	0.480788	0.687255	0.330386	0.00386287	0.0179494	0.458078	0.000492742	0.00228092	0.0995222	+	ATR	ATR;IVNS1ABP;PRPF19	GO:0000077~DNA damage checkpoint;GO:0006260~DNA replication;GO:0006281~DNA repair;GO:0006974~cellular response to DNA damage stimulus;GO:0007049~cell cycle;GO:0007275~multicellular organism development;GO:0008156~negative regulation of DNA replication;GO:0018105~peptidyl-serine phosphorylation;GO:0032212~positive regulation of telomere maintenance via telomerase;GO:0034644~cellular response to UV…	GO:0000784~nuclear chromosome, telomeric region;GO:0005654~nucleoplasm;GO:0005694~chromosome;GO:0005794~Golgi apparatus;GO:0016605~PML body	GO:0003677~DNA binding;GO:0004672~protein kinase activity;GO:0004674~protein serine/threonine kinase activity;GO:0005515~protein binding;GO:0005524~ATP binding;GO:0016301~kinase activity;GO:0032405~MutLalpha complex binding;GO:0032407~MutSalpha complex binding	hsa03460:Fanconi anemia pathway;hsa04110:Cell cycle;hsa04115:p53 signaling pathway;hsa05166:HTLV-I infection
Q9NYV4_S334	Q9NYV4_S334	Q9NYV4	CDK12	Cyclin-dependent kinase 12	G1	9	up	up	up	up	ns	ns	up	ns	up	up	up	up	2.46062	2.00147	2.17785	2.35118	-0.15135	-0.0865456	1.8455	0.468081	1.64847	2.2467	3.42309	2.21471	0.00127125	0.000184663	0.000668606	0.000785995	0.227988	0.732911	0.000724886	0.1481	1.78115e-05	0.000113593	0.000407521	0.000141974			EGF	GO:0006397~mRNA processing;GO:0008380~RNA splicing;GO:0043405~regulation of MAP kinase activity;GO:0043484~regulation of RNA splicing;GO:0046777~protein autophosphorylation;GO:0051726~regulation of cell cycle;GO:0070816~phosphorylation of RNA polymerase II C-terminal domain	GO:0002944~cyclin K-CDK12 complex;GO:0005634~nucleus;GO:0005654~nucleoplasm;GO:0005730~nucleolus;GO:0016607~nuclear speck;GO:0019908~nuclear cyclin-dependent protein kinase holoenzyme complex	GO:0004672~protein kinase activity;GO:0004693~cyclin-dependent protein serine/threonine kinase activity;GO:0005515~protein binding;GO:0005524~ATP binding;GO:0008353~RNA polymerase II carboxy-terminal domain kinase activity;GO:0030332~cyclin binding
Q14677_S164	Q14677_S164	Q14677	CLINT1	Clathrin interactor 1	G1	9	up	up	up	up	ns	ns	up	up	up	ns	up	up	2.00182	1.65296	1.63383	3.06968	0.0681977	-0.086331	4.73495	1.64491	2.9823	1.04602	2.58497	3.10213	0.000425197	0.000329625	0.00173109	0.000283211	0.889371	0.545181	0.000489689	7.787e-05	4.23731e-06	0.38964	0.00671707	4.55816e-06				GO:0006897~endocytosis;GO:0016192~vesicle-mediated transport;GO:0048268~clathrin coat assembly;GO:0098609~cell-cell adhesion	GO:0005654~nucleoplasm;GO:0005794~Golgi apparatus;GO:0005829~cytosol;GO:0005913~cell-cell adherens junction;GO:0016020~membrane;GO:0030136~clathrin-coated vesicle;GO:0043231~intracellular membrane-bounded organelle;GO:0048471~perinuclear region of cytoplasm	GO:0005515~protein binding;GO:0008289~lipid binding;GO:0030276~clathrin binding;GO:0098641~cadherin binding involved in cell-cell adhesion
O43823_S328	O43823_S328	O43823	AKAP8	A-kinase anchor protein 8	G1	4	ns	ns	ns	ns	ns	ns	up	up	ns	up	up	ns	1.29732	0.937752	0.586646	1.08696	0.138448	0.458426	1.22837	0.678881	0.196321	1.44613	1.39578	0.388091	0.0170876	0.0132242	0.119637	0.0245126	0.647375	0.113124	0.00215224	0.00956775	0.557968	0.00911675	0.00572256	0.199258			CSNK2A2	GO:0006351~transcription, DNA-templated;GO:0006355~regulation of transcription, DNA-templated;GO:0007067~mitotic nuclear division;GO:0007076~mitotic chromosome condensation;GO:0007165~signal transduction;GO:0015031~protein transport;GO:0031065~positive regulation of histone deacetylation;GO:0032720~negative regulation of tumor necrosis factor production;GO:0033127~regulation of histone phosphoryl…	GO:0000793~condensed chromosome;GO:0001939~female pronucleus;GO:0005634~nucleus;GO:0005654~nucleoplasm;GO:0005730~nucleolus;GO:0005739~mitochondrion;GO:0005794~Golgi apparatus;GO:0016020~membrane;GO:0016363~nuclear matrix	GO:0003677~DNA binding;GO:0003690~double-stranded DNA binding;GO:0005515~protein binding;GO:0008270~zinc ion binding;GO:0017151~DEAD/H-box RNA helicase binding;GO:0034237~protein kinase A regulatory subunit binding;GO:0042826~histone deacetylase binding;GO:0044822~poly(A) RNA binding;GO:0051059~NF-kappaB binding
Q14677_S166	Q14677_S166	Q14677	CLINT1	Clathrin interactor 1	G1	10	up	up	up	up	ns	ns	up	up	up	up	up	up	2.10983	1.72023	1.82974	3.15325	0.0128973	0.122559	4.95383	1.70407	3.25318	2.1281	2.59609	3.14179	0.000742472	0.000443384	2.08593e-05	0.000330255	0.958673	0.218434	0.000471824	9.5971e-06	8.39557e-06	1.67248e-05	0.00785814	1.4389e-05				GO:0006897~endocytosis;GO:0016192~vesicle-mediated transport;GO:0048268~clathrin coat assembly;GO:0098609~cell-cell adhesion	GO:0005654~nucleoplasm;GO:0005794~Golgi apparatus;GO:0005829~cytosol;GO:0005913~cell-cell adherens junction;GO:0016020~membrane;GO:0030136~clathrin-coated vesicle;GO:0043231~intracellular membrane-bounded organelle;GO:0048471~perinuclear region of cytoplasm	GO:0005515~protein binding;GO:0008289~lipid binding;GO:0030276~clathrin binding;GO:0098641~cadherin binding involved in cell-cell adhesion
Q9Y6I3_S417	Q9Y6I3_S417	Q9Y6I3	EPN1	Epsin-1	G1	8	ns	ns	up	up	ns	up	up	up	up	up	ns	up	3.91603	-0.847827	2.81723	3.00042	-0.022741	1.04204	3.49813	3.1302	1.91961	3.66371	3.40017	2.39014	0.0299785	0.0943952	1.10202e-05	0.000267294	0.873821	0.00695184	0.000272421	3.67824e-05	0.00914661	0.0001224	0.0274195	0.000271156				GO:0001701~in utero embryonic development;GO:0006897~endocytosis;GO:0007219~Notch signaling pathway;GO:0007565~female pregnancy;GO:0042059~negative regulation of epidermal growth factor receptor signaling pathway;GO:0048568~embryonic organ development	GO:0005634~nucleus;GO:0005737~cytoplasm;GO:0005886~plasma membrane;GO:0005905~clathrin-coated pit	GO:0005515~protein binding;GO:0008289~lipid binding	hsa04144:Endocytosis
Q9Y6I3_S420	Q9Y6I3_S420	Q9Y6I3	EPN1	Epsin-1	G1	8	up	ns	up	up	ns	up	up	up	ns	up	ns	up	4.39937	-0.597981	2.8244	3.27776	-0.0845493	1.14731	3.69502	3.18253	2.00175	3.82819	3.32952	2.84215	0.00824594	0.284104	0.00316017	1.74333e-05	0.707379	0.00141403	0.000182532	2.53659e-05	0.0236352	1.4885e-05	0.02746	0.000918206				GO:0001701~in utero embryonic development;GO:0006897~endocytosis;GO:0007219~Notch signaling pathway;GO:0007565~female pregnancy;GO:0042059~negative regulation of epidermal growth factor receptor signaling pathway;GO:0048568~embryonic organ development	GO:0005634~nucleus;GO:0005737~cytoplasm;GO:0005886~plasma membrane;GO:0005905~clathrin-coated pit	GO:0005515~protein binding;GO:0008289~lipid binding	hsa04144:Endocytosis
Q9Y5P4_S126	Q9Y5P4_S126	Q9Y5P4	COL4A3BP	Collagen type IV alpha-3-binding protein	G1	5	up	ns	ns	ns	ns	ns	up	ns	ns	up	up	up	2.20185	0.741625	1.29583	0.786978	-0.0552877	0.513019	1.29259	0.462878	0.566729	0.798942	2.58892	2.27826	0.00169625	0.0881881	0.0222833	0.0182461	0.876893	0.210504	0.000867441	0.542763	0.0298573	0.00532979	3.78591e-05	0.0037719				GO:0000902~cell morphogenesis;GO:0001701~in utero embryonic development;GO:0003007~heart morphogenesis;GO:0006468~protein phosphorylation;GO:0006672~ceramide metabolic process;GO:0006936~muscle contraction;GO:0006955~immune response;GO:0007029~endoplasmic reticulum organization;GO:0007165~signal transduction;GO:0008283~cell proliferation;GO:0030148~sphingolipid biosynthetic process;GO:0034976~res…	GO:0005581~collagen trimer;GO:0005654~nucleoplasm;GO:0005739~mitochondrion;GO:0005789~endoplasmic reticulum membrane;GO:0005794~Golgi apparatus;GO:0005829~cytosol;GO:0048471~perinuclear region of cytoplasm	GO:0004672~protein kinase activity;GO:0005515~protein binding;GO:0008289~lipid binding;GO:0035620~ceramide transporter activity;GO:0070273~phosphatidylinositol-4-phosphate binding;GO:0097001~ceramide binding
Q13523_T6	Q13523_T6	Q13523	PRPF4B	Serine/threonine-protein kinase PRP4 homolog	G1	9	up	ns	up	up	ns	up	up	up	ns	up	up	up	1.85136	-0.819828	1.47003	0.970593	0.613386	0.875139	2.37563	1.6999	0.884166	1.15694	1.60957	1.94013	0.000813711	0.697026	0.00244495	0.00754866	0.019966	0.0013794	7.65174e-05	0.000598164	0.590942	1.15499e-05	0.000646502	1.38271e-06				GO:0000398~mRNA splicing, via spliceosome;GO:0006468~protein phosphorylation;GO:0008380~RNA splicing	GO:0005654~nucleoplasm;GO:0005694~chromosome;GO:0071013~catalytic step 2 spliceosome	GO:0004672~protein kinase activity;GO:0004674~protein serine/threonine kinase activity;GO:0005515~protein binding;GO:0005524~ATP binding;GO:0044822~poly(A) RNA binding
Q13523_S294	Q13523_S294	Q13523	PRPF4B	Serine/threonine-protein kinase PRP4 homolog	G1	9	up	up	up	up	ns	ns	up	ns	up	up	up	up	2.77384	2.38638	2.52878	2.30455	0.181872	0.086991	2.517	0.610011	3.31631	3.00988	3.45916	2.64317	4.2061e-05	0.00116332	0.000601658	2.10305e-06	0.145465	0.57631	0.000705066	0.109692	0.000822053	9.41218e-05	7.51415e-05	0.000150442			CDK1	GO:0000398~mRNA splicing, via spliceosome;GO:0006468~protein phosphorylation;GO:0008380~RNA splicing	GO:0005654~nucleoplasm;GO:0005694~chromosome;GO:0071013~catalytic step 2 spliceosome	GO:0004672~protein kinase activity;GO:0004674~protein serine/threonine kinase activity;GO:0005515~protein binding;GO:0005524~ATP binding;GO:0044822~poly(A) RNA binding
O43353_S363	O43353_S363	O43353	RIPK2	Receptor-interacting serine/threonine-protein kinase 2	G1	8	up	up	up	up	ns	ns	up	up	up	up	ns	ns	1.84588	1.89365	0.857641	1.81951	0.119347	-0.0271476	1.90508	1.56638	3.36887	1.09533	0.578417	0.537595	0.00348289	6.60009e-05	0.00498735	0.00551671	0.468841	0.939097	0.000278368	0.0019378	8.91436e-05	0.00758193	0.00260807	0.05767				GO:0000187~activation of MAPK activity;GO:0001961~positive regulation of cytokine-mediated signaling pathway;GO:0002250~adaptive immune response;GO:0006915~apoptotic process;GO:0006954~inflammatory response;GO:0007165~signal transduction;GO:0007249~I-kappaB kinase/NF-kappaB signaling;GO:0007254~JNK cascade;GO:0010800~positive regulation of peptidyl-threonine phosphorylation;GO:0018108~peptidyl-ty…	GO:0005737~cytoplasm;GO:0005829~cytosol;GO:0005856~cytoskeleton;GO:0031982~vesicle;GO:0043234~protein complex	GO:0004674~protein serine/threonine kinase activity;GO:0004715~non-membrane spanning protein tyrosine kinase activity;GO:0004871~signal transducer activity;GO:0005102~receptor binding;GO:0005515~protein binding;GO:0005524~ATP binding;GO:0016301~kinase activity;GO:0030274~LIM domain binding;GO:0042802~identical protein binding;GO:0042803~protein homodimerization activity;GO:0050700~CARD domain bin…	hsa04621:NOD-like receptor signaling pathway;hsa04722:Neurotrophin signaling pathway;hsa05131:Shigellosis;hsa05152:Tuberculosis
O43353_S531	O43353_S531	O43353	RIPK2	Receptor-interacting serine/threonine-protein kinase 2	G1	8	up	down	up	up	ns	ns	up	up	up	up	up	up	2.74633	-1.37193	2.17048	1.49124	0.0579001	0.464664	2.36204	2.90214	1.62409	3.2424	4.27029	2.43782	3.42381e-05	0.000117363	0.000118285	0.000730012	0.62861	0.0393695	1.67625e-05	0.000657022	0.000668113	1.87525e-05	0.000258048	7.36699e-05				GO:0000187~activation of MAPK activity;GO:0001961~positive regulation of cytokine-mediated signaling pathway;GO:0002250~adaptive immune response;GO:0006915~apoptotic process;GO:0006954~inflammatory response;GO:0007165~signal transduction;GO:0007249~I-kappaB kinase/NF-kappaB signaling;GO:0007254~JNK cascade;GO:0010800~positive regulation of peptidyl-threonine phosphorylation;GO:0018108~peptidyl-ty…	GO:0005737~cytoplasm;GO:0005829~cytosol;GO:0005856~cytoskeleton;GO:0031982~vesicle;GO:0043234~protein complex	GO:0004674~protein serine/threonine kinase activity;GO:0004715~non-membrane spanning protein tyrosine kinase activity;GO:0004871~signal transducer activity;GO:0005102~receptor binding;GO:0005515~protein binding;GO:0005524~ATP binding;GO:0016301~kinase activity;GO:0030274~LIM domain binding;GO:0042802~identical protein binding;GO:0042803~protein homodimerization activity;GO:0050700~CARD domain bin…	hsa04621:NOD-like receptor signaling pathway;hsa04722:Neurotrophin signaling pathway;hsa05131:Shigellosis;hsa05152:Tuberculosis
P62140_S311	P62140_S311	P62140	PPP1CB	Serine/threonine-protein phosphatase PP1-beta catalytic subunit	G1	5	up	up	ns	ns	ns	ns	up	ns	up	ns	ns	up	1.04722	1.586	0.587742	0.41415	0.185368	0.010547	0.970098	0.964231	1.32864	2.6436	2.81259	1.17002	0.00210834	0.000114162	0.0608892	0.839987	0.16878	0.944463	0.00517416	0.0330453	0.000244585	0.21154	0.113993	0.00559255				GO:0000086~G2/M transition of mitotic cell cycle;GO:0005977~glycogen metabolic process;GO:0005979~regulation of glycogen biosynthetic process;GO:0005981~regulation of glycogen catabolic process;GO:0006470~protein dephosphorylation;GO:0030155~regulation of cell adhesion;GO:0032922~circadian regulation of gene expression;GO:0042752~regulation of circadian rhythm;GO:0043153~entrainment of circadian …	GO:0000164~protein phosphatase type 1 complex;GO:0000784~nuclear chromosome, telomeric region;GO:0005634~nucleus;GO:0005654~nucleoplasm;GO:0005730~nucleolus;GO:0005829~cytosol;GO:0005925~focal adhesion;GO:0042587~glycogen granule;GO:0070062~extracellular exosome;GO:0070688~MLL5-L complex;GO:0072357~PTW/PP1 phosphatase complex	GO:0004721~phosphoprotein phosphatase activity;GO:0004722~protein serine/threonine phosphatase activity;GO:0005515~protein binding;GO:0016787~hydrolase activity;GO:0016791~phosphatase activity;GO:0017018~myosin phosphatase activity;GO:0019901~protein kinase binding;GO:0046872~metal ion binding;GO:0050115~myosin-light-chain-phosphatase activity	hsa03015:mRNA surveillance pathway;hsa04022:cGMP-PKG signaling pathway;hsa04024:cAMP signaling pathway;hsa04114:Oocyte meiosis;hsa04261:Adrenergic signaling in cardiomyocytes;hsa04270:Vascular smooth muscle contraction;hsa04390:Hippo signaling pathway;hsa04510:Focal adhesion;hsa04611:Platelet activation;hsa04720:Long-term potentiation;hsa04728:Dopaminergic synapse;hsa04750:Inflammatory mediator r…
Q05209_T509	Q05209_T509	Q05209	PTPN12	Tyrosine-protein phosphatase non-receptor type 12	G1	5	up	ns	ns	up	ns	ns	ns	up	ns	up	up	ns	0.92082	-0.749391	0.525383	0.676319	0.214895	0.0190004	1.10032	1.04711	-0.0526091	1.45701	1.17022	0.503564	0.000221325	0.49073	0.0400267	0.000913945	0.0195286	0.902336	0.281109	0.00314695	0.479511	4.38601e-05	0.0036121	0.00183312				GO:0006470~protein dephosphorylation;GO:0035335~peptidyl-tyrosine dephosphorylation;GO:0042058~regulation of epidermal growth factor receptor signaling pathway;GO:0042246~tissue regeneration;GO:0071364~cellular response to epidermal growth factor stimulus	GO:0002102~podosome;GO:0005737~cytoplasm;GO:0005829~cytosol;GO:0005886~plasma membrane;GO:0005925~focal adhesion;GO:0042995~cell projection	GO:0004721~phosphoprotein phosphatase activity;GO:0004725~protein tyrosine phosphatase activity;GO:0004726~non-membrane spanning protein tyrosine phosphatase activity;GO:0005515~protein binding;GO:0017124~SH3 domain binding
O00170_S43	O00170_S43	O00170	AIP	AH receptor-interacting protein	G1	5	ns	up	ns	up	ns	ns	ns	ns	up	up	ns	up	1.86983	3.53818	0.801099	3.34681	-0.0303564	-0.307874	1.09198	-0.406661	5.12116	0.994593	0.25162	4.096	0.0134456	0.000303536	0.18964	0.000232049	0.921975	0.100541	0.143688	0.656221	7.55405e-05	0.00639897	0.620376	0.00180215		CSNK2A1	CSNK2A1	GO:0006457~protein folding;GO:0006626~protein targeting to mitochondrion;GO:0006805~xenobiotic metabolic process;GO:0007165~signal transduction;GO:0010738~regulation of protein kinase A signaling;GO:0022417~protein maturation by protein folding;GO:0051344~negative regulation of cyclic-nucleotide phosphodiesterase activity;GO:1903506~regulation of nucleic acid-templated transcription	GO:0005654~nucleoplasm;GO:0005737~cytoplasm;GO:0005829~cytosol;GO:0005886~plasma membrane;GO:0016020~membrane;GO:0034751~aryl hydrocarbon receptor complex	GO:0003712~transcription cofactor activity;GO:0003713~transcription coactivator activity;GO:0004871~signal transducer activity;GO:0005515~protein binding;GO:0008134~transcription factor binding;GO:0017162~aryl hydrocarbon receptor binding;GO:0036004~GAF domain binding;GO:0051082~unfolded protein binding
O00170_T48	O00170_T48	O00170	AIP	AH receptor-interacting protein	G1	5	ns	up	ns	up	ns	ns	ns	ns	up	up	ns	up	1.91567	3.52419	1.11842	3.25123	-0.0727078	-0.0466455	1.09252	-0.390805	4.94562	1.06586	0.246181	3.45111	0.016173	0.000290041	0.0967052	4.49366e-05	0.794428	0.773799	0.145693	0.66603	6.52935e-05	0.00561268	0.624097	0.00018753				GO:0006457~protein folding;GO:0006626~protein targeting to mitochondrion;GO:0006805~xenobiotic metabolic process;GO:0007165~signal transduction;GO:0010738~regulation of protein kinase A signaling;GO:0022417~protein maturation by protein folding;GO:0051344~negative regulation of cyclic-nucleotide phosphodiesterase activity;GO:1903506~regulation of nucleic acid-templated transcription	GO:0005654~nucleoplasm;GO:0005737~cytoplasm;GO:0005829~cytosol;GO:0005886~plasma membrane;GO:0016020~membrane;GO:0034751~aryl hydrocarbon receptor complex	GO:0003712~transcription cofactor activity;GO:0003713~transcription coactivator activity;GO:0004871~signal transducer activity;GO:0005515~protein binding;GO:0008134~transcription factor binding;GO:0017162~aryl hydrocarbon receptor binding;GO:0036004~GAF domain binding;GO:0051082~unfolded protein binding
Q9Y2W1_S264,S268	Q9Y2W1_S264;Q9Y2W1_S268	Q9Y2W1	THRAP3	Thyroid hormone receptor-associated protein 3	G1	9	up	up	ns	up	ns	up	up	ns	up	up	up	up	1.64694	1.12814	0.822751	1.21088	0.306313	0.798285	1.17312	1.46963	1.4565	1.62337	0.871402	0.917297	0.000257543	0.00191144	0.024168	0.000334981	0.00171049	0.00408771	0.000251652	0.035912	0.00678016	0.000202362	0.00117731	5.38245e-05				GO:0000381~regulation of alternative mRNA splicing, via spliceosome;GO:0000956~nuclear-transcribed mRNA catabolic process;GO:0006367~transcription initiation from RNA polymerase II promoter;GO:0006397~mRNA processing;GO:0007623~circadian rhythm;GO:0008380~RNA splicing;GO:0030518~intracellular steroid hormone receptor signaling pathway;GO:0030521~androgen receptor signaling pathway;GO:0042753~posi…	GO:0005634~nucleus;GO:0005654~nucleoplasm;GO:0016592~mediator complex;GO:0016607~nuclear speck;GO:0035145~exon-exon junction complex;GO:0070062~extracellular exosome	GO:0001046~core promoter sequence-specific DNA binding;GO:0001104~RNA polymerase II transcription cofactor activity;GO:0003712~transcription cofactor activity;GO:0003713~transcription coactivator activity;GO:0004872~receptor activity;GO:0005515~protein binding;GO:0005524~ATP binding;GO:0030374~ligand-dependent nuclear receptor transcription coactivator activity;GO:0042809~vitamin D receptor bindi…
Q76I76_S1216	Q76I76_S1216	Q76I76	SSH2	Protein phosphatase Slingshot homolog 2	G1	5	ns	ns	up	up	ns	up	up	ns	ns	ns	up	ns	0.635719	-0.597274	1.34474	0.806382	0.113454	0.924403	1.0877	0.953983	0.0297006	0.169767	0.984985	0.27318	0.25684	0.129103	0.00623591	0.00723502	0.737536	8.92812e-05	0.00159904	0.0581728	0.956457	0.495775	0.00226955	0.0283785				GO:0006470~protein dephosphorylation;GO:0008064~regulation of actin polymerization or depolymerization;GO:0010591~regulation of lamellipodium assembly;GO:0030036~actin cytoskeleton organization;GO:0035335~peptidyl-tyrosine dephosphorylation;GO:0050770~regulation of axonogenesis	GO:0005615~extracellular space;GO:0005737~cytoplasm;GO:0005856~cytoskeleton	GO:0003677~DNA binding;GO:0003779~actin binding;GO:0004721~phosphoprotein phosphatase activity;GO:0004725~protein tyrosine phosphatase activity;GO:0008138~protein tyrosine/serine/threonine phosphatase activity	hsa04810:Regulation of actin cytoskeleton
Q76I76_S1217	Q76I76_S1217	Q76I76	SSH2	Protein phosphatase Slingshot homolog 2	G1	5	ns	ns	up	up	ns	up	up	ns	ns	ns	up	ns	0.659339	-0.582479	1.34878	0.813869	0.155497	0.92461	1.08741	0.951948	0.0477346	0.177449	0.978107	0.283225	0.228235	0.137189	0.00578615	0.00684337	0.649447	7.31341e-05	0.00155955	0.0563248	0.930597	0.481662	0.00208487	0.023787				GO:0006470~protein dephosphorylation;GO:0008064~regulation of actin polymerization or depolymerization;GO:0010591~regulation of lamellipodium assembly;GO:0030036~actin cytoskeleton organization;GO:0035335~peptidyl-tyrosine dephosphorylation;GO:0050770~regulation of axonogenesis	GO:0005615~extracellular space;GO:0005737~cytoplasm;GO:0005856~cytoskeleton	GO:0003677~DNA binding;GO:0003779~actin binding;GO:0004721~phosphoprotein phosphatase activity;GO:0004725~protein tyrosine phosphatase activity;GO:0008138~protein tyrosine/serine/threonine phosphatase activity	hsa04810:Regulation of actin cytoskeleton
Q76I76_S1218	Q76I76_S1218	Q76I76	SSH2	Protein phosphatase Slingshot homolog 2	G1	5	ns	ns	up	up	ns	up	up	ns	ns	ns	up	ns	0.637983	-0.58179	1.34267	0.814626	0.114148	0.92244	1.09327	0.950554	0.0449003	0.171012	0.97574	0.277978	0.246187	0.135498	0.00662979	0.00674683	0.7365	5.49769e-05	0.00147336	0.0575188	0.934898	0.498694	0.00196445	0.0231697				GO:0006470~protein dephosphorylation;GO:0008064~regulation of actin polymerization or depolymerization;GO:0010591~regulation of lamellipodium assembly;GO:0030036~actin cytoskeleton organization;GO:0035335~peptidyl-tyrosine dephosphorylation;GO:0050770~regulation of axonogenesis	GO:0005615~extracellular space;GO:0005737~cytoplasm;GO:0005856~cytoskeleton	GO:0003677~DNA binding;GO:0003779~actin binding;GO:0004721~phosphoprotein phosphatase activity;GO:0004725~protein tyrosine phosphatase activity;GO:0008138~protein tyrosine/serine/threonine phosphatase activity	hsa04810:Regulation of actin cytoskeleton
P18031_S295	P18031_S295	P18031	PTPN1	Tyrosine-protein phosphatase non-receptor type 1	G1	4	ns	up	ns	up	ns	down	ns	ns	up	up	up	ns	1.11264	2.54971	1.22456	2.98662	-0.532219	-0.977207	1.14313	1.33936	1.86077	3.49111	3.09664	1.86428	0.0121057	0.000403952	0.135894	7.72325e-05	0.208105	0.0035005	0.0657007	0.030739	0.00210271	0.000416869	0.00133921	0.0225382				GO:0006470~protein dephosphorylation;GO:0006987~activation of signaling protein activity involved in unfolded protein response;GO:0007257~activation of JUN kinase activity;GO:0008286~insulin receptor signaling pathway;GO:0009966~regulation of signal transduction;GO:0009968~negative regulation of signal transduction;GO:0030100~regulation of endocytosis;GO:0030948~negative regulation of vascular en…	GO:0005769~early endosome;GO:0005783~endoplasmic reticulum;GO:0005829~cytosol;GO:0005886~plasma membrane;GO:0005913~cell-cell adherens junction;GO:0016021~integral component of membrane;GO:0031410~cytoplasmic vesicle;GO:0097443~sorting endosome;GO:0098554~cytoplasmic side of endoplasmic reticulum membrane	GO:0004725~protein tyrosine phosphatase activity;GO:0005158~insulin receptor binding;GO:0005515~protein binding;GO:0008270~zinc ion binding;GO:0019899~enzyme binding;GO:0019901~protein kinase binding;GO:0030971~receptor tyrosine kinase binding;GO:0044822~poly(A) RNA binding;GO:0046875~ephrin receptor binding;GO:0051721~protein phosphatase 2A binding;GO:0098641~cadherin binding involved in cell-ce…	hsa04520:Adherens junction;hsa04910:Insulin signaling pathway;hsa04931:Insulin resistance
Q2M2I8_T620	Q2M2I8_T620	Q2M2I8	AAK1	AP2-associated protein kinase 1	G1	8	up	up	up	up	ns	down	up	ns	up	up	up	up	1.51408	1.27621	1.30602	3.03074	0.306375	-0.928859	1.56484	0.334161	1.73885	2.55077	4.1595	2.97991	0.000944648	0.00374171	0.00267818	0.00101744	0.00843451	0.000681334	0.00825886	0.233026	0.000138446	0.00112766	0.000207296	7.78072e-05				GO:0006468~protein phosphorylation;GO:0006897~endocytosis;GO:0032880~regulation of protein localization;GO:0045747~positive regulation of Notch signaling pathway;GO:0046777~protein autophosphorylation;GO:0050821~protein stabilization;GO:2000369~regulation of clathrin-mediated endocytosis	GO:0005737~cytoplasm;GO:0005905~clathrin-coated pit;GO:0019897~extrinsic component of plasma membrane;GO:0030136~clathrin-coated vesicle;GO:0031252~cell leading edge;GO:0043195~terminal bouton	GO:0004672~protein kinase activity;GO:0004674~protein serine/threonine kinase activity;GO:0005112~Notch binding;GO:0005515~protein binding;GO:0005524~ATP binding;GO:0035612~AP-2 adaptor complex binding
Q96RR4_S511	Q96RR4_S511	Q96RR4	CAMKK2	Calcium/calmodulin-dependent protein kinase kinase 2	G1	9	up	ns	up	up	ns	ns	up	up	up	up	up	up	1.92903	0.250594	1.19451	0.889983	0.490513	-0.405999	1.45075	1.25397	0.863335	2.84633	2.08466	1.25805	0.00116313	0.0118149	5.35402e-05	9.4844e-05	0.0484496	0.0438016	0.000110441	0.00175861	0.0046931	3.12464e-05	0.000314268	0.00196336	+	DAPK1	CAMKK2;DAPK1;DAPK2;DAPK3;PRKACA;RPS6KA3;STK17A;STK17B	GO:0000165~MAPK cascade;GO:0006468~protein phosphorylation;GO:0018108~peptidyl-tyrosine phosphorylation;GO:0019722~calcium-mediated signaling;GO:0045859~regulation of protein kinase activity;GO:0045893~positive regulation of transcription, DNA-templated;GO:0046777~protein autophosphorylation	GO:0005622~intracellular;GO:0005634~nucleus;GO:0005737~cytoplasm;GO:0042995~cell projection	GO:0004674~protein serine/threonine kinase activity;GO:0004683~calmodulin-dependent protein kinase activity;GO:0004713~protein tyrosine kinase activity;GO:0005509~calcium ion binding;GO:0005516~calmodulin binding;GO:0005524~ATP binding	hsa04152:AMPK signaling pathway;hsa04920:Adipocytokine signaling pathway;hsa04921:Oxytocin signaling pathway;hsa05034:Alcoholism
Q96RR4_S495	Q96RR4_S495	Q96RR4	CAMKK2	Calcium/calmodulin-dependent protein kinase kinase 2	G1	4	ns	up	ns	ns	ns	down	ns	ns	up	up	up	up	0.404584	2.00636	0.158378	0.147837	0.430478	-0.912679	0.763863	0.378502	1.681	1.49363	1.45777	1.57594	0.211788	0.0002398	0.558812	0.531074	0.0185751	0.00949992	0.0522516	0.0768493	0.000554779	3.95248e-05	0.00534306	0.000358179	+		PRKACA	GO:0000165~MAPK cascade;GO:0006468~protein phosphorylation;GO:0018108~peptidyl-tyrosine phosphorylation;GO:0019722~calcium-mediated signaling;GO:0045859~regulation of protein kinase activity;GO:0045893~positive regulation of transcription, DNA-templated;GO:0046777~protein autophosphorylation	GO:0005622~intracellular;GO:0005634~nucleus;GO:0005737~cytoplasm;GO:0042995~cell projection	GO:0004674~protein serine/threonine kinase activity;GO:0004683~calmodulin-dependent protein kinase activity;GO:0004713~protein tyrosine kinase activity;GO:0005509~calcium ion binding;GO:0005516~calmodulin binding;GO:0005524~ATP binding	hsa04152:AMPK signaling pathway;hsa04920:Adipocytokine signaling pathway;hsa04921:Oxytocin signaling pathway;hsa05034:Alcoholism
Q14004_S317	Q14004_S317	Q14004	CDK13	Cyclin-dependent kinase 13	G1	8	up	up	up	up	ns	ns	ns	ns	up	up	up	up	1.58474	2.19945	1.80974	1.55925	0.326949	-0.343194	0.795485	0.116648	1.35741	1.66167	2.82776	2.08752	0.0062084	3.84955e-05	6.04937e-05	0.00483281	0.472563	0.119925	0.0143476	0.824884	0.00133854	0.000450091	0.0004724	0.00239469			AKT1;CDK2;RPS6KA3	GO:0000380~alternative mRNA splicing, via spliceosome;GO:0007088~regulation of mitotic nuclear division;GO:0007275~multicellular organism development;GO:0008284~positive regulation of cell proliferation;GO:0016032~viral process;GO:0030097~hemopoiesis;GO:0051301~cell division;GO:0070816~phosphorylation of RNA polymerase II C-terminal domain	GO:0002945~cyclin K-CDK13 complex;GO:0005615~extracellular space;GO:0005654~nucleoplasm;GO:0005737~cytoplasm;GO:0005794~Golgi apparatus;GO:0016607~nuclear speck;GO:0019908~nuclear cyclin-dependent protein kinase holoenzyme complex	GO:0004672~protein kinase activity;GO:0004674~protein serine/threonine kinase activity;GO:0004693~cyclin-dependent protein serine/threonine kinase activity;GO:0005515~protein binding;GO:0005524~ATP binding;GO:0008353~RNA polymerase II carboxy-terminal domain kinase activity;GO:0030332~cyclin binding;GO:0044822~poly(A) RNA binding
Q7KZF4_S426	Q7KZF4_S426	Q7KZF4	SND1	Staphylococcal nuclease domain-containing protein 1	G1	5	up	up	ns	ns	ns	ns	ns	ns	up	up	ns	up	1.1667	1.9473	0.476547	0.952968	0.262596	0.268669	0.956146	1.49605	1.6598	1.54274	1.12619	1.08348	0.00484228	0.000389825	0.104662	0.0265418	0.341118	0.193164	0.0113078	0.0783646	0.00498781	6.75056e-05	0.0306916	0.00103982	+			GO:0001649~osteoblast differentiation;GO:0006351~transcription, DNA-templated;GO:0006355~regulation of transcription, DNA-templated;GO:0006401~RNA catabolic process;GO:0016032~viral process;GO:0031047~gene silencing by RNA;GO:0090305~nucleic acid phosphodiester bond hydrolysis;GO:0098609~cell-cell adhesion	GO:0005634~nucleus;GO:0005737~cytoplasm;GO:0005739~mitochondrion;GO:0005913~cell-cell adherens junction;GO:0016020~membrane;GO:0016442~RISC complex;GO:0042470~melanosome;GO:0070062~extracellular exosome;GO:0097433~dense body	GO:0003676~nucleic acid binding;GO:0003712~transcription cofactor activity;GO:0004518~nuclease activity;GO:0005515~protein binding;GO:0044822~poly(A) RNA binding;GO:0098641~cadherin binding involved in cell-cell adhesion	hsa05203:Viral carcinogenesis
Q92793_S121	Q92793_S121	Q92793	CREBBP	CREB-binding protein	G1	6	ns	up	up	ns	ns	ns	up	ns	up	up	ns	up	0.267564	0.791609	0.895969	0.581047	0.151199	-0.262105	1.17735	-0.0543283	1.50134	1.58394	0.422613	1.68172	0.114215	0.00152226	0.00258202	0.0255594	0.389546	0.168883	0.00194505	0.66503	0.000373001	8.17994e-05	0.163559	0.00161373				GO:0000122~negative regulation of transcription from RNA polymerase II promoter;GO:0001666~response to hypoxia;GO:0002223~stimulatory C-type lectin receptor signaling pathway;GO:0006355~regulation of transcription, DNA-templated;GO:0006367~transcription initiation from RNA polymerase II promoter;GO:0006461~protein complex assembly;GO:0006473~protein acetylation;GO:0007165~signal transduction;GO:0…	GO:0000123~histone acetyltransferase complex;GO:0000790~nuclear chromatin;GO:0005634~nucleus;GO:0005654~nucleoplasm;GO:0005737~cytoplasm;GO:0016604~nuclear body	GO:0000987~core promoter proximal region sequence-specific DNA binding;GO:0001078~transcriptional repressor activity, RNA polymerase II core promoter proximal region sequence-specific binding;GO:0001085~RNA polymerase II transcription factor binding;GO:0001102~RNA polymerase II activating transcription factor binding;GO:0001105~RNA polymerase II transcription coactivator activity;GO:0001191~trans…	hsa04024:cAMP signaling pathway;hsa04066:HIF-1 signaling pathway;hsa04068:FoxO signaling pathway;hsa04110:Cell cycle;hsa04310:Wnt signaling pathway;hsa04330:Notch signaling pathway;hsa04350:TGF-beta signaling pathway;hsa04520:Adherens junction;hsa04630:Jak-STAT signaling pathway;hsa04720:Long-term potentiation;hsa04916:Melanogenesis;hsa04919:Thyroid hormone signaling pathway;hsa04922:Glucagon sig…
Q9Y2W1_S211	Q9Y2W1_S211	Q9Y2W1	THRAP3	Thyroid hormone receptor-associated protein 3	G1	8	up	up	ns	up	ns	ns	up	ns	up	up	up	up	1.21719	0.748605	1.23561	2.50322	0.749882	0.575601	2.10076	0.972847	2.61957	1.21073	1.03996	0.756821	0.00506501	0.00405667	0.0154817	0.00028389	0.266787	0.00980031	0.00649471	0.0820125	0.00134416	0.00274486	0.0076669	0.006223			ATM;PRKDC	GO:0000381~regulation of alternative mRNA splicing, via spliceosome;GO:0000956~nuclear-transcribed mRNA catabolic process;GO:0006367~transcription initiation from RNA polymerase II promoter;GO:0006397~mRNA processing;GO:0007623~circadian rhythm;GO:0008380~RNA splicing;GO:0030518~intracellular steroid hormone receptor signaling pathway;GO:0030521~androgen receptor signaling pathway;GO:0042753~posi…	GO:0005634~nucleus;GO:0005654~nucleoplasm;GO:0016592~mediator complex;GO:0016607~nuclear speck;GO:0035145~exon-exon junction complex;GO:0070062~extracellular exosome	GO:0001046~core promoter sequence-specific DNA binding;GO:0001104~RNA polymerase II transcription cofactor activity;GO:0003712~transcription cofactor activity;GO:0003713~transcription coactivator activity;GO:0004872~receptor activity;GO:0005515~protein binding;GO:0005524~ATP binding;GO:0030374~ligand-dependent nuclear receptor transcription coactivator activity;GO:0042809~vitamin D receptor bindi…
Q9Y2W1_T214	Q9Y2W1_T214	Q9Y2W1	THRAP3	Thyroid hormone receptor-associated protein 3	G1	8	up	up	ns	up	ns	ns	up	ns	up	up	up	up	1.23998	0.760409	1.22374	2.32497	0.748814	0.514052	1.87573	0.884033	2.65641	1.2239	1.141	0.753385	0.0051318	0.00398722	0.0129873	0.000113731	0.263088	0.0100005	0.0070194	0.100703	0.00147421	0.00258744	0.00338252	0.00703024				GO:0000381~regulation of alternative mRNA splicing, via spliceosome;GO:0000956~nuclear-transcribed mRNA catabolic process;GO:0006367~transcription initiation from RNA polymerase II promoter;GO:0006397~mRNA processing;GO:0007623~circadian rhythm;GO:0008380~RNA splicing;GO:0030518~intracellular steroid hormone receptor signaling pathway;GO:0030521~androgen receptor signaling pathway;GO:0042753~posi…	GO:0005634~nucleus;GO:0005654~nucleoplasm;GO:0016592~mediator complex;GO:0016607~nuclear speck;GO:0035145~exon-exon junction complex;GO:0070062~extracellular exosome	GO:0001046~core promoter sequence-specific DNA binding;GO:0001104~RNA polymerase II transcription cofactor activity;GO:0003712~transcription cofactor activity;GO:0003713~transcription coactivator activity;GO:0004872~receptor activity;GO:0005515~protein binding;GO:0005524~ATP binding;GO:0030374~ligand-dependent nuclear receptor transcription coactivator activity;GO:0042809~vitamin D receptor bindi…
O15021_S2523	O15021_S2523	O15021	MAST4	Microtubule-associated serine/threonine-protein kinase 4	G1	8	up	down	up	up	ns	ns	up	up	up	up	up	up	2.60153	-1.16009	1.92612	2.85997	0.359652	0.934931	1.43225	3.77849	1.66564	3.52987	3.37015	3.4169	0.00010786	0.00952007	0.00422017	7.23402e-05	0.136689	0.01902	0.000504882	7.22354e-05	0.000987302	4.45718e-07	2.82462e-06	6.96081e-05				GO:0007010~cytoskeleton organization;GO:0018105~peptidyl-serine phosphorylation;GO:0035556~intracellular signal transduction;GO:0045075~regulation of interleukin-12 biosynthetic process	GO:0005622~intracellular;GO:0005737~cytoplasm	GO:0000287~magnesium ion binding;GO:0004674~protein serine/threonine kinase activity;GO:0005524~ATP binding
O75116_S1374	O75116_S1374	O75116	ROCK2	Rho-associated protein kinase 2	G1	8	up	up	ns	up	ns	ns	up	up	up	up	up	ns	2.75121	1.97613	0.866691	1.41271	0.276791	0.119345	2.14771	1.54946	2.81188	2.15922	3.07682	1.57973	0.000584965	0.000446982	0.295165	0.00887973	0.207318	0.491996	0.000759539	0.00784133	9.64451e-05	0.000213192	0.00135329	0.0128192		ROCK2	ROCK2	GO:0000910~cytokinesis;GO:0001934~positive regulation of protein phosphorylation;GO:0006468~protein phosphorylation;GO:0006939~smooth muscle contraction;GO:0007249~I-kappaB kinase/NF-kappaB signaling;GO:0007266~Rho protein signal transduction;GO:0010595~positive regulation of endothelial cell migration;GO:0010628~positive regulation of gene expression;GO:0010825~positive regulation of centrosome …	GO:0005622~intracellular;GO:0005634~nucleus;GO:0005813~centrosome;GO:0005829~cytosol;GO:0005886~plasma membrane;GO:0036464~cytoplasmic ribonucleoprotein granule	GO:0004674~protein serine/threonine kinase activity;GO:0005198~structural molecule activity;GO:0005515~protein binding;GO:0005524~ATP binding;GO:0017048~Rho GTPase binding;GO:0044822~poly(A) RNA binding;GO:0046872~metal ion binding;GO:0072518~Rho-dependent protein serine/threonine kinase activity	hsa04022:cGMP-PKG signaling pathway;hsa04024:cAMP signaling pathway;hsa04062:Chemokine signaling pathway;hsa04071:Sphingolipid signaling pathway;hsa04270:Vascular smooth muscle contraction;hsa04310:Wnt signaling pathway;hsa04360:Axon guidance;hsa04510:Focal adhesion;hsa04611:Platelet activation;hsa04670:Leukocyte transendothelial migration;hsa04810:Regulation of actin cytoskeleton;hsa04921:Oxytoc…
Q96S44_T8	Q96S44_T8	Q96S44	TP53RK	TP53-regulating kinase	G1	8	up	up	up	ns	ns	ns	up	up	up	up	up	ns	1.43976	0.861087	0.733666	-0.00709089	0.179316	-0.0297114	1.7683	1.51456	1.68446	1.42366	0.825623	0.502246	0.00165947	0.00673736	0.0040591	0.950303	0.00466745	0.902723	3.5001e-06	0.00070979	0.000248188	6.48485e-05	0.0012618	0.167024				GO:0006468~protein phosphorylation;GO:0008033~tRNA processing;GO:0070525~tRNA threonylcarbamoyladenosine metabolic process;GO:1901796~regulation of signal transduction by p53 class mediator	GO:0000408~EKC/KEOPS complex;GO:0005634~nucleus;GO:0005654~nucleoplasm;GO:0005829~cytosol;GO:0016020~membrane	GO:0002039~p53 binding;GO:0004674~protein serine/threonine kinase activity;GO:0005515~protein binding;GO:0005524~ATP binding;GO:0016787~hydrolase activity
Q14004_S400	Q14004_S400	Q14004	CDK13	Cyclin-dependent kinase 13	G1	7	up	up	up	up	ns	ns	up	ns	ns	up	up	ns	2.01563	1.16872	1.73904	1.81495	0.0432383	-0.467074	1.58481	0.560626	0.590659	2.3092	3.23177	2.28224	0.0082158	0.00158209	0.000532378	0.00273042	0.686804	0.132411	0.00312918	0.0852158	0.0161243	0.00017088	0.0003498	0.0107905				GO:0000380~alternative mRNA splicing, via spliceosome;GO:0007088~regulation of mitotic nuclear division;GO:0007275~multicellular organism development;GO:0008284~positive regulation of cell proliferation;GO:0016032~viral process;GO:0030097~hemopoiesis;GO:0051301~cell division;GO:0070816~phosphorylation of RNA polymerase II C-terminal domain	GO:0002945~cyclin K-CDK13 complex;GO:0005615~extracellular space;GO:0005654~nucleoplasm;GO:0005737~cytoplasm;GO:0005794~Golgi apparatus;GO:0016607~nuclear speck;GO:0019908~nuclear cyclin-dependent protein kinase holoenzyme complex	GO:0004672~protein kinase activity;GO:0004674~protein serine/threonine kinase activity;GO:0004693~cyclin-dependent protein serine/threonine kinase activity;GO:0005515~protein binding;GO:0005524~ATP binding;GO:0008353~RNA polymerase II carboxy-terminal domain kinase activity;GO:0030332~cyclin binding;GO:0044822~poly(A) RNA binding
Q14004_S397,S400	Q14004_S397;Q14004_S400	Q14004	CDK13	Cyclin-dependent kinase 13	G1	7	up	up	up	up	ns	ns	up	ns	ns	ns	up	up	1.58066	1.2421	1.53881	1.15638	0.119427	-0.32724	1.60754	0.0771535	0.403653	0.698518	2.03449	1.39881	0.000349575	0.000182272	0.000107542	0.00809823	0.667998	0.0408272	0.000535945	0.710582	0.0191761	0.0161912	0.00011571	0.000195799				GO:0000380~alternative mRNA splicing, via spliceosome;GO:0007088~regulation of mitotic nuclear division;GO:0007275~multicellular organism development;GO:0008284~positive regulation of cell proliferation;GO:0016032~viral process;GO:0030097~hemopoiesis;GO:0051301~cell division;GO:0070816~phosphorylation of RNA polymerase II C-terminal domain	GO:0002945~cyclin K-CDK13 complex;GO:0005615~extracellular space;GO:0005654~nucleoplasm;GO:0005737~cytoplasm;GO:0005794~Golgi apparatus;GO:0016607~nuclear speck;GO:0019908~nuclear cyclin-dependent protein kinase holoenzyme complex	GO:0004672~protein kinase activity;GO:0004674~protein serine/threonine kinase activity;GO:0004693~cyclin-dependent protein serine/threonine kinase activity;GO:0005515~protein binding;GO:0005524~ATP binding;GO:0008353~RNA polymerase II carboxy-terminal domain kinase activity;GO:0030332~cyclin binding;GO:0044822~poly(A) RNA binding
O15021_S2445	O15021_S2445	O15021	MAST4	Microtubule-associated serine/threonine-protein kinase 4	G1	7	up	down	up	up	ns	ns	up	up	ns	up	up	up	2.12571	-1.85484	1.42152	1.44277	0.189297	0.544259	1.22294	2.16343	1.05068	2.24936	2.56317	1.47617	0.000644882	0.00345303	0.00131668	3.07829e-05	0.752362	0.00270633	0.00226423	0.0040895	0.124343	5.33445e-05	0.00178238	0.00628449				GO:0007010~cytoskeleton organization;GO:0018105~peptidyl-serine phosphorylation;GO:0035556~intracellular signal transduction;GO:0045075~regulation of interleukin-12 biosynthetic process	GO:0005622~intracellular;GO:0005737~cytoplasm	GO:0000287~magnesium ion binding;GO:0004674~protein serine/threonine kinase activity;GO:0005524~ATP binding
Q9Y2W1_S237,S243	Q9Y2W1_S237;Q9Y2W1_S243	Q9Y2W1	THRAP3	Thyroid hormone receptor-associated protein 3	G1	7	up	up	ns	up	ns	ns	up	up	up	ns	up	ns	1.84026	1.54686	0.44418	1.05383	0.43719	0.631178	1.3016	0.962661	1.92975	0.760304	1.42534	0.719183	0.000688367	0.00254326	0.117644	0.00774604	0.0413819	0.0234617	0.00309172	0.00526466	0.000305316	0.042461	0.00364301	0.145			PRKACB	GO:0000381~regulation of alternative mRNA splicing, via spliceosome;GO:0000956~nuclear-transcribed mRNA catabolic process;GO:0006367~transcription initiation from RNA polymerase II promoter;GO:0006397~mRNA processing;GO:0007623~circadian rhythm;GO:0008380~RNA splicing;GO:0030518~intracellular steroid hormone receptor signaling pathway;GO:0030521~androgen receptor signaling pathway;GO:0042753~posi…	GO:0005634~nucleus;GO:0005654~nucleoplasm;GO:0016592~mediator complex;GO:0016607~nuclear speck;GO:0035145~exon-exon junction complex;GO:0070062~extracellular exosome	GO:0001046~core promoter sequence-specific DNA binding;GO:0001104~RNA polymerase II transcription cofactor activity;GO:0003712~transcription cofactor activity;GO:0003713~transcription coactivator activity;GO:0004872~receptor activity;GO:0005515~protein binding;GO:0005524~ATP binding;GO:0030374~ligand-dependent nuclear receptor transcription coactivator activity;GO:0042809~vitamin D receptor bindi…
Q9Y2W1_S207	Q9Y2W1_S207	Q9Y2W1	THRAP3	Thyroid hormone receptor-associated protein 3	G1	7	up	up	ns	up	ns	ns	up	ns	up	ns	up	up	1.23292	0.73267	0.716913	2.30134	0.747177	0.516812	1.86876	1.47877	2.6307	0.506896	1.12372	0.730739	0.00522553	0.00452241	0.532914	0.000124391	0.263589	0.00919708	0.00684526	0.194324	0.00146818	0.576855	0.0035229	0.00794969				GO:0000381~regulation of alternative mRNA splicing, via spliceosome;GO:0000956~nuclear-transcribed mRNA catabolic process;GO:0006367~transcription initiation from RNA polymerase II promoter;GO:0006397~mRNA processing;GO:0007623~circadian rhythm;GO:0008380~RNA splicing;GO:0030518~intracellular steroid hormone receptor signaling pathway;GO:0030521~androgen receptor signaling pathway;GO:0042753~posi…	GO:0005634~nucleus;GO:0005654~nucleoplasm;GO:0016592~mediator complex;GO:0016607~nuclear speck;GO:0035145~exon-exon junction complex;GO:0070062~extracellular exosome	GO:0001046~core promoter sequence-specific DNA binding;GO:0001104~RNA polymerase II transcription cofactor activity;GO:0003712~transcription cofactor activity;GO:0003713~transcription coactivator activity;GO:0004872~receptor activity;GO:0005515~protein binding;GO:0005524~ATP binding;GO:0030374~ligand-dependent nuclear receptor transcription coactivator activity;GO:0042809~vitamin D receptor bindi…
Q9Y2W1_T210	Q9Y2W1_T210	Q9Y2W1	THRAP3	Thyroid hormone receptor-associated protein 3	G1	7	up	ns	ns	up	ns	ns	up	ns	up	up	up	up	1.23921	0.0754166	1.20859	2.32233	0.748758	0.518654	1.87391	0.883047	2.65391	1.21632	1.13913	0.75076	0.00514127	0.906591	0.0141971	0.000114866	0.263133	0.0101548	0.00702878	0.100798	0.00146859	0.00271156	0.00339735	0.00712656				GO:0000381~regulation of alternative mRNA splicing, via spliceosome;GO:0000956~nuclear-transcribed mRNA catabolic process;GO:0006367~transcription initiation from RNA polymerase II promoter;GO:0006397~mRNA processing;GO:0007623~circadian rhythm;GO:0008380~RNA splicing;GO:0030518~intracellular steroid hormone receptor signaling pathway;GO:0030521~androgen receptor signaling pathway;GO:0042753~posi…	GO:0005634~nucleus;GO:0005654~nucleoplasm;GO:0016592~mediator complex;GO:0016607~nuclear speck;GO:0035145~exon-exon junction complex;GO:0070062~extracellular exosome	GO:0001046~core promoter sequence-specific DNA binding;GO:0001104~RNA polymerase II transcription cofactor activity;GO:0003712~transcription cofactor activity;GO:0003713~transcription coactivator activity;GO:0004872~receptor activity;GO:0005515~protein binding;GO:0005524~ATP binding;GO:0030374~ligand-dependent nuclear receptor transcription coactivator activity;GO:0042809~vitamin D receptor bindi…
Q9BTU6_S460	Q9BTU6_S460	Q9BTU6	PI4K2A	Phosphatidylinositol 4-kinase type 2-alpha	G1	7	up	up	ns	up	ns	ns	ns	ns	up	up	up	up	1.02477	1.34276	0.421378	1.11834	1.13499	-0.495394	0.618862	-0.16757	2.30419	1.17662	2.71073	0.930196	0.00169895	0.00422591	0.0815755	0.000168194	0.416873	0.0218127	0.0423272	0.890652	3.91003e-05	0.00138832	1.62604e-06	0.00102292				GO:0002561~basophil degranulation;GO:0006661~phosphatidylinositol biosynthetic process;GO:0046854~phosphatidylinositol phosphorylation	GO:0005739~mitochondrion;GO:0005765~lysosomal membrane;GO:0005768~endosome;GO:0005794~Golgi apparatus;GO:0005829~cytosol;GO:0005887~integral component of plasma membrane;GO:0016020~membrane;GO:0030054~cell junction;GO:0030425~dendrite;GO:0030672~synaptic vesicle membrane;GO:0031083~BLOC-1 complex;GO:0031224~intrinsic component of membrane;GO:0031410~cytoplasmic vesicle;GO:0031901~early endosome m…	GO:0000287~magnesium ion binding;GO:0004430~1-phosphatidylinositol 4-kinase activity;GO:0005515~protein binding;GO:0005524~ATP binding;GO:0035651~AP-3 adaptor complex binding	hsa00562:Inositol phosphate metabolism;hsa01100:Metabolic pathways;hsa04070:Phosphatidylinositol signaling system
Q9BTU6_S462	Q9BTU6_S462	Q9BTU6	PI4K2A	Phosphatidylinositol 4-kinase type 2-alpha	G1	7	up	up	ns	up	ns	ns	ns	ns	up	up	up	up	1.05851	1.37283	0.475995	1.14998	-0.184658	-0.506678	0.606763	1.05423	2.32639	1.16295	2.62001	0.933327	0.00101323	0.00342878	0.032917	0.000317548	0.212002	0.0156542	0.0436245	0.0188873	7.85489e-05	0.00169231	1.18048e-06	0.000799779				GO:0002561~basophil degranulation;GO:0006661~phosphatidylinositol biosynthetic process;GO:0046854~phosphatidylinositol phosphorylation	GO:0005739~mitochondrion;GO:0005765~lysosomal membrane;GO:0005768~endosome;GO:0005794~Golgi apparatus;GO:0005829~cytosol;GO:0005887~integral component of plasma membrane;GO:0016020~membrane;GO:0030054~cell junction;GO:0030425~dendrite;GO:0030672~synaptic vesicle membrane;GO:0031083~BLOC-1 complex;GO:0031224~intrinsic component of membrane;GO:0031410~cytoplasmic vesicle;GO:0031901~early endosome m…	GO:0000287~magnesium ion binding;GO:0004430~1-phosphatidylinositol 4-kinase activity;GO:0005515~protein binding;GO:0005524~ATP binding;GO:0035651~AP-3 adaptor complex binding	hsa00562:Inositol phosphate metabolism;hsa01100:Metabolic pathways;hsa04070:Phosphatidylinositol signaling system
Q99570_S894	Q99570_S894	Q99570	PIK3R4	Phosphoinositide 3-kinase regulatory subunit 4	G1	7	up	down	up	up	ns	ns	up	up	up	up	up	ns	2.30368	-1.42186	2.42068	1.82294	-0.313113	0.118138	2.28126	2.71547	2.08545	3.41802	3.72834	1.45028	9.81251e-05	0.00423233	0.00342137	0.00995016	0.344291	0.645629	0.000650564	3.06387e-05	0.00623204	0.000200281	0.000976225	0.0262005				GO:0006468~protein phosphorylation;GO:0006623~protein targeting to vacuole;GO:0006661~phosphatidylinositol biosynthetic process;GO:0016236~macroautophagy;GO:0030242~pexophagy;GO:0032465~regulation of cytokinesis;GO:0032801~receptor catabolic process;GO:0034162~toll-like receptor 9 signaling pathway;GO:0036092~phosphatidylinositol-3-phosphate biosynthetic process;GO:0042149~cellular response to gl…	GO:0005643~nuclear pore;GO:0005770~late endosome;GO:0005776~autophagosome;GO:0005829~cytosol;GO:0005930~axoneme;GO:0016020~membrane;GO:0030670~phagocytic vesicle membrane;GO:0034271~phosphatidylinositol 3-kinase complex, class III, type I;GO:0034272~phosphatidylinositol 3-kinase complex, class III, type II;GO:0035032~phosphatidylinositol 3-kinase complex, class III;GO:0071561~nucleus-vacuole junc…	GO:0004672~protein kinase activity;GO:0004674~protein serine/threonine kinase activity;GO:0005515~protein binding;GO:0005524~ATP binding;GO:0016303~1-phosphatidylinositol-3-kinase activity	hsa04140:Regulation of autophagy
Q05655_S306	Q05655_S306	Q05655	PRKCD	Protein kinase C delta type	G1	6	up	ns	ns	ns	ns	ns	up	up	up	up	up	ns	1.21738	0.0157642	-0.351164	0.0460949	-0.0580203	0.111662	0.982639	1.34622	1.17517	1.09361	2.10449	0.00399145	0.00689588	0.956392	0.0951437	0.817263	0.78491	0.679196	0.00148909	0.00819219	0.00633622	0.00671027	0.000355337	0.982597			BMPR1A;LIMK2;SRPK2	GO:0002223~stimulatory C-type lectin receptor signaling pathway;GO:0006468~protein phosphorylation;GO:0006915~apoptotic process;GO:0006921~cellular component disassembly involved in execution phase of apoptosis;GO:0007049~cell cycle;GO:0007165~signal transduction;GO:0007202~activation of phospholipase C activity;GO:0008631~intrinsic apoptotic signaling pathway in response to oxidative stress;GO:0…	GO:0005622~intracellular;GO:0005634~nucleus;GO:0005654~nucleoplasm;GO:0005737~cytoplasm;GO:0005783~endoplasmic reticulum;GO:0005829~cytosol;GO:0005886~plasma membrane;GO:0005911~cell-cell junction;GO:0016020~membrane;GO:0016363~nuclear matrix;GO:0048471~perinuclear region of cytoplasm;GO:0070062~extracellular exosome	GO:0004672~protein kinase activity;GO:0004674~protein serine/threonine kinase activity;GO:0004697~protein kinase C activity;GO:0004699~calcium-independent protein kinase C activity;GO:0004715~non-membrane spanning protein tyrosine kinase activity;GO:0005515~protein binding;GO:0005524~ATP binding;GO:0008047~enzyme activator activity;GO:0019899~enzyme binding;GO:0019900~kinase binding;GO:0019901~pr…	hsa04062:Chemokine signaling pathway;hsa04270:Vascular smooth muscle contraction;hsa04666:Fc gamma R-mediated phagocytosis;hsa04722:Neurotrophin signaling pathway;hsa04750:Inflammatory mediator regulation of TRP channels;hsa04912:GnRH signaling pathway;hsa04915:Estrogen signaling pathway;hsa04930:Type II diabetes mellitus;hsa04931:Insulin resistance
Q9Y6I3_T412	Q9Y6I3_T412	Q9Y6I3	EPN1	Epsin-1	G1	7	ns	ns	up	up	ns	ns	up	up	up	up	ns	up	4.10318	-0.848713	2.63777	2.8881	0.0952574	1.3196	3.51635	3.11863	2.16932	3.67325	3.40268	2.46644	0.0243893	0.0952138	0.000327054	3.11738e-05	0.439911	0.0127653	0.000283283	3.83433e-05	0.00883853	0.000133423	0.0275683	0.00101524				GO:0001701~in utero embryonic development;GO:0006897~endocytosis;GO:0007219~Notch signaling pathway;GO:0007565~female pregnancy;GO:0042059~negative regulation of epidermal growth factor receptor signaling pathway;GO:0048568~embryonic organ development	GO:0005634~nucleus;GO:0005737~cytoplasm;GO:0005886~plasma membrane;GO:0005905~clathrin-coated pit	GO:0005515~protein binding;GO:0008289~lipid binding	hsa04144:Endocytosis
Q9NYV4_S343,S345	Q9NYV4_S343;Q9NYV4_S345	Q9NYV4	CDK12	Cyclin-dependent kinase 12	G1	6	up	ns	up	up	ns	down	up	ns	up	ns	up	up	1.53748	1.39209	1.69723	1.74355	-0.0306619	-1.10186	0.965421	-0.884946	1.59895	0.823036	2.47113	2.05723	0.000228113	0.0218037	0.000524445	0.00475521	0.489702	0.000518239	0.00671259	0.0179387	0.00198797	0.0247189	4.97622e-05	0.000128938				GO:0006397~mRNA processing;GO:0008380~RNA splicing;GO:0043405~regulation of MAP kinase activity;GO:0043484~regulation of RNA splicing;GO:0046777~protein autophosphorylation;GO:0051726~regulation of cell cycle;GO:0070816~phosphorylation of RNA polymerase II C-terminal domain	GO:0002944~cyclin K-CDK12 complex;GO:0005634~nucleus;GO:0005654~nucleoplasm;GO:0005730~nucleolus;GO:0016607~nuclear speck;GO:0019908~nuclear cyclin-dependent protein kinase holoenzyme complex	GO:0004672~protein kinase activity;GO:0004693~cyclin-dependent protein serine/threonine kinase activity;GO:0005515~protein binding;GO:0005524~ATP binding;GO:0008353~RNA polymerase II carboxy-terminal domain kinase activity;GO:0030332~cyclin binding
Q9NYV4_S303	Q9NYV4_S303	Q9NYV4	CDK12	Cyclin-dependent kinase 12	G1	6	ns	up	up	up	ns	ns	ns	ns	ns	up	up	up	1.25258	2.18318	2.17357	1.93861	0.736342	0.0624905	0.617484	-1.32328	0.992804	1.56666	3.09786	2.41656	0.0668159	0.000541465	0.000964984	0.00182008	0.266434	0.871837	0.333854	0.0184684	0.181397	0.00448694	0.00763238	0.00456636				GO:0006397~mRNA processing;GO:0008380~RNA splicing;GO:0043405~regulation of MAP kinase activity;GO:0043484~regulation of RNA splicing;GO:0046777~protein autophosphorylation;GO:0051726~regulation of cell cycle;GO:0070816~phosphorylation of RNA polymerase II C-terminal domain	GO:0002944~cyclin K-CDK12 complex;GO:0005634~nucleus;GO:0005654~nucleoplasm;GO:0005730~nucleolus;GO:0016607~nuclear speck;GO:0019908~nuclear cyclin-dependent protein kinase holoenzyme complex	GO:0004672~protein kinase activity;GO:0004693~cyclin-dependent protein serine/threonine kinase activity;GO:0005515~protein binding;GO:0005524~ATP binding;GO:0008353~RNA polymerase II carboxy-terminal domain kinase activity;GO:0030332~cyclin binding
Q14004_S395,S400	Q14004_S395;Q14004_S400	Q14004	CDK13	Cyclin-dependent kinase 13	G1	6	up	up	up	up	ns	ns	up	ns	ns	ns	ns	up	1.56604	1.20361	1.5358	1.10402	0.106177	-0.58574	1.56586	-1.30833	0.357886	0.6745	0.637674	1.29134	0.000317856	0.000215372	0.000103533	0.0074266	0.704009	0.662647	0.00515739	0.166824	0.0271244	0.0185447	0.672507	0.00146181				GO:0000380~alternative mRNA splicing, via spliceosome;GO:0007088~regulation of mitotic nuclear division;GO:0007275~multicellular organism development;GO:0008284~positive regulation of cell proliferation;GO:0016032~viral process;GO:0030097~hemopoiesis;GO:0051301~cell division;GO:0070816~phosphorylation of RNA polymerase II C-terminal domain	GO:0002945~cyclin K-CDK13 complex;GO:0005615~extracellular space;GO:0005654~nucleoplasm;GO:0005737~cytoplasm;GO:0005794~Golgi apparatus;GO:0016607~nuclear speck;GO:0019908~nuclear cyclin-dependent protein kinase holoenzyme complex	GO:0004672~protein kinase activity;GO:0004674~protein serine/threonine kinase activity;GO:0004693~cyclin-dependent protein serine/threonine kinase activity;GO:0005515~protein binding;GO:0005524~ATP binding;GO:0008353~RNA polymerase II carboxy-terminal domain kinase activity;GO:0030332~cyclin binding;GO:0044822~poly(A) RNA binding
Q9BTU6_S464	Q9BTU6_S464	Q9BTU6	PI4K2A	Phosphatidylinositol 4-kinase type 2-alpha	G1	6	up	up	ns	up	ns	ns	ns	ns	up	ns	up	up	1.03224	1.33995	0.477167	1.14117	2.05653	-0.486916	0.598416	1.05797	2.25076	-0.172987	2.57277	0.909226	0.00135341	0.00369692	0.0206372	0.000335282	0.402749	0.0202372	0.0416783	0.0143635	5.31105e-05	0.896929	1.87638e-06	0.000719416				GO:0002561~basophil degranulation;GO:0006661~phosphatidylinositol biosynthetic process;GO:0046854~phosphatidylinositol phosphorylation	GO:0005739~mitochondrion;GO:0005765~lysosomal membrane;GO:0005768~endosome;GO:0005794~Golgi apparatus;GO:0005829~cytosol;GO:0005887~integral component of plasma membrane;GO:0016020~membrane;GO:0030054~cell junction;GO:0030425~dendrite;GO:0030672~synaptic vesicle membrane;GO:0031083~BLOC-1 complex;GO:0031224~intrinsic component of membrane;GO:0031410~cytoplasmic vesicle;GO:0031901~early endosome m…	GO:0000287~magnesium ion binding;GO:0004430~1-phosphatidylinositol 4-kinase activity;GO:0005515~protein binding;GO:0005524~ATP binding;GO:0035651~AP-3 adaptor complex binding	hsa00562:Inositol phosphate metabolism;hsa01100:Metabolic pathways;hsa04070:Phosphatidylinositol signaling system
Q96QT4_S1569	Q96QT4_S1569	Q96QT4	TRPM7	Transient receptor potential cation channel subfamily M member 7	G1	6	up	ns	ns	ns	up	ns	up	up	ns	up	up	ns	1.25067	-0.0391642	0.362654	0.230592	0.640186	-0.146432	1.05107	1.21487	0.324135	1.09998	0.933702	0.564573	0.0012813	0.897754	0.0494892	0.301428	0.0094393	0.319708	0.00107924	4.45277e-05	0.0800516	0.000662827	0.00610197	0.0221968		TRPM7	TRPM7	GO:0006812~cation transport;GO:0010961~cellular magnesium ion homeostasis;GO:0016340~calcium-dependent cell-matrix adhesion;GO:0031032~actomyosin structure organization;GO:0046777~protein autophosphorylation;GO:0051262~protein tetramerization;GO:0070266~necroptotic process;GO:0070588~calcium ion transmembrane transport	GO:0001726~ruffle;GO:0005623~cell;GO:0005886~plasma membrane;GO:0016021~integral component of membrane	GO:0003779~actin binding;GO:0004674~protein serine/threonine kinase activity;GO:0005216~ion channel activity;GO:0005262~calcium channel activity;GO:0005524~ATP binding;GO:0017022~myosin binding;GO:0046872~metal ion binding	hsa04978:Mineral absorption
P07947_Y426	P07947_Y426	P07947	YES1	Tyrosine-protein kinase Yes	G1	6	up	down	ns	up	ns	ns	up	ns	up	up	up	up	1.83924	-0.853864	0.323119	1.10063	-0.0472701	0.0352472	1.10348	0.932232	0.914886	1.07595	1.65877	1.9663	0.000493344	0.00651808	0.314102	0.00615361	0.787115	0.882792	0.00804971	0.0290656	0.00911759	5.00564e-06	0.00247315	7.39095e-08		AXL	AXL;CSK;GNAI2;PTK2B;PTPN13;SOD3;YES1	GO:0006464~cellular protein modification process;GO:0007169~transmembrane receptor protein tyrosine kinase signaling pathway;GO:0015758~glucose transport;GO:0030154~cell differentiation;GO:0031295~T cell costimulation;GO:0036120~cellular response to platelet-derived growth factor stimulus;GO:0038083~peptidyl-tyrosine autophosphorylation;GO:0038096~Fc-gamma receptor signaling pathway involved in p…	GO:0005737~cytoplasm;GO:0005794~Golgi apparatus;GO:0005815~microtubule organizing center;GO:0005829~cytosol;GO:0005884~actin filament;GO:0005886~plasma membrane;GO:0005925~focal adhesion;GO:0031234~extrinsic component of cytoplasmic side of plasma membrane;GO:0070062~extracellular exosome	GO:0004713~protein tyrosine kinase activity;GO:0004715~non-membrane spanning protein tyrosine kinase activity;GO:0005102~receptor binding;GO:0005154~epidermal growth factor receptor binding;GO:0005515~protein binding;GO:0005524~ATP binding;GO:0019899~enzyme binding;GO:0044325~ion channel binding	hsa04520:Adherens junction
Q9UNN5_S582	Q9UNN5_S582	Q9UNN5	FAF1	FAS-associated factor 1	G1	7	up	ns	ns	up	ns	ns	up	up	ns	up	up	up	2.01488	0.660703	0.460391	0.917781	-0.00433985	0.245454	0.601223	1.27031	0.816331	2.26795	2.29156	0.607729	2.97064e-05	0.0144554	0.0411529	0.00567806	0.979194	0.225538	0.0048043	0.00320214	0.0118815	1.94205e-05	0.000907131	0.00127885	+	AKT1	AKT1	GO:0006915~apoptotic process;GO:0007253~cytoplasmic sequestering of NF-kappaB;GO:0008219~cell death;GO:0010942~positive regulation of cell death;GO:0030155~regulation of cell adhesion;GO:0031334~positive regulation of protein complex assembly;GO:0042176~regulation of protein catabolic process;GO:0043065~positive regulation of apoptotic process;GO:0043161~proteasome-mediated ubiquitin-dependent pr…	GO:0005634~nucleus;GO:0005635~nuclear envelope;GO:0005829~cytosol;GO:0016021~integral component of membrane;GO:0031265~CD95 death-inducing signaling complex;GO:0034098~VCP-NPL4-UFD1 AAA ATPase complex;GO:0048471~perinuclear region of cytoplasm	GO:0005515~protein binding;GO:0019887~protein kinase regulator activity;GO:0019901~protein kinase binding;GO:0019904~protein domain specific binding;GO:0031072~heat shock protein binding;GO:0031625~ubiquitin protein ligase binding;GO:0043130~ubiquitin binding;GO:0051059~NF-kappaB binding
P07947_T427	P07947_T427	P07947	YES1	Tyrosine-protein kinase Yes	G1	6	up	down	ns	up	ns	ns	up	ns	up	up	up	up	1.83747	-0.853963	0.338298	1.10061	-0.0472711	0.0352491	1.10455	0.942252	0.904751	1.07482	1.65876	1.9734	0.000483159	0.00651823	0.288716	0.00615375	0.787111	0.882785	0.00794987	0.0273754	0.00949555	4.46437e-06	0.00247309	1.76267e-07				GO:0006464~cellular protein modification process;GO:0007169~transmembrane receptor protein tyrosine kinase signaling pathway;GO:0015758~glucose transport;GO:0030154~cell differentiation;GO:0031295~T cell costimulation;GO:0036120~cellular response to platelet-derived growth factor stimulus;GO:0038083~peptidyl-tyrosine autophosphorylation;GO:0038096~Fc-gamma receptor signaling pathway involved in p…	GO:0005737~cytoplasm;GO:0005794~Golgi apparatus;GO:0005815~microtubule organizing center;GO:0005829~cytosol;GO:0005884~actin filament;GO:0005886~plasma membrane;GO:0005925~focal adhesion;GO:0031234~extrinsic component of cytoplasmic side of plasma membrane;GO:0070062~extracellular exosome	GO:0004713~protein tyrosine kinase activity;GO:0004715~non-membrane spanning protein tyrosine kinase activity;GO:0005102~receptor binding;GO:0005154~epidermal growth factor receptor binding;GO:0005515~protein binding;GO:0005524~ATP binding;GO:0019899~enzyme binding;GO:0044325~ion channel binding	hsa04520:Adherens junction
P11274_S356	P11274_S356	P11274	BCR	Breakpoint cluster region protein	G1	5	up	ns	ns	up	ns	ns	up	up	ns	up	ns	ns	1.91726	1.09662	0.216393	0.927794	0.0916258	0.146553	1.56938	1.2517	0.618452	0.691692	0.496399	-0.0103569	0.000147221	0.0206824	0.205971	0.00828209	0.625086	0.517858	0.00602296	0.00262078	0.0499712	0.000484563	0.00414677	0.953839				GO:0002692~negative regulation of cellular extravasation;GO:0006468~protein phosphorylation;GO:0007165~signal transduction;GO:0007420~brain development;GO:0018108~peptidyl-tyrosine phosphorylation;GO:0030036~actin cytoskeleton organization;GO:0032496~response to lipopolysaccharide;GO:0035023~regulation of Rho protein signal transduction;GO:0035556~intracellular signal transduction;GO:0042472~inne…	GO:0005622~intracellular;GO:0005829~cytosol;GO:0014069~postsynaptic density;GO:0016020~membrane;GO:0030054~cell junction;GO:0043234~protein complex;GO:0045211~postsynaptic membrane;GO:0070062~extracellular exosome	GO:0004674~protein serine/threonine kinase activity;GO:0004713~protein tyrosine kinase activity;GO:0005089~Rho guanyl-nucleotide exchange factor activity;GO:0005096~GTPase activator activity;GO:0005515~protein binding;GO:0005524~ATP binding;GO:0016301~kinase activity;GO:0019899~enzyme binding	hsa05200:Pathways in cancer;hsa05220:Chronic myeloid leukemia
Q05655_S304	Q05655_S304	Q05655	PRKCD	Protein kinase C delta type	G1	5	up	ns	ns	ns	ns	ns	up	up	up	ns	up	ns	1.21862	-0.41047	0.499397	0.00729179	-0.278554	0.13335	0.919181	1.37404	1.16074	0.799934	2.0254	-0.198575	0.00694864	0.0780854	0.024368	0.970167	0.144111	0.630719	6.89811e-05	0.00689065	0.00595799	0.0104441	0.00102572	0.579686		PRKCD	AKT1;BMPR1A;CAMK2A;CLK3;LIMK2;PIK3R4;PRKCD;RIPK2;SRPK2;TRIB3	GO:0002223~stimulatory C-type lectin receptor signaling pathway;GO:0006468~protein phosphorylation;GO:0006915~apoptotic process;GO:0006921~cellular component disassembly involved in execution phase of apoptosis;GO:0007049~cell cycle;GO:0007165~signal transduction;GO:0007202~activation of phospholipase C activity;GO:0008631~intrinsic apoptotic signaling pathway in response to oxidative stress;GO:0…	GO:0005622~intracellular;GO:0005634~nucleus;GO:0005654~nucleoplasm;GO:0005737~cytoplasm;GO:0005783~endoplasmic reticulum;GO:0005829~cytosol;GO:0005886~plasma membrane;GO:0005911~cell-cell junction;GO:0016020~membrane;GO:0016363~nuclear matrix;GO:0048471~perinuclear region of cytoplasm;GO:0070062~extracellular exosome	GO:0004672~protein kinase activity;GO:0004674~protein serine/threonine kinase activity;GO:0004697~protein kinase C activity;GO:0004699~calcium-independent protein kinase C activity;GO:0004715~non-membrane spanning protein tyrosine kinase activity;GO:0005515~protein binding;GO:0005524~ATP binding;GO:0008047~enzyme activator activity;GO:0019899~enzyme binding;GO:0019900~kinase binding;GO:0019901~pr…	hsa04062:Chemokine signaling pathway;hsa04270:Vascular smooth muscle contraction;hsa04666:Fc gamma R-mediated phagocytosis;hsa04722:Neurotrophin signaling pathway;hsa04750:Inflammatory mediator regulation of TRP channels;hsa04912:GnRH signaling pathway;hsa04915:Estrogen signaling pathway;hsa04930:Type II diabetes mellitus;hsa04931:Insulin resistance
Q00536_S64	Q00536_S64	Q00536	CDK16	Cyclin-dependent kinase 16	G1	5	up	ns	up	ns	ns	up	ns	ns	ns	up	up	ns	2.54608	-2.49952	2.63634	0.239972	0.133275	1.09421	2.61295	2.58865	0.897078	3.13536	3.66823	0.583075	0.0027019	0.0199338	0.00642658	0.669804	0.734732	0.00963785	0.0247628	0.0167063	0.170288	0.0019329	0.00025866	0.42154				GO:0006468~protein phosphorylation;GO:0006887~exocytosis;GO:0007283~spermatogenesis;GO:0030252~growth hormone secretion;GO:0031175~neuron projection development;GO:0051726~regulation of cell cycle;GO:0061178~regulation of insulin secretion involved in cellular response to glucose stimulus	GO:0005737~cytoplasm;GO:0005886~plasma membrane;GO:0008021~synaptic vesicle;GO:0015630~microtubule cytoskeleton;GO:0030054~cell junction;GO:0031234~extrinsic component of cytoplasmic side of plasma membrane;GO:0043005~neuron projection	GO:0004672~protein kinase activity;GO:0004674~protein serine/threonine kinase activity;GO:0004693~cyclin-dependent protein serine/threonine kinase activity;GO:0005515~protein binding;GO:0005524~ATP binding
Q00536_S65	Q00536_S65	Q00536	CDK16	Cyclin-dependent kinase 16	G1	5	up	ns	up	ns	ns	up	ns	ns	ns	up	up	ns	2.58955	-2.43823	2.62408	0.269763	0.155029	1.03908	2.61698	2.64614	0.911463	3.15944	3.69086	0.60736	0.00181782	0.0184476	0.00635916	0.631167	0.695212	0.00706627	0.0252354	0.0162174	0.165485	0.00185609	0.000266858	0.402425				GO:0006468~protein phosphorylation;GO:0006887~exocytosis;GO:0007283~spermatogenesis;GO:0030252~growth hormone secretion;GO:0031175~neuron projection development;GO:0051726~regulation of cell cycle;GO:0061178~regulation of insulin secretion involved in cellular response to glucose stimulus	GO:0005737~cytoplasm;GO:0005886~plasma membrane;GO:0008021~synaptic vesicle;GO:0015630~microtubule cytoskeleton;GO:0030054~cell junction;GO:0031234~extrinsic component of cytoplasmic side of plasma membrane;GO:0043005~neuron projection	GO:0004672~protein kinase activity;GO:0004674~protein serine/threonine kinase activity;GO:0004693~cyclin-dependent protein serine/threonine kinase activity;GO:0005515~protein binding;GO:0005524~ATP binding
P42356_S1436	P42356_S1436	P42356	PI4KA	Phosphatidylinositol 4-kinase alpha	G1	5	up	ns	ns	ns	ns	up	up	up	ns	up	ns	ns	1.25021	-0.695634	0.98547	-0.0847778	0.282077	0.718519	1.97249	1.41467	0.104931	0.945482	0.415597	-0.0482585	0.00131562	0.0957569	0.0102341	0.783489	0.234535	0.00694129	0.00630406	0.00192659	0.666801	0.000638293	0.292325	0.668576				GO:0006661~phosphatidylinositol biosynthetic process;GO:0007165~signal transduction;GO:0016310~phosphorylation;GO:0039694~viral RNA genome replication;GO:0044803~multi-organism membrane organization;GO:0046786~viral replication complex formation and maintenance;GO:0046854~phosphatidylinositol phosphorylation;GO:0048015~phosphatidylinositol-mediated signaling;GO:0098609~cell-cell adhesion	GO:0005622~intracellular;GO:0005737~cytoplasm;GO:0005829~cytosol;GO:0005886~plasma membrane;GO:0005913~cell-cell adherens junction;GO:0005925~focal adhesion;GO:0016020~membrane;GO:0019034~viral replication complex;GO:0030660~Golgi-associated vesicle membrane;GO:0070062~extracellular exosome	GO:0004430~1-phosphatidylinositol 4-kinase activity;GO:0005515~protein binding;GO:0005524~ATP binding;GO:0016301~kinase activity;GO:0098641~cadherin binding involved in cell-cell adhesion	hsa00562:Inositol phosphate metabolism;hsa01100:Metabolic pathways;hsa04070:Phosphatidylinositol signaling system
O00443_T1555	O00443_T1555	O00443	PIK3C2A	Phosphatidylinositol 4-phosphate 3-kinase C2 domain-containing subunit alpha	G1	5	ns	up	ns	ns	ns	ns	up	ns	up	up	ns	up	0.389893	2.44867	-0.979641	1.08743	-0.0355568	-0.371774	1.56358	-0.537598	2.92128	1.54029	2.04541	1.52718	0.219522	0.00043388	0.0121546	0.0326362	0.870382	0.164091	0.000271844	0.0324482	5.34577e-05	0.00100415	0.015455	0.0007322				GO:0006661~phosphatidylinositol biosynthetic process;GO:0006887~exocytosis;GO:0006897~endocytosis;GO:0007173~epidermal growth factor receptor signaling pathway;GO:0008286~insulin receptor signaling pathway;GO:0014829~vascular smooth muscle contraction;GO:0036092~phosphatidylinositol-3-phosphate biosynthetic process;GO:0046854~phosphatidylinositol phosphorylation;GO:0048008~platelet-derived growth…	GO:0005622~intracellular;GO:0005634~nucleus;GO:0005737~cytoplasm;GO:0005794~Golgi apparatus;GO:0005829~cytosol;GO:0005886~plasma membrane;GO:0005942~phosphatidylinositol 3-kinase complex;GO:0016020~membrane;GO:0030136~clathrin-coated vesicle;GO:0031982~vesicle;GO:0070062~extracellular exosome	GO:0005524~ATP binding;GO:0016301~kinase activity;GO:0016303~1-phosphatidylinositol-3-kinase activity;GO:0035004~phosphatidylinositol 3-kinase activity;GO:0035005~1-phosphatidylinositol-4-phosphate 3-kinase activity;GO:0035091~phosphatidylinositol binding	hsa00562:Inositol phosphate metabolism;hsa01100:Metabolic pathways;hsa04070:Phosphatidylinositol signaling system
Q13523_S366	Q13523_S366	Q13523	PRPF4B	Serine/threonine-protein kinase PRP4 homolog	G1	5	ns	ns	up	ns	ns	ns	up	ns	ns	up	up	up	1.80671	0.987576	2.12039	1.16406	0.451499	0.152448	1.39454	-0.574607	2.44214	2.05909	2.94204	1.63841	0.0135759	0.0794347	0.000328738	0.0194854	0.212326	0.742692	0.00603504	0.0508358	0.0131692	0.00369097	0.000462189	0.000319352			PRKACB	GO:0000398~mRNA splicing, via spliceosome;GO:0006468~protein phosphorylation;GO:0008380~RNA splicing	GO:0005654~nucleoplasm;GO:0005694~chromosome;GO:0071013~catalytic step 2 spliceosome	GO:0004672~protein kinase activity;GO:0004674~protein serine/threonine kinase activity;GO:0005515~protein binding;GO:0005524~ATP binding;GO:0044822~poly(A) RNA binding
P51812_S415	P51812_S415	P51812	RPS6KA3	Ribosomal protein S6 kinase alpha-3	G1	5	up	up	ns	ns	ns	ns	ns	up	up	ns	ns	up	1.64249	1.79383	0.414408	1.99483	0.0541903	-0.551596	0.842265	1.47334	2.43475	0.625597	1.10354	1.76172	0.00416323	0.00078473	0.183663	0.0296681	0.729162	0.0677969	0.1343	0.00163347	0.000204442	0.261378	0.181283	0.00162915				GO:0001501~skeletal system development;GO:0002224~toll-like receptor signaling pathway;GO:0006468~protein phosphorylation;GO:0006915~apoptotic process;GO:0007049~cell cycle;GO:0007165~signal transduction;GO:0007417~central nervous system development;GO:0030307~positive regulation of cell growth;GO:0032496~response to lipopolysaccharide;GO:0035556~intracellular signal transduction;GO:0043066~negat…	GO:0005634~nucleus;GO:0005654~nucleoplasm;GO:0005737~cytoplasm;GO:0005829~cytosol;GO:0005840~ribosome	GO:0000287~magnesium ion binding;GO:0004672~protein kinase activity;GO:0004674~protein serine/threonine kinase activity;GO:0005515~protein binding;GO:0005524~ATP binding;GO:0016301~kinase activity;GO:0019901~protein kinase binding;GO:0043027~cysteine-type endopeptidase inhibitor activity involved in apoptotic process	hsa04010:MAPK signaling pathway;hsa04114:Oocyte meiosis;hsa04150:mTOR signaling pathway;hsa04720:Long-term potentiation;hsa04722:Neurotrophin signaling pathway;hsa04914:Progesterone-mediated oocyte maturation;hsa04931:Insulin resistance
Q86UE8_S26	Q86UE8_S26	Q86UE8	TLK2	Serine/threonine-protein kinase tousled-like 2	G1	5	up	ns	up	ns	ns	ns	up	up	ns	ns	ns	up	1.71459	-0.670273	2.41213	1.06086	0.116748	0.413597	1.47177	1.75651	-0.7899	0.293645	-0.237006	2.30206	0.000316155	0.110267	0.000244079	0.0153614	0.699684	0.0883629	0.00205622	0.00882023	0.0841046	0.101055	0.518073	0.00029814				GO:0001672~regulation of chromatin assembly or disassembly;GO:0006468~protein phosphorylation;GO:0006974~cellular response to DNA damage stimulus;GO:0007049~cell cycle;GO:0007059~chromosome segregation;GO:0010507~negative regulation of autophagy;GO:0016569~covalent chromatin modification;GO:0018105~peptidyl-serine phosphorylation;GO:0032435~negative regulation of proteasomal ubiquitin-dependent p…	GO:0005634~nucleus;GO:0005882~intermediate filament;GO:0030054~cell junction;GO:0048471~perinuclear region of cytoplasm	GO:0004674~protein serine/threonine kinase activity;GO:0005515~protein binding;GO:0005524~ATP binding
P49761_S224	P49761_S224	P49761	CLK3	Dual specificity protein kinase CLK3	G1	4	up	ns	ns	ns	ns	ns	up	ns	ns	up	up	ns	1.28868	0.609063	0.802746	0.273857	1.12316	0.093506	2.67086	1.24267	0.547807	1.37437	1.52332	0.47184	0.000837857	0.07576	0.0120851	0.0931001	0.253689	0.418369	0.000297934	0.0126786	0.00632863	6.22315e-06	5.428e-05	0.0329541				GO:0006468~protein phosphorylation;GO:0018108~peptidyl-tyrosine phosphorylation;GO:0043484~regulation of RNA splicing;GO:0046777~protein autophosphorylation	GO:0001669~acrosomal vesicle;GO:0005634~nucleus;GO:0005654~nucleoplasm;GO:0016020~membrane;GO:0016607~nuclear speck;GO:0045111~intermediate filament cytoskeleton	GO:0004672~protein kinase activity;GO:0004674~protein serine/threonine kinase activity;GO:0004712~protein serine/threonine/tyrosine kinase activity;GO:0004713~protein tyrosine kinase activity;GO:0005515~protein binding;GO:0005524~ATP binding;GO:0042802~identical protein binding;GO:0044822~poly(A) RNA binding
Q05655_S302	Q05655_S302	Q05655	PRKCD	Protein kinase C delta type	G1	4	up	ns	ns	ns	ns	ns	up	up	up	ns	ns	ns	1.21799	0.073391	0.376347	0.00566864	-0.425129	0.133753	0.918257	1.54669	1.15806	0.798731	1.51895	0.861054	0.00695585	0.805705	0.178612	0.976788	0.038926	0.630012	6.96739e-05	0.00844209	0.0060292	0.0105177	0.0578562	0.359479		PRKCD	CLK3;LIMK2;PRKCD;RIPK2;RPS6KA5;SRPK2;TRIB3	GO:0002223~stimulatory C-type lectin receptor signaling pathway;GO:0006468~protein phosphorylation;GO:0006915~apoptotic process;GO:0006921~cellular component disassembly involved in execution phase of apoptosis;GO:0007049~cell cycle;GO:0007165~signal transduction;GO:0007202~activation of phospholipase C activity;GO:0008631~intrinsic apoptotic signaling pathway in response to oxidative stress;GO:0…	GO:0005622~intracellular;GO:0005634~nucleus;GO:0005654~nucleoplasm;GO:0005737~cytoplasm;GO:0005783~endoplasmic reticulum;GO:0005829~cytosol;GO:0005886~plasma membrane;GO:0005911~cell-cell junction;GO:0016020~membrane;GO:0016363~nuclear matrix;GO:0048471~perinuclear region of cytoplasm;GO:0070062~extracellular exosome	GO:0004672~protein kinase activity;GO:0004674~protein serine/threonine kinase activity;GO:0004697~protein kinase C activity;GO:0004699~calcium-independent protein kinase C activity;GO:0004715~non-membrane spanning protein tyrosine kinase activity;GO:0005515~protein binding;GO:0005524~ATP binding;GO:0008047~enzyme activator activity;GO:0019899~enzyme binding;GO:0019900~kinase binding;GO:0019901~pr…	hsa04062:Chemokine signaling pathway;hsa04270:Vascular smooth muscle contraction;hsa04666:Fc gamma R-mediated phagocytosis;hsa04722:Neurotrophin signaling pathway;hsa04750:Inflammatory mediator regulation of TRP channels;hsa04912:GnRH signaling pathway;hsa04915:Estrogen signaling pathway;hsa04930:Type II diabetes mellitus;hsa04931:Insulin resistance
Q14289_S9	Q14289_S9	Q14289	PTK2B	Protein-tyrosine kinase 2-beta	G1	4	up	ns	ns	up	ns	ns	up	ns	up	ns	ns	ns	1.93244	1.49249	0.533766	1.05182	0.41919	0.541764	1.3318	1.04084	2.03391	0.787404	1.82152	0.697505	0.000443119	0.0123672	0.100712	0.00327424	0.0163418	0.0468867	0.00279872	0.0238633	0.00152339	0.0624051	0.0806882	0.143717				GO:0000165~MAPK cascade;GO:0001525~angiogenesis;GO:0001556~oocyte maturation;GO:0001666~response to hypoxia;GO:0001954~positive regulation of cell-matrix adhesion;GO:0002040~sprouting angiogenesis;GO:0002250~adaptive immune response;GO:0002315~marginal zone B cell differentiation;GO:0002688~regulation of leukocyte chemotaxis;GO:0006461~protein complex assembly;GO:0006468~protein phosphorylation;G…	GO:0005634~nucleus;GO:0005654~nucleoplasm;GO:0005737~cytoplasm;GO:0005829~cytosol;GO:0005856~cytoskeleton;GO:0005925~focal adhesion;GO:0005938~cell cortex;GO:0014069~postsynaptic density;GO:0017146~NMDA selective glutamate receptor complex;GO:0030027~lamellipodium;GO:0030424~axon;GO:0030425~dendrite;GO:0030426~growth cone;GO:0031234~extrinsic component of cytoplasmic side of plasma membrane;GO:00…	GO:0004683~calmodulin-dependent protein kinase activity;GO:0004713~protein tyrosine kinase activity;GO:0004715~non-membrane spanning protein tyrosine kinase activity;GO:0004871~signal transducer activity;GO:0004972~NMDA glutamate receptor activity;GO:0005102~receptor binding;GO:0005515~protein binding;GO:0005524~ATP binding;GO:0032403~protein complex binding;GO:0043423~3-phosphoinositide-dependen…	hsa04020:Calcium signaling pathway;hsa04062:Chemokine signaling pathway;hsa04650:Natural killer cell mediated cytotoxicity;hsa04670:Leukocyte transendothelial migration;hsa04912:GnRH signaling pathway;hsa05161:Hepatitis B
O43353_S529	O43353_S529	O43353	RIPK2	Receptor-interacting serine/threonine-protein kinase 2	G1	4	ns	ns	up	up	ns	ns	ns	ns	ns	up	up	ns	1.63568	-2.53847	3.35173	2.76786	-0.242574	0.191257	-0.672304	1.49101	0.50928	4.27672	4.65636	0.205115	0.280618	0.325731	4.07455e-05	0.00055561	0.037063	0.523989	0.012312	0.233724	0.000481748	1.70891e-05	5.8959e-05	0.889948				GO:0000187~activation of MAPK activity;GO:0001961~positive regulation of cytokine-mediated signaling pathway;GO:0002250~adaptive immune response;GO:0006915~apoptotic process;GO:0006954~inflammatory response;GO:0007165~signal transduction;GO:0007249~I-kappaB kinase/NF-kappaB signaling;GO:0007254~JNK cascade;GO:0010800~positive regulation of peptidyl-threonine phosphorylation;GO:0018108~peptidyl-ty…	GO:0005737~cytoplasm;GO:0005829~cytosol;GO:0005856~cytoskeleton;GO:0031982~vesicle;GO:0043234~protein complex	GO:0004674~protein serine/threonine kinase activity;GO:0004715~non-membrane spanning protein tyrosine kinase activity;GO:0004871~signal transducer activity;GO:0005102~receptor binding;GO:0005515~protein binding;GO:0005524~ATP binding;GO:0016301~kinase activity;GO:0030274~LIM domain binding;GO:0042802~identical protein binding;GO:0042803~protein homodimerization activity;GO:0050700~CARD domain bin…	hsa04621:NOD-like receptor signaling pathway;hsa04722:Neurotrophin signaling pathway;hsa05131:Shigellosis;hsa05152:Tuberculosis
Q9Y6I3_S419	Q9Y6I3_S419	Q9Y6I3	EPN1	Epsin-1	G1	7	ns	ns	up	up	ns	ns	up	up	up	up	ns	up	3.90297	-1.21653	2.94552	2.91153	0.22431	0.92986	3.38716	2.97288	1.91412	3.59854	3.65159	2.37676	0.0307518	0.0136704	2.44174e-05	0.000263579	0.409141	0.0133687	0.000178394	0.000330392	0.00911255	0.000212922	0.0339805	0.000301093				GO:0001701~in utero embryonic development;GO:0006897~endocytosis;GO:0007219~Notch signaling pathway;GO:0007565~female pregnancy;GO:0042059~negative regulation of epidermal growth factor receptor signaling pathway;GO:0048568~embryonic organ development	GO:0005634~nucleus;GO:0005737~cytoplasm;GO:0005886~plasma membrane;GO:0005905~clathrin-coated pit	GO:0005515~protein binding;GO:0008289~lipid binding	hsa04144:Endocytosis
O95684_S152	O95684_S152	O95684	FGFR1OP	FGFR1 oncogene partner	G1	4	up	ns	ns	ns	ns	ns	up	up	down	up	up	ns	0.925951	-0.195538	0.842593	0.784049	0.214444	0.465226	1.14794	0.88944	-1.66657	1.80345	1.26599	-0.336623	0.00293002	0.502368	0.0149993	0.0292355	0.583065	0.123423	0.000909432	0.00464975	0.002044	0.000296435	0.00427642	0.206437				GO:0000086~G2/M transition of mitotic cell cycle;GO:0006469~negative regulation of protein kinase activity;GO:0008284~positive regulation of cell proliferation;GO:0018108~peptidyl-tyrosine phosphorylation;GO:0030307~positive regulation of cell growth;GO:0030335~positive regulation of cell migration;GO:0034453~microtubule anchoring;GO:0061099~negative regulation of protein tyrosine kinase activity	GO:0005634~nucleus;GO:0005813~centrosome;GO:0005815~microtubule organizing center;GO:0005829~cytosol;GO:0048471~perinuclear region of cytoplasm	GO:0004713~protein tyrosine kinase activity;GO:0005515~protein binding;GO:0019901~protein kinase binding;GO:0030292~protein tyrosine kinase inhibitor activity;GO:0042803~protein homodimerization activity
Q9NYV4_T692	Q9NYV4_T692	Q9NYV4	CDK12	Cyclin-dependent kinase 12	G1	4	ns	up	ns	up	ns	ns	ns	up	ns	up	ns	ns	0.21876	1.14088	0.0834306	0.762679	0.0938613	-0.200095	0.761822	0.743272	0.416456	0.807183	0.548407	0.55044	0.209047	0.0031343	0.547968	0.00521123	0.521076	0.130523	0.0113629	0.00512661	0.0737598	0.00227887	0.0486385	0.0287906				GO:0006397~mRNA processing;GO:0008380~RNA splicing;GO:0043405~regulation of MAP kinase activity;GO:0043484~regulation of RNA splicing;GO:0046777~protein autophosphorylation;GO:0051726~regulation of cell cycle;GO:0070816~phosphorylation of RNA polymerase II C-terminal domain	GO:0002944~cyclin K-CDK12 complex;GO:0005634~nucleus;GO:0005654~nucleoplasm;GO:0005730~nucleolus;GO:0016607~nuclear speck;GO:0019908~nuclear cyclin-dependent protein kinase holoenzyme complex	GO:0004672~protein kinase activity;GO:0004693~cyclin-dependent protein serine/threonine kinase activity;GO:0005515~protein binding;GO:0005524~ATP binding;GO:0008353~RNA polymerase II carboxy-terminal domain kinase activity;GO:0030332~cyclin binding
P27707_S13	P27707_S13	P27707	DCK	Deoxycytidine kinase	G1	4	up	ns	ns	ns	ns	ns	up	ns	ns	ns	up	up	2.2105	0.0554136	0.691813	0.931404	0.659061	0.0116393	1.63561	1.7996	0.826923	1.05264	1.82056	1.21029	0.000657688	0.803957	0.441503	0.0883507	0.481376	0.962948	0.00132608	0.354184	0.503184	0.136683	0.00031052	0.00296326				GO:0006220~pyrimidine nucleotide metabolic process;GO:0009157~deoxyribonucleoside monophosphate biosynthetic process;GO:0009165~nucleotide biosynthetic process;GO:0016310~phosphorylation;GO:0043097~pyrimidine nucleoside salvage;GO:0043101~purine-containing compound salvage	GO:0005634~nucleus;GO:0005829~cytosol	GO:0004137~deoxycytidine kinase activity;GO:0005524~ATP binding;GO:0008144~drug binding;GO:0019206~nucleoside kinase activity;GO:0042803~protein homodimerization activity	hsa00230:Purine metabolism;hsa00240:Pyrimidine metabolism;hsa01100:Metabolic pathways
P27987_S264	P27987_S264	P27987	ITPKB	Inositol-trisphosphate 3-kinase B	G1	4	ns	up	ns	up	ns	up	up	ns	up	down	ns	ns	0.404215	1.69798	0.79685	0.598678	-0.0443694	1.98069	0.86463	0.565021	2.42586	-1.26138	-0.975795	-0.079888	0.109227	1.16643e-05	0.116713	0.00194232	0.836078	0.000326783	0.0011611	0.385508	0.00114805	0.00151824	0.0619883	0.653275				GO:0000165~MAPK cascade;GO:0001932~regulation of protein phosphorylation;GO:0002262~myeloid cell homeostasis;GO:0007165~signal transduction;GO:0007166~cell surface receptor signaling pathway;GO:0032957~inositol trisphosphate metabolic process;GO:0033030~negative regulation of neutrophil apoptotic process;GO:0035726~common myeloid progenitor cell proliferation;GO:0043647~inositol phosphate metabol…	GO:0005634~nucleus;GO:0005829~cytosol;GO:0016020~membrane	GO:0005515~protein binding;GO:0005516~calmodulin binding;GO:0005524~ATP binding;GO:0008440~inositol-1,4,5-trisphosphate 3-kinase activity	hsa00562:Inositol phosphate metabolism;hsa01100:Metabolic pathways;hsa04020:Calcium signaling pathway;hsa04070:Phosphatidylinositol signaling system
Q8N4C8_S674	Q8N4C8_S674	Q8N4C8	MINK1	Misshapen-like kinase 1	G1	4	up	down	ns	ns	ns	ns	up	up	ns	up	up	ns	1.72561	-0.918464	-0.174211	0.013134	0.181929	-0.0827026	1.38111	0.739576	-0.330795	0.798603	1.28024	0.28681	0.00206258	0.00510623	0.318366	0.959896	0.0210809	0.621198	0.000387391	0.00188083	0.11365	0.000769184	0.00118585	0.386282				GO:0001952~regulation of cell-matrix adhesion;GO:0006468~protein phosphorylation;GO:0006950~response to stress;GO:0007254~JNK cascade;GO:0007268~chemical synaptic transmission;GO:0007275~multicellular organism development;GO:0022407~regulation of cell-cell adhesion;GO:0030033~microvillus assembly;GO:0030334~regulation of cell migration;GO:0031532~actin cytoskeleton reorganization;GO:0035556~intra…	GO:0005737~cytoplasm;GO:0005794~Golgi apparatus;GO:0005829~cytosol;GO:0014069~postsynaptic density;GO:0030054~cell junction;GO:0030424~axon;GO:0030425~dendrite;GO:0045211~postsynaptic membrane;GO:0070062~extracellular exosome	GO:0004672~protein kinase activity;GO:0004674~protein serine/threonine kinase activity;GO:0004702~receptor signaling protein serine/threonine kinase activity;GO:0005515~protein binding;GO:0005524~ATP binding
O95747_S427	O95747_S427	O95747	OXSR1	Serine/threonine-protein kinase OSR1	G1	4	up	ns	ns	up	ns	ns	ns	ns	ns	up	up	ns	1.456	0.969701	0.933311	2.3731	-0.473837	0.0400721	2.23471	0.969044	0.887141	1.99785	1.35769	0.460187	0.00313278	0.0194554	0.142075	1.52097e-05	0.662625	0.87262	0.0913987	0.096055	0.0263682	0.000371185	0.00917424	0.0622243				GO:0006468~protein phosphorylation;GO:0006979~response to oxidative stress;GO:0018107~peptidyl-threonine phosphorylation;GO:0023014~signal transduction by protein phosphorylation;GO:0035556~intracellular signal transduction;GO:0071476~cellular hypotonic response;GO:1901017~negative regulation of potassium ion transmembrane transporter activity;GO:2000687~negative regulation of rubidium ion transm…	GO:0005622~intracellular;GO:0005737~cytoplasm;GO:0070062~extracellular exosome	GO:0000287~magnesium ion binding;GO:0004674~protein serine/threonine kinase activity;GO:0004702~receptor signaling protein serine/threonine kinase activity;GO:0005515~protein binding;GO:0005524~ATP binding
Q86YV5_S826	Q86YV5_S826	Q86YV5	PRAG1	Tyrosine-protein kinase PRAG1	G1	7	up	down	up	up	ns	ns	up	up	ns	up	up	up	2.44275	-1.76431	1.11093	1.3918	0.330654	0.444052	2.60151	2.64494	0.290763	2.17565	3.03339	1.47215	0.000476245	0.00108074	0.000765403	0.000695793	0.00269824	0.197406	0.000554817	0.000640015	0.20366	4.10147e-06	6.52409e-05	0.000223718				GO:0018108~peptidyl-tyrosine phosphorylation		GO:0004672~protein kinase activity;GO:0004715~non-membrane spanning protein tyrosine kinase activity;GO:0005524~ATP binding
Q86YV5_S696	Q86YV5_S696	Q86YV5	PRAG1	Tyrosine-protein kinase PRAG1	G1	5	up	ns	ns	up	up	ns	ns	up	ns	ns	up	ns	1.65093	-0.989888	0.830615	1.46806	0.897407	0.366089	1.52784	1.82244	0.789681	0.488895	1.72537	1.36205	6.90717e-05	0.0124601	0.0123743	0.00158829	0.00683439	0.0687005	0.02	0.00202395	0.0266876	0.00677548	1.40832e-05	0.0209151				GO:0018108~peptidyl-tyrosine phosphorylation		GO:0004672~protein kinase activity;GO:0004715~non-membrane spanning protein tyrosine kinase activity;GO:0005524~ATP binding
Q13177_S58	Q13177_S58	Q13177	PAK2	Serine/threonine-protein kinase PAK 2	G1	4	ns	ns	ns	ns	ns	ns	up	up	up	up	ns	ns	0.875018	-0.630472	0.139175	-0.0218423	0.0923405	-0.0407794	3.64694	0.847351	0.8276	1.11631	0.202463	-0.572403	0.0255959	0.0935858	0.466853	0.952422	0.270685	0.834904	3.46721e-05	0.00858756	0.00873474	0.0049593	0.163332	0.108121				GO:0000278~mitotic cell cycle;GO:0002223~stimulatory C-type lectin receptor signaling pathway;GO:0006468~protein phosphorylation;GO:0006469~negative regulation of protein kinase activity;GO:0006915~apoptotic process;GO:0007165~signal transduction;GO:0016032~viral process;GO:0016310~phosphorylation;GO:0018105~peptidyl-serine phosphorylation;GO:0023014~signal transduction by protein phosphorylation…	GO:0005654~nucleoplasm;GO:0005737~cytoplasm;GO:0005829~cytosol;GO:0005886~plasma membrane;GO:0005913~cell-cell adherens junction;GO:0048471~perinuclear region of cytoplasm	GO:0004672~protein kinase activity;GO:0004674~protein serine/threonine kinase activity;GO:0004702~receptor signaling protein serine/threonine kinase activity;GO:0005515~protein binding;GO:0005524~ATP binding;GO:0016301~kinase activity;GO:0019901~protein kinase binding;GO:0030296~protein tyrosine kinase activator activity;GO:0042802~identical protein binding;GO:0098641~cadherin binding involved in…	hsa04010:MAPK signaling pathway;hsa04012:ErbB signaling pathway;hsa04014:Ras signaling pathway;hsa04360:Axon guidance;hsa04510:Focal adhesion;hsa04660:T cell receptor signaling pathway;hsa04810:Regulation of actin cytoskeleton;hsa05211:Renal cell carcinoma
Q01813_S386	Q01813_S386	Q01813	PFKP	ATP-dependent 6-phosphofructokinase, platelet type	G1	4	ns	ns	ns	up	ns	ns	ns	up	ns	up	up	ns	1.24844	-0.11363	0.497954	0.931897	0.00420062	-0.478214	0.931785	1.22725	0.612006	0.982278	1.96208	0.617743	0.0209759	0.41584	0.167204	0.00634995	0.950821	0.0706057	0.0381505	0.00217676	0.0262906	0.00046609	0.000354258	0.306611				GO:0006002~fructose 6-phosphate metabolic process;GO:0061621~canonical glycolysis;GO:0098609~cell-cell adhesion	GO:0005634~nucleus;GO:0005737~cytoplasm;GO:0005829~cytosol;GO:0005913~cell-cell adherens junction;GO:0016020~membrane;GO:0031012~extracellular matrix;GO:0070062~extracellular exosome	GO:0003872~6-phosphofructokinase activity;GO:0005524~ATP binding;GO:0032403~protein complex binding;GO:0046872~metal ion binding;GO:0098641~cadherin binding involved in cell-cell adhesion	hsa00010:Glycolysis / Gluconeogenesis;hsa00030:Pentose phosphate pathway;hsa00051:Fructose and mannose metabolism;hsa00052:Galactose metabolism;hsa01100:Metabolic pathways;hsa01130:Biosynthesis of antibiotics;hsa01200:Carbon metabolism;hsa01230:Biosynthesis of amino acids;hsa03018:RNA degradation;hsa04152:AMPK signaling pathway;hsa05230:Central carbon metabolism in cancer
Q13523_S578,S580	Q13523_S578;Q13523_S580	Q13523	PRPF4B	Serine/threonine-protein kinase PRP4 homolog	G1	4	up	up	ns	ns	ns	ns	ns	ns	ns	up	ns	up	0.608292	1.29924	0.65292	1.47273	-0.241331	-0.264109	-0.237622	-0.486109	0.263874	2.61125	0.845156	1.72908	0.00318794	0.00143797	0.0306817	0.0195776	0.126506	0.194378	0.236803	0.114219	0.11535	3.74481e-06	0.0694257	9.89965e-05			CDK1;GSK3B;RPS6KA3;SGK1	GO:0000398~mRNA splicing, via spliceosome;GO:0006468~protein phosphorylation;GO:0008380~RNA splicing	GO:0005654~nucleoplasm;GO:0005694~chromosome;GO:0071013~catalytic step 2 spliceosome	GO:0004672~protein kinase activity;GO:0004674~protein serine/threonine kinase activity;GO:0005515~protein binding;GO:0005524~ATP binding;GO:0044822~poly(A) RNA binding
P78362_S496	P78362_S496	P78362	SRPK2	SRSF protein kinase 2	G1	4	ns	up	ns	up	ns	ns	up	ns	ns	ns	ns	up	-0.22555	1.69128	0.0105578	0.877777	0.065952	-0.751182	0.850421	0.549652	0.081241	0.222799	0.494192	0.968366	0.437836	0.000573139	0.953111	0.0058703	0.967248	0.295985	0.00626066	0.0700632	0.413188	0.218776	0.195295	0.00544992			EGF	GO:0000245~spliceosomal complex assembly;GO:0001525~angiogenesis;GO:0006468~protein phosphorylation;GO:0008284~positive regulation of cell proliferation;GO:0008380~RNA splicing;GO:0010628~positive regulation of gene expression;GO:0030154~cell differentiation;GO:0035063~nuclear speck organization;GO:0035556~intracellular signal transduction;GO:0043525~positive regulation of neuron apoptotic proces…	GO:0005634~nucleus;GO:0005654~nucleoplasm;GO:0005730~nucleolus;GO:0005737~cytoplasm	GO:0000287~magnesium ion binding;GO:0004672~protein kinase activity;GO:0004674~protein serine/threonine kinase activity;GO:0005515~protein binding;GO:0005524~ATP binding;GO:0044822~poly(A) RNA binding;GO:0071889~14-3-3 protein binding
P78362_T498	P78362_T498	P78362	SRPK2	SRSF protein kinase 2	G1	4	ns	up	ns	up	ns	ns	up	ns	ns	ns	ns	up	-0.0980981	1.67614	-0.0107339	0.893389	-0.0119699	-0.15012	0.841126	0.500598	0.0687923	0.231298	0.484579	0.980153	0.695626	0.00056521	0.952921	0.00717414	0.957892	0.490992	0.00656493	0.104047	0.457242	0.109358	0.226329	0.00700568				GO:0000245~spliceosomal complex assembly;GO:0001525~angiogenesis;GO:0006468~protein phosphorylation;GO:0008284~positive regulation of cell proliferation;GO:0008380~RNA splicing;GO:0010628~positive regulation of gene expression;GO:0030154~cell differentiation;GO:0035063~nuclear speck organization;GO:0035556~intracellular signal transduction;GO:0043525~positive regulation of neuron apoptotic proces…	GO:0005634~nucleus;GO:0005654~nucleoplasm;GO:0005730~nucleolus;GO:0005737~cytoplasm	GO:0000287~magnesium ion binding;GO:0004672~protein kinase activity;GO:0004674~protein serine/threonine kinase activity;GO:0005515~protein binding;GO:0005524~ATP binding;GO:0044822~poly(A) RNA binding;GO:0071889~14-3-3 protein binding
Q7L7X3_S445	Q7L7X3_S445	Q7L7X3	TAOK1	Serine/threonine-protein kinase TAO1	G1	4	up	ns	ns	ns	ns	ns	up	up	up	ns	ns	ns	1.65125	-0.256485	0.992557	0.584735	0.139254	-0.245008	1.997	2.34367	1.19364	0.454702	0.412122	0.890303	0.00777446	0.102718	0.0127797	0.134199	0.27419	0.297299	0.000352939	0.00112904	0.00344715	0.0507178	0.127516	0.0966474				GO:0006281~DNA repair;GO:0006468~protein phosphorylation;GO:0006974~cellular response to DNA damage stimulus;GO:0007062~sister chromatid cohesion;GO:0023014~signal transduction by protein phosphorylation;GO:0031572~G2 DNA damage checkpoint;GO:0031577~spindle checkpoint;GO:0032874~positive regulation of stress-activated MAPK cascade;GO:0046330~positive regulation of JNK cascade;GO:0051493~regulati…	GO:0005737~cytoplasm;GO:0005829~cytosol;GO:0070062~extracellular exosome	GO:0004672~protein kinase activity;GO:0004674~protein serine/threonine kinase activity;GO:0004702~receptor signaling protein serine/threonine kinase activity;GO:0005515~protein binding;GO:0005524~ATP binding;GO:0016301~kinase activity;GO:0016740~transferase activity	hsa04010:MAPK signaling pathway
Q9H2K8_S331	Q9H2K8_S331	Q9H2K8	TAOK3	Serine/threonine-protein kinase TAO3	G1	4	ns	up	ns	ns	ns	ns	up	ns	up	ns	up	ns	0.775923	0.92455	0.139765	-0.406391	0.343798	0.104639	0.655098	0.441201	1.31842	0.42684	1.14989	-0.0987953	0.0162607	0.000881353	0.641749	0.000726658	0.0316213	0.576922	0.00871586	0.0674823	0.00310077	0.00280195	0.00526429	0.636825				GO:0000165~MAPK cascade;GO:0006281~DNA repair;GO:0006468~protein phosphorylation;GO:0006469~negative regulation of protein kinase activity;GO:0006974~cellular response to DNA damage stimulus;GO:0007095~mitotic G2 DNA damage checkpoint;GO:0032874~positive regulation of stress-activated MAPK cascade;GO:0043507~positive regulation of JUN kinase activity;GO:0046329~negative regulation of JNK cascade;…	GO:0005737~cytoplasm;GO:0005886~plasma membrane	GO:0004672~protein kinase activity;GO:0004674~protein serine/threonine kinase activity;GO:0004702~receptor signaling protein serine/threonine kinase activity;GO:0004860~protein kinase inhibitor activity;GO:0005515~protein binding;GO:0005524~ATP binding;GO:0016301~kinase activity;GO:0016740~transferase activity	hsa04010:MAPK signaling pathway
Q9UKI8_T38	Q9UKI8_T38	Q9UKI8	TLK1	Serine/threonine-protein kinase tousled-like 1	G1	4	up	ns	ns	ns	ns	ns	up	up	ns	ns	up	ns	1.24667	0.253124	0.623328	0.890856	0.0739444	0.0620461	1.15413	1.47034	1.15623	0.789856	1.23418	0.122023	0.00178267	0.464374	0.0815305	0.0588491	0.7604	0.733348	0.00431291	0.00791608	0.0210257	0.0124142	0.0085763	0.602421				GO:0001672~regulation of chromatin assembly or disassembly;GO:0006468~protein phosphorylation;GO:0006886~intracellular protein transport;GO:0006974~cellular response to DNA damage stimulus;GO:0007049~cell cycle;GO:0016569~covalent chromatin modification;GO:0035556~intracellular signal transduction	GO:0005634~nucleus	GO:0004674~protein serine/threonine kinase activity;GO:0005515~protein binding;GO:0005524~ATP binding;GO:0016301~kinase activity
Q13557_S472	Q13557_S472	Q13557	CAMK2D	Calcium/calmodulin-dependent protein kinase type II subunit delta	G1	4	up	ns	ns	ns	ns	ns	up	ns	ns	up	up	ns	0.698748	-0.362202	0.408595	0.199823	0.265759	0.188432	0.707055	0.388329	-0.0929152	0.986449	1.02256	0.0758514	0.000949183	0.0465843	0.0522878	0.0605104	0.00178312	0.139462	0.00977507	0.0367468	0.420729	0.000233271	0.00666101	0.718244				GO:0000082~G1/S transition of mitotic cell cycle;GO:0000165~MAPK cascade;GO:0001558~regulation of cell growth;GO:0001666~response to hypoxia;GO:0002026~regulation of the force of heart contraction;GO:0002028~regulation of sodium ion transport;GO:0003254~regulation of membrane depolarization;GO:0006357~regulation of transcription from RNA polymerase II promoter;GO:0006468~protein phosphorylation;G…	GO:0005634~nucleus;GO:0005654~nucleoplasm;GO:0005737~cytoplasm;GO:0005829~cytosol;GO:0005886~plasma membrane;GO:0014704~intercalated disc;GO:0016020~membrane;GO:0016529~sarcoplasmic reticulum;GO:0030315~T-tubule;GO:0030666~endocytic vesicle membrane;GO:0031594~neuromuscular junction;GO:0033017~sarcoplasmic reticulum membrane;GO:0034704~calcium channel complex;GO:0043025~neuronal cell body;GO:0043…	GO:0004674~protein serine/threonine kinase activity;GO:0004683~calmodulin-dependent protein kinase activity;GO:0005088~Ras guanyl-nucleotide exchange factor activity;GO:0005515~protein binding;GO:0005516~calmodulin binding;GO:0005524~ATP binding;GO:0019871~sodium channel inhibitor activity;GO:0031432~titin binding;GO:0042803~protein homodimerization activity;GO:0044325~ion channel binding;GO:0050…	hsa04012:ErbB signaling pathway;hsa04020:Calcium signaling pathway;hsa04024:cAMP signaling pathway;hsa04066:HIF-1 signaling pathway;hsa04114:Oocyte meiosis;hsa04261:Adrenergic signaling in cardiomyocytes;hsa04310:Wnt signaling pathway;hsa04713:Circadian entrainment;hsa04720:Long-term potentiation;hsa04722:Neurotrophin signaling pathway;hsa04725:Cholinergic synapse;hsa04728:Dopaminergic synapse;hs…
Q13153_S204	Q13153_S204	Q13153	PAK1	Serine/threonine-protein kinase PAK 1	G1	5	up	ns	ns	ns	ns	ns	up	up	ns	up	up	ns	1.83788	-0.376503	-0.368521	-0.338238	0.573219	-0.146503	2.59608	2.01452	-0.654829	1.42549	1.32635	1.14707	0.000281358	0.086904	0.211353	0.25217	0.00967988	0.160177	0.000284912	4.03962e-05	0.0659311	0.000599888	0.00366606	0.03971	+	MAP3K11;PAK1	AKT1;CDC42;MAP3K11;PAK1;RAC1	GO:0000165~MAPK cascade;GO:0000278~mitotic cell cycle;GO:0001666~response to hypoxia;GO:0001934~positive regulation of protein phosphorylation;GO:0002223~stimulatory C-type lectin receptor signaling pathway;GO:0006468~protein phosphorylation;GO:0006887~exocytosis;GO:0006915~apoptotic process;GO:0007409~axonogenesis;GO:0008284~positive regulation of cell proliferation;GO:0030335~positive regulatio…	GO:0001726~ruffle;GO:0005737~cytoplasm;GO:0005794~Golgi apparatus;GO:0005829~cytosol;GO:0005886~plasma membrane;GO:0005911~cell-cell junction;GO:0005925~focal adhesion;GO:0014704~intercalated disc;GO:0030018~Z disc;GO:0030424~axon;GO:0030425~dendrite;GO:0031941~filamentous actin;GO:0031965~nuclear membrane;GO:0032587~ruffle membrane;GO:0043234~protein complex;GO:0071437~invadopodium	GO:0004672~protein kinase activity;GO:0004674~protein serine/threonine kinase activity;GO:0004702~receptor signaling protein serine/threonine kinase activity;GO:0005515~protein binding;GO:0005518~collagen binding;GO:0005524~ATP binding;GO:0019901~protein kinase binding	hsa04010:MAPK signaling pathway;hsa04012:ErbB signaling pathway;hsa04014:Ras signaling pathway;hsa04024:cAMP signaling pathway;hsa04062:Chemokine signaling pathway;hsa04360:Axon guidance;hsa04510:Focal adhesion;hsa04650:Natural killer cell mediated cytotoxicity;hsa04660:T cell receptor signaling pathway;hsa04666:Fc gamma R-mediated phagocytosis;hsa04810:Regulation of actin cytoskeleton;hsa05120:E…
Q9H9C1_S93	Q9H9C1_S93	Q9H9C1	VIPAS39	Spermatogenesis-defective protein 39 homolog	G1	8	up	ns	up	ns	ns	ns	up	up	up	up	up	up	2.37871	-1.48963	2.22792	1.71139	0.178488	0.540733	2.17465	3.65701	1.77212	3.24849	4.14832	2.0168	0.000580136	0.015914	0.00465361	0.0102038	0.211119	0.152975	0.000473784	0.0026603	0.00480518	6.32062e-05	0.000135647	0.000666024				GO:0006351~transcription, DNA-templated;GO:0006355~regulation of transcription, DNA-templated;GO:0006886~intracellular protein transport;GO:0007283~spermatogenesis;GO:0008333~endosome to lysosome transport;GO:0030154~cell differentiation;GO:0097352~autophagosome maturation	GO:0005737~cytoplasm;GO:0005769~early endosome;GO:0005770~late endosome;GO:0016023~cytoplasmic, membrane-bounded vesicle;GO:0030897~HOPS complex;GO:0055037~recycling endosome	GO:0005515~protein binding
Q9UMX0_S13,S16	Q9UMX0_S13;Q9UMX0_S16	Q9UMX0	UBQLN1	Ubiquilin-1	G1	7	up	ns	up	up	ns	ns	ns	up	up	up	up	ns	2.81544	0.134706	1.21714	1.8686	0.109667	0.516851	2.60382	1.67161	3.17327	2.31816	1.76433	-0.373592	1.88556e-05	0.699309	0.000714908	0.000455785	0.687263	0.0174639	0.0107495	8.86543e-05	7.81394e-05	0.00180938	0.000787408	0.397736				GO:0000045~autophagosome assembly;GO:0016236~macroautophagy;GO:0030433~ER-associated ubiquitin-dependent protein catabolic process;GO:0031396~regulation of protein ubiquitination;GO:0031398~positive regulation of protein ubiquitination;GO:0034140~negative regulation of toll-like receptor 3 signaling pathway;GO:0034976~response to endoplasmic reticulum stress;GO:0035973~aggrephagy;GO:0071456~cellu…	GO:0000502~proteasome complex;GO:0005654~nucleoplasm;GO:0005737~cytoplasm;GO:0005776~autophagosome;GO:0005783~endoplasmic reticulum;GO:0005886~plasma membrane;GO:0016235~aggresome;GO:0031410~cytoplasmic vesicle;GO:0043234~protein complex;GO:0048471~perinuclear region of cytoplasm	GO:0005515~protein binding;GO:0019900~kinase binding;GO:0031593~polyubiquitin binding;GO:0042802~identical protein binding	hsa04141:Protein processing in endoplasmic reticulum
Q9UMX0_S13	Q9UMX0_S13	Q9UMX0	UBQLN1	Ubiquilin-1	G1	7	up	ns	ns	up	ns	ns	up	up	up	up	up	ns	2.30565	0.686979	1.23582	2.01879	-0.196559	0.0804876	2.44049	1.05433	2.21545	2.06107	1.83163	-0.454219	8.01493e-05	0.0229816	0.0118637	0.000329822	0.595624	0.403385	0.00321433	0.00192566	6.95056e-05	0.00467735	0.000449956	0.135379				GO:0000045~autophagosome assembly;GO:0016236~macroautophagy;GO:0030433~ER-associated ubiquitin-dependent protein catabolic process;GO:0031396~regulation of protein ubiquitination;GO:0031398~positive regulation of protein ubiquitination;GO:0034140~negative regulation of toll-like receptor 3 signaling pathway;GO:0034976~response to endoplasmic reticulum stress;GO:0035973~aggrephagy;GO:0071456~cellu…	GO:0000502~proteasome complex;GO:0005654~nucleoplasm;GO:0005737~cytoplasm;GO:0005776~autophagosome;GO:0005783~endoplasmic reticulum;GO:0005886~plasma membrane;GO:0016235~aggresome;GO:0031410~cytoplasmic vesicle;GO:0043234~protein complex;GO:0048471~perinuclear region of cytoplasm	GO:0005515~protein binding;GO:0019900~kinase binding;GO:0031593~polyubiquitin binding;GO:0042802~identical protein binding	hsa04141:Protein processing in endoplasmic reticulum
Q9UMX0_S16	Q9UMX0_S16	Q9UMX0	UBQLN1	Ubiquilin-1	G1	7	up	ns	ns	up	ns	ns	up	up	up	up	up	ns	2.30553	0.194896	1.23595	2.01843	-0.196527	0.0807457	2.44036	1.05439	2.21446	2.06067	1.83164	-0.455153	8.04637e-05	0.730036	0.0118593	0.000330392	0.595676	0.402086	0.00321418	0.00191889	6.97076e-05	0.0046808	0.000451087	0.134733				GO:0000045~autophagosome assembly;GO:0016236~macroautophagy;GO:0030433~ER-associated ubiquitin-dependent protein catabolic process;GO:0031396~regulation of protein ubiquitination;GO:0031398~positive regulation of protein ubiquitination;GO:0034140~negative regulation of toll-like receptor 3 signaling pathway;GO:0034976~response to endoplasmic reticulum stress;GO:0035973~aggrephagy;GO:0071456~cellu…	GO:0000502~proteasome complex;GO:0005654~nucleoplasm;GO:0005737~cytoplasm;GO:0005776~autophagosome;GO:0005783~endoplasmic reticulum;GO:0005886~plasma membrane;GO:0016235~aggresome;GO:0031410~cytoplasmic vesicle;GO:0043234~protein complex;GO:0048471~perinuclear region of cytoplasm	GO:0005515~protein binding;GO:0019900~kinase binding;GO:0031593~polyubiquitin binding;GO:0042802~identical protein binding	hsa04141:Protein processing in endoplasmic reticulum
P55072_S748	P55072_S748	P55072	VCP	Transitional endoplasmic reticulum ATPase	G1	4	up	ns	ns	up	ns	ns	ns	ns	ns	up	up	ns	2.46428	2.09814	2.16417	1.75105	0.00347201	0.615729	0.865741	0.516614	1.96848	3.35726	3.44991	1.28804	0.00425706	0.0138625	0.0755962	0.000228255	0.986596	0.0995566	0.175325	0.203072	0.016452	1.30068e-05	0.00513582	0.0327974	+	AKT1	AKT1	GO:0006281~DNA repair;GO:0006302~double-strand break repair;GO:0006511~ubiquitin-dependent protein catabolic process;GO:0006734~NADH metabolic process;GO:0006888~ER to Golgi vesicle-mediated transport;GO:0006914~autophagy;GO:0006919~activation of cysteine-type endopeptidase activity involved in apoptotic process;GO:0006974~cellular response to DNA damage stimulus;GO:0010918~positive regulation of…	GO:0000502~proteasome complex;GO:0005634~nucleus;GO:0005654~nucleoplasm;GO:0005737~cytoplasm;GO:0005783~endoplasmic reticulum;GO:0005789~endoplasmic reticulum membrane;GO:0005811~lipid particle;GO:0005829~cytosol;GO:0034098~VCP-NPL4-UFD1 AAA ATPase complex;GO:0035861~site of double-strand break;GO:0036513~Derlin-1 retrotranslocation complex;GO:0043209~myelin sheath;GO:0043231~intracellular membra…	GO:0005515~protein binding;GO:0005524~ATP binding;GO:0008289~lipid binding;GO:0016787~hydrolase activity;GO:0016887~ATPase activity;GO:0019903~protein phosphatase binding;GO:0019904~protein domain specific binding;GO:0031593~polyubiquitin binding;GO:0031625~ubiquitin protein ligase binding;GO:0035800~deubiquitinase activator activity;GO:0036435~K48-linked polyubiquitin binding;GO:0042288~MHC clas…	hsa04141:Protein processing in endoplasmic reticulum;hsa05134:Legionellosis
Q99816_T220	Q99816_T220	Q99816	TSG101	Tumor susceptibility gene 101 protein	G1	6	ns	up	ns	up	ns	ns	ns	up	up	up	up	ns	1.29392	2.51724	0.869151	0.963851	0.540698	-0.311266	0.468079	1.07653	3.62307	0.692795	1.16661	0.953606	0.0157572	4.87259e-05	0.0200664	0.00435652	0.00459738	0.139992	0.13067	0.00144235	2.88463e-05	0.00114141	0.00964784	0.064331				GO:0001558~regulation of cell growth;GO:0006464~cellular protein modification process;GO:0006513~protein monoubiquitination;GO:0006914~autophagy;GO:0007050~cell cycle arrest;GO:0008285~negative regulation of cell proliferation;GO:0008333~endosome to lysosome transport;GO:0015031~protein transport;GO:0016197~endosomal transport;GO:0019058~viral life cycle;GO:0030216~keratinocyte differentiation;GO…	GO:0000813~ESCRT I complex;GO:0005730~nucleolus;GO:0005737~cytoplasm;GO:0005768~endosome;GO:0005769~early endosome;GO:0005770~late endosome;GO:0005771~multivesicular body;GO:0005886~plasma membrane;GO:0010008~endosome membrane;GO:0031902~late endosome membrane;GO:0070062~extracellular exosome	GO:0003677~DNA binding;GO:0003714~transcription corepressor activity;GO:0005515~protein binding;GO:0030374~ligand-dependent nuclear receptor transcription coactivator activity;GO:0031625~ubiquitin protein ligase binding;GO:0042803~protein homodimerization activity;GO:0043130~ubiquitin binding;GO:0046790~virion binding;GO:0048306~calcium-dependent protein binding	hsa04144:Endocytosis
Q9H9C1_T117	Q9H9C1_T117	Q9H9C1	VIPAS39	Spermatogenesis-defective protein 39 homolog	G1	6	up	down	ns	ns	ns	ns	up	up	up	up	up	up	0.998045	-0.864902	1.01356	1.54141	0.0344804	0.562905	2.69693	2.32163	1.99257	1.81876	2.62094	1.62463	0.0021188	0.00911507	0.0265076	0.0307461	0.82344	0.0696129	6.65243e-05	0.00131208	5.05231e-05	0.00845649	9.11192e-06	0.00354364				GO:0006351~transcription, DNA-templated;GO:0006355~regulation of transcription, DNA-templated;GO:0006886~intracellular protein transport;GO:0007283~spermatogenesis;GO:0008333~endosome to lysosome transport;GO:0030154~cell differentiation;GO:0097352~autophagosome maturation	GO:0005737~cytoplasm;GO:0005769~early endosome;GO:0005770~late endosome;GO:0016023~cytoplasmic, membrane-bounded vesicle;GO:0030897~HOPS complex;GO:0055037~recycling endosome	GO:0005515~protein binding
Q9H9C1_S121	Q9H9C1_S121	Q9H9C1	VIPAS39	Spermatogenesis-defective protein 39 homolog	G1	6	ns	ns	ns	ns	ns	ns	up	up	up	up	up	up	1.45588	-0.671285	1.15129	2.08024	0.0941741	0.818829	2.46983	3.00736	1.49487	1.98621	2.94426	1.83625	0.0122803	0.0216651	0.0115974	0.0203728	0.842533	0.0337816	0.00237996	0.00970733	0.000236625	0.00736869	8.54614e-05	0.00313718				GO:0006351~transcription, DNA-templated;GO:0006355~regulation of transcription, DNA-templated;GO:0006886~intracellular protein transport;GO:0007283~spermatogenesis;GO:0008333~endosome to lysosome transport;GO:0030154~cell differentiation;GO:0097352~autophagosome maturation	GO:0005737~cytoplasm;GO:0005769~early endosome;GO:0005770~late endosome;GO:0016023~cytoplasmic, membrane-bounded vesicle;GO:0030897~HOPS complex;GO:0055037~recycling endosome	GO:0005515~protein binding
Q9H9C1_S124	Q9H9C1_S124	Q9H9C1	VIPAS39	Spermatogenesis-defective protein 39 homolog	G1	6	ns	ns	up	ns	ns	ns	up	ns	up	up	up	up	1.43408	-0.684876	1.16592	2.05332	0.0889282	0.845083	2.45151	3.04205	1.44836	1.9513	2.91739	1.80747	0.0103474	0.017925	0.00932309	0.0207005	0.850174	0.0293751	0.00330948	0.0105003	0.00053576	0.00821334	8.11802e-05	0.00345589				GO:0006351~transcription, DNA-templated;GO:0006355~regulation of transcription, DNA-templated;GO:0006886~intracellular protein transport;GO:0007283~spermatogenesis;GO:0008333~endosome to lysosome transport;GO:0030154~cell differentiation;GO:0097352~autophagosome maturation	GO:0005737~cytoplasm;GO:0005769~early endosome;GO:0005770~late endosome;GO:0016023~cytoplasmic, membrane-bounded vesicle;GO:0030897~HOPS complex;GO:0055037~recycling endosome	GO:0005515~protein binding
Q9H9C1_S126	Q9H9C1_S126	Q9H9C1	VIPAS39	Spermatogenesis-defective protein 39 homolog	G1	6	up	down	ns	ns	ns	ns	up	up	up	up	up	up	1.02039	-0.868139	1.00573	1.55335	0.0431767	0.610637	2.76557	2.33137	2.0073	1.85667	2.63084	1.61468	0.00210228	0.00723552	0.030977	0.0195124	0.739394	0.0312694	8.51001e-05	0.00153759	6.97156e-05	0.00807179	1.99444e-05	0.00253437				GO:0006351~transcription, DNA-templated;GO:0006355~regulation of transcription, DNA-templated;GO:0006886~intracellular protein transport;GO:0007283~spermatogenesis;GO:0008333~endosome to lysosome transport;GO:0030154~cell differentiation;GO:0097352~autophagosome maturation	GO:0005737~cytoplasm;GO:0005769~early endosome;GO:0005770~late endosome;GO:0016023~cytoplasmic, membrane-bounded vesicle;GO:0030897~HOPS complex;GO:0055037~recycling endosome	GO:0005515~protein binding
P56962_S289	P56962_S289	P56962	STX17	Syntaxin-17	G1	5	up	ns	up	ns	ns	ns	up	up	ns	up	ns	ns	0.999958	-0.059866	1.74146	-0.185471	0.0901667	0.228278	1.45005	0.999247	-0.470731	2.08894	0.795292	0.310306	0.00846915	0.721169	0.000120948	0.490238	0.646129	0.0818163	0.000739401	0.0084452	0.0100459	5.14458e-05	0.0212976	0.0653507				GO:0006886~intracellular protein transport;GO:0006888~ER to Golgi vesicle-mediated transport;GO:0006906~vesicle fusion;GO:0007030~Golgi organization;GO:0034497~protein localization to pre-autophagosomal structure;GO:0048278~vesicle docking;GO:0061025~membrane fusion;GO:0097111~endoplasmic reticulum-Golgi intermediate compartment organization;GO:0097352~autophagosome maturation	GO:0000421~autophagosome membrane;GO:0005737~cytoplasm;GO:0005739~mitochondrion;GO:0005765~lysosomal membrane;GO:0005789~endoplasmic reticulum membrane;GO:0005791~rough endoplasmic reticulum;GO:0005793~endoplasmic reticulum-Golgi intermediate compartment;GO:0005829~cytosol;GO:0012507~ER to Golgi transport vesicle membrane;GO:0016020~membrane;GO:0016021~integral component of membrane;GO:0030134~ER…	GO:0000149~SNARE binding;GO:0005484~SNAP receptor activity;GO:0005515~protein binding;GO:0019901~protein kinase binding;GO:0019903~protein phosphatase binding	hsa04130:SNARE interactions in vesicular transport
O00443_S259	O00443_S259	O00443	PIK3C2A	Phosphatidylinositol 4-phosphate 3-kinase C2 domain-containing subunit alpha	G1	5	up	up	ns	up	ns	ns	ns	ns	up	ns	ns	up	0.79256	1.42171	0.199156	0.647477	-0.0628821	0.0771701	0.34162	0.357979	2.04106	0.556178	-0.160844	0.812815	0.00666807	0.000928047	0.325608	0.000233475	0.608141	0.653216	0.0487349	0.240746	0.000764047	0.00102674	0.501143	0.000347664	+	CDK1	CDK1	GO:0006661~phosphatidylinositol biosynthetic process;GO:0006887~exocytosis;GO:0006897~endocytosis;GO:0007173~epidermal growth factor receptor signaling pathway;GO:0008286~insulin receptor signaling pathway;GO:0014829~vascular smooth muscle contraction;GO:0036092~phosphatidylinositol-3-phosphate biosynthetic process;GO:0046854~phosphatidylinositol phosphorylation;GO:0048008~platelet-derived growth…	GO:0005622~intracellular;GO:0005634~nucleus;GO:0005737~cytoplasm;GO:0005794~Golgi apparatus;GO:0005829~cytosol;GO:0005886~plasma membrane;GO:0005942~phosphatidylinositol 3-kinase complex;GO:0016020~membrane;GO:0030136~clathrin-coated vesicle;GO:0031982~vesicle;GO:0070062~extracellular exosome	GO:0005524~ATP binding;GO:0016301~kinase activity;GO:0016303~1-phosphatidylinositol-3-kinase activity;GO:0035004~phosphatidylinositol 3-kinase activity;GO:0035005~1-phosphatidylinositol-4-phosphate 3-kinase activity;GO:0035091~phosphatidylinositol binding	hsa00562:Inositol phosphate metabolism;hsa01100:Metabolic pathways;hsa04070:Phosphatidylinositol signaling system
P62136_T320	P62136_T320	P62136	PPP1CA	Serine/threonine-protein phosphatase PP1-alpha catalytic subunit	G1	5	up	up	ns	up	ns	ns	ns	ns	up	ns	up	ns	0.825896	1.5704	0.426933	2.23079	0.166735	0.011495	0.583778	0.142754	1.37269	0.521804	1.2077	0.323372	0.003004	0.000329708	0.163197	0.0014338	0.0819106	0.950116	0.0294103	0.822244	0.000102122	0.00979806	0.00128227	0.303247	+	AKT1;CDK1;CDK2;CDK5;LMTK2	AKT1;CDK1;CDK2;CDK5;GSK3B;LMTK2	GO:0005977~glycogen metabolic process;GO:0005979~regulation of glycogen biosynthetic process;GO:0005981~regulation of glycogen catabolic process;GO:0006470~protein dephosphorylation;GO:0007049~cell cycle;GO:0016311~dephosphorylation;GO:0030324~lung development;GO:0032091~negative regulation of protein binding;GO:0032922~circadian regulation of gene expression;GO:0036496~regulation of translationa…	GO:0000164~protein phosphatase type 1 complex;GO:0000784~nuclear chromosome, telomeric region;GO:0005634~nucleus;GO:0005654~nucleoplasm;GO:0005730~nucleolus;GO:0005737~cytoplasm;GO:0005829~cytosol;GO:0005886~plasma membrane;GO:0005911~cell-cell junction;GO:0042587~glycogen granule;GO:0043197~dendritic spine;GO:0043204~perikaryon;GO:0070062~extracellular exosome;GO:0070688~MLL5-L complex;GO:007235…	GO:0004721~phosphoprotein phosphatase activity;GO:0004722~protein serine/threonine phosphatase activity;GO:0005515~protein binding;GO:0008157~protein phosphatase 1 binding;GO:0016791~phosphatase activity;GO:0032403~protein complex binding;GO:0043021~ribonucleoprotein complex binding;GO:0046872~metal ion binding	hsa03015:mRNA surveillance pathway;hsa04022:cGMP-PKG signaling pathway;hsa04024:cAMP signaling pathway;hsa04114:Oocyte meiosis;hsa04261:Adrenergic signaling in cardiomyocytes;hsa04270:Vascular smooth muscle contraction;hsa04390:Hippo signaling pathway;hsa04510:Focal adhesion;hsa04611:Platelet activation;hsa04720:Long-term potentiation;hsa04728:Dopaminergic synapse;hsa04750:Inflammatory mediator r…
P18031_S50	P18031_S50	P18031	PTPN1	Tyrosine-protein phosphatase non-receptor type 1	G1	6	up	up	ns	up	ns	ns	ns	up	up	ns	ns	up	1.97022	4.5413	0.257278	1.77291	0.174639	0.338261	1.67336	0.904352	3.40745	0.113195	-0.523907	1.70411	0.000165527	0.000299295	0.21336	0.000626686	0.2642	0.221901	0.0136138	0.00901883	0.000385194	0.598795	0.0232349	0.000696001	+	AKT1;CLK1;CLK2	AKT1;AKT2;CLK1;CLK2;INSR;PDK1;PTPN1	GO:0006470~protein dephosphorylation;GO:0006987~activation of signaling protein activity involved in unfolded protein response;GO:0007257~activation of JUN kinase activity;GO:0008286~insulin receptor signaling pathway;GO:0009966~regulation of signal transduction;GO:0009968~negative regulation of signal transduction;GO:0030100~regulation of endocytosis;GO:0030948~negative regulation of vascular en…	GO:0005769~early endosome;GO:0005783~endoplasmic reticulum;GO:0005829~cytosol;GO:0005886~plasma membrane;GO:0005913~cell-cell adherens junction;GO:0016021~integral component of membrane;GO:0031410~cytoplasmic vesicle;GO:0097443~sorting endosome;GO:0098554~cytoplasmic side of endoplasmic reticulum membrane	GO:0004725~protein tyrosine phosphatase activity;GO:0005158~insulin receptor binding;GO:0005515~protein binding;GO:0008270~zinc ion binding;GO:0019899~enzyme binding;GO:0019901~protein kinase binding;GO:0030971~receptor tyrosine kinase binding;GO:0044822~poly(A) RNA binding;GO:0046875~ephrin receptor binding;GO:0051721~protein phosphatase 2A binding;GO:0098641~cadherin binding involved in cell-ce…	hsa04520:Adherens junction;hsa04910:Insulin signaling pathway;hsa04931:Insulin resistance
P42345_S1261	P42345_S1261	P42345	MTOR	Serine/threonine-protein kinase mTOR	G1	8	up	down	up	up	ns	ns	up	up	up	up	up	up	3.48501	-1.415	2.04002	1.95583	0.776196	2.6958	3.77862	3.9821	1.37421	3.70275	3.40271	2.25455	0.000364418	0.000274505	0.00102594	0.00129405	0.349526	0.0286715	0.000680738	0.000117217	0.00104669	4.75434e-05	0.00023472	0.000664034	+		PRKAA1;PRKAA2;PRKAB1;PRKAB2;PRKAG1;PRKAG2;PRKAG3;RHEB	GO:0001933~negative regulation of protein phosphorylation;GO:0001934~positive regulation of protein phosphorylation;GO:0001938~positive regulation of endothelial cell proliferation;GO:0003007~heart morphogenesis;GO:0003179~heart valve morphogenesis;GO:0005979~regulation of glycogen biosynthetic process;GO:0006112~energy reserve metabolic process;GO:0006207~'de novo' pyrimidine nucleobase biosynth…	GO:0000139~Golgi membrane;GO:0005634~nucleus;GO:0005654~nucleoplasm;GO:0005737~cytoplasm;GO:0005741~mitochondrial outer membrane;GO:0005764~lysosome;GO:0005765~lysosomal membrane;GO:0005789~endoplasmic reticulum membrane;GO:0005829~cytosol;GO:0005942~phosphatidylinositol 3-kinase complex;GO:0012505~endomembrane system;GO:0016020~membrane;GO:0016605~PML body;GO:0030425~dendrite;GO:0031931~TORC1 co…	GO:0001030~RNA polymerase III type 1 promoter DNA binding;GO:0001031~RNA polymerase III type 2 promoter DNA binding;GO:0001032~RNA polymerase III type 3 promoter DNA binding;GO:0001156~TFIIIC-class transcription factor binding;GO:0004672~protein kinase activity;GO:0004674~protein serine/threonine kinase activity;GO:0005515~protein binding;GO:0005524~ATP binding;GO:0016301~kinase activity;GO:00199…	hsa04012:ErbB signaling pathway;hsa04066:HIF-1 signaling pathway;hsa04150:mTOR signaling pathway;hsa04151:PI3K-Akt signaling pathway;hsa04152:AMPK signaling pathway;hsa04910:Insulin signaling pathway;hsa04919:Thyroid hormone signaling pathway;hsa04920:Adipocytokine signaling pathway;hsa04930:Type II diabetes mellitus;hsa04931:Insulin resistance;hsa05200:Pathways in cancer;hsa05205:Proteoglycans i…
Q8N2F6_S45	Q8N2F6_S45	Q8N2F6	ARMC10	Armadillo repeat-containing protein 10	G1	11	up	ns	up	up	up	up	up	up	up	up	up	up	2.71038	-1.09913	1.36131	2.46001	1.62281	3.74601	4.44407	4.54699	1.91609	2.70508	2.88081	3.15439	0.000197683	0.0530799	0.00112282	7.66002e-05	0.00221391	0.00419904	0.000141205	3.3021e-05	5.99957e-05	0.000195601	2.60369e-06	4.05089e-05	+	PRKAA2	PRKAA1;PRKAA2;PRKAB1;PRKAB2;PRKAG1;PRKAG2;PRKAG3	GO:0040008~regulation of growth	GO:0005739~mitochondrion;GO:0005789~endoplasmic reticulum membrane;GO:0016021~integral component of membrane
Q96L34_T214	Q96L34_T214	Q96L34	MARK4	MAP/microtubule affinity-regulating kinase 4	G1	4	ns	up	ns	ns	ns	down	up	up	up	ns	up	ns	2.06231	1.49189	1.07128	0.650845	-0.107813	-1.18694	1.76273	1.66375	2.11798	0.8706	2.51381	1.26115	0.0120631	0.00592748	0.0165398	0.257945	0.506512	0.00524771	0.0086908	5.63651e-05	0.00407333	0.0232402	0.00360687	0.0633417		STK11	MARK4;STK11	GO:0000082~G1/S transition of mitotic cell cycle;GO:0000086~G2/M transition of mitotic cell cycle;GO:0000226~microtubule cytoskeleton organization;GO:0001578~microtubule bundle formation;GO:0006468~protein phosphorylation;GO:0007067~mitotic nuclear division;GO:0007399~nervous system development;GO:0008284~positive regulation of cell proliferation;GO:0016055~Wnt signaling pathway;GO:0030010~establ…	GO:0000930~gamma-tubulin complex;GO:0005737~cytoplasm;GO:0005813~centrosome;GO:0005815~microtubule organizing center;GO:0005829~cytosol;GO:0005874~microtubule;GO:0015630~microtubule cytoskeleton;GO:0036064~ciliary basal body;GO:0043005~neuron projection	GO:0004674~protein serine/threonine kinase activity;GO:0005515~protein binding;GO:0005524~ATP binding;GO:0008017~microtubule binding;GO:0043015~gamma-tubulin binding;GO:0043130~ubiquitin binding;GO:0050321~tau-protein kinase activity
P49792_S1955	P49792_S1955	P49792	RANBP2	E3 SUMO-protein ligase RanBP2	G1	10	up	ns	up	up	ns	up	up	up	up	up	up	up	3.00044	0.720037	2.7675	1.91048	-0.0636568	1.00796	2.68174	2.75154	1.43103	4.16494	4.93792	2.92946	0.000229045	0.169094	7.81916e-06	0.00153176	0.750445	0.00982381	5.68251e-06	0.00196712	0.000346155	6.84242e-06	4.27967e-05	0.000274935				GO:0000413~protein peptidyl-prolyl isomerization;GO:0001975~response to amphetamine;GO:0006406~mRNA export from nucleus;GO:0006409~tRNA export from nucleus;GO:0006457~protein folding;GO:0006607~NLS-bearing protein import into nucleus;GO:0007062~sister chromatid cohesion;GO:0007077~mitotic nuclear envelope disassembly;GO:0010827~regulation of glucose transport;GO:0016032~viral process;GO:0016925~p…	GO:0005635~nuclear envelope;GO:0005642~annulate lamellae;GO:0005643~nuclear pore;GO:0005739~mitochondrion;GO:0005829~cytosol;GO:0005875~microtubule associated complex;GO:0016020~membrane;GO:0031965~nuclear membrane;GO:0042405~nuclear inclusion body;GO:0044614~nuclear pore cytoplasmic filaments;GO:0044615~nuclear pore nuclear basket;GO:1990723~cytoplasmic periphery of the nuclear pore complex	GO:0003723~RNA binding;GO:0003755~peptidyl-prolyl cis-trans isomerase activity;GO:0005515~protein binding;GO:0008270~zinc ion binding;GO:0008536~Ran GTPase binding;GO:0016874~ligase activity;GO:0019789~SUMO transferase activity;GO:0032403~protein complex binding	hsa03013:RNA transport
Q9NY61_S320,S321	Q9NY61_S320;Q9NY61_S321	Q9NY61	AATF	Protein AATF	G1	4	up	ns	up	ns	ns	ns	up	ns	ns	up	ns	ns	1.62893	-0.2012	1.12801	0.770166	0.277317	0.142678	0.918432	1.03259	-0.782834	1.65826	1.01232	0.328967	0.000542313	0.601642	1.36515e-05	0.0520667	0.327935	0.892754	0.00446529	0.0236821	0.014381	0.00416956	0.0289668	0.146125			EGF	GO:0006974~cellular response to DNA damage stimulus;GO:0007155~cell adhesion;GO:0007346~regulation of mitotic cell cycle;GO:0032929~negative regulation of superoxide anion generation;GO:0040016~embryonic cleavage;GO:0042254~ribosome biogenesis;GO:0042985~negative regulation of amyloid precursor protein biosynthetic process;GO:0043066~negative regulation of apoptotic process;GO:0045944~positive re…	GO:0005634~nucleus;GO:0005730~nucleolus;GO:0005737~cytoplasm;GO:0005794~Golgi apparatus;GO:0005813~centrosome;GO:0005925~focal adhesion	GO:0003700~transcription factor activity, sequence-specific DNA binding;GO:0005515~protein binding;GO:0043522~leucine zipper domain binding;GO:0044822~poly(A) RNA binding;GO:0048156~tau protein binding
Q13586_S257	Q13586_S257	Q13586	STIM1	Stromal interaction molecule 1	G1	11	up	ns	up	up	up	up	up	up	up	up	up	up	3.50258	0.548395	2.1708	3.26453	1.67687	3.12651	5.52241	4.60004	3.19227	3.20787	3.58258	4.66324	1.01088e-05	0.235978	0.00076906	0.000122003	0.00257353	2.8774e-05	1.41257e-05	9.5159e-06	0.000266428	7.64751e-05	8.13111e-05	7.11754e-05	+	PRKAA1;PRKAB1;PRKAG2	PRKAA1;PRKAB1;PRKAG2	GO:0002115~store-operated calcium entry;GO:0005513~detection of calcium ion;GO:0006874~cellular calcium ion homeostasis;GO:0014902~myotube differentiation;GO:0032237~activation of store-operated calcium channel activity;GO:0051924~regulation of calcium ion transport;GO:0070166~enamel mineralization;GO:1903779~regulation of cardiac conduction;GO:2001256~regulation of store-operated calcium entry	GO:0005783~endoplasmic reticulum;GO:0005789~endoplasmic reticulum membrane;GO:0005874~microtubule;GO:0005886~plasma membrane;GO:0005887~integral component of plasma membrane;GO:0030176~integral component of endoplasmic reticulum membrane;GO:0030426~growth cone;GO:0032541~cortical endoplasmic reticulum;GO:0033017~sarcoplasmic reticulum membrane;GO:0043234~protein complex	GO:0002020~protease binding;GO:0005246~calcium channel regulator activity;GO:0005509~calcium ion binding;GO:0005515~protein binding;GO:0015279~store-operated calcium channel activity;GO:0042802~identical protein binding;GO:0051010~microtubule plus-end binding	hsa04020:Calcium signaling pathway;hsa04611:Platelet activation
Q9Y6I3_T460	Q9Y6I3_T460	Q9Y6I3	EPN1	Epsin-1	G1	6	up	ns	up	ns	ns	up	up	ns	ns	up	up	ns	1.73387	-1.47983	1.073	-0.892854	-0.123605	1.07236	1.61163	0.837502	0.57953	1.34911	1.89682	-0.211157	0.00514055	0.0271744	0.00293799	0.159821	0.215531	0.00359005	0.000542251	0.0365982	0.298125	0.00181865	0.000499137	0.326536				GO:0001701~in utero embryonic development;GO:0006897~endocytosis;GO:0007219~Notch signaling pathway;GO:0007565~female pregnancy;GO:0042059~negative regulation of epidermal growth factor receptor signaling pathway;GO:0048568~embryonic organ development	GO:0005634~nucleus;GO:0005737~cytoplasm;GO:0005886~plasma membrane;GO:0005905~clathrin-coated pit	GO:0005515~protein binding;GO:0008289~lipid binding	hsa04144:Endocytosis
P27816_S928	P27816_S928	P27816	MAP4	Microtubule-associated protein 4	G1	10	up	ns	up	up	up	ns	up	up	up	up	up	up	3.26764	-0.99583	2.39007	2.09803	0.588929	0.458113	2.32411	2.33515	1.71218	3.76354	3.05451	2.18421	1.90629e-05	0.0108933	6.36019e-05	0.000326934	0.000446026	0.0527108	3.9326e-05	6.47694e-05	0.000442772	6.06359e-09	5.24928e-05	0.000106262	+	TTK	MARK1;TTK	GO:0007052~mitotic spindle organization;GO:0031175~neuron projection development;GO:0051012~microtubule sliding;GO:0051294~establishment of spindle orientation;GO:0051301~cell division;GO:1902856~negative regulation of nonmotile primary cilium assembly	GO:0005737~cytoplasm;GO:0005874~microtubule;GO:0005875~microtubule associated complex;GO:0005886~plasma membrane;GO:0005930~axoneme;GO:0014069~postsynaptic density;GO:0015630~microtubule cytoskeleton;GO:0043005~neuron projection;GO:0070062~extracellular exosome;GO:0072686~mitotic spindle	GO:0005198~structural molecule activity;GO:0005515~protein binding;GO:0008017~microtubule binding;GO:0044822~poly(A) RNA binding
P55011_S77	P55011_S77	P55011	SLC12A2	Solute carrier family 12 member 2	G1	10	up	ns	up	up	ns	up	up	up	up	up	up	up	4.36217	-0.428535	2.59476	3.18693	0.735804	1.90298	4.51355	4.0883	3.67902	3.6848	4.56026	3.7876	4.03413e-06	0.115164	0.00058707	9.24762e-05	0.019383	0.00923677	9.46041e-05	0.000484898	0.000283244	1.82046e-05	4.06565e-06	0.00024279	+	PRKAA1	PRKAA1	GO:0006810~transport;GO:0006811~ion transport;GO:0006813~potassium ion transport;GO:0006814~sodium ion transport;GO:0006972~hyperosmotic response;GO:0007214~gamma-aminobutyric acid signaling pathway;GO:0007568~aging;GO:0015696~ammonium transport;GO:0030321~transepithelial chloride transport;GO:0045795~positive regulation of cell volume;GO:0070634~transepithelial ammonium transport;GO:0072488~ammo…	GO:0005886~plasma membrane;GO:0005887~integral component of plasma membrane;GO:0016020~membrane;GO:0016021~integral component of membrane;GO:0016324~apical plasma membrane;GO:0070062~extracellular exosome;GO:1903561~extracellular vesicle	GO:0005515~protein binding;GO:0008511~sodium:potassium:chloride symporter activity;GO:0008519~ammonium transmembrane transporter activity;GO:0015377~cation:chloride symporter activity;GO:0019901~protein kinase binding	hsa04970:Salivary secretion;hsa04972:Pancreatic secretion;hsa05110:Vibrio cholerae infection
Q9Y6I3_T416	Q9Y6I3_T416	Q9Y6I3	EPN1	Epsin-1	G1	6	ns	ns	up	up	ns	ns	up	ns	ns	up	up	up	2.54186	-1.08462	3.31866	2.71839	-0.378172	0.565259	3.24471	1.77969	0.694689	3.65916	4.24445	3.19486	0.0578189	0.0153331	0.000390526	0.00218333	0.262413	0.328233	0.00539163	0.0217997	0.151149	0.00251391	0.00528847	0.000726424				GO:0001701~in utero embryonic development;GO:0006897~endocytosis;GO:0007219~Notch signaling pathway;GO:0007565~female pregnancy;GO:0042059~negative regulation of epidermal growth factor receptor signaling pathway;GO:0048568~embryonic organ development	GO:0005634~nucleus;GO:0005737~cytoplasm;GO:0005886~plasma membrane;GO:0005905~clathrin-coated pit	GO:0005515~protein binding;GO:0008289~lipid binding	hsa04144:Endocytosis
O75676_S343,S347	O75676_S343;O75676_S347	O75676	RPS6KA4	Ribosomal protein S6 kinase alpha-4	G1	5	up	up	up	ns	ns	ns	ns	ns	ns	up	ns	up	2.28568	1.27011	0.781569	0.458656	-0.110024	-0.737368	1.00801	0.798482	0.51139	1.73464	3.31962	0.926086	0.00767998	0.00831189	0.00158767	0.107567	0.867632	0.184582	0.0652484	0.0392437	0.0947524	0.00106942	0.0217115	0.000284354	+		CDK2;GSK3B;MAP2K1;MAPK1;MAPK14	GO:0001818~negative regulation of cytokine production;GO:0006355~regulation of transcription, DNA-templated;GO:0006468~protein phosphorylation;GO:0006954~inflammatory response;GO:0016572~histone phosphorylation;GO:0032793~positive regulation of CREB transcription factor activity;GO:0033129~positive regulation of histone phosphorylation;GO:0035066~positive regulation of histone acetylation;GO:0035…	GO:0005622~intracellular;GO:0005634~nucleus;GO:0005654~nucleoplasm;GO:0005737~cytoplasm;GO:0005840~ribosome	GO:0000287~magnesium ion binding;GO:0004674~protein serine/threonine kinase activity;GO:0004711~ribosomal protein S6 kinase activity;GO:0005515~protein binding;GO:0005524~ATP binding;GO:0035175~histone kinase activity (H3-S10 specific);GO:0048273~mitogen-activated protein kinase p38 binding	hsa04010:MAPK signaling pathway;hsa04668:TNF signaling pathway
Q9UKE5_S568	Q9UKE5_S568	Q9UKE5	TNIK	TRAF2 and NCK-interacting protein kinase	G1	4	up	ns	ns	ns	ns	ns	ns	up	up	ns	ns	up	0.865034	-0.254169	0.393709	-0.784981	-0.0384471	0.260442	1.71055	1.82592	1.40217	1.08669	0.439015	1.51074	0.00382182	0.320592	0.124488	0.0874883	0.769403	0.138677	0.0104117	0.000516428	0.0042063	0.0105395	0.127962	0.00362502				GO:0001934~positive regulation of protein phosphorylation;GO:0006468~protein phosphorylation;GO:0007010~cytoskeleton organization;GO:0007256~activation of JNKK activity;GO:0016055~Wnt signaling pathway;GO:0030033~microvillus assembly;GO:0031532~actin cytoskeleton reorganization;GO:0035556~intracellular signal transduction;GO:0046777~protein autophosphorylation;GO:0048814~regulation of dendrite mo…	GO:0005634~nucleus;GO:0005654~nucleoplasm;GO:0005737~cytoplasm;GO:0005856~cytoskeleton;GO:0016324~apical plasma membrane;GO:0048471~perinuclear region of cytoplasm;GO:0055037~recycling endosome;GO:0070062~extracellular exosome	GO:0004672~protein kinase activity;GO:0004674~protein serine/threonine kinase activity;GO:0004702~receptor signaling protein serine/threonine kinase activity;GO:0005515~protein binding;GO:0005524~ATP binding
O75676_S681,T687	O75676_S681;O75676_T687	O75676	RPS6KA4	Ribosomal protein S6 kinase alpha-4	G1	5	up	ns	ns	ns	ns	ns	up	up	ns	up	up	ns	2.65942	0.657052	0.76235	0.49703	0.282046	-0.283602	1.69042	2.31906	0.538762	2.27485	3.38876	0.242416	0.000917994	0.0745075	0.0190634	0.0321922	0.185358	0.0615857	0.0062054	0.00827332	0.0103417	1.21244e-05	0.000243905	0.257018	+		RPS6KA4	GO:0001818~negative regulation of cytokine production;GO:0006355~regulation of transcription, DNA-templated;GO:0006468~protein phosphorylation;GO:0006954~inflammatory response;GO:0016572~histone phosphorylation;GO:0032793~positive regulation of CREB transcription factor activity;GO:0033129~positive regulation of histone phosphorylation;GO:0035066~positive regulation of histone acetylation;GO:0035…	GO:0005622~intracellular;GO:0005634~nucleus;GO:0005654~nucleoplasm;GO:0005737~cytoplasm;GO:0005840~ribosome	GO:0000287~magnesium ion binding;GO:0004674~protein serine/threonine kinase activity;GO:0004711~ribosomal protein S6 kinase activity;GO:0005515~protein binding;GO:0005524~ATP binding;GO:0035175~histone kinase activity (H3-S10 specific);GO:0048273~mitogen-activated protein kinase p38 binding	hsa04010:MAPK signaling pathway;hsa04668:TNF signaling pathway
O95208_S173	O95208_S173	O95208	EPN2	Epsin-2	G1	4	ns	ns	up	up	ns	ns	ns	ns	ns	ns	up	up	0.557267	0.159939	1.50635	1.33074	0.499554	0.236063	0.604801	0.768092	-0.159978	0.467169	1.21995	0.769691	0.0424151	0.1052	0.00056846	0.000554307	0.00401939	0.16868	0.0143499	0.0509706	0.400841	0.00903046	0.000317074	0.00520691			ATM;PRKDC;RPS6KA3	GO:0006897~endocytosis;GO:0098609~cell-cell adhesion	GO:0005654~nucleoplasm;GO:0005794~Golgi apparatus;GO:0005913~cell-cell adherens junction;GO:0030128~clathrin coat of endocytic vesicle;GO:0043231~intracellular membrane-bounded organelle	GO:0005515~protein binding;GO:0008289~lipid binding;GO:0098641~cadherin binding involved in cell-cell adhesion	hsa04144:Endocytosis
P78362_S497	P78362_S497	P78362	SRPK2	SRSF protein kinase 2	G1	4	ns	up	ns	up	ns	ns	up	ns	ns	ns	ns	up	-0.176787	1.72015	0.0037543	0.898462	-0.0108865	-0.135109	0.85939	0.526251	0.0952854	0.203431	0.493707	0.985312	0.494151	0.000490061	0.985074	0.00688446	0.962126	0.575546	0.00619612	0.0849259	0.368764	0.178228	0.196589	0.00740474	+	CSNK1A1	CSNK1A1;EGF	GO:0000245~spliceosomal complex assembly;GO:0001525~angiogenesis;GO:0006468~protein phosphorylation;GO:0008284~positive regulation of cell proliferation;GO:0008380~RNA splicing;GO:0010628~positive regulation of gene expression;GO:0030154~cell differentiation;GO:0035063~nuclear speck organization;GO:0035556~intracellular signal transduction;GO:0043525~positive regulation of neuron apoptotic proces…	GO:0005634~nucleus;GO:0005654~nucleoplasm;GO:0005730~nucleolus;GO:0005737~cytoplasm	GO:0000287~magnesium ion binding;GO:0004672~protein kinase activity;GO:0004674~protein serine/threonine kinase activity;GO:0005515~protein binding;GO:0005524~ATP binding;GO:0044822~poly(A) RNA binding;GO:0071889~14-3-3 protein binding
O14639_S452	O14639_S452	O14639	ABLIM1	Actin-binding LIM protein 1	G1	8	up	down	up	up	ns	ns	up	up	up	up	up	up	1.77851	-1.0892	1.20543	1.52099	0.127111	0.239565	1.49781	1.41734	1.32964	1.96545	1.80961	0.981016	0.00051389	0.000404539	0.000377616	0.00265748	0.522227	0.0441509	0.00383054	0.00267769	0.000284001	0.000140246	2.95223e-05	0.000269439			ATM;PRKDC;RPS6KA3	GO:0007010~cytoskeleton organization;GO:0007601~visual perception;GO:0009887~organ morphogenesis;GO:0030032~lamellipodium assembly;GO:0042384~cilium assembly	GO:0001725~stress fiber;GO:0005737~cytoplasm;GO:0015629~actin cytoskeleton;GO:0030027~lamellipodium	GO:0003779~actin binding;GO:0005515~protein binding;GO:0008270~zinc ion binding	hsa04360:Axon guidance
P43487_S188	P43487_S188	P43487	RANBP1	Ran-specific GTPase-activating protein	G1	10	up	up	up	up	ns	up	up	ns	up	up	up	up	2.07629	1.76362	1.35341	2.20752	0.0561244	0.653916	1.63628	1.78198	2.42958	1.78185	1.94378	2.24614	4.0709e-05	6.21871e-05	0.00151569	0.000253752	0.71181	0.00384193	0.000202591	0.0148037	1.78813e-05	3.46841e-05	5.95827e-05	5.44954e-05				GO:0000082~G1/S transition of mitotic cell cycle;GO:0006405~RNA export from nucleus;GO:0006511~ubiquitin-dependent protein catabolic process;GO:0006606~protein import into nucleus;GO:0007051~spindle organization;GO:0007165~signal transduction;GO:0010976~positive regulation of neuron projection development;GO:0016032~viral process;GO:0035690~cellular response to drug;GO:0043547~positive regulation…	GO:0005622~intracellular;GO:0005634~nucleus;GO:0005635~nuclear envelope;GO:0005737~cytoplasm;GO:0005813~centrosome;GO:0005913~cell-cell adherens junction;GO:1904115~axon cytoplasm	GO:0005092~GDP-dissociation inhibitor activity;GO:0005096~GTPase activator activity;GO:0008536~Ran GTPase binding;GO:0098641~cadherin binding involved in cell-cell adhesion	hsa05166:HTLV-I infection;hsa05203:Viral carcinogenesis
Q9UKV3_T414	Q9UKV3_T414	Q9UKV3	ACIN1	Apoptotic chromatin condensation inducer in the nucleus	G1	5	ns	up	up	ns	ns	ns	up	ns	up	up	ns	ns	1.32141	1.48947	1.18205	0.626631	-0.247845	0.728802	1.36473	0.888597	1.4386	1.83038	1.14552	0.94566	0.231465	0.00142001	0.00484328	0.0562225	0.636417	0.0426796	0.00158796	0.146073	0.00541864	0.00220054	0.370019	0.0171811				GO:0006397~mRNA processing;GO:0006921~cellular component disassembly involved in execution phase of apoptosis;GO:0008380~RNA splicing;GO:0030218~erythrocyte differentiation;GO:0030263~apoptotic chromosome condensation;GO:0043065~positive regulation of apoptotic process;GO:0045657~positive regulation of monocyte differentiation;GO:0048025~negative regulation of mRNA splicing, via spliceosome	GO:0005634~nucleus;GO:0005654~nucleoplasm;GO:0005730~nucleolus;GO:0005737~cytoplasm;GO:0005829~cytosol;GO:0005886~plasma membrane;GO:0016607~nuclear speck;GO:0061574~ASAP complex	GO:0000166~nucleotide binding;GO:0003676~nucleic acid binding;GO:0005515~protein binding;GO:0016887~ATPase activity;GO:0019899~enzyme binding;GO:0044822~poly(A) RNA binding	hsa03013:RNA transport;hsa03015:mRNA surveillance pathway;hsa03040:Spliceosome
Q9UKV3_T682	Q9UKV3_T682	Q9UKV3	ACIN1	Apoptotic chromatin condensation inducer in the nucleus	G1	5	up	up	up	ns	ns	ns	ns	ns	ns	up	up	ns	2.04228	1.59231	1.26611	1.57994	0.150195	0.998674	1.75347	1.14137	2.07102	1.9334	1.27199	1.57323	0.00184175	0.00280304	0.0029591	0.0198573	0.483402	0.0184086	0.0199191	0.0887851	0.0148481	0.00112001	0.00130341	0.0128855				GO:0006397~mRNA processing;GO:0006921~cellular component disassembly involved in execution phase of apoptosis;GO:0008380~RNA splicing;GO:0030218~erythrocyte differentiation;GO:0030263~apoptotic chromosome condensation;GO:0043065~positive regulation of apoptotic process;GO:0045657~positive regulation of monocyte differentiation;GO:0048025~negative regulation of mRNA splicing, via spliceosome	GO:0005634~nucleus;GO:0005654~nucleoplasm;GO:0005730~nucleolus;GO:0005737~cytoplasm;GO:0005829~cytosol;GO:0005886~plasma membrane;GO:0016607~nuclear speck;GO:0061574~ASAP complex	GO:0000166~nucleotide binding;GO:0003676~nucleic acid binding;GO:0005515~protein binding;GO:0016887~ATPase activity;GO:0019899~enzyme binding;GO:0044822~poly(A) RNA binding	hsa03013:RNA transport;hsa03015:mRNA surveillance pathway;hsa03040:Spliceosome
Q9UKV3_S400	Q9UKV3_S400	Q9UKV3	ACIN1	Apoptotic chromatin condensation inducer in the nucleus	G1	6	ns	down	up	up	ns	ns	up	up	up	up	ns	up	0.23147	-2.03372	1.46826	1.3457	0.191514	0.846356	1.57022	0.984303	1.45196	1.71068	1.27501	2.03688	0.610707	0.000215303	3.78042e-05	0.00227982	0.318009	0.0265289	3.64091e-05	0.00993139	0.000563729	0.00049414	0.0911045	0.000829125				GO:0006397~mRNA processing;GO:0006921~cellular component disassembly involved in execution phase of apoptosis;GO:0008380~RNA splicing;GO:0030218~erythrocyte differentiation;GO:0030263~apoptotic chromosome condensation;GO:0043065~positive regulation of apoptotic process;GO:0045657~positive regulation of monocyte differentiation;GO:0048025~negative regulation of mRNA splicing, via spliceosome	GO:0005634~nucleus;GO:0005654~nucleoplasm;GO:0005730~nucleolus;GO:0005737~cytoplasm;GO:0005829~cytosol;GO:0005886~plasma membrane;GO:0016607~nuclear speck;GO:0061574~ASAP complex	GO:0000166~nucleotide binding;GO:0003676~nucleic acid binding;GO:0005515~protein binding;GO:0016887~ATPase activity;GO:0019899~enzyme binding;GO:0044822~poly(A) RNA binding	hsa03013:RNA transport;hsa03015:mRNA surveillance pathway;hsa03040:Spliceosome
Q9UKV3_S825	Q9UKV3_S825	Q9UKV3	ACIN1	Apoptotic chromatin condensation inducer in the nucleus	G1	4	up	down	ns	ns	ns	ns	up	up	up	ns	up	ns	1.54882	-1.37283	0.809416	0.82083	0.56421	0.0863705	2.4619	1.55657	2.44075	1.00052	1.1297	0.703225	3.15493e-05	0.00236603	0.0540232	0.0176116	0.306613	0.622485	0.00267098	0.00384725	0.000462743	0.0215268	0.00347856	0.0310606				GO:0006397~mRNA processing;GO:0006921~cellular component disassembly involved in execution phase of apoptosis;GO:0008380~RNA splicing;GO:0030218~erythrocyte differentiation;GO:0030263~apoptotic chromosome condensation;GO:0043065~positive regulation of apoptotic process;GO:0045657~positive regulation of monocyte differentiation;GO:0048025~negative regulation of mRNA splicing, via spliceosome	GO:0005634~nucleus;GO:0005654~nucleoplasm;GO:0005730~nucleolus;GO:0005737~cytoplasm;GO:0005829~cytosol;GO:0005886~plasma membrane;GO:0016607~nuclear speck;GO:0061574~ASAP complex	GO:0000166~nucleotide binding;GO:0003676~nucleic acid binding;GO:0005515~protein binding;GO:0016887~ATPase activity;GO:0019899~enzyme binding;GO:0044822~poly(A) RNA binding	hsa03013:RNA transport;hsa03015:mRNA surveillance pathway;hsa03040:Spliceosome
Q9UKV3_S243	Q9UKV3_S243	Q9UKV3	ACIN1	Apoptotic chromatin condensation inducer in the nucleus	G1	5	ns	ns	ns	up	ns	ns	up	ns	up	up	up	ns	1.44893	1.3226	1.3304	3.23959	0.207408	0.246566	2.20891	0.610975	3.15618	1.2407	1.60538	1.16383	0.0136678	0.0558496	0.116274	6.13409e-05	0.232532	0.345568	0.00658916	0.0651658	0.000112741	0.000146447	0.00543814	0.0112096				GO:0006397~mRNA processing;GO:0006921~cellular component disassembly involved in execution phase of apoptosis;GO:0008380~RNA splicing;GO:0030218~erythrocyte differentiation;GO:0030263~apoptotic chromosome condensation;GO:0043065~positive regulation of apoptotic process;GO:0045657~positive regulation of monocyte differentiation;GO:0048025~negative regulation of mRNA splicing, via spliceosome	GO:0005634~nucleus;GO:0005654~nucleoplasm;GO:0005730~nucleolus;GO:0005737~cytoplasm;GO:0005829~cytosol;GO:0005886~plasma membrane;GO:0016607~nuclear speck;GO:0061574~ASAP complex	GO:0000166~nucleotide binding;GO:0003676~nucleic acid binding;GO:0005515~protein binding;GO:0016887~ATPase activity;GO:0019899~enzyme binding;GO:0044822~poly(A) RNA binding	hsa03013:RNA transport;hsa03015:mRNA surveillance pathway;hsa03040:Spliceosome
Q9UKV3_S655	Q9UKV3_S655	Q9UKV3	ACIN1	Apoptotic chromatin condensation inducer in the nucleus	G1	4	ns	up	ns	up	ns	ns	ns	ns	ns	up	ns	up	1.51083	1.13134	0.00185871	2.36221	-0.818245	-0.926949	-1.12548	0.170731	0.461791	1.37521	0.281253	1.53214	0.0214635	0.00840079	0.998639	0.000827351	0.536734	0.457243	0.438236	0.775001	0.0964717	0.00347144	0.837153	0.00418148				GO:0006397~mRNA processing;GO:0006921~cellular component disassembly involved in execution phase of apoptosis;GO:0008380~RNA splicing;GO:0030218~erythrocyte differentiation;GO:0030263~apoptotic chromosome condensation;GO:0043065~positive regulation of apoptotic process;GO:0045657~positive regulation of monocyte differentiation;GO:0048025~negative regulation of mRNA splicing, via spliceosome	GO:0005634~nucleus;GO:0005654~nucleoplasm;GO:0005730~nucleolus;GO:0005737~cytoplasm;GO:0005829~cytosol;GO:0005886~plasma membrane;GO:0016607~nuclear speck;GO:0061574~ASAP complex	GO:0000166~nucleotide binding;GO:0003676~nucleic acid binding;GO:0005515~protein binding;GO:0016887~ATPase activity;GO:0019899~enzyme binding;GO:0044822~poly(A) RNA binding	hsa03013:RNA transport;hsa03015:mRNA surveillance pathway;hsa03040:Spliceosome
Q9UKV3_S657	Q9UKV3_S657	Q9UKV3	ACIN1	Apoptotic chromatin condensation inducer in the nucleus	G1	6	ns	up	up	up	ns	ns	ns	ns	ns	up	up	up	0.415812	1.20894	0.985775	1.99635	0.189811	-0.127111	-0.14096	-0.667551	0.109983	1.43318	1.37921	1.70881	0.065007	0.000208262	0.00617049	0.00490241	0.0643917	0.00334927	0.551562	0.0265412	0.726327	0.000759871	0.00126032	0.00120512				GO:0006397~mRNA processing;GO:0006921~cellular component disassembly involved in execution phase of apoptosis;GO:0008380~RNA splicing;GO:0030218~erythrocyte differentiation;GO:0030263~apoptotic chromosome condensation;GO:0043065~positive regulation of apoptotic process;GO:0045657~positive regulation of monocyte differentiation;GO:0048025~negative regulation of mRNA splicing, via spliceosome	GO:0005634~nucleus;GO:0005654~nucleoplasm;GO:0005730~nucleolus;GO:0005737~cytoplasm;GO:0005829~cytosol;GO:0005886~plasma membrane;GO:0016607~nuclear speck;GO:0061574~ASAP complex	GO:0000166~nucleotide binding;GO:0003676~nucleic acid binding;GO:0005515~protein binding;GO:0016887~ATPase activity;GO:0019899~enzyme binding;GO:0044822~poly(A) RNA binding	hsa03013:RNA transport;hsa03015:mRNA surveillance pathway;hsa03040:Spliceosome
Q9UKV3_S365	Q9UKV3_S365	Q9UKV3	ACIN1	Apoptotic chromatin condensation inducer in the nucleus	G1	4	up	up	ns	ns	ns	ns	ns	ns	ns	up	up	ns	2.40918	1.99578	1.11509	0.929994	0.0750179	-0.0920906	0.545893	0.578129	1.67567	2.88738	1.85938	1.63594	0.000509695	0.00442823	0.0588288	0.216629	0.866785	0.7694	0.391722	0.168257	0.012556	1.64528e-05	0.00798804	0.0572111				GO:0006397~mRNA processing;GO:0006921~cellular component disassembly involved in execution phase of apoptosis;GO:0008380~RNA splicing;GO:0030218~erythrocyte differentiation;GO:0030263~apoptotic chromosome condensation;GO:0043065~positive regulation of apoptotic process;GO:0045657~positive regulation of monocyte differentiation;GO:0048025~negative regulation of mRNA splicing, via spliceosome	GO:0005634~nucleus;GO:0005654~nucleoplasm;GO:0005730~nucleolus;GO:0005737~cytoplasm;GO:0005829~cytosol;GO:0005886~plasma membrane;GO:0016607~nuclear speck;GO:0061574~ASAP complex	GO:0000166~nucleotide binding;GO:0003676~nucleic acid binding;GO:0005515~protein binding;GO:0016887~ATPase activity;GO:0019899~enzyme binding;GO:0044822~poly(A) RNA binding	hsa03013:RNA transport;hsa03015:mRNA surveillance pathway;hsa03040:Spliceosome
O14974_S910	O14974_S910	O14974	PPP1R12A	Protein phosphatase 1 regulatory subunit 12A	G1	9	up	down	up	up	ns	up	up	up	up	up	up	up	2.16321	-1.01065	1.85886	1.79051	0.0480849	1.01411	2.88227	2.98291	2.34672	3.98922	4.40303	1.90859	0.00016361	0.00376288	0.000519601	0.000150522	0.63179	0.0001726	4.04418e-06	1.25893e-05	0.000308347	1.75319e-06	3.87231e-06	3.09828e-06	+	NUAK1	NUAK1	GO:0000086~G2/M transition of mitotic cell cycle;GO:0006470~protein dephosphorylation;GO:0007067~mitotic nuclear division;GO:0007165~signal transduction;GO:0030155~regulation of cell adhesion;GO:0035507~regulation of myosin-light-chain-phosphatase activity;GO:0035508~positive regulation of myosin-light-chain-phosphatase activity;GO:0035690~cellular response to drug;GO:0043086~negative regulation …	GO:0000776~kinetochore;GO:0005654~nucleoplasm;GO:0005737~cytoplasm;GO:0005813~centrosome;GO:0005829~cytosol;GO:0005925~focal adhesion;GO:0015629~actin cytoskeleton;GO:0030018~Z disc;GO:0031672~A band;GO:0043292~contractile fiber;GO:0072357~PTW/PP1 phosphatase complex	GO:0004857~enzyme inhibitor activity;GO:0004871~signal transducer activity;GO:0005515~protein binding;GO:0019208~phosphatase regulator activity;GO:0019901~protein kinase binding;GO:0071889~14-3-3 protein binding	hsa04022:cGMP-PKG signaling pathway;hsa04024:cAMP signaling pathway;hsa04270:Vascular smooth muscle contraction;hsa04510:Focal adhesion;hsa04611:Platelet activation;hsa04810:Regulation of actin cytoskeleton;hsa04921:Oxytocin signaling pathway;hsa05205:Proteoglycans in cancer
Q7Z3C6_S761	Q7Z3C6_S761	Q7Z3C6	ATG9A	Autophagy-related protein 9A	G1	8	up	down	up	up	ns	ns	up	up	up	up	up	up	4.19287	-1.5293	2.64491	3.59257	0.305543	1.10195	3.85516	4.74568	2.6651	4.22145	5.40265	2.9937	0.00016878	0.000991791	5.8272e-05	2.93555e-05	0.0448343	0.0113196	4.89103e-05	4.17388e-06	0.000341012	3.59203e-05	6.77111e-08	1.51782e-07	+	PRKAA1;ULK1	PRKAA1;PRKAA2;PRKAB1;PRKAB2;PRKAG1;PRKAG2;PRKAG3;ULK1	GO:0000045~autophagosome assembly;GO:0000422~mitophagy;GO:0006914~autophagy;GO:0015031~protein transport;GO:0034497~protein localization to pre-autophagosomal structure;GO:0034727~piecemeal microautophagy of nucleus;GO:0044805~late nucleophagy	GO:0000407~pre-autophagosomal structure;GO:0000421~autophagosome membrane;GO:0005768~endosome;GO:0005770~late endosome;GO:0005789~endoplasmic reticulum membrane;GO:0005802~trans-Golgi network;GO:0016020~membrane;GO:0016021~integral component of membrane;GO:0031410~cytoplasmic vesicle;GO:0031902~late endosome membrane;GO:0055037~recycling endosome	GO:0005515~protein binding
Q13443_S799	Q13443_S799	Q13443	ADAM9	Disintegrin and metalloproteinase domain-containing protein 9	G1	8	up	down	up	up	ns	ns	up	up	up	up	up	up	4.71531	-0.733853	3.03987	3.59061	0.436047	0.215826	4.30554	4.78494	3.4826	5.69641	5.87564	4.03783	9.41326e-07	0.00722786	3.95385e-05	0.000190972	0.00395458	0.398989	1.07937e-05	0.000359096	4.66885e-05	2.02325e-06	1.05891e-05	1.33795e-05				GO:0000186~activation of MAPKK activity;GO:0006509~membrane protein ectodomain proteolysis;GO:0007155~cell adhesion;GO:0007160~cell-matrix adhesion;GO:0007179~transforming growth factor beta receptor signaling pathway;GO:0007229~integrin-mediated signaling pathway;GO:0010042~response to manganese ion;GO:0016477~cell migration;GO:0030216~keratinocyte differentiation;GO:0033627~cell adhesion mediat…	GO:0005615~extracellular space;GO:0005925~focal adhesion;GO:0009986~cell surface;GO:0016021~integral component of membrane;GO:0016323~basolateral plasma membrane;GO:0031233~intrinsic component of external side of plasma membrane;GO:0070062~extracellular exosome	GO:0004222~metalloendopeptidase activity;GO:0005080~protein kinase C binding;GO:0005178~integrin binding;GO:0005515~protein binding;GO:0005518~collagen binding;GO:0008237~metallopeptidase activity;GO:0017124~SH3 domain binding;GO:0043236~laminin binding;GO:0046872~metal ion binding
P55265_T601	P55265_T601	P55265	ADAR	Double-stranded RNA-specific adenosine deaminase	G1	5	up	up	ns	up	ns	ns	ns	ns	up	ns	ns	up	0.839511	1.36458	0.578101	1.35366	-0.193044	-0.0169067	0.449357	-0.0782407	2.40546	0.318962	0.789797	1.67535	0.000281203	0.000195007	0.00945453	0.00131792	0.174267	0.905459	0.084033	0.773498	0.000301926	0.00369428	0.013093	0.0011267				GO:0001649~osteoblast differentiation;GO:0001701~in utero embryonic development;GO:0002244~hematopoietic progenitor cell differentiation;GO:0002566~somatic diversification of immune receptors via somatic mutation;GO:0006382~adenosine to inosine editing;GO:0006396~RNA processing;GO:0006397~mRNA processing;GO:0006606~protein import into nucleus;GO:0006611~protein export from nucleus;GO:0009615~resp…	GO:0005634~nucleus;GO:0005654~nucleoplasm;GO:0005730~nucleolus;GO:0005737~cytoplasm;GO:0016020~membrane;GO:0044530~supraspliceosomal complex	GO:0003677~DNA binding;GO:0003723~RNA binding;GO:0003726~double-stranded RNA adenosine deaminase activity;GO:0005515~protein binding;GO:0044822~poly(A) RNA binding;GO:0046872~metal ion binding	hsa04623:Cytosolic DNA-sensing pathway;hsa05162:Measles;hsa05164:Influenza A
P55265_S605	P55265_S605	P55265	ADAR	Double-stranded RNA-specific adenosine deaminase	G1	5	up	up	ns	up	ns	ns	ns	ns	up	ns	ns	up	0.913855	1.2606	0.732105	1.38587	-0.0959231	0.0349998	0.444888	-0.628486	2.34752	0.381481	0.795686	1.61212	0.000256307	0.00034359	0.0323355	0.000393423	0.626063	0.786223	0.0951831	0.336116	0.000146855	0.00704742	0.0172143	0.00088247				GO:0001649~osteoblast differentiation;GO:0001701~in utero embryonic development;GO:0002244~hematopoietic progenitor cell differentiation;GO:0002566~somatic diversification of immune receptors via somatic mutation;GO:0006382~adenosine to inosine editing;GO:0006396~RNA processing;GO:0006397~mRNA processing;GO:0006606~protein import into nucleus;GO:0006611~protein export from nucleus;GO:0009615~resp…	GO:0005634~nucleus;GO:0005654~nucleoplasm;GO:0005730~nucleolus;GO:0005737~cytoplasm;GO:0016020~membrane;GO:0044530~supraspliceosomal complex	GO:0003677~DNA binding;GO:0003723~RNA binding;GO:0003726~double-stranded RNA adenosine deaminase activity;GO:0005515~protein binding;GO:0044822~poly(A) RNA binding;GO:0046872~metal ion binding	hsa04623:Cytosolic DNA-sensing pathway;hsa05162:Measles;hsa05164:Influenza A
P35611_S358	P35611_S358	P35611	ADD1	Alpha-adducin	G1	4	up	up	ns	ns	ns	ns	ns	ns	ns	up	ns	up	0.635305	0.768022	0.214216	0.518612	-0.137569	-0.153089	-0.16361	0.304965	0.53089	0.977811	0.5832	0.729027	0.00806176	0.00312378	0.385936	0.061651	0.372754	0.292475	0.50855	0.224139	0.0909725	0.000721041	0.0083184	0.0077861		MAPK1	CDK2;GSK3B;MAPK1;MAPK9	GO:0000902~cell morphogenesis;GO:0001701~in utero embryonic development;GO:0006884~cell volume homeostasis;GO:0020027~hemoglobin metabolic process;GO:0030036~actin cytoskeleton organization;GO:0030218~erythrocyte differentiation;GO:0032092~positive regulation of protein binding;GO:0035264~multicellular organism growth;GO:0036498~IRE1-mediated unfolded protein response;GO:0048873~homeostasis of nu…	GO:0005634~nucleus;GO:0005654~nucleoplasm;GO:0005829~cytosol;GO:0005856~cytoskeleton;GO:0005886~plasma membrane;GO:0005913~cell-cell adherens junction;GO:0005925~focal adhesion;GO:0008290~F-actin capping protein complex	GO:0003779~actin binding;GO:0005198~structural molecule activity;GO:0005516~calmodulin binding;GO:0008134~transcription factor binding;GO:0030507~spectrin binding;GO:0042803~protein homodimerization activity;GO:0044822~poly(A) RNA binding;GO:0046982~protein heterodimerization activity;GO:0051015~actin filament binding;GO:0098641~cadherin binding involved in cell-cell adhesion
Q92538_T1337	Q92538_T1337	Q92538	GBF1	Golgi-specific brefeldin A-resistance guanine nucleotide exchange factor 1	G1	8	up	down	up	up	ns	ns	up	up	up	up	up	up	3.88083	-1.14627	2.35094	3.00739	-0.00379912	1.01295	3.27028	3.61369	2.54206	4.5244	5.32756	3.11092	7.87717e-05	0.00487024	0.00242276	0.000489148	0.983603	0.0344786	0.00532918	4.12173e-05	0.00064506	1.94124e-05	0.000282872	0.000915251	+	PRKAA1	PRKAA1;PRKAA2;PRKAB1;PRKAB2;PRKAG1;PRKAG2;PRKAG3	GO:0002263~cell activation involved in immune response;GO:0006888~ER to Golgi vesicle-mediated transport;GO:0006890~retrograde vesicle-mediated transport, Golgi to ER;GO:0006892~post-Golgi vesicle-mediated transport;GO:0006895~Golgi to endosome transport;GO:0007030~Golgi organization;GO:0007346~regulation of mitotic cell cycle;GO:0015031~protein transport;GO:0016032~viral process;GO:0030593~neutr…	GO:0000139~Golgi membrane;GO:0005739~mitochondrion;GO:0005777~peroxisome;GO:0005788~endoplasmic reticulum lumen;GO:0005793~endoplasmic reticulum-Golgi intermediate compartment;GO:0005794~Golgi apparatus;GO:0005795~Golgi stack;GO:0005801~cis-Golgi network;GO:0005802~trans-Golgi network;GO:0005811~lipid particle;GO:0005829~cytosol;GO:0016020~membrane;GO:0031252~cell leading edge	GO:0005085~guanyl-nucleotide exchange factor activity;GO:0005086~ARF guanyl-nucleotide exchange factor activity;GO:0005515~protein binding;GO:0005547~phosphatidylinositol-3,4,5-trisphosphate binding;GO:0080025~phosphatidylinositol-3,5-bisphosphate binding	hsa04144:Endocytosis
Q13098_S474	Q13098_S474	Q13098	GPS1	COP9 signalosome complex subunit 1	G1	8	up	up	ns	up	ns	ns	ns	up	up	up	up	up	1.49409	1.43387	0.693406	1.16859	-0.0785853	0.365101	0.578689	1.0586	1.51187	2.66817	2.53717	1.79636	0.000844131	0.00611491	0.0502852	0.00324631	0.384599	0.0832051	0.00945802	0.00558779	0.00120526	4.69548e-05	1.50973e-05	0.000127388	+	ATM;ATR	ATM;ATR	GO:0000188~inactivation of MAPK activity;GO:0000715~nucleotide-excision repair, DNA damage recognition;GO:0006283~transcription-coupled nucleotide-excision repair;GO:0007049~cell cycle;GO:0007254~JNK cascade;GO:0010387~COP9 signalosome assembly;GO:0010388~cullin deneddylation;GO:0034260~negative regulation of GTPase activity	GO:0005654~nucleoplasm;GO:0005737~cytoplasm;GO:0008180~COP9 signalosome	GO:0005095~GTPase inhibitor activity;GO:0005515~protein binding
Q13501_S272,S276	Q13501_S272;Q13501_S276	Q13501	SQSTM1	Sequestosome-1	G1	8	ns	up	up	up	ns	ns	up	ns	up	up	up	up	1.67944	2.68225	1.02888	2.38593	-0.295877	-0.303375	2.16728	0.919982	2.6258	1.8423	1.66186	2.4466	0.0164259	0.000523408	0.000599501	0.000333703	0.186852	0.220232	0.00230999	0.165073	0.000138823	0.00100161	0.000348161	0.00086276	+	CDK1;MAPK13	CCNB1;CDK1;CDK2;GSK3B;MAP3K3;MAPK13;MYO3A	GO:0000122~negative regulation of transcription from RNA polymerase II promoter;GO:0000422~mitophagy;GO:0001934~positive regulation of protein phosphorylation;GO:0002376~immune system process;GO:0006468~protein phosphorylation;GO:0006511~ubiquitin-dependent protein catabolic process;GO:0006914~autophagy;GO:0006915~apoptotic process;GO:0006950~response to stress;GO:0008104~protein localization;GO:…	GO:0000407~pre-autophagosomal structure;GO:0000932~cytoplasmic mRNA processing body;GO:0005654~nucleoplasm;GO:0005737~cytoplasm;GO:0005770~late endosome;GO:0005776~autophagosome;GO:0005783~endoplasmic reticulum;GO:0005829~cytosol;GO:0016234~inclusion body;GO:0016235~aggresome;GO:0016605~PML body;GO:0031410~cytoplasmic vesicle;GO:0044753~amphisome;GO:0044754~autolysosome;GO:0070062~extracellular e…	GO:0004674~protein serine/threonine kinase activity;GO:0005080~protein kinase C binding;GO:0005515~protein binding;GO:0008270~zinc ion binding;GO:0019901~protein kinase binding;GO:0030971~receptor tyrosine kinase binding;GO:0031625~ubiquitin protein ligase binding;GO:0042169~SH2 domain binding;GO:0042802~identical protein binding;GO:0042803~protein homodimerization activity;GO:0043130~ubiquitin b…	hsa04380:Osteoclast differentiation
Q13501_S272,S277	Q13501_S272;Q13501_S277	Q13501	SQSTM1	Sequestosome-1	G1	8	ns	up	up	up	ns	ns	up	ns	up	up	up	up	1.74728	2.66442	1.19107	2.36228	0.0423609	-0.186017	2.21188	1.38778	2.52922	2.18052	1.48879	2.50521	0.0139872	0.000503582	0.00153363	0.000408291	0.903247	0.346642	0.00207888	0.211624	0.000209007	0.00653958	0.00178349	0.000591262	+	CDK1;MAPK13	CCNB1;CDK1;CDK2;GSK3B;MAP3K3;MAPK13;MYO3A	GO:0000122~negative regulation of transcription from RNA polymerase II promoter;GO:0000422~mitophagy;GO:0001934~positive regulation of protein phosphorylation;GO:0002376~immune system process;GO:0006468~protein phosphorylation;GO:0006511~ubiquitin-dependent protein catabolic process;GO:0006914~autophagy;GO:0006915~apoptotic process;GO:0006950~response to stress;GO:0008104~protein localization;GO:…	GO:0000407~pre-autophagosomal structure;GO:0000932~cytoplasmic mRNA processing body;GO:0005654~nucleoplasm;GO:0005737~cytoplasm;GO:0005770~late endosome;GO:0005776~autophagosome;GO:0005783~endoplasmic reticulum;GO:0005829~cytosol;GO:0016234~inclusion body;GO:0016235~aggresome;GO:0016605~PML body;GO:0031410~cytoplasmic vesicle;GO:0044753~amphisome;GO:0044754~autolysosome;GO:0070062~extracellular e…	GO:0004674~protein serine/threonine kinase activity;GO:0005080~protein kinase C binding;GO:0005515~protein binding;GO:0008270~zinc ion binding;GO:0019901~protein kinase binding;GO:0030971~receptor tyrosine kinase binding;GO:0031625~ubiquitin protein ligase binding;GO:0042169~SH2 domain binding;GO:0042802~identical protein binding;GO:0042803~protein homodimerization activity;GO:0043130~ubiquitin b…	hsa04380:Osteoclast differentiation
P04075_S36	P04075_S36	P04075	ALDOA	Fructose-bisphosphate aldolase A	G1	7	up	ns	up	up	ns	ns	up	up	ns	up	up	ns	1.16185	0.104551	0.856004	0.972163	-0.068107	-0.107327	0.609384	0.642213	0.34626	1.608	1.59172	0.733142	5.25763e-05	0.447702	0.000408357	0.00533323	0.549817	0.34187	0.00257312	0.00262078	0.0934329	1.55744e-05	0.00158048	0.0106016	+			GO:0002576~platelet degranulation;GO:0006000~fructose metabolic process;GO:0006094~gluconeogenesis;GO:0006096~glycolytic process;GO:0006754~ATP biosynthetic process;GO:0006941~striated muscle contraction;GO:0007015~actin filament organization;GO:0008360~regulation of cell shape;GO:0030388~fructose 1,6-bisphosphate metabolic process;GO:0046716~muscle cell cellular homeostasis;GO:0051289~protein ho…	GO:0005576~extracellular region;GO:0005615~extracellular space;GO:0005634~nucleus;GO:0005829~cytosol;GO:0005913~cell-cell adherens junction;GO:0015629~actin cytoskeleton;GO:0016020~membrane;GO:0031093~platelet alpha granule lumen;GO:0031430~M band;GO:0031674~I band;GO:0070062~extracellular exosome	GO:0003779~actin binding;GO:0004332~fructose-bisphosphate aldolase activity;GO:0005515~protein binding;GO:0008092~cytoskeletal protein binding;GO:0015631~tubulin binding;GO:0042802~identical protein binding;GO:0044822~poly(A) RNA binding;GO:0070061~fructose binding;GO:0098641~cadherin binding involved in cell-cell adhesion	hsa00010:Glycolysis / Gluconeogenesis;hsa00030:Pentose phosphate pathway;hsa00051:Fructose and mannose metabolism;hsa01100:Metabolic pathways;hsa01130:Biosynthesis of antibiotics;hsa01200:Carbon metabolism;hsa01230:Biosynthesis of amino acids
P55196_S1696	P55196_S1696	P55196	AFDN	Afadin	G1	4	ns	up	ns	ns	ns	up	up	ns	up	ns	ns	ns	0.15722	1.39678	-0.00645383	0.0832469	-0.443749	0.849059	1.5546	-0.0370566	1.99934	0.344859	-0.680761	-0.273104	0.404027	0.00124859	0.959339	0.0349623	0.550367	0.00342586	0.00225502	0.925662	0.000260387	0.059432	0.0219048	0.0629883				GO:0007155~cell adhesion;GO:0007165~signal transduction;GO:0007267~cell-cell signaling;GO:0021987~cerebral cortex development;GO:0032880~regulation of protein localization;GO:0034332~adherens junction organization;GO:0034334~adherens junction maintenance;GO:0043547~positive regulation of GTPase activity;GO:0048854~brain morphogenesis;GO:0048872~homeostasis of number of cells;GO:0060019~radial gli…	GO:0005654~nucleoplasm;GO:0005737~cytoplasm;GO:0005829~cytosol;GO:0005886~plasma membrane;GO:0005911~cell-cell junction;GO:0005913~cell-cell adherens junction;GO:0030054~cell junction;GO:0045177~apical part of cell	GO:0005515~protein binding;GO:0008022~protein C-terminus binding;GO:0017016~Ras GTPase binding;GO:0098641~cadherin binding involved in cell-cell adhesion	hsa04014:Ras signaling pathway;hsa04015:Rap1 signaling pathway;hsa04024:cAMP signaling pathway;hsa04520:Adherens junction;hsa04530:Tight junction;hsa04670:Leukocyte transendothelial migration
P55196_S1698	P55196_S1698	P55196	AFDN	Afadin	G1	4	ns	up	ns	ns	ns	up	up	ns	up	ns	ns	ns	0.151255	1.40049	-0.0169875	0.0861702	-0.48987	0.849023	1.54199	-0.0399717	2.0028	0.342021	-0.680688	-0.278237	0.4259	0.00138666	0.887159	0.0229261	0.525211	0.00347961	0.00201461	0.920319	0.000250646	0.060548	0.0221029	0.0551963				GO:0007155~cell adhesion;GO:0007165~signal transduction;GO:0007267~cell-cell signaling;GO:0021987~cerebral cortex development;GO:0032880~regulation of protein localization;GO:0034332~adherens junction organization;GO:0034334~adherens junction maintenance;GO:0043547~positive regulation of GTPase activity;GO:0048854~brain morphogenesis;GO:0048872~homeostasis of number of cells;GO:0060019~radial gli…	GO:0005654~nucleoplasm;GO:0005737~cytoplasm;GO:0005829~cytosol;GO:0005886~plasma membrane;GO:0005911~cell-cell junction;GO:0005913~cell-cell adherens junction;GO:0030054~cell junction;GO:0045177~apical part of cell	GO:0005515~protein binding;GO:0008022~protein C-terminus binding;GO:0017016~Ras GTPase binding;GO:0098641~cadherin binding involved in cell-cell adhesion	hsa04014:Ras signaling pathway;hsa04015:Rap1 signaling pathway;hsa04024:cAMP signaling pathway;hsa04520:Adherens junction;hsa04530:Tight junction;hsa04670:Leukocyte transendothelial migration
P55196_S1083	P55196_S1083	P55196	AFDN	Afadin	G1	7	up	ns	up	ns	ns	ns	up	up	ns	up	up	up	1.08663	0.268908	0.958282	0.516127	0.052735	0.108597	0.654746	0.712123	0.131972	1.72998	2.20161	0.950399	0.000231537	0.023334	0.000766708	0.0470988	0.489529	0.150022	0.00465179	0.00172183	0.233689	2.23481e-05	2.77064e-05	2.54396e-05				GO:0007155~cell adhesion;GO:0007165~signal transduction;GO:0007267~cell-cell signaling;GO:0021987~cerebral cortex development;GO:0032880~regulation of protein localization;GO:0034332~adherens junction organization;GO:0034334~adherens junction maintenance;GO:0043547~positive regulation of GTPase activity;GO:0048854~brain morphogenesis;GO:0048872~homeostasis of number of cells;GO:0060019~radial gli…	GO:0005654~nucleoplasm;GO:0005737~cytoplasm;GO:0005829~cytosol;GO:0005886~plasma membrane;GO:0005911~cell-cell junction;GO:0005913~cell-cell adherens junction;GO:0030054~cell junction;GO:0045177~apical part of cell	GO:0005515~protein binding;GO:0008022~protein C-terminus binding;GO:0017016~Ras GTPase binding;GO:0098641~cadherin binding involved in cell-cell adhesion	hsa04014:Ras signaling pathway;hsa04015:Rap1 signaling pathway;hsa04024:cAMP signaling pathway;hsa04520:Adherens junction;hsa04530:Tight junction;hsa04670:Leukocyte transendothelial migration
P52594_S167	P52594_S167	P52594	AGFG1	Arf-GAP domain and FG repeat-containing protein 1	G1	5	ns	ns	up	ns	ns	ns	up	ns	ns	up	up	up	0.871579	-0.860778	1.64838	0.300112	-0.574555	0.885812	2.39082	1.20679	-0.0301565	1.71118	1.69304	1.92829	0.0549959	0.0198381	0.00856584	0.333817	0.201268	0.238748	0.000536785	0.0158205	0.715833	0.000712984	0.00604853	0.000833988				GO:0001675~acrosome assembly;GO:0006406~mRNA export from nucleus;GO:0007275~multicellular organism development;GO:0007289~spermatid nucleus differentiation;GO:0043547~positive regulation of GTPase activity;GO:0045109~intermediate filament organization	GO:0005643~nuclear pore;GO:0016023~cytoplasmic, membrane-bounded vesicle;GO:0031410~cytoplasmic vesicle;GO:0042995~cell projection;GO:0043025~neuronal cell body;GO:0043231~intracellular membrane-bounded organelle	GO:0003677~DNA binding;GO:0003723~RNA binding;GO:0005096~GTPase activator activity;GO:0005515~protein binding;GO:0046872~metal ion binding	hsa05164:Influenza A
P07355_S26	P07355_S26	P07355	ANXA2	Annexin A2	G1	7	up	up	up	up	ns	ns	ns	ns	up	up	ns	up	2.09068	2.68024	1.00042	1.83694	0.0374076	0.042106	1.57676	0.443467	3.50706	1.14071	0.916543	2.40222	0.000644421	0.00174783	0.00421405	0.000337699	0.851251	0.892234	0.0176734	0.00895365	0.000711377	0.00140081	0.24177	0.00151245	+	PRKCA;PRKCB	PRKCA;PRKCB;SRC	GO:0001525~angiogenesis;GO:0001765~membrane raft assembly;GO:0001921~positive regulation of receptor recycling;GO:0001934~positive regulation of protein phosphorylation;GO:0002091~negative regulation of receptor internalization;GO:0006900~membrane budding;GO:0007589~body fluid secretion;GO:0030199~collagen fibril organization;GO:0031340~positive regulation of vesicle fusion;GO:0032804~negative re…	GO:0001726~ruffle;GO:0005604~basement membrane;GO:0005615~extracellular space;GO:0005634~nucleus;GO:0005765~lysosomal membrane;GO:0005768~endosome;GO:0005769~early endosome;GO:0005811~lipid particle;GO:0005829~cytosol;GO:0005886~plasma membrane;GO:0005911~cell-cell junction;GO:0005913~cell-cell adherens junction;GO:0005938~cell cortex;GO:0009986~cell surface;GO:0016020~membrane;GO:0016323~basolat…	GO:0002020~protease binding;GO:0004859~phospholipase inhibitor activity;GO:0005509~calcium ion binding;GO:0005515~protein binding;GO:0005544~calcium-dependent phospholipid binding;GO:0005546~phosphatidylinositol-4,5-bisphosphate binding;GO:0008092~cytoskeletal protein binding;GO:0017137~Rab GTPase binding;GO:0019834~phospholipase A2 inhibitor activity;GO:0030546~receptor activator activity;GO:004…
Q8WYP5_S1232	Q8WYP5_S1232	Q8WYP5	AHCTF1	Protein ELYS	G1	4	up	ns	ns	ns	ns	ns	ns	up	ns	up	up	ns	0.805381	-2.08631	0.191708	-0.56238	-0.109387	0.154945	0.123307	0.703063	-0.371286	1.46819	1.87905	-0.549793	0.00411396	0.010231	0.248452	0.00459812	0.557254	0.514892	0.397578	0.000141273	0.17142	9.9513e-05	0.000194098	0.0143959				GO:0000910~cytokinesis;GO:0006355~regulation of transcription, DNA-templated;GO:0007062~sister chromatid cohesion;GO:0015031~protein transport;GO:0051028~mRNA transport;GO:0051292~nuclear pore complex assembly	GO:0000777~condensed chromosome kinetochore;GO:0000785~chromatin;GO:0005634~nucleus;GO:0005643~nuclear pore;GO:0005654~nucleoplasm;GO:0005829~cytosol;GO:0016363~nuclear matrix;GO:0031080~nuclear pore outer ring;GO:0031965~nuclear membrane;GO:0034399~nuclear periphery;GO:0070062~extracellular exosome	GO:0003677~DNA binding;GO:0003700~transcription factor activity, sequence-specific DNA binding
Q09666_S5830	Q09666_S5830	Q09666	AHNAK	Neuroblast differentiation-associated protein AHNAK	G1	4	up	up	ns	ns	ns	ns	ns	up	ns	up	ns	ns	1.10689	1.62804	-0.11852	0.63662	0.225795	-0.0864353	1.03518	1.58087	-0.546857	1.45317	-0.291142	1.01632	0.000403831	0.00250715	0.833933	0.0747532	0.441946	0.610277	0.0179238	0.00013754	0.170349	2.27798e-05	0.0797995	0.0358286				GO:0043484~regulation of RNA splicing;GO:0051259~protein oligomerization;GO:0098609~cell-cell adhesion;GO:1901385~regulation of voltage-gated calcium channel activity	GO:0005634~nucleus;GO:0005737~cytoplasm;GO:0005765~lysosomal membrane;GO:0005829~cytosol;GO:0005886~plasma membrane;GO:0005913~cell-cell adherens junction;GO:0005925~focal adhesion;GO:0015629~actin cytoskeleton;GO:0016020~membrane;GO:0019013~viral nucleocapsid;GO:0030315~T-tubule;GO:0031982~vesicle;GO:0042383~sarcolemma;GO:0043034~costamere;GO:0044291~cell-cell contact zone;GO:0045121~membrane ra…	GO:0005515~protein binding;GO:0044548~S100 protein binding;GO:0044822~poly(A) RNA binding;GO:0097493~structural molecule activity conferring elasticity;GO:0098641~cadherin binding involved in cell-cell adhesion
Q09666_S5739	Q09666_S5739	Q09666	AHNAK	Neuroblast differentiation-associated protein AHNAK	G1	4	up	down	ns	ns	ns	up	up	up	ns	up	ns	ns	0.966874	-2.45267	0.681025	0.00368563	0.455459	0.706577	1.33651	0.91235	-0.998199	1.4194	0.103917	0.749792	0.00305492	2.07635e-05	0.0440028	0.994003	0.0919031	0.000152658	0.000195573	0.00131495	0.0175126	6.00676e-05	0.603837	0.0119909				GO:0043484~regulation of RNA splicing;GO:0051259~protein oligomerization;GO:0098609~cell-cell adhesion;GO:1901385~regulation of voltage-gated calcium channel activity	GO:0005634~nucleus;GO:0005737~cytoplasm;GO:0005765~lysosomal membrane;GO:0005829~cytosol;GO:0005886~plasma membrane;GO:0005913~cell-cell adherens junction;GO:0005925~focal adhesion;GO:0015629~actin cytoskeleton;GO:0016020~membrane;GO:0019013~viral nucleocapsid;GO:0030315~T-tubule;GO:0031982~vesicle;GO:0042383~sarcolemma;GO:0043034~costamere;GO:0044291~cell-cell contact zone;GO:0045121~membrane ra…	GO:0005515~protein binding;GO:0044548~S100 protein binding;GO:0044822~poly(A) RNA binding;GO:0097493~structural molecule activity conferring elasticity;GO:0098641~cadherin binding involved in cell-cell adhesion
Q09666_S210	Q09666_S210	Q09666	AHNAK	Neuroblast differentiation-associated protein AHNAK	G1	9	up	up	ns	up	ns	ns	up	up	up	up	up	up	2.08464	1.45112	0.428024	1.32146	-0.111746	0.331287	2.47514	1.41913	1.65346	1.92971	2.49535	1.46355	4.72433e-05	4.09685e-05	0.137585	0.000658628	0.35982	0.0151394	0.000496101	0.00236581	0.00242253	5.60015e-05	4.53085e-05	1.44099e-06				GO:0043484~regulation of RNA splicing;GO:0051259~protein oligomerization;GO:0098609~cell-cell adhesion;GO:1901385~regulation of voltage-gated calcium channel activity	GO:0005634~nucleus;GO:0005737~cytoplasm;GO:0005765~lysosomal membrane;GO:0005829~cytosol;GO:0005886~plasma membrane;GO:0005913~cell-cell adherens junction;GO:0005925~focal adhesion;GO:0015629~actin cytoskeleton;GO:0016020~membrane;GO:0019013~viral nucleocapsid;GO:0030315~T-tubule;GO:0031982~vesicle;GO:0042383~sarcolemma;GO:0043034~costamere;GO:0044291~cell-cell contact zone;GO:0045121~membrane ra…	GO:0005515~protein binding;GO:0044548~S100 protein binding;GO:0044822~poly(A) RNA binding;GO:0097493~structural molecule activity conferring elasticity;GO:0098641~cadherin binding involved in cell-cell adhesion
Q09666_S212	Q09666_S212	Q09666	AHNAK	Neuroblast differentiation-associated protein AHNAK	G1	8	up	up	ns	up	ns	ns	up	up	up	up	ns	up	2.08729	1.44494	0.41973	1.32931	-0.115748	0.34444	2.47007	1.40358	1.6369	1.96463	3.49286	1.45132	4.47353e-05	4.86228e-05	0.149029	0.000691958	0.273981	0.00842888	0.000397722	0.00206728	0.0024395	4.00083e-05	0.0207864	1.59228e-06				GO:0043484~regulation of RNA splicing;GO:0051259~protein oligomerization;GO:0098609~cell-cell adhesion;GO:1901385~regulation of voltage-gated calcium channel activity	GO:0005634~nucleus;GO:0005737~cytoplasm;GO:0005765~lysosomal membrane;GO:0005829~cytosol;GO:0005886~plasma membrane;GO:0005913~cell-cell adherens junction;GO:0005925~focal adhesion;GO:0015629~actin cytoskeleton;GO:0016020~membrane;GO:0019013~viral nucleocapsid;GO:0030315~T-tubule;GO:0031982~vesicle;GO:0042383~sarcolemma;GO:0043034~costamere;GO:0044291~cell-cell contact zone;GO:0045121~membrane ra…	GO:0005515~protein binding;GO:0044548~S100 protein binding;GO:0044822~poly(A) RNA binding;GO:0097493~structural molecule activity conferring elasticity;GO:0098641~cadherin binding involved in cell-cell adhesion
Q09666_S5854,S5857	Q09666_S5854;Q09666_S5857	Q09666	AHNAK	Neuroblast differentiation-associated protein AHNAK	G1	7	up	down	up	up	ns	ns	up	up	ns	up	up	up	2.1045	-1.05991	1.62997	1.36191	0.202618	0.359916	0.918092	2.24233	-0.534833	3.2259	2.39717	1.74732	0.000145452	0.00332889	0.00152799	0.00294917	0.500074	0.224759	0.00994237	5.94634e-05	0.0825525	1.54515e-05	0.00273735	0.000111532				GO:0043484~regulation of RNA splicing;GO:0051259~protein oligomerization;GO:0098609~cell-cell adhesion;GO:1901385~regulation of voltage-gated calcium channel activity	GO:0005634~nucleus;GO:0005737~cytoplasm;GO:0005765~lysosomal membrane;GO:0005829~cytosol;GO:0005886~plasma membrane;GO:0005913~cell-cell adherens junction;GO:0005925~focal adhesion;GO:0015629~actin cytoskeleton;GO:0016020~membrane;GO:0019013~viral nucleocapsid;GO:0030315~T-tubule;GO:0031982~vesicle;GO:0042383~sarcolemma;GO:0043034~costamere;GO:0044291~cell-cell contact zone;GO:0045121~membrane ra…	GO:0005515~protein binding;GO:0044548~S100 protein binding;GO:0044822~poly(A) RNA binding;GO:0097493~structural molecule activity conferring elasticity;GO:0098641~cadherin binding involved in cell-cell adhesion
Q09666_S5854	Q09666_S5854	Q09666	AHNAK	Neuroblast differentiation-associated protein AHNAK	G1	4	up	down	up	up	ns	ns	up	ns	ns	up	down	up	2.27192	-0.927991	1.79034	1.14146	0.31135	0.0346425	0.958128	0.975695	-0.0822178	1.36478	-2.32301	1.06813	0.000269681	0.0099552	0.000736784	0.00814667	0.0296709	0.8001	0.000476102	0.332558	0.720749	8.00369e-05	0.000116947	0.00259693				GO:0043484~regulation of RNA splicing;GO:0051259~protein oligomerization;GO:0098609~cell-cell adhesion;GO:1901385~regulation of voltage-gated calcium channel activity	GO:0005634~nucleus;GO:0005737~cytoplasm;GO:0005765~lysosomal membrane;GO:0005829~cytosol;GO:0005886~plasma membrane;GO:0005913~cell-cell adherens junction;GO:0005925~focal adhesion;GO:0015629~actin cytoskeleton;GO:0016020~membrane;GO:0019013~viral nucleocapsid;GO:0030315~T-tubule;GO:0031982~vesicle;GO:0042383~sarcolemma;GO:0043034~costamere;GO:0044291~cell-cell contact zone;GO:0045121~membrane ra…	GO:0005515~protein binding;GO:0044548~S100 protein binding;GO:0044822~poly(A) RNA binding;GO:0097493~structural molecule activity conferring elasticity;GO:0098641~cadherin binding involved in cell-cell adhesion
Q09666_S5857	Q09666_S5857	Q09666	AHNAK	Neuroblast differentiation-associated protein AHNAK	G1	8	up	ns	ns	up	ns	ns	up	up	up	up	up	up	1.41719	0.498736	0.828702	1.66254	0.265148	-0.5243	1.72155	2.16974	0.942046	2.78351	1.20194	1.82402	0.0034022	0.00383292	0.0235592	0.00201363	0.0405387	0.0432195	0.00122953	8.47227e-06	0.00507364	4.25647e-06	0.0033104	3.69896e-05				GO:0043484~regulation of RNA splicing;GO:0051259~protein oligomerization;GO:0098609~cell-cell adhesion;GO:1901385~regulation of voltage-gated calcium channel activity	GO:0005634~nucleus;GO:0005737~cytoplasm;GO:0005765~lysosomal membrane;GO:0005829~cytosol;GO:0005886~plasma membrane;GO:0005913~cell-cell adherens junction;GO:0005925~focal adhesion;GO:0015629~actin cytoskeleton;GO:0016020~membrane;GO:0019013~viral nucleocapsid;GO:0030315~T-tubule;GO:0031982~vesicle;GO:0042383~sarcolemma;GO:0043034~costamere;GO:0044291~cell-cell contact zone;GO:0045121~membrane ra…	GO:0005515~protein binding;GO:0044548~S100 protein binding;GO:0044822~poly(A) RNA binding;GO:0097493~structural molecule activity conferring elasticity;GO:0098641~cadherin binding involved in cell-cell adhesion
Q09666_S4903	Q09666_S4903	Q09666	AHNAK	Neuroblast differentiation-associated protein AHNAK	G1	9	up	up	ns	up	ns	ns	up	up	up	up	up	up	2.59108	2.91775	1.70568	2.83148	0.253492	0.14361	3.71884	2.89601	2.29057	2.63221	1.39565	2.42504	7.94731e-05	0.00834661	0.0349108	0.000337458	0.265094	0.580976	0.00417417	6.83282e-05	0.000693809	1.8491e-06	0.000836142	0.001335				GO:0043484~regulation of RNA splicing;GO:0051259~protein oligomerization;GO:0098609~cell-cell adhesion;GO:1901385~regulation of voltage-gated calcium channel activity	GO:0005634~nucleus;GO:0005737~cytoplasm;GO:0005765~lysosomal membrane;GO:0005829~cytosol;GO:0005886~plasma membrane;GO:0005913~cell-cell adherens junction;GO:0005925~focal adhesion;GO:0015629~actin cytoskeleton;GO:0016020~membrane;GO:0019013~viral nucleocapsid;GO:0030315~T-tubule;GO:0031982~vesicle;GO:0042383~sarcolemma;GO:0043034~costamere;GO:0044291~cell-cell contact zone;GO:0045121~membrane ra…	GO:0005515~protein binding;GO:0044548~S100 protein binding;GO:0044822~poly(A) RNA binding;GO:0097493~structural molecule activity conferring elasticity;GO:0098641~cadherin binding involved in cell-cell adhesion
Q09666_S5499	Q09666_S5499	Q09666	AHNAK	Neuroblast differentiation-associated protein AHNAK	G1	8	up	ns	up	ns	ns	up	up	up	up	up	up	ns	1.96044	-1.97395	1.60023	0.0664878	0.281514	1.35912	2.068	2.05471	1.36252	2.30419	2.45668	-0.767831	0.00396936	0.0111882	0.00123347	0.699505	0.449743	0.00421687	0.000374007	0.00081313	0.00910773	0.000184872	0.00159313	0.0106086				GO:0043484~regulation of RNA splicing;GO:0051259~protein oligomerization;GO:0098609~cell-cell adhesion;GO:1901385~regulation of voltage-gated calcium channel activity	GO:0005634~nucleus;GO:0005737~cytoplasm;GO:0005765~lysosomal membrane;GO:0005829~cytosol;GO:0005886~plasma membrane;GO:0005913~cell-cell adherens junction;GO:0005925~focal adhesion;GO:0015629~actin cytoskeleton;GO:0016020~membrane;GO:0019013~viral nucleocapsid;GO:0030315~T-tubule;GO:0031982~vesicle;GO:0042383~sarcolemma;GO:0043034~costamere;GO:0044291~cell-cell contact zone;GO:0045121~membrane ra…	GO:0005515~protein binding;GO:0044548~S100 protein binding;GO:0044822~poly(A) RNA binding;GO:0097493~structural molecule activity conferring elasticity;GO:0098641~cadherin binding involved in cell-cell adhesion
Q09666_S5400	Q09666_S5400	Q09666	AHNAK	Neuroblast differentiation-associated protein AHNAK	G1	4	up	up	ns	ns	ns	ns	ns	up	up	ns	ns	ns	1.42691	1.36019	1.13472	0.16511	0.0203342	0.545248	1.28449	2.38714	0.98867	0.69702	-0.0142762	0.880652	0.00888219	0.00354993	0.0694592	0.731203	0.898793	0.0472661	0.0287091	0.000270439	0.00594853	0.0930422	0.936069	0.0137338				GO:0043484~regulation of RNA splicing;GO:0051259~protein oligomerization;GO:0098609~cell-cell adhesion;GO:1901385~regulation of voltage-gated calcium channel activity	GO:0005634~nucleus;GO:0005737~cytoplasm;GO:0005765~lysosomal membrane;GO:0005829~cytosol;GO:0005886~plasma membrane;GO:0005913~cell-cell adherens junction;GO:0005925~focal adhesion;GO:0015629~actin cytoskeleton;GO:0016020~membrane;GO:0019013~viral nucleocapsid;GO:0030315~T-tubule;GO:0031982~vesicle;GO:0042383~sarcolemma;GO:0043034~costamere;GO:0044291~cell-cell contact zone;GO:0045121~membrane ra…	GO:0005515~protein binding;GO:0044548~S100 protein binding;GO:0044822~poly(A) RNA binding;GO:0097493~structural molecule activity conferring elasticity;GO:0098641~cadherin binding involved in cell-cell adhesion
Q09666_S2138;Q09666_S2600;Q09666_S2728;Q09666_S3766;Q09666_S4022;Q09666_S4150;Q09666_S4278;Q09666_S4406;Q09666_S4480	Q09666_S2138;Q09666_S2600;Q09666_S2728;Q09666_S3766;Q09666_S4022;Q09666_S4150;Q09666_S4278;Q09666_S4406;Q09666_S4480;Q09666_S2138;Q09666_S2600;Q09666_S2728;Q09666_S3766;Q09666_S4022;Q09666_S4278;Q09666_S4406;Q09666_S4480	Q09666;Q09666	AHNAK;AHNAK	Neuroblast differentiation-associated protein AHNAK;Neuroblast differentiation-associated protein AHNAK	G1	8	up	ns	up	ns	ns	up	up	up	up	up	up	ns	2.32172	-1.01738	1.54153	0.603959	0.027277	1.3051	2.31189	3.00329	1.86631	1.93888	1.75267	0.887652	0.000539188	0.0619028	0.000410629	0.23949	0.900279	0.000592652	0.000320686	0.000329625	0.00195875	0.000101125	0.000474373	0.0800369				GO:0043484~regulation of RNA splicing;GO:0051259~protein oligomerization;GO:0098609~cell-cell adhesion;GO:1901385~regulation of voltage-gated calcium channel activity	GO:0005634~nucleus;GO:0005737~cytoplasm;GO:0005765~lysosomal membrane;GO:0005829~cytosol;GO:0005886~plasma membrane;GO:0005913~cell-cell adherens junction;GO:0005925~focal adhesion;GO:0015629~actin cytoskeleton;GO:0016020~membrane;GO:0019013~viral nucleocapsid;GO:0030315~T-tubule;GO:0031982~vesicle;GO:0042383~sarcolemma;GO:0043034~costamere;GO:0044291~cell-cell contact zone;GO:0045121~membrane ra…	GO:0005515~protein binding;GO:0044548~S100 protein binding;GO:0044822~poly(A) RNA binding;GO:0097493~structural molecule activity conferring elasticity;GO:0098641~cadherin binding involved in cell-cell adhesion
O95831_S268	O95831_S268	O95831	AIFM1	Apoptosis-inducing factor 1, mitochondrial	G1	5	up	ns	ns	up	ns	ns	ns	ns	up	up	up	ns	0.630574	0.364408	0.509722	0.761048	0.0627174	0.052077	0.425788	0.350841	0.820533	1.20527	1.02716	0.581939	0.00739963	0.0114335	0.0143153	0.00359799	0.431496	0.386869	2.78413e-05	0.0237274	0.00329891	3.94076e-05	0.00598067	0.0121275				GO:0002931~response to ischemia;GO:0006308~DNA catabolic process;GO:0006915~apoptotic process;GO:0006919~activation of cysteine-type endopeptidase activity involved in apoptotic process;GO:0009636~response to toxic substance;GO:0030182~neuron differentiation;GO:0030261~chromosome condensation;GO:0032981~mitochondrial respiratory chain complex I assembly;GO:0043065~positive regulation of apoptotic…	GO:0005623~cell;GO:0005634~nucleus;GO:0005739~mitochondrion;GO:0005743~mitochondrial inner membrane;GO:0005758~mitochondrial intermembrane space;GO:0005829~cytosol;GO:0016021~integral component of membrane;GO:0048471~perinuclear region of cytoplasm	GO:0003677~DNA binding;GO:0005515~protein binding;GO:0009055~electron carrier activity;GO:0016174~NAD(P)H oxidase activity;GO:0016491~oxidoreductase activity;GO:0016651~oxidoreductase activity, acting on NAD(P)H;GO:0046983~protein dimerization activity;GO:0050660~flavin adenine dinucleotide binding;GO:0071949~FAD binding	hsa04210:Apoptosis
Q9Y2W1_S377	Q9Y2W1_S377	Q9Y2W1	THRAP3	Thyroid hormone receptor-associated protein 3	G1	6	ns	ns	ns	up	ns	ns	up	ns	up	up	up	up	0.118401	-0.363489	1.01229	1.01054	0.0476084	0.495841	1.06913	0.599529	2.25553	1.22044	1.5671	1.73571	0.769694	0.0646904	0.0125652	0.000291501	0.861489	0.0224027	0.000948091	0.0474155	0.000772627	0.000325912	0.00598356	0.00017675				GO:0000381~regulation of alternative mRNA splicing, via spliceosome;GO:0000956~nuclear-transcribed mRNA catabolic process;GO:0006367~transcription initiation from RNA polymerase II promoter;GO:0006397~mRNA processing;GO:0007623~circadian rhythm;GO:0008380~RNA splicing;GO:0030518~intracellular steroid hormone receptor signaling pathway;GO:0030521~androgen receptor signaling pathway;GO:0042753~posi…	GO:0005634~nucleus;GO:0005654~nucleoplasm;GO:0016592~mediator complex;GO:0016607~nuclear speck;GO:0035145~exon-exon junction complex;GO:0070062~extracellular exosome	GO:0001046~core promoter sequence-specific DNA binding;GO:0001104~RNA polymerase II transcription cofactor activity;GO:0003712~transcription cofactor activity;GO:0003713~transcription coactivator activity;GO:0004872~receptor activity;GO:0005515~protein binding;GO:0005524~ATP binding;GO:0030374~ligand-dependent nuclear receptor transcription coactivator activity;GO:0042809~vitamin D receptor bindi…
Q15648_S1023,T1032	Q15648_S1023;Q15648_T1032	Q15648	MED1	Mediator of RNA polymerase II transcription subunit 1	G1	5	up	ns	ns	ns	ns	ns	up	up	ns	up	up	ns	1.13399	-0.30827	0.398671	0.123294	0.365764	0.166107	1.1028	1.49269	0.554597	1.81421	0.8538	0.253513	0.000126628	0.216524	0.183603	0.621277	0.122873	0.367079	0.00359071	0.00661485	0.0275264	6.37602e-05	0.0072242	0.28097	+	MAPK1;MAPK3	MAPK1;MAPK3	GO:0000122~negative regulation of transcription from RNA polymerase II promoter;GO:0000902~cell morphogenesis;GO:0001525~angiogenesis;GO:0001889~liver development;GO:0001892~embryonic placenta development;GO:0002088~lens development in camera-type eye;GO:0002154~thyroid hormone mediated signaling pathway;GO:0003222~ventricular trabecula myocardium morphogenesis;GO:0003406~retinal pigment epitheli…	GO:0000151~ubiquitin ligase complex;GO:0000785~chromatin;GO:0005634~nucleus;GO:0005654~nucleoplasm;GO:0005730~nucleolus;GO:0016020~membrane;GO:0016592~mediator complex;GO:0032993~protein-DNA complex	GO:0000978~RNA polymerase II core promoter proximal region sequence-specific DNA binding;GO:0000981~RNA polymerase II transcription factor activity, sequence-specific DNA binding;GO:0001047~core promoter binding;GO:0001104~RNA polymerase II transcription cofactor activity;GO:0003682~chromatin binding;GO:0003712~transcription cofactor activity;GO:0003713~transcription coactivator activity;GO:00048…	hsa04919:Thyroid hormone signaling pathway
P49450_S19	P49450_S19	P49450	CENPA	Histone H3-like centromeric protein A	G1	7	up	ns	up	up	ns	ns	ns	up	up	up	up	ns	2.53322	0.54311	1.55609	1.69512	-0.249494	0.983012	1.82339	2.13508	1.06746	2.32026	2.92357	0.962028	0.000198916	0.115113	0.00120202	0.00125574	0.10264	0.0576262	0.0171108	0.00208603	0.00261463	1.88226e-05	0.000250484	0.0338337	+	CDK2	CDK2	GO:0000070~mitotic sister chromatid segregation;GO:0000132~establishment of mitotic spindle orientation;GO:0000281~mitotic cytokinesis;GO:0006334~nucleosome assembly;GO:0007062~sister chromatid cohesion;GO:0016032~viral process;GO:0034080~CENP-A containing nucleosome assembly;GO:0051382~kinetochore assembly;GO:0071459~protein localization to chromosome, centromeric region	GO:0000775~chromosome, centromeric region;GO:0000778~condensed nuclear chromosome kinetochore;GO:0000780~condensed nuclear chromosome, centromeric region;GO:0000786~nucleosome;GO:0000788~nuclear nucleosome;GO:0000939~condensed chromosome inner kinetochore;GO:0005634~nucleus;GO:0005654~nucleoplasm;GO:0005829~cytosol	GO:0003677~DNA binding;GO:0003682~chromatin binding;GO:0005515~protein binding;GO:0019237~centromeric DNA binding;GO:0031492~nucleosomal DNA binding;GO:0046982~protein heterodimerization activity
P30622_S195	P30622_S195	P30622	CLIP1	CAP-Gly domain-containing linker protein 1	G1	7	up	up	ns	up	ns	ns	ns	ns	up	up	up	up	0.767917	1.3304	0.31487	1.70809	-0.158119	0.101826	0.0370719	0.0214653	1.72937	2.11121	1.97016	1.41575	0.00832089	0.000362076	0.0299419	0.000250628	0.353937	0.118334	0.843109	0.732037	7.87626e-05	2.23075e-05	0.00229103	0.00136424	+	PLK1	PLK1	GO:0001578~microtubule bundle formation;GO:0007062~sister chromatid cohesion;GO:0007067~mitotic nuclear division;GO:0031116~positive regulation of microtubule polymerization;GO:0044861~protein transport into plasma membrane raft;GO:1900006~positive regulation of dendrite development	GO:0000776~kinetochore;GO:0001726~ruffle;GO:0005635~nuclear envelope;GO:0005737~cytoplasm;GO:0005768~endosome;GO:0005813~centrosome;GO:0005829~cytosol;GO:0005874~microtubule;GO:0005881~cytoplasmic microtubule;GO:0005882~intermediate filament;GO:0015630~microtubule cytoskeleton;GO:0030659~cytoplasmic vesicle membrane;GO:0035371~microtubule plus-end;GO:0044354~macropinosome;GO:1990752~microtubule e…	GO:0003676~nucleic acid binding;GO:0005515~protein binding;GO:0008017~microtubule binding;GO:0008270~zinc ion binding;GO:0015631~tubulin binding;GO:0042803~protein homodimerization activity;GO:0046872~metal ion binding;GO:0051010~microtubule plus-end binding
Q12802_S2709	Q12802_S2709	Q12802	AKAP13	A-kinase anchor protein 13	G1	4	ns	up	ns	ns	ns	ns	ns	up	up	up	ns	ns	1.16827	1.471	0.503792	0.763067	-0.0496057	0.0264756	0.548044	0.752293	1.51058	1.6663	0.432506	1.30305	0.0267208	0.00331604	0.0272139	0.010829	0.805309	0.924591	0.098426	0.00878962	0.000602213	0.000605843	0.328309	0.0108435				GO:0006468~protein phosphorylation;GO:0007186~G-protein coupled receptor signaling pathway;GO:0007507~heart development;GO:0010611~regulation of cardiac muscle hypertrophy;GO:0035023~regulation of Rho protein signal transduction;GO:0035025~positive regulation of Rho protein signal transduction;GO:0035556~intracellular signal transduction;GO:0043065~positive regulation of apoptotic process;GO:0043…	GO:0005622~intracellular;GO:0005634~nucleus;GO:0005737~cytoplasm;GO:0005829~cytosol;GO:0005884~actin filament;GO:0005938~cell cortex;GO:0016020~membrane;GO:0030864~cortical actin cytoskeleton;GO:0048471~perinuclear region of cytoplasm	GO:0004691~cAMP-dependent protein kinase activity;GO:0004871~signal transducer activity;GO:0005078~MAP-kinase scaffold activity;GO:0005085~guanyl-nucleotide exchange factor activity;GO:0005089~Rho guanyl-nucleotide exchange factor activity;GO:0005515~protein binding;GO:0017048~Rho GTPase binding;GO:0032947~protein complex scaffold;GO:0046872~metal ion binding;GO:0051018~protein kinase A binding
Q96EV8_S297,S299	Q96EV8_S297;Q96EV8_S299	Q96EV8	DTNBP1	Dysbindin	G1	7	up	up	up	ns	ns	up	ns	ns	up	ns	up	up	1.93938	2.40804	0.83167	0.125443	-0.235716	1.33441	-0.583635	1.13278	1.40527	0.977323	2.1797	0.897783	0.00597448	0.00210693	0.0057405	0.549509	0.575676	0.00665426	0.0454496	0.0148337	0.00854594	0.0287462	0.000414047	0.00290536	+	VRK2	VRK2	GO:0001956~positive regulation of neurotransmitter secretion;GO:0007596~blood coagulation;GO:0008089~anterograde axonal transport;GO:0010628~positive regulation of gene expression;GO:0014059~regulation of dopamine secretion;GO:0031175~neuron projection development;GO:0031532~actin cytoskeleton reorganization;GO:0032091~negative regulation of protein binding;GO:0032438~melanosome organization;GO:0…	GO:0005634~nucleus;GO:0005737~cytoplasm;GO:0005789~endoplasmic reticulum membrane;GO:0005829~cytosol;GO:0010008~endosome membrane;GO:0014069~postsynaptic density;GO:0016528~sarcoplasm;GO:0030054~cell junction;GO:0030424~axon;GO:0030426~growth cone;GO:0030672~synaptic vesicle membrane;GO:0031083~BLOC-1 complex;GO:0033162~melanosome membrane;GO:0042383~sarcolemma;GO:0043005~neuron projection;GO:004…	GO:0005515~protein binding
Q92769_S422	Q92769_S422	Q92769	HDAC2	Histone deacetylase 2	G1	5	up	ns	ns	ns	ns	ns	up	ns	ns	up	up	up	1.80644	2.20015	1.78431	2.48316	0.350716	0.601211	0.717159	-0.480992	-0.461871	3.8256	2.06972	2.19277	0.00864829	0.0547293	0.12017	0.0874984	0.508203	0.441579	0.00980709	0.16203	0.418279	0.00141286	0.00161154	0.000543551	+		CSNK1E;CSNK2A1;CSNK2A2;HDAC2	GO:0000122~negative regulation of transcription from RNA polymerase II promoter;GO:0001975~response to amphetamine;GO:0003300~cardiac muscle hypertrophy;GO:0006338~chromatin remodeling;GO:0006344~maintenance of chromatin silencing;GO:0006351~transcription, DNA-templated;GO:0007596~blood coagulation;GO:0008284~positive regulation of cell proliferation;GO:0009913~epidermal cell differentiation;GO:0…	GO:0000790~nuclear chromatin;GO:0005634~nucleus;GO:0005654~nucleoplasm;GO:0005737~cytoplasm;GO:0016021~integral component of membrane;GO:0016580~Sin3 complex;GO:0016581~NuRD complex;GO:0035098~ESC/E(Z) complex;GO:0043234~protein complex	GO:0000978~RNA polymerase II core promoter proximal region sequence-specific DNA binding;GO:0000980~RNA polymerase II distal enhancer sequence-specific DNA binding;GO:0001047~core promoter binding;GO:0001103~RNA polymerase II repressing transcription factor binding;GO:0003682~chromatin binding;GO:0004407~histone deacetylase activity;GO:0005515~protein binding;GO:0008134~transcription factor bindi…	hsa04110:Cell cycle;hsa04330:Notch signaling pathway;hsa04919:Thyroid hormone signaling pathway;hsa05016:Huntington's disease;hsa05034:Alcoholism;hsa05169:Epstein-Barr virus infection;hsa05200:Pathways in cancer;hsa05202:Transcriptional misregulation in cancer;hsa05203:Viral carcinogenesis;hsa05220:Chronic myeloid leukemia
P43487_S60	P43487_S60	P43487	RANBP1	Ran-specific GTPase-activating protein	G1	9	up	up	up	up	ns	ns	up	up	ns	up	up	up	2.54258	3.20952	1.4209	3.20602	0.0500628	0.257027	2.75318	0.89187	2.31581	2.50663	2.56445	1.67568	4.26963e-06	1.73081e-05	0.00105322	0.000214857	0.418526	0.0223805	0.00239662	0.000793487	0.358208	2.40841e-05	0.00018552	0.000528384	+		SP1	GO:0000082~G1/S transition of mitotic cell cycle;GO:0006405~RNA export from nucleus;GO:0006511~ubiquitin-dependent protein catabolic process;GO:0006606~protein import into nucleus;GO:0007051~spindle organization;GO:0007165~signal transduction;GO:0010976~positive regulation of neuron projection development;GO:0016032~viral process;GO:0035690~cellular response to drug;GO:0043547~positive regulation…	GO:0005622~intracellular;GO:0005634~nucleus;GO:0005635~nuclear envelope;GO:0005737~cytoplasm;GO:0005813~centrosome;GO:0005913~cell-cell adherens junction;GO:1904115~axon cytoplasm	GO:0005092~GDP-dissociation inhibitor activity;GO:0005096~GTPase activator activity;GO:0008536~Ran GTPase binding;GO:0098641~cadherin binding involved in cell-cell adhesion	hsa05166:HTLV-I infection;hsa05203:Viral carcinogenesis
P06748_S48	P06748_S48	P06748	NPM1	Nucleophosmin	G1	4	ns	ns	up	up	ns	ns	ns	ns	up	ns	ns	up	-0.33903	1.7239	0.861465	2.05071	-0.718812	-0.1757	0.253818	-0.453135	3.15907	-0.601923	-0.0394936	1.8456	0.452659	0.116006	0.000903129	0.000373956	0.231345	0.593522	0.28074	0.158574	8.54457e-05	0.247723	0.949919	0.00885421	+	AKT1	AKT1	GO:0006281~DNA repair;GO:0006334~nucleosome assembly;GO:0006886~intracellular protein transport;GO:0006913~nucleocytoplasmic transport;GO:0006950~response to stress;GO:0006977~DNA damage response, signal transduction by p53 class mediator resulting in cell cycle arrest;GO:0007098~centrosome cycle;GO:0007165~signal transduction;GO:0007569~cell aging;GO:0008104~protein localization;GO:0008284~posit…	GO:0005634~nucleus;GO:0005654~nucleoplasm;GO:0005730~nucleolus;GO:0005737~cytoplasm;GO:0005813~centrosome;GO:0005829~cytosol;GO:0005925~focal adhesion;GO:0016020~membrane;GO:0030529~intracellular ribonucleoprotein complex;GO:0031616~spindle pole centrosome	GO:0003676~nucleic acid binding;GO:0003677~DNA binding;GO:0003713~transcription coactivator activity;GO:0003723~RNA binding;GO:0004860~protein kinase inhibitor activity;GO:0005515~protein binding;GO:0005547~phosphatidylinositol-3,4,5-trisphosphate binding;GO:0019901~protein kinase binding;GO:0030957~Tat protein binding;GO:0042393~histone binding;GO:0042803~protein homodimerization activity;GO:004…
Q7L9L4_T35	Q7L9L4_T35	Q7L9L4;Q9H8S9	MOB1B;MOB1A	MOB kinase activator 1B;MOB kinase activator 1A	G1	7	up	up	up	ns	ns	ns	up	up	up	up	ns	ns	2.48686	3.67779	1.9717	2.62278	0.0415923	-0.592187	3.08646	3.71611	5.66605	1.61246	-1.2466	2.0546	0.000419904	0.00134273	0.00702409	0.0171171	0.934992	0.0693107	0.000698779	0.00223378	0.000145771	0.00590079	0.011547	0.247371	+	STK3;STK4	STK3;STK4	GO:0031952~regulation of protein autophosphorylation;GO:0035329~hippo signaling;GO:0042327~positive regulation of phosphorylation	GO:0005634~nucleus;GO:0005737~cytoplasm;GO:0005829~cytosol;GO:0070062~extracellular exosome	GO:0005515~protein binding;GO:0016301~kinase activity;GO:0019209~kinase activator activity;GO:0019900~kinase binding;GO:0046872~metal ion binding	hsa04390:Hippo signaling pathway
O95453_S557	O95453_S557	O95453	PARN	Poly(A)-specific ribonuclease PARN	G1	7	up	down	up	up	ns	ns	up	up	up	up	ns	up	1.27266	-1.37447	0.914267	1.07048	0.0765905	0.322081	3.31775	1.94106	1.37014	1.1426	0.599219	1.39375	0.0052383	0.00168958	0.00490987	0.00386536	0.631668	0.183768	0.000128715	0.000265332	0.000827656	0.00384671	0.0267713	4.87461e-05	+	MAPKAPK2	MAPKAPK2	GO:0000184~nuclear-transcribed mRNA catabolic process, nonsense-mediated decay;GO:0000289~nuclear-transcribed mRNA poly(A) tail shortening;GO:0006402~mRNA catabolic process;GO:0007292~female gamete generation;GO:0009451~RNA modification;GO:0043488~regulation of mRNA stability;GO:0090503~RNA phosphodiester bond hydrolysis, exonucleolytic	GO:0005634~nucleus;GO:0005730~nucleolus;GO:0005737~cytoplasm;GO:0005829~cytosol	GO:0000166~nucleotide binding;GO:0003676~nucleic acid binding;GO:0003723~RNA binding;GO:0003730~mRNA 3'-UTR binding;GO:0004518~nuclease activity;GO:0004535~poly(A)-specific ribonuclease activity;GO:0005515~protein binding;GO:0019901~protein kinase binding;GO:0043169~cation binding;GO:0044822~poly(A) RNA binding;GO:0046872~metal ion binding	hsa03018:RNA degradation
Q96B36_S203	Q96B36_S203	Q96B36	AKT1S1	Proline-rich AKT1 substrate 1	G1	6	up	ns	ns	ns	ns	up	up	up	up	up	up	down	3.08075	0.480307	-0.295261	-0.421176	0.153766	0.779732	2.2629	0.87969	1.48803	3.38452	4.3997	-0.937484	2.06129e-05	0.00900119	0.264988	0.172988	0.120054	0.00449966	0.000604018	0.00775372	6.99955e-05	5.5865e-05	1.06997e-07	0.00081538	+	PKM	CSNK2A2;MTOR;PKM	GO:0006469~negative regulation of protein kinase activity;GO:0032007~negative regulation of TOR signaling;GO:0043523~regulation of neuron apoptotic process;GO:0045792~negative regulation of cell size;GO:0048011~neurotrophin TRK receptor signaling pathway;GO:1900034~regulation of cellular response to heat	GO:0005654~nucleoplasm;GO:0005737~cytoplasm;GO:0005829~cytosol;GO:0031931~TORC1 complex;GO:0043234~protein complex	GO:0005515~protein binding	hsa04150:mTOR signaling pathway;hsa04152:AMPK signaling pathway
Q96B36_S202	Q96B36_S202	Q96B36	AKT1S1	Proline-rich AKT1 substrate 1	G1	5	up	ns	ns	ns	ns	up	up	up	up	up	ns	down	3.07519	0.484884	-0.296337	-0.415986	0.16563	0.788607	2.26782	0.896015	1.47431	3.3833	3.25044	-0.933958	1.93696e-05	0.00808612	0.263035	0.172313	0.0872851	0.00404203	0.000572717	0.00670965	8.16545e-05	5.38679e-05	0.0467671	0.00100881	+	PKM	PKM	GO:0006469~negative regulation of protein kinase activity;GO:0032007~negative regulation of TOR signaling;GO:0043523~regulation of neuron apoptotic process;GO:0045792~negative regulation of cell size;GO:0048011~neurotrophin TRK receptor signaling pathway;GO:1900034~regulation of cellular response to heat	GO:0005654~nucleoplasm;GO:0005737~cytoplasm;GO:0005829~cytosol;GO:0031931~TORC1 complex;GO:0043234~protein complex	GO:0005515~protein binding	hsa04150:mTOR signaling pathway;hsa04152:AMPK signaling pathway
Q9BZL4_S452	Q9BZL4_S452	Q9BZL4	PPP1R12C	Protein phosphatase 1 regulatory subunit 12C	G1	7	up	ns	up	up	ns	ns	up	up	ns	up	up	ns	1.37014	-0.676782	0.670207	1.2421	-0.0150057	0.21048	0.693644	1.3113	0.534566	1.78025	2.45533	0.514983	0.000188291	0.0226126	0.003211	0.00104057	0.933263	0.0183447	0.00761816	0.00126526	0.0547772	2.69625e-05	7.46363e-06	0.00193531	+	PRKAA1;PRKAA2	PRKAA1;PRKAA2;PRKAB1;PRKAB2;PRKAG1;PRKAG2;PRKAG3		GO:0005737~cytoplasm	GO:0005515~protein binding;GO:0019901~protein kinase binding	hsa04270:Vascular smooth muscle contraction;hsa04510:Focal adhesion;hsa04810:Regulation of actin cytoskeleton;hsa04921:Oxytocin signaling pathway;hsa05205:Proteoglycans in cancer
Q96L92_S51	Q96L92_S51	Q96L92	SNX27	Sorting nexin-27	G1	10	up	up	up	up	ns	ns	up	up	up	up	up	up	3.31446	2.50806	2.88513	2.07575	0.267475	1.15875	2.63723	3.3984	2.43772	4.86783	5.0356	3.36476	0.000109481	0.000484027	0.000167768	0.000367985	0.0492436	0.0142439	0.000528044	5.29346e-05	0.000858519	7.11607e-05	0.000222567	0.000107204			MAPK11;MAPK14	GO:0001770~establishment of natural killer cell polarity;GO:0006886~intracellular protein transport;GO:0007165~signal transduction;GO:0008333~endosome to lysosome transport;GO:0016197~endosomal transport;GO:1990126~retrograde transport, endosome to plasma membrane	GO:0001772~immunological synapse;GO:0005622~intracellular;GO:0005654~nucleoplasm;GO:0005737~cytoplasm;GO:0005768~endosome;GO:0005769~early endosome;GO:0005829~cytosol;GO:0030904~retromer complex;GO:0031901~early endosome membrane;GO:0071203~WASH complex	GO:0005515~protein binding;GO:0032266~phosphatidylinositol-3-phosphate binding
Q9Y580_S136	Q9Y580_S136	Q9Y580	RBM7	RNA-binding protein 7	G1	7	up	down	up	up	ns	ns	up	up	up	up	up	ns	4.04161	-1.34996	0.715919	1.57119	0.115801	0.439142	3.45205	2.87283	2.40209	2.42723	2.74457	0.0712153	1.47106e-05	0.00180539	0.00969728	4.02476e-06	0.390499	0.0148689	1.40081e-05	2.55464e-05	1.95898e-05	1.4569e-05	9.32954e-06	0.736012	+	MAPKAPK2	MAPKAPK2;RPS6KA3	GO:0000381~regulation of alternative mRNA splicing, via spliceosome;GO:0051321~meiotic cell cycle	GO:0005634~nucleus;GO:0005654~nucleoplasm	GO:0000166~nucleotide binding;GO:0003676~nucleic acid binding;GO:0003727~single-stranded RNA binding;GO:0044822~poly(A) RNA binding
Q15637_S80	Q15637_S80	Q15637	SF1	Splicing factor 1	G1	7	ns	up	up	up	ns	ns	ns	ns	up	up	up	up	1.18116	2.382	1.56153	3.00017	-0.156178	-0.216029	0.300561	-0.691095	2.27589	2.00854	2.60141	3.52868	0.0278106	0.000458205	0.00439461	0.000608219	0.517907	0.535128	0.481403	0.162309	2.3304e-05	0.00336341	6.73721e-05	6.01783e-05	+	UHMK1	CDK2;GSK3B;MAPK14;UHMK1	GO:0000245~spliceosomal complex assembly;GO:0000389~mRNA 3'-splice site recognition;GO:0000398~mRNA splicing, via spliceosome;GO:0006351~transcription, DNA-templated;GO:0006355~regulation of transcription, DNA-templated;GO:0030238~male sex determination;GO:0033327~Leydig cell differentiation;GO:0048662~negative regulation of smooth muscle cell proliferation;GO:0050810~regulation of steroid biosyn…	GO:0005634~nucleus;GO:0005654~nucleoplasm;GO:0005681~spliceosomal complex;GO:0005840~ribosome	GO:0003714~transcription corepressor activity;GO:0003723~RNA binding;GO:0005515~protein binding;GO:0008270~zinc ion binding;GO:0042802~identical protein binding;GO:0044822~poly(A) RNA binding;GO:0045131~pre-mRNA branch point binding
P49792_S1953	P49792_S1953	P49792	RANBP2	E3 SUMO-protein ligase RanBP2	G1	8	up	ns	up	up	ns	ns	up	up	ns	up	up	up	2.95149	2.03813	2.65234	1.77209	-0.123912	0.815383	2.64532	2.61955	0.327123	3.98141	4.5052	2.71256	0.000235256	0.0768157	1.75853e-05	0.00147435	0.659142	0.055096	1.75869e-05	0.00228955	0.791841	1.3794e-06	0.000194836	0.00139386				GO:0000413~protein peptidyl-prolyl isomerization;GO:0001975~response to amphetamine;GO:0006406~mRNA export from nucleus;GO:0006409~tRNA export from nucleus;GO:0006457~protein folding;GO:0006607~NLS-bearing protein import into nucleus;GO:0007062~sister chromatid cohesion;GO:0007077~mitotic nuclear envelope disassembly;GO:0010827~regulation of glucose transport;GO:0016032~viral process;GO:0016925~p…	GO:0005635~nuclear envelope;GO:0005642~annulate lamellae;GO:0005643~nuclear pore;GO:0005739~mitochondrion;GO:0005829~cytosol;GO:0005875~microtubule associated complex;GO:0016020~membrane;GO:0031965~nuclear membrane;GO:0042405~nuclear inclusion body;GO:0044614~nuclear pore cytoplasmic filaments;GO:0044615~nuclear pore nuclear basket;GO:1990723~cytoplasmic periphery of the nuclear pore complex	GO:0003723~RNA binding;GO:0003755~peptidyl-prolyl cis-trans isomerase activity;GO:0005515~protein binding;GO:0008270~zinc ion binding;GO:0008536~Ran GTPase binding;GO:0016874~ligase activity;GO:0019789~SUMO transferase activity;GO:0032403~protein complex binding	hsa03013:RNA transport
Q8N122_S722	Q8N122_S722	Q8N122	RPTOR	Regulatory-associated protein of mTOR	G1	7	up	down	up	up	ns	ns	up	up	up	up	up	ns	2.50151	-1.04858	1.19917	1.7082	0.545094	0.702443	1.88427	2.15127	0.758232	1.08745	2.11939	0.496707	0.000194411	0.00111099	0.00493117	0.000790387	0.0116614	0.0146268	3.59733e-05	7.22055e-05	0.000171566	0.000414057	0.000592093	0.0488101	+	GSK3B;PRKAA1;RPS6KA1	GSK3B;PRKAA1;PRKAA2;PRKAB1;PRKAB2;PRKAG1;PRKAG2;PRKAG3;RPS6;RPS6KA1;RPS6KA2;RPS6KA3;RPS6KA4;RPS6KA5;RPS6KA6;RSKR;TFRC	GO:0001938~positive regulation of endothelial cell proliferation;GO:0007050~cell cycle arrest;GO:0008361~regulation of cell size;GO:0010800~positive regulation of peptidyl-threonine phosphorylation;GO:0016049~cell growth;GO:0016236~macroautophagy;GO:0030307~positive regulation of cell growth;GO:0031669~cellular response to nutrient levels;GO:0031929~TOR signaling;GO:0032008~positive regulation of…	GO:0005654~nucleoplasm;GO:0005737~cytoplasm;GO:0005764~lysosome;GO:0005765~lysosomal membrane;GO:0005829~cytosol;GO:0030425~dendrite;GO:0031931~TORC1 complex;GO:0043025~neuronal cell body;GO:0043231~intracellular membrane-bounded organelle	GO:0001030~RNA polymerase III type 1 promoter DNA binding;GO:0001031~RNA polymerase III type 2 promoter DNA binding;GO:0001032~RNA polymerase III type 3 promoter DNA binding;GO:0001156~TFIIIC-class transcription factor binding;GO:0005515~protein binding;GO:0019901~protein kinase binding;GO:0030295~protein kinase activator activity;GO:0030674~protein binding, bridging;GO:0032403~protein complex bi…	hsa04150:mTOR signaling pathway;hsa04151:PI3K-Akt signaling pathway;hsa04152:AMPK signaling pathway;hsa04910:Insulin signaling pathway;hsa05206:MicroRNAs in cancer
Q15637_S82	Q15637_S82	Q15637	SF1	Splicing factor 1	G1	7	ns	up	up	up	ns	ns	ns	ns	up	up	up	up	1.18698	2.37605	1.55658	2.99979	-0.151125	-0.215322	0.257345	-0.686535	2.27508	2.0145	2.61034	3.51662	0.0271757	0.000485233	0.00437401	0.000633505	0.513871	0.523954	0.538565	0.163057	2.45822e-05	0.00329807	6.31335e-05	4.77661e-05	+	UHMK1	CDK2;GSK3B;MAPK14;RPS6KA3;SRPK2;UHMK1	GO:0000245~spliceosomal complex assembly;GO:0000389~mRNA 3'-splice site recognition;GO:0000398~mRNA splicing, via spliceosome;GO:0006351~transcription, DNA-templated;GO:0006355~regulation of transcription, DNA-templated;GO:0030238~male sex determination;GO:0033327~Leydig cell differentiation;GO:0048662~negative regulation of smooth muscle cell proliferation;GO:0050810~regulation of steroid biosyn…	GO:0005634~nucleus;GO:0005654~nucleoplasm;GO:0005681~spliceosomal complex;GO:0005840~ribosome	GO:0003714~transcription corepressor activity;GO:0003723~RNA binding;GO:0005515~protein binding;GO:0008270~zinc ion binding;GO:0042802~identical protein binding;GO:0044822~poly(A) RNA binding;GO:0045131~pre-mRNA branch point binding
P04075_S39	P04075_S39	P04075	ALDOA	Fructose-bisphosphate aldolase A	G1	6	up	ns	up	ns	ns	ns	up	up	ns	up	up	ns	1.39019	0.235945	0.783031	1.26875	0.00886027	-0.0018177	1.11729	0.773069	0.883664	1.79267	2.18333	0.936094	0.000714299	0.073838	0.00304628	0.0178308	0.905738	0.986497	0.00299185	0.00188144	0.0105186	0.000191227	0.0014141	0.0249052				GO:0002576~platelet degranulation;GO:0006000~fructose metabolic process;GO:0006094~gluconeogenesis;GO:0006096~glycolytic process;GO:0006754~ATP biosynthetic process;GO:0006941~striated muscle contraction;GO:0007015~actin filament organization;GO:0008360~regulation of cell shape;GO:0030388~fructose 1,6-bisphosphate metabolic process;GO:0046716~muscle cell cellular homeostasis;GO:0051289~protein ho…	GO:0005576~extracellular region;GO:0005615~extracellular space;GO:0005634~nucleus;GO:0005829~cytosol;GO:0005913~cell-cell adherens junction;GO:0015629~actin cytoskeleton;GO:0016020~membrane;GO:0031093~platelet alpha granule lumen;GO:0031430~M band;GO:0031674~I band;GO:0070062~extracellular exosome	GO:0003779~actin binding;GO:0004332~fructose-bisphosphate aldolase activity;GO:0005515~protein binding;GO:0008092~cytoskeletal protein binding;GO:0015631~tubulin binding;GO:0042802~identical protein binding;GO:0044822~poly(A) RNA binding;GO:0070061~fructose binding;GO:0098641~cadherin binding involved in cell-cell adhesion	hsa00010:Glycolysis / Gluconeogenesis;hsa00030:Pentose phosphate pathway;hsa00051:Fructose and mannose metabolism;hsa01100:Metabolic pathways;hsa01130:Biosynthesis of antibiotics;hsa01200:Carbon metabolism;hsa01230:Biosynthesis of amino acids
Q13501_S272,T278	Q13501_S272;Q13501_T278	Q13501	SQSTM1	Sequestosome-1	G1	7	ns	up	up	up	ns	ns	up	ns	up	up	ns	up	1.73681	2.67748	1.17952	2.38198	-0.30363	-0.159985	2.15149	0.930686	2.6125	2.14824	1.13299	2.49387	0.0153501	0.000522805	0.000890635	0.000322924	0.183705	0.382059	0.00241835	0.163288	0.000136826	0.00618871	0.123495	0.000598191	+	CDK1;MAPK13	CCNB1;CDK1;CDK2;GSK3B;MAP3K3;MAPK13	GO:0000122~negative regulation of transcription from RNA polymerase II promoter;GO:0000422~mitophagy;GO:0001934~positive regulation of protein phosphorylation;GO:0002376~immune system process;GO:0006468~protein phosphorylation;GO:0006511~ubiquitin-dependent protein catabolic process;GO:0006914~autophagy;GO:0006915~apoptotic process;GO:0006950~response to stress;GO:0008104~protein localization;GO:…	GO:0000407~pre-autophagosomal structure;GO:0000932~cytoplasmic mRNA processing body;GO:0005654~nucleoplasm;GO:0005737~cytoplasm;GO:0005770~late endosome;GO:0005776~autophagosome;GO:0005783~endoplasmic reticulum;GO:0005829~cytosol;GO:0016234~inclusion body;GO:0016235~aggresome;GO:0016605~PML body;GO:0031410~cytoplasmic vesicle;GO:0044753~amphisome;GO:0044754~autolysosome;GO:0070062~extracellular e…	GO:0004674~protein serine/threonine kinase activity;GO:0005080~protein kinase C binding;GO:0005515~protein binding;GO:0008270~zinc ion binding;GO:0019901~protein kinase binding;GO:0030971~receptor tyrosine kinase binding;GO:0031625~ubiquitin protein ligase binding;GO:0042169~SH2 domain binding;GO:0042802~identical protein binding;GO:0042803~protein homodimerization activity;GO:0043130~ubiquitin b…	hsa04380:Osteoclast differentiation
Q01433_S190	Q01433_S190	Q01433	AMPD2	AMP deaminase 2	G1	9	up	ns	up	up	ns	ns	up	up	up	up	up	up	3.39899	-0.49103	2.48482	3.53587	0.299706	1.53738	3.67801	3.20723	2.72723	3.76027	3.58344	3.14984	3.01675e-05	0.00668175	6.97509e-05	1.7695e-05	0.0681601	0.0133328	0.000210407	0.0022585	1.87219e-05	7.60081e-05	5.20799e-06	1.35881e-05				GO:0006188~IMP biosynthetic process;GO:0032264~IMP salvage;GO:0042632~cholesterol homeostasis;GO:0043101~purine-containing compound salvage;GO:0046033~AMP metabolic process;GO:0046034~ATP metabolic process;GO:0046039~GTP metabolic process;GO:0052652~cyclic purine nucleotide metabolic process;GO:0072015~glomerular visceral epithelial cell development;GO:0097009~energy homeostasis	GO:0005829~cytosol	GO:0003876~AMP deaminase activity;GO:0005515~protein binding;GO:0046872~metal ion binding	hsa00230:Purine metabolism;hsa01100:Metabolic pathways;hsa01130:Biosynthesis of antibiotics
O95425_S238	O95425_S238	O95425	SVIL	Supervillin	G1	7	ns	up	ns	up	ns	ns	up	ns	up	up	up	up	0.331821	0.845294	0.287926	1.46985	-0.249263	0.0654659	1.11346	0.227029	0.923493	2.61912	1.85142	2.43523	0.0680675	0.00535834	0.315309	0.00727713	0.0745933	0.826016	0.00212961	0.108324	0.0033932	1.10543e-06	0.0019429	0.000101226	+	PLK1	PLK1	GO:0007010~cytoskeleton organization;GO:0007519~skeletal muscle tissue development;GO:0032467~positive regulation of cytokinesis	GO:0002102~podosome;GO:0005634~nucleus;GO:0005737~cytoplasm;GO:0005886~plasma membrane;GO:0005925~focal adhesion;GO:0015629~actin cytoskeleton;GO:0030496~midbody;GO:0032154~cleavage furrow;GO:0036449~microtubule minus-end;GO:0043034~costamere;GO:0071437~invadopodium	GO:0005515~protein binding;GO:0051015~actin filament binding
Q8IWZ3_S1669	Q8IWZ3_S1669	Q8IWZ3	ANKHD1	Ankyrin repeat and KH domain-containing protein 1	G1	4	ns	up	ns	up	ns	ns	up	ns	up	down	ns	up	-0.573966	2.47412	-0.131023	1.47075	-0.0777683	0.765046	0.660084	0.122467	2.06961	-1.71872	-0.181005	2.06179	0.0667944	0.000526805	0.39651	0.000912389	0.131164	0.010452	0.000165151	0.0791553	0.000428489	0.000462434	0.0617234	0.0001714				GO:0045087~innate immune response	GO:0005654~nucleoplasm;GO:0005737~cytoplasm	GO:0003723~RNA binding;GO:0005515~protein binding;GO:0044822~poly(A) RNA binding
Q8IWZ3_S1670	Q8IWZ3_S1670	Q8IWZ3	ANKHD1	Ankyrin repeat and KH domain-containing protein 1	G1	4	ns	up	ns	up	ns	ns	up	ns	up	down	ns	up	-0.573052	2.47677	-0.131791	1.47718	-0.0870082	0.761527	0.657375	0.132923	2.06808	-1.73507	-0.1804	2.05524	0.0657764	0.000527036	0.390648	0.0008555	0.107373	0.010245	0.000152437	0.0316468	0.000433721	0.000329731	0.063026	0.000154971				GO:0045087~innate immune response	GO:0005654~nucleoplasm;GO:0005737~cytoplasm	GO:0003723~RNA binding;GO:0005515~protein binding;GO:0044822~poly(A) RNA binding
O75179_S2047	O75179_S2047	O75179	ANKRD17	Ankyrin repeat domain-containing protein 17	G1	7	up	up	up	up	ns	up	ns	up	down	up	ns	up	1.08619	1.08608	1.13581	1.66424	0.291818	0.679564	1.14685	1.82552	-1.3836	1.83812	0.276826	0.939065	0.000228039	0.000941608	0.00185029	0.00827694	0.198269	0.00617874	0.0130002	0.000355026	0.00202083	6.8851e-05	0.315644	0.00178172		MTOR	MTOR	GO:0001955~blood vessel maturation;GO:0006275~regulation of DNA replication;GO:0016032~viral process;GO:0042742~defense response to bacterium;GO:0043123~positive regulation of I-kappaB kinase/NF-kappaB signaling;GO:0045087~innate immune response;GO:0045787~positive regulation of cell cycle;GO:0051151~negative regulation of smooth muscle cell differentiation;GO:1900087~positive regulation of G1/S …	GO:0000785~chromatin;GO:0005634~nucleus;GO:0005737~cytoplasm;GO:0016020~membrane	GO:0003682~chromatin binding;GO:0003723~RNA binding;GO:0005515~protein binding;GO:0044822~poly(A) RNA binding
P67809_S165	P67809_S165	P67809	YBX1	Nuclease-sensitive element-binding protein 1	G1	7	ns	ns	up	up	ns	ns	up	ns	up	up	up	up	0.861196	0.30647	0.992688	1.51146	0.129997	0.417404	1.28754	1.24118	1.34728	0.748405	0.929881	1.14479	0.0151377	0.0854319	0.00405705	2.02484e-05	0.522426	0.0194827	0.000284971	0.013132	0.00635492	0.00399816	0.00561643	0.00132218	+			GO:0000122~negative regulation of transcription from RNA polymerase II promoter;GO:0000398~mRNA splicing, via spliceosome;GO:0001701~in utero embryonic development;GO:0006355~regulation of transcription, DNA-templated;GO:0006366~transcription from RNA polymerase II promoter;GO:0045944~positive regulation of transcription from RNA polymerase II promoter;GO:0051154~negative regulation of striated m…	GO:0005634~nucleus;GO:0005654~nucleoplasm;GO:0005689~U12-type spliceosomal complex;GO:0005737~cytoplasm;GO:0010494~cytoplasmic stress granule;GO:0030529~intracellular ribonucleoprotein complex;GO:0031965~nuclear membrane;GO:0043231~intracellular membrane-bounded organelle;GO:0070062~extracellular exosome;GO:0070937~CRD-mediated mRNA stability complex;GO:0071204~histone pre-mRNA 3'end processing c…	GO:0000978~RNA polymerase II core promoter proximal region sequence-specific DNA binding;GO:0001077~transcriptional activator activity, RNA polymerase II core promoter proximal region sequence-specific binding;GO:0003677~DNA binding;GO:0003682~chromatin binding;GO:0003690~double-stranded DNA binding;GO:0003697~single-stranded DNA binding;GO:0003700~transcription factor activity, sequence-specific…
P39687_S27	P39687_S27	P39687	ANP32A	Acidic leucine-rich nuclear phosphoprotein 32 family member A	G1	5	up	ns	up	up	ns	ns	up	up	down	ns	ns	up	1.27462	-0.882856	1.1707	0.88719	0.0374985	0.462525	1.12796	1.71201	-1.25616	0.490945	-0.439281	1.22364	0.00268071	0.0384486	0.00263209	0.0002146	0.791857	0.079409	0.00557288	4.30101e-06	0.0020431	0.0187586	0.183601	0.00047863				GO:0006334~nucleosome assembly;GO:0006351~transcription, DNA-templated;GO:0006355~regulation of transcription, DNA-templated;GO:0006913~nucleocytoplasmic transport;GO:0035556~intracellular signal transduction;GO:0042981~regulation of apoptotic process;GO:0043486~histone exchange;GO:0043488~regulation of mRNA stability	GO:0005634~nucleus;GO:0005654~nucleoplasm;GO:0005737~cytoplasm;GO:0005783~endoplasmic reticulum;GO:0048471~perinuclear region of cytoplasm	GO:0005515~protein binding;GO:0042393~histone binding;GO:0044822~poly(A) RNA binding
P07355_S2	P07355_S2	P07355	ANXA2	Annexin A2	G1	10	up	up	up	up	ns	ns	up	up	up	up	up	up	2.85735	1.11947	1.84293	1.22319	0.036377	0.502831	2.34842	2.35218	2.38424	3.5064	3.39565	1.69928	0.00020347	0.00128671	0.000179226	0.00251976	0.58467	0.00351552	0.000246184	1.70994e-06	0.000347856	1.46717e-05	0.000673132	0.000138232			PRKCB	GO:0001525~angiogenesis;GO:0001765~membrane raft assembly;GO:0001921~positive regulation of receptor recycling;GO:0001934~positive regulation of protein phosphorylation;GO:0002091~negative regulation of receptor internalization;GO:0006900~membrane budding;GO:0007589~body fluid secretion;GO:0030199~collagen fibril organization;GO:0031340~positive regulation of vesicle fusion;GO:0032804~negative re…	GO:0001726~ruffle;GO:0005604~basement membrane;GO:0005615~extracellular space;GO:0005634~nucleus;GO:0005765~lysosomal membrane;GO:0005768~endosome;GO:0005769~early endosome;GO:0005811~lipid particle;GO:0005829~cytosol;GO:0005886~plasma membrane;GO:0005911~cell-cell junction;GO:0005913~cell-cell adherens junction;GO:0005938~cell cortex;GO:0009986~cell surface;GO:0016020~membrane;GO:0016323~basolat…	GO:0002020~protease binding;GO:0004859~phospholipase inhibitor activity;GO:0005509~calcium ion binding;GO:0005515~protein binding;GO:0005544~calcium-dependent phospholipid binding;GO:0005546~phosphatidylinositol-4,5-bisphosphate binding;GO:0008092~cytoskeletal protein binding;GO:0017137~Rab GTPase binding;GO:0019834~phospholipase A2 inhibitor activity;GO:0030546~receptor activator activity;GO:004…
P07355_T3	P07355_T3	P07355	ANXA2	Annexin A2	G1	10	up	up	up	up	ns	ns	up	up	up	up	up	up	2.85904	1.10829	1.88602	1.20028	0.067138	0.507589	2.2883	2.35156	2.35536	3.46437	3.39258	1.65936	0.000166311	0.0010755	0.000144421	0.00342934	0.435841	0.00797132	0.000368095	1.96861e-06	0.000243052	5.10493e-06	0.000741976	0.000108138				GO:0001525~angiogenesis;GO:0001765~membrane raft assembly;GO:0001921~positive regulation of receptor recycling;GO:0001934~positive regulation of protein phosphorylation;GO:0002091~negative regulation of receptor internalization;GO:0006900~membrane budding;GO:0007589~body fluid secretion;GO:0030199~collagen fibril organization;GO:0031340~positive regulation of vesicle fusion;GO:0032804~negative re…	GO:0001726~ruffle;GO:0005604~basement membrane;GO:0005615~extracellular space;GO:0005634~nucleus;GO:0005765~lysosomal membrane;GO:0005768~endosome;GO:0005769~early endosome;GO:0005811~lipid particle;GO:0005829~cytosol;GO:0005886~plasma membrane;GO:0005911~cell-cell junction;GO:0005913~cell-cell adherens junction;GO:0005938~cell cortex;GO:0009986~cell surface;GO:0016020~membrane;GO:0016323~basolat…	GO:0002020~protease binding;GO:0004859~phospholipase inhibitor activity;GO:0005509~calcium ion binding;GO:0005515~protein binding;GO:0005544~calcium-dependent phospholipid binding;GO:0005546~phosphatidylinositol-4,5-bisphosphate binding;GO:0008092~cytoskeletal protein binding;GO:0017137~Rab GTPase binding;GO:0019834~phospholipase A2 inhibitor activity;GO:0030546~receptor activator activity;GO:004…
P49790_S619	P49790_S619	P49790	NUP153	Nuclear pore complex protein Nup153	G1	7	up	up	ns	up	ns	ns	up	ns	up	up	up	ns	1.08578	2.16326	0.455426	2.49343	0.393135	0.421928	2.55191	0.277231	1.6204	1.91568	1.78322	0.66354	0.00147306	1.73384e-05	0.120387	0.00010428	0.052723	0.00157445	0.000363907	0.359055	0.000403813	2.54988e-05	0.000180913	0.0485434				GO:0006406~mRNA export from nucleus;GO:0006409~tRNA export from nucleus;GO:0006606~protein import into nucleus;GO:0007077~mitotic nuclear envelope disassembly;GO:0010827~regulation of glucose transport;GO:0016032~viral process;GO:0016925~protein sumoylation;GO:0019083~viral transcription;GO:0031047~gene silencing by RNA;GO:0046718~viral entry into host cell;GO:0046832~negative regulation of RNA e…	GO:0005643~nuclear pore;GO:0005654~nucleoplasm;GO:0005730~nucleolus;GO:0005737~cytoplasm;GO:0031965~nuclear membrane;GO:0034399~nuclear periphery;GO:0042405~nuclear inclusion body;GO:0044613~nuclear pore central transport channel;GO:0044615~nuclear pore nuclear basket	GO:0003677~DNA binding;GO:0005487~nucleocytoplasmic transporter activity;GO:0005515~protein binding;GO:0008139~nuclear localization sequence binding;GO:0008270~zinc ion binding;GO:0017056~structural constituent of nuclear pore;GO:0042802~identical protein binding;GO:0043495~protein anchor	hsa03013:RNA transport
Q9UPN4_S47	Q9UPN4_S47	Q9UPN4	CEP131	Centrosomal protein of 131 kDa	G1	6	up	down	ns	up	ns	ns	up	up	up	up	up	ns	2.67664	-1.29331	0.73095	1.29994	-0.125097	-0.0832742	2.05128	2.27702	1.30944	1.70569	2.30015	0.409805	0.000223702	0.00111447	0.0468091	0.000835257	0.533851	0.396796	0.00189369	2.53309e-06	0.0020213	3.90167e-05	0.00040047	0.111549	+	MAPKAPK2	MAPKAPK2	GO:0000086~G2/M transition of mitotic cell cycle;GO:0007275~multicellular organism development;GO:0007283~spermatogenesis;GO:0008284~positive regulation of cell proliferation;GO:0010824~regulation of centrosome duplication;GO:0030154~cell differentiation;GO:0035735~intraciliary transport involved in cilium morphogenesis;GO:0071539~protein localization to centrosome;GO:0090316~positive regulation …	GO:0001669~acrosomal vesicle;GO:0005634~nucleus;GO:0005813~centrosome;GO:0005815~microtubule organizing center;GO:0005829~cytosol;GO:0015630~microtubule cytoskeleton;GO:0031965~nuclear membrane;GO:0034451~centriolar satellite;GO:0035869~ciliary transition zone;GO:0043231~intracellular membrane-bounded organelle;GO:0045171~intercellular bridge	GO:0005515~protein binding;GO:0032403~protein complex binding;GO:0042803~protein homodimerization activity
Q14839_S1349	Q14839_S1349	Q14839	CHD4	Chromodomain-helicase-DNA-binding protein 4	G1	6	up	ns	ns	up	ns	ns	up	ns	up	up	up	ns	2.1526	0.263653	1.90547	1.77049	0.378887	-0.0499427	1.96167	1.88779	1.50559	2.12803	2.36191	0.275867	0.00337497	0.501661	0.0575334	0.000369777	0.438047	0.886721	0.00620112	0.0507703	0.00906317	0.000209305	0.00769485	0.29589	+	ATM	ATM;INSR	GO:0000122~negative regulation of transcription from RNA polymerase II promoter;GO:0006325~chromatin organization;GO:0006351~transcription, DNA-templated;GO:0006355~regulation of transcription, DNA-templated;GO:0006357~regulation of transcription from RNA polymerase II promoter;GO:0016575~histone deacetylation;GO:0032508~DNA duplex unwinding;GO:0043044~ATP-dependent chromatin remodeling;GO:005122…	GO:0000790~nuclear chromatin;GO:0005634~nucleus;GO:0005654~nucleoplasm;GO:0005737~cytoplasm;GO:0005813~centrosome;GO:0016020~membrane;GO:0016581~NuRD complex;GO:0032993~protein-DNA complex;GO:0043234~protein complex	GO:0000978~RNA polymerase II core promoter proximal region sequence-specific DNA binding;GO:0000980~RNA polymerase II distal enhancer sequence-specific DNA binding;GO:0001103~RNA polymerase II repressing transcription factor binding;GO:0003677~DNA binding;GO:0004003~ATP-dependent DNA helicase activity;GO:0004407~histone deacetylase activity;GO:0005515~protein binding;GO:0005524~ATP binding;GO:000…	hsa05203:Viral carcinogenesis
P30622_T287	P30622_T287	P30622	CLIP1	CAP-Gly domain-containing linker protein 1	G1	6	ns	up	ns	up	ns	ns	up	up	up	down	up	up	0.449077	1.93941	0.0149415	2.42387	0.0615857	0.35579	0.87981	0.600571	1.11246	-0.726797	1.80032	2.3591	0.102359	0.00462147	0.908885	2.91985e-05	0.475273	0.0122543	0.00505371	0.00389924	0.000554945	0.000203962	0.00540829	9.26424e-05	+		CDK1	GO:0001578~microtubule bundle formation;GO:0007062~sister chromatid cohesion;GO:0007067~mitotic nuclear division;GO:0031116~positive regulation of microtubule polymerization;GO:0044861~protein transport into plasma membrane raft;GO:1900006~positive regulation of dendrite development	GO:0000776~kinetochore;GO:0001726~ruffle;GO:0005635~nuclear envelope;GO:0005737~cytoplasm;GO:0005768~endosome;GO:0005813~centrosome;GO:0005829~cytosol;GO:0005874~microtubule;GO:0005881~cytoplasmic microtubule;GO:0005882~intermediate filament;GO:0015630~microtubule cytoskeleton;GO:0030659~cytoplasmic vesicle membrane;GO:0035371~microtubule plus-end;GO:0044354~macropinosome;GO:1990752~microtubule e…	GO:0003676~nucleic acid binding;GO:0005515~protein binding;GO:0008017~microtubule binding;GO:0008270~zinc ion binding;GO:0015631~tubulin binding;GO:0042803~protein homodimerization activity;GO:0046872~metal ion binding;GO:0051010~microtubule plus-end binding
P17812_S574	P17812_S574	P17812	CTPS1	CTP synthase 1	G1	6	up	ns	ns	ns	ns	ns	up	up	up	up	up	ns	1.40928	-0.307941	0.532307	0.346122	0.020354	0.138821	2.29148	1.3406	1.36912	2.0158	1.80584	0.0538546	0.000481172	0.597503	0.00984306	0.017073	0.743399	0.25613	0.000525969	0.00672853	0.000885218	5.40966e-07	3.96926e-05	0.690291	+			GO:0006139~nucleobase-containing compound metabolic process;GO:0006241~CTP biosynthetic process;GO:0006541~glutamine metabolic process;GO:0015949~nucleobase-containing small molecule interconversion;GO:0042098~T cell proliferation;GO:0042100~B cell proliferation;GO:0042493~response to drug;GO:0044210~'de novo' CTP biosynthetic process	GO:0005829~cytosol;GO:0016020~membrane	GO:0003883~CTP synthase activity;GO:0005524~ATP binding;GO:0042802~identical protein binding	hsa00240:Pyrimidine metabolism;hsa01100:Metabolic pathways
Q8N6H7_S238	Q8N6H7_S238	Q8N6H7	ARFGAP2	ADP-ribosylation factor GTPase-activating protein 2	G1	5	ns	ns	up	up	ns	ns	ns	ns	up	up	up	ns	0.773911	0.191416	1.0372	1.81898	-0.334452	-0.029768	0.774157	1.15148	1.83957	3.81787	3.13384	2.06882	0.024256	0.841883	0.000439724	0.00220648	0.588533	0.92755	0.0562044	0.0397064	0.00015159	9.70957e-06	0.00147302	0.185066				GO:0006888~ER to Golgi vesicle-mediated transport;GO:0006890~retrograde vesicle-mediated transport, Golgi to ER;GO:0015031~protein transport;GO:0043547~positive regulation of GTPase activity	GO:0000139~Golgi membrane;GO:0005737~cytoplasm;GO:0005794~Golgi apparatus;GO:0005829~cytosol;GO:0005886~plasma membrane	GO:0005096~GTPase activator activity;GO:0046872~metal ion binding	hsa04144:Endocytosis
Q8N6H7_S240	Q8N6H7_S240	Q8N6H7	ARFGAP2	ADP-ribosylation factor GTPase-activating protein 2	G1	7	ns	up	up	ns	ns	ns	ns	up	up	up	up	up	0.731517	1.15747	0.820431	1.67775	0.065654	-0.00933743	0.374385	1.16194	1.87228	3.31901	2.95436	3.99559	0.0494846	0.00025986	0.00686499	0.0223872	0.849116	0.977837	0.442502	0.0078643	5.55265e-05	0.000152125	0.00775086	0.000134629				GO:0006888~ER to Golgi vesicle-mediated transport;GO:0006890~retrograde vesicle-mediated transport, Golgi to ER;GO:0015031~protein transport;GO:0043547~positive regulation of GTPase activity	GO:0000139~Golgi membrane;GO:0005737~cytoplasm;GO:0005794~Golgi apparatus;GO:0005829~cytosol;GO:0005886~plasma membrane	GO:0005096~GTPase activator activity;GO:0046872~metal ion binding	hsa04144:Endocytosis
Q8N6H7_S242	Q8N6H7_S242	Q8N6H7	ARFGAP2	ADP-ribosylation factor GTPase-activating protein 2	G1	5	ns	up	up	ns	ns	ns	ns	ns	up	up	ns	up	0.794617	1.08357	0.869648	1.60913	-0.214515	-0.210578	0.379475	0.709633	1.75566	3.46452	3.11254	4.03049	0.0443885	0.000608639	0.000333496	0.0154668	0.117047	0.526314	0.533406	0.156633	7.9805e-05	1.07241e-05	0.0106842	0.00014221				GO:0006888~ER to Golgi vesicle-mediated transport;GO:0006890~retrograde vesicle-mediated transport, Golgi to ER;GO:0015031~protein transport;GO:0043547~positive regulation of GTPase activity	GO:0000139~Golgi membrane;GO:0005737~cytoplasm;GO:0005794~Golgi apparatus;GO:0005829~cytosol;GO:0005886~plasma membrane	GO:0005096~GTPase activator activity;GO:0046872~metal ion binding	hsa04144:Endocytosis
P17812_S575	P17812_S575	P17812	CTPS1	CTP synthase 1	G1	6	up	ns	ns	ns	ns	ns	up	up	up	up	up	ns	1.41843	0.152178	0.553782	0.332572	0.020607	0.143579	2.28362	1.33023	1.33939	2.03059	1.81513	0.0555522	0.000447631	0.534334	0.00803822	0.0162488	0.719983	0.243188	0.000594456	0.00741225	0.000976158	8.24822e-07	4.1151e-05	0.687716	+		CDK1	GO:0006139~nucleobase-containing compound metabolic process;GO:0006241~CTP biosynthetic process;GO:0006541~glutamine metabolic process;GO:0015949~nucleobase-containing small molecule interconversion;GO:0042098~T cell proliferation;GO:0042100~B cell proliferation;GO:0042493~response to drug;GO:0044210~'de novo' CTP biosynthetic process	GO:0005829~cytosol;GO:0016020~membrane	GO:0003883~CTP synthase activity;GO:0005524~ATP binding;GO:0042802~identical protein binding	hsa00240:Pyrimidine metabolism;hsa01100:Metabolic pathways
Q8IWW6_T231	Q8IWW6_T231	Q8IWW6	ARHGAP12	Rho GTPase-activating protein 12	G1	9	up	up	up	up	ns	ns	up	up	ns	up	up	up	2.03318	1.4167	1.46651	1.40497	0.407228	0.284232	1.34281	1.95589	0.34083	2.9494	2.97263	0.828561	7.03672e-05	0.00052482	0.00938383	0.0036589	0.0048854	0.0830998	0.00337808	0.000198893	0.166313	1.69863e-05	0.000314167	0.00281475			CDK2;GSK3B;MAPK9	GO:0002011~morphogenesis of an epithelial sheet;GO:0007165~signal transduction;GO:0043547~positive regulation of GTPase activity;GO:0051056~regulation of small GTPase mediated signal transduction	GO:0005829~cytosol	GO:0005096~GTPase activator activity
Q8IWW6_S240	Q8IWW6_S240	Q8IWW6	ARHGAP12	Rho GTPase-activating protein 12	G1	9	up	ns	up	up	ns	ns	up	up	up	up	up	up	1.80004	0.109888	1.26762	2.15943	0.0917282	0.219769	1.17751	1.82319	0.959846	2.11512	2.44265	1.14302	0.000197229	0.366448	0.0068642	0.000144348	0.336477	0.0535883	0.000788388	0.000432066	0.000826514	1.07224e-05	1.77562e-07	0.00230675			GSK3B;MAPK10;RPS6KA3	GO:0002011~morphogenesis of an epithelial sheet;GO:0007165~signal transduction;GO:0043547~positive regulation of GTPase activity;GO:0051056~regulation of small GTPase mediated signal transduction	GO:0005829~cytosol	GO:0005096~GTPase activator activity
Q8IWW6_S176	Q8IWW6_S176	Q8IWW6	ARHGAP12	Rho GTPase-activating protein 12	G1	5	ns	down	ns	ns	ns	ns	up	up	up	up	up	up	1.68284	-0.954136	1.31286	1.14825	-0.184209	0.124692	2.33758	1.7227	2.3006	2.27558	2.72711	2.08898	0.10773	0.00660998	0.0114175	0.0216227	0.142877	0.351574	0.00037216	0.000543513	8.2678e-05	0.000158646	0.00578296	6.99633e-05				GO:0002011~morphogenesis of an epithelial sheet;GO:0007165~signal transduction;GO:0043547~positive regulation of GTPase activity;GO:0051056~regulation of small GTPase mediated signal transduction	GO:0005829~cytosol	GO:0005096~GTPase activator activity
Q68EM7_S161	Q68EM7_S161	Q68EM7	ARHGAP17	Rho GTPase-activating protein 17	G1	8	up	down	up	up	ns	ns	up	up	up	up	up	up	4.01446	-0.898098	3.24991	3.65975	0.224849	1.32946	4.7554	4.2666	4.13143	5.28939	5.96593	4.27039	9.23741e-06	0.00480496	0.000110538	0.000146376	0.284304	0.0268491	0.000265198	0.000437109	2.32664e-05	2.46417e-05	4.53827e-05	2.08089e-07				GO:0007165~signal transduction;GO:0043547~positive regulation of GTPase activity;GO:0051056~regulation of small GTPase mediated signal transduction	GO:0005737~cytoplasm;GO:0005829~cytosol;GO:0005886~plasma membrane;GO:0005923~bicellular tight junction	GO:0005096~GTPase activator activity;GO:0005515~protein binding;GO:0017124~SH3 domain binding
Q68EM7_S162	Q68EM7_S162	Q68EM7	ARHGAP17	Rho GTPase-activating protein 17	G1	8	up	down	up	up	ns	ns	up	up	up	up	up	up	4.01208	-0.907342	3.24296	3.6329	0.234818	1.33223	4.75068	4.25379	4.12511	5.26157	5.88977	4.25873	9.42584e-06	0.00453409	0.000106456	0.00013202	0.27658	0.0271388	0.000264752	0.000467412	2.40071e-05	2.27583e-05	1.88027e-05	1.51646e-07				GO:0007165~signal transduction;GO:0043547~positive regulation of GTPase activity;GO:0051056~regulation of small GTPase mediated signal transduction	GO:0005737~cytoplasm;GO:0005829~cytosol;GO:0005886~plasma membrane;GO:0005923~bicellular tight junction	GO:0005096~GTPase activator activity;GO:0005515~protein binding;GO:0017124~SH3 domain binding
Q96EV8_S297,S300	Q96EV8_S297;Q96EV8_S300	Q96EV8	DTNBP1	Dysbindin	G1	6	ns	up	up	ns	ns	up	ns	ns	up	ns	up	up	1.80011	2.4198	0.811872	0.144076	-0.239699	1.27243	-0.577866	1.10082	1.40841	0.973221	2.21292	0.89719	0.0275207	0.0020985	0.00749998	0.485858	0.572144	0.00181167	0.0461838	0.0180876	0.00857137	0.0298923	0.00061512	0.0029973	+	VRK2	VRK2	GO:0001956~positive regulation of neurotransmitter secretion;GO:0007596~blood coagulation;GO:0008089~anterograde axonal transport;GO:0010628~positive regulation of gene expression;GO:0014059~regulation of dopamine secretion;GO:0031175~neuron projection development;GO:0031532~actin cytoskeleton reorganization;GO:0032091~negative regulation of protein binding;GO:0032438~melanosome organization;GO:0…	GO:0005634~nucleus;GO:0005737~cytoplasm;GO:0005789~endoplasmic reticulum membrane;GO:0005829~cytosol;GO:0010008~endosome membrane;GO:0014069~postsynaptic density;GO:0016528~sarcoplasm;GO:0030054~cell junction;GO:0030424~axon;GO:0030426~growth cone;GO:0030672~synaptic vesicle membrane;GO:0031083~BLOC-1 complex;GO:0033162~melanosome membrane;GO:0042383~sarcolemma;GO:0043005~neuron projection;GO:004…	GO:0005515~protein binding
Q9P2F6_S902	Q9P2F6_S902	Q9P2F6	ARHGAP20	Rho GTPase-activating protein 20	G1	4	ns	ns	ns	up	ns	ns	up	up	ns	ns	ns	up	1.41787	0.978043	1.62241	1.80153	0.194727	0.874995	2.71381	2.50539	1.11198	0.475399	0.633773	2.03218	0.0571492	0.0336341	0.0137553	0.00655164	0.548722	0.0618743	0.000670734	0.00277696	0.044655	0.00174985	0.204462	0.00137464				GO:0007165~signal transduction;GO:0043547~positive regulation of GTPase activity;GO:0051056~regulation of small GTPase mediated signal transduction	GO:0005829~cytosol	GO:0005096~GTPase activator activity
A7KAX9_S591	A7KAX9_S591	A7KAX9	ARHGAP32	Rho GTPase-activating protein 32	G1	6	up	down	ns	up	ns	ns	up	up	ns	up	up	up	2.34335	-2.56391	-0.369695	2.29416	-0.0215584	0.269793	2.52074	1.72881	0.406576	3.37459	3.14695	2.03749	3.05105e-05	0.000452012	0.614462	7.36784e-05	0.74132	0.5827	0.000253384	0.000172123	0.00447105	8.28152e-05	0.000341389	0.00409298				GO:0007165~signal transduction;GO:0007264~small GTPase mediated signal transduction;GO:0043547~positive regulation of GTPase activity;GO:0051056~regulation of small GTPase mediated signal transduction	GO:0000139~Golgi membrane;GO:0005789~endoplasmic reticulum membrane;GO:0005829~cytosol;GO:0005938~cell cortex;GO:0010008~endosome membrane;GO:0014069~postsynaptic density;GO:0015629~actin cytoskeleton;GO:0030054~cell junction;GO:0043197~dendritic spine;GO:0045211~postsynaptic membrane	GO:0005096~GTPase activator activity;GO:0005515~protein binding;GO:0035091~phosphatidylinositol binding
A7KAX9_S594	A7KAX9_S594	A7KAX9	ARHGAP32	Rho GTPase-activating protein 32	G1	7	up	down	up	up	ns	ns	up	up	ns	up	up	up	3.20717	-1.70263	1.71714	2.245	0.108367	0.199358	2.50976	2.22128	1.13749	3.01226	4.47221	1.92696	3.12831e-06	0.00154163	0.0038507	0.000336798	0.804404	0.427503	0.000263154	0.00732504	0.0104419	2.08291e-05	5.2892e-05	0.00293238				GO:0007165~signal transduction;GO:0007264~small GTPase mediated signal transduction;GO:0043547~positive regulation of GTPase activity;GO:0051056~regulation of small GTPase mediated signal transduction	GO:0000139~Golgi membrane;GO:0005789~endoplasmic reticulum membrane;GO:0005829~cytosol;GO:0005938~cell cortex;GO:0010008~endosome membrane;GO:0014069~postsynaptic density;GO:0015629~actin cytoskeleton;GO:0030054~cell junction;GO:0043197~dendritic spine;GO:0045211~postsynaptic membrane	GO:0005096~GTPase activator activity;GO:0005515~protein binding;GO:0035091~phosphatidylinositol binding
A7KAX9_T595	A7KAX9_T595	A7KAX9	ARHGAP32	Rho GTPase-activating protein 32	G1	7	up	down	up	up	ns	ns	up	up	ns	up	up	up	2.92905	-1.70728	1.7118	2.22872	0.0678295	0.196141	2.47479	2.91161	1.28898	3.0012	4.00327	1.9289	0.000298758	0.00145509	0.00387838	0.000295563	0.876151	0.436134	0.0026273	0.00533175	0.0144587	2.09406e-05	5.01822e-05	0.00271663				GO:0007165~signal transduction;GO:0007264~small GTPase mediated signal transduction;GO:0043547~positive regulation of GTPase activity;GO:0051056~regulation of small GTPase mediated signal transduction	GO:0000139~Golgi membrane;GO:0005789~endoplasmic reticulum membrane;GO:0005829~cytosol;GO:0005938~cell cortex;GO:0010008~endosome membrane;GO:0014069~postsynaptic density;GO:0015629~actin cytoskeleton;GO:0030054~cell junction;GO:0043197~dendritic spine;GO:0045211~postsynaptic membrane	GO:0005096~GTPase activator activity;GO:0005515~protein binding;GO:0035091~phosphatidylinositol binding
P52565_S24	P52565_S24	P52565	ARHGDIA	Rho GDP-dissociation inhibitor 1	G1	8	up	up	up	ns	ns	ns	up	ns	up	up	up	up	2.99169	2.73348	1.5854	1.76385	0.0800082	1.0439	2.37376	2.01498	2.18921	2.66415	1.85382	1.92429	5.6229e-05	7.40832e-05	0.00294659	0.0143489	0.519069	0.0251206	0.00148758	0.0112883	0.00499988	6.0562e-05	0.00101494	0.00430864				GO:0006928~movement of cell or subcellular component;GO:0007162~negative regulation of cell adhesion;GO:0007266~Rho protein signal transduction;GO:0008360~regulation of cell shape;GO:0030336~negative regulation of cell migration;GO:0032880~regulation of protein localization;GO:0035023~regulation of Rho protein signal transduction;GO:0043066~negative regulation of apoptotic process;GO:0043547~posi…	GO:0001772~immunological synapse;GO:0005615~extracellular space;GO:0005634~nucleus;GO:0005737~cytoplasm;GO:0005829~cytosol;GO:0005856~cytoskeleton;GO:0070062~extracellular exosome	GO:0005094~Rho GDP-dissociation inhibitor activity;GO:0005096~GTPase activator activity;GO:0005504~fatty acid binding;GO:0005515~protein binding	hsa04722:Neurotrophin signaling pathway;hsa04962:Vasopressin-regulated water reabsorption
P52565_T7,S24	P52565_S24;P52565_T7	P52565	ARHGDIA	Rho GDP-dissociation inhibitor 1	G1	8	up	up	ns	up	ns	ns	ns	up	up	up	up	up	2.14639	2.27822	1.03942	1.72519	-0.372089	0.68446	2.21658	2.54681	1.87407	2.34472	1.66294	1.85129	0.00236331	0.000207195	0.0145348	0.000778736	0.00287753	0.0576647	0.010311	0.00113446	0.00957304	0.000272477	0.0043381	0.00055847				GO:0006928~movement of cell or subcellular component;GO:0007162~negative regulation of cell adhesion;GO:0007266~Rho protein signal transduction;GO:0008360~regulation of cell shape;GO:0030336~negative regulation of cell migration;GO:0032880~regulation of protein localization;GO:0035023~regulation of Rho protein signal transduction;GO:0043066~negative regulation of apoptotic process;GO:0043547~posi…	GO:0001772~immunological synapse;GO:0005615~extracellular space;GO:0005634~nucleus;GO:0005737~cytoplasm;GO:0005829~cytosol;GO:0005856~cytoskeleton;GO:0070062~extracellular exosome	GO:0005094~Rho GDP-dissociation inhibitor activity;GO:0005096~GTPase activator activity;GO:0005504~fatty acid binding;GO:0005515~protein binding	hsa04722:Neurotrophin signaling pathway;hsa04962:Vasopressin-regulated water reabsorption
Q96EV8_S299,S300	Q96EV8_S299;Q96EV8_S300	Q96EV8	DTNBP1	Dysbindin	G1	6	ns	up	up	ns	ns	up	ns	ns	up	ns	up	up	1.82287	2.44528	0.834006	0.141613	-0.0669085	1.34667	-0.577238	1.10273	1.41184	0.988185	2.35051	0.905855	0.0259824	0.00168609	0.0092933	0.49007	0.903607	0.00720477	0.0462211	0.0174538	0.00857117	0.0280098	0.00221121	0.00290429	+	VRK2	VRK2	GO:0001956~positive regulation of neurotransmitter secretion;GO:0007596~blood coagulation;GO:0008089~anterograde axonal transport;GO:0010628~positive regulation of gene expression;GO:0014059~regulation of dopamine secretion;GO:0031175~neuron projection development;GO:0031532~actin cytoskeleton reorganization;GO:0032091~negative regulation of protein binding;GO:0032438~melanosome organization;GO:0…	GO:0005634~nucleus;GO:0005737~cytoplasm;GO:0005789~endoplasmic reticulum membrane;GO:0005829~cytosol;GO:0010008~endosome membrane;GO:0014069~postsynaptic density;GO:0016528~sarcoplasm;GO:0030054~cell junction;GO:0030424~axon;GO:0030426~growth cone;GO:0030672~synaptic vesicle membrane;GO:0031083~BLOC-1 complex;GO:0033162~melanosome membrane;GO:0042383~sarcolemma;GO:0043005~neuron projection;GO:004…	GO:0005515~protein binding
O15085_S663,T668	O15085_S663;O15085_T668	O15085	ARHGEF11	Rho guanine nucleotide exchange factor 11	G1	4	up	ns	ns	ns	ns	ns	ns	up	ns	up	up	ns	1.4474	0.353679	0.605149	0.482602	0.516795	0.0390231	2.30781	0.982857	-0.0836767	0.731746	1.92826	0.557891	0.000353077	0.0123296	0.0357833	0.0227138	0.00459992	0.736263	0.0603045	3.05309e-05	0.552908	0.00664599	1.13485e-05	0.00320295				GO:0000910~cytokinesis;GO:0001558~regulation of cell growth;GO:0006928~movement of cell or subcellular component;GO:0006941~striated muscle contraction;GO:0007186~G-protein coupled receptor signaling pathway;GO:0007266~Rho protein signal transduction;GO:0030010~establishment of cell polarity;GO:0030036~actin cytoskeleton organization;GO:0035023~regulation of Rho protein signal transduction;GO:004…	GO:0005622~intracellular;GO:0005737~cytoplasm;GO:0005829~cytosol;GO:0016020~membrane	GO:0001664~G-protein coupled receptor binding;GO:0005085~guanyl-nucleotide exchange factor activity;GO:0005089~Rho guanyl-nucleotide exchange factor activity;GO:0005096~GTPase activator activity;GO:0005515~protein binding	hsa04270:Vascular smooth muscle contraction;hsa05200:Pathways in cancer
O15085_S663	O15085_S663	O15085	ARHGEF11	Rho guanine nucleotide exchange factor 11	G1	10	up	up	up	up	ns	ns	up	up	up	up	up	up	3.13562	1.79625	1.93396	2.4899	0.622924	-0.48107	2.77484	1.12499	2.55945	3.62148	4.53159	2.00148	1.73888e-06	7.63977e-06	2.51675e-05	2.90436e-05	0.291987	0.00711361	0.000259472	0.00748807	0.000151342	1.73305e-05	1.2485e-05	0.000115396				GO:0000910~cytokinesis;GO:0001558~regulation of cell growth;GO:0006928~movement of cell or subcellular component;GO:0006941~striated muscle contraction;GO:0007186~G-protein coupled receptor signaling pathway;GO:0007266~Rho protein signal transduction;GO:0030010~establishment of cell polarity;GO:0030036~actin cytoskeleton organization;GO:0035023~regulation of Rho protein signal transduction;GO:004…	GO:0005622~intracellular;GO:0005737~cytoplasm;GO:0005829~cytosol;GO:0016020~membrane	GO:0001664~G-protein coupled receptor binding;GO:0005085~guanyl-nucleotide exchange factor activity;GO:0005089~Rho guanyl-nucleotide exchange factor activity;GO:0005096~GTPase activator activity;GO:0005515~protein binding	hsa04270:Vascular smooth muscle contraction;hsa05200:Pathways in cancer
Q9NZN5_S22	Q9NZN5_S22	Q9NZN5	ARHGEF12	Rho guanine nucleotide exchange factor 12	G1	4	up	ns	ns	ns	ns	ns	ns	ns	up	up	ns	up	1.40934	0.752292	0.433257	0.696969	1.34542	0.0595938	0.978703	0.750262	2.11192	1.92888	1.02245	2.21528	0.00461073	0.028228	0.502954	0.157789	0.433672	0.720508	0.448741	0.0616269	0.005863	0.00298236	0.0246723	0.002813				GO:0007186~G-protein coupled receptor signaling pathway;GO:0035023~regulation of Rho protein signal transduction;GO:0035556~intracellular signal transduction;GO:0043065~positive regulation of apoptotic process;GO:0043547~positive regulation of GTPase activity;GO:0051056~regulation of small GTPase mediated signal transduction	GO:0005737~cytoplasm;GO:0005829~cytosol;GO:0016020~membrane;GO:0070062~extracellular exosome	GO:0001664~G-protein coupled receptor binding;GO:0005085~guanyl-nucleotide exchange factor activity;GO:0005089~Rho guanyl-nucleotide exchange factor activity;GO:0005096~GTPase activator activity;GO:0005515~protein binding	hsa04270:Vascular smooth muscle contraction;hsa04360:Axon guidance;hsa04611:Platelet activation;hsa04810:Regulation of actin cytoskeleton;hsa05152:Tuberculosis;hsa05200:Pathways in cancer;hsa05205:Proteoglycans in cancer
Q9NZN5_S337	Q9NZN5_S337	Q9NZN5	ARHGEF12	Rho guanine nucleotide exchange factor 12	G1	5	ns	up	ns	ns	ns	ns	ns	ns	up	up	up	up	0.128299	0.971588	-0.35609	0.898719	-0.839982	-1.04393	-0.23225	0.891494	1.38211	2.30763	1.16918	3.06665	0.494546	0.0085937	0.259498	0.452145	0.274134	0.498842	0.853641	0.476401	0.00313069	0.000701568	0.00601908	0.0050871				GO:0007186~G-protein coupled receptor signaling pathway;GO:0035023~regulation of Rho protein signal transduction;GO:0035556~intracellular signal transduction;GO:0043065~positive regulation of apoptotic process;GO:0043547~positive regulation of GTPase activity;GO:0051056~regulation of small GTPase mediated signal transduction	GO:0005737~cytoplasm;GO:0005829~cytosol;GO:0016020~membrane;GO:0070062~extracellular exosome	GO:0001664~G-protein coupled receptor binding;GO:0005085~guanyl-nucleotide exchange factor activity;GO:0005089~Rho guanyl-nucleotide exchange factor activity;GO:0005096~GTPase activator activity;GO:0005515~protein binding	hsa04270:Vascular smooth muscle contraction;hsa04360:Axon guidance;hsa04611:Platelet activation;hsa04810:Regulation of actin cytoskeleton;hsa05152:Tuberculosis;hsa05200:Pathways in cancer;hsa05205:Proteoglycans in cancer
P78347_S784	P78347_S784	P78347	GTF2I	General transcription factor II-I	G1	6	up	up	ns	ns	ns	ns	up	up	up	ns	ns	up	2.31127	1.28899	0.595126	0.881613	0.411213	-0.375646	1.93335	1.74082	1.85998	0.809621	0.946741	1.14134	0.000107367	0.00198299	0.0527764	0.0526684	0.125333	0.28997	0.000176177	0.000880745	0.00240298	0.0318522	0.192228	0.000130032	+	PRKG1	PRKG1	GO:0006357~regulation of transcription from RNA polymerase II promoter;GO:0006366~transcription from RNA polymerase II promoter;GO:0006367~transcription initiation from RNA polymerase II promoter;GO:0007165~signal transduction;GO:0014886~transition between slow and fast fiber;GO:0016525~negative regulation of angiogenesis;GO:0051481~negative regulation of cytosolic calcium ion concentration	GO:0005634~nucleus;GO:0005654~nucleoplasm;GO:0005737~cytoplasm;GO:0016020~membrane;GO:0042995~cell projection;GO:0043025~neuronal cell body	GO:0000981~RNA polymerase II transcription factor activity, sequence-specific DNA binding;GO:0003677~DNA binding;GO:0003700~transcription factor activity, sequence-specific DNA binding;GO:0005515~protein binding;GO:0051019~mitogen-activated protein kinase binding	hsa03022:Basal transcription factors;hsa04022:cGMP-PKG signaling pathway;hsa05168:Herpes simplex infection
Q9Y2X3_S502	Q9Y2X3_S502	Q9Y2X3	NOP58	Nucleolar protein 58	G1	6	up	up	up	ns	ns	ns	ns	up	ns	up	up	ns	0.665398	0.895468	0.733482	-0.47121	-0.154493	-0.402646	0.485813	1.41787	0.515019	1.61106	1.09221	0.16998	0.00342728	0.0025131	0.00315493	0.0575891	0.0648829	0.0585127	0.0564794	0.000119743	0.163357	0.000120515	0.000142564	0.53123	+			GO:0000154~rRNA modification;GO:0006364~rRNA processing;GO:0006608~snRNP protein import into nucleus;GO:0016049~cell growth;GO:0016925~protein sumoylation;GO:0048254~snoRNA localization	GO:0005634~nucleus;GO:0005654~nucleoplasm;GO:0005730~nucleolus;GO:0005732~small nucleolar ribonucleoprotein complex;GO:0005737~cytoplasm;GO:0015030~Cajal body;GO:0016020~membrane;GO:0031428~box C/D snoRNP complex;GO:0032040~small-subunit processome;GO:0070761~pre-snoRNP complex	GO:0001094~TFIID-class transcription factor binding;GO:0005515~protein binding;GO:0030515~snoRNA binding;GO:0044822~poly(A) RNA binding;GO:0051117~ATPase binding	hsa03008:Ribosome biogenesis in eukaryotes
Q8IZL8_S1033	Q8IZL8_S1033	Q8IZL8	PELP1	Proline-, glutamic acid- and leucine-rich protein 1	G1	6	up	up	ns	up	ns	ns	ns	ns	up	up	up	ns	1.56189	0.764189	0.903819	1.07785	-0.368631	0.320366	1.48422	0.677945	2.02839	1.23188	1.30174	0.578697	0.00171656	5.14695e-05	0.0110818	0.00736411	0.201741	0.223437	0.0294713	0.0970733	0.00409336	0.00237187	0.00227028	0.00773767	+	ATM;ATR;PRKDC	ATM;ATR;PRKDC	GO:0006351~transcription, DNA-templated;GO:0006364~rRNA processing;GO:0045944~positive regulation of transcription from RNA polymerase II promoter;GO:0071391~cellular response to estrogen stimulus	GO:0005634~nucleus;GO:0005654~nucleoplasm;GO:0005730~nucleolus;GO:0005737~cytoplasm;GO:0016020~membrane;GO:0035327~transcriptionally active chromatin;GO:0071339~MLL1 complex	GO:0003682~chromatin binding;GO:0005515~protein binding;GO:0008134~transcription factor binding;GO:0044822~poly(A) RNA binding
O00231_S14	O00231_S14	O00231	PSMD11	26S proteasome non-ATPase regulatory subunit 11	G1	6	up	ns	ns	up	ns	ns	up	up	up	up	ns	ns	1.65282	-0.556154	0.211397	1.36659	-0.0147044	-0.741843	4.19333	1.473	1.85487	1.65831	0.36069	-0.288545	0.000808239	0.035678	0.289527	0.00335769	0.939771	0.018517	9.17593e-05	0.000245742	5.40418e-05	0.000222131	0.282567	0.104979	+	PRKACA	PRKACA	GO:0000165~MAPK cascade;GO:0000209~protein polyubiquitination;GO:0002223~stimulatory C-type lectin receptor signaling pathway;GO:0002479~antigen processing and presentation of exogenous peptide antigen via MHC class I, TAP-dependent;GO:0006511~ubiquitin-dependent protein catabolic process;GO:0006521~regulation of cellular amino acid metabolic process;GO:0031145~anaphase-promoting complex-dependen…	GO:0000502~proteasome complex;GO:0005634~nucleus;GO:0005654~nucleoplasm;GO:0005829~cytosol;GO:0008541~proteasome regulatory particle, lid subcomplex;GO:0016020~membrane;GO:0022624~proteasome accessory complex;GO:0070062~extracellular exosome	GO:0005198~structural molecule activity;GO:0005515~protein binding	hsa03050:Proteasome;hsa05169:Epstein-Barr virus infection
Q99638_S387	Q99638_S387	Q99638	RAD9A	Cell cycle checkpoint control protein RAD9A	G1	6	up	ns	up	up	ns	ns	up	ns	ns	up	up	ns	0.840903	0.182081	1.06529	1.07189	0.208859	0.0115039	1.31447	0.628102	0.37901	1.22674	2.17543	0.118749	0.000215814	0.430962	0.00698007	0.000480032	0.00401042	0.938162	0.00734632	0.0284322	0.0755057	0.000675787	0.000729172	0.370754	+	CSNK2A1	CSNK2A1	GO:0000076~DNA replication checkpoint;GO:0000077~DNA damage checkpoint;GO:0006260~DNA replication;GO:0006281~DNA repair;GO:0006974~cellular response to DNA damage stimulus;GO:0031573~intra-S DNA damage checkpoint;GO:0071479~cellular response to ionizing radiation;GO:0090305~nucleic acid phosphodiester bond hydrolysis;GO:1901796~regulation of signal transduction by p53 class mediator;GO:1902231~po…	GO:0005634~nucleus;GO:0005654~nucleoplasm;GO:0005737~cytoplasm;GO:0030896~checkpoint clamp complex	GO:0005515~protein binding;GO:0008408~3'-5' exonuclease activity;GO:0008853~exodeoxyribonuclease III activity;GO:0017124~SH3 domain binding;GO:0019899~enzyme binding;GO:0019901~protein kinase binding;GO:0042826~histone deacetylase binding
P49792_S1509	P49792_S1509	P49792	RANBP2	E3 SUMO-protein ligase RanBP2	G1	7	up	ns	ns	up	up	down	up	up	up	up	ns	up	1.57756	0.806303	-0.286207	0.867387	0.62286	-1.62552	2.7297	1.31085	2.95993	1.18479	0.264548	2.51393	0.00022012	0.238964	0.238893	0.000481892	0.00999839	0.00312702	0.000153215	0.000635536	0.000476716	0.00153504	0.294702	0.0021354				GO:0000413~protein peptidyl-prolyl isomerization;GO:0001975~response to amphetamine;GO:0006406~mRNA export from nucleus;GO:0006409~tRNA export from nucleus;GO:0006457~protein folding;GO:0006607~NLS-bearing protein import into nucleus;GO:0007062~sister chromatid cohesion;GO:0007077~mitotic nuclear envelope disassembly;GO:0010827~regulation of glucose transport;GO:0016032~viral process;GO:0016925~p…	GO:0005635~nuclear envelope;GO:0005642~annulate lamellae;GO:0005643~nuclear pore;GO:0005739~mitochondrion;GO:0005829~cytosol;GO:0005875~microtubule associated complex;GO:0016020~membrane;GO:0031965~nuclear membrane;GO:0042405~nuclear inclusion body;GO:0044614~nuclear pore cytoplasmic filaments;GO:0044615~nuclear pore nuclear basket;GO:1990723~cytoplasmic periphery of the nuclear pore complex	GO:0003723~RNA binding;GO:0003755~peptidyl-prolyl cis-trans isomerase activity;GO:0005515~protein binding;GO:0008270~zinc ion binding;GO:0008536~Ran GTPase binding;GO:0016874~ligase activity;GO:0019789~SUMO transferase activity;GO:0032403~protein complex binding	hsa03013:RNA transport
Q13501_S272,S275	Q13501_S272;Q13501_S275	Q13501	SQSTM1	Sequestosome-1	G1	6	ns	ns	ns	up	ns	ns	up	ns	up	up	up	up	1.54415	1.63247	1.57454	2.12607	-0.80274	-0.174627	2.21948	0.612712	2.55119	1.8011	1.59075	2.97324	0.0494812	0.223776	0.0325252	0.00114104	0.0739537	0.368995	0.00206605	0.322	0.000211368	0.00155232	0.000266404	0.00256407	+	CDK1;MAPK13	CCNB1;CDK1;CDK2;GSK3B;MAP3K3;MAPK13;MYO3A	GO:0000122~negative regulation of transcription from RNA polymerase II promoter;GO:0000422~mitophagy;GO:0001934~positive regulation of protein phosphorylation;GO:0002376~immune system process;GO:0006468~protein phosphorylation;GO:0006511~ubiquitin-dependent protein catabolic process;GO:0006914~autophagy;GO:0006915~apoptotic process;GO:0006950~response to stress;GO:0008104~protein localization;GO:…	GO:0000407~pre-autophagosomal structure;GO:0000932~cytoplasmic mRNA processing body;GO:0005654~nucleoplasm;GO:0005737~cytoplasm;GO:0005770~late endosome;GO:0005776~autophagosome;GO:0005783~endoplasmic reticulum;GO:0005829~cytosol;GO:0016234~inclusion body;GO:0016235~aggresome;GO:0016605~PML body;GO:0031410~cytoplasmic vesicle;GO:0044753~amphisome;GO:0044754~autolysosome;GO:0070062~extracellular e…	GO:0004674~protein serine/threonine kinase activity;GO:0005080~protein kinase C binding;GO:0005515~protein binding;GO:0008270~zinc ion binding;GO:0019901~protein kinase binding;GO:0030971~receptor tyrosine kinase binding;GO:0031625~ubiquitin protein ligase binding;GO:0042169~SH2 domain binding;GO:0042802~identical protein binding;GO:0042803~protein homodimerization activity;GO:0043130~ubiquitin b…	hsa04380:Osteoclast differentiation
Q9Y2Z0_T265	Q9Y2Z0_T265	Q9Y2Z0	SUGT1	Protein SGT1 homolog	G1	6	ns	up	up	up	ns	ns	ns	ns	up	up	ns	up	0.643749	4.01427	0.762384	2.62564	-0.271119	0.738153	1.31142	0.417587	5.32058	0.649059	-0.0332267	1.78263	0.146464	0.000475434	0.00539697	8.11465e-05	0.301745	0.0119228	0.0169251	0.0385061	1.58453e-06	0.00281936	0.948617	0.00315239	+			GO:0007067~mitotic nuclear division;GO:0031647~regulation of protein stability;GO:0043947~positive regulation by host of symbiont catalytic activity	GO:0000151~ubiquitin ligase complex;GO:0000776~kinetochore;GO:0005634~nucleus;GO:0005829~cytosol;GO:0043234~protein complex	GO:0005515~protein binding	hsa04621:NOD-like receptor signaling pathway
P52565_S101	P52565_S101	P52565	ARHGDIA	Rho GDP-dissociation inhibitor 1	G1	5	down	up	ns	up	ns	ns	ns	ns	up	up	up	up	-3.13783	1.55809	1.10115	1.36404	-0.147483	-0.147689	1.41822	1.6457	2.61714	2.972	2.78488	1.56561	0.000261156	0.00397118	0.0171112	0.00695921	0.714454	0.465141	0.0248222	0.0232697	0.000463511	0.000174787	0.000534577	0.00149537	+	PAK1	CDKN1A;PAK1;PRKCA	GO:0006928~movement of cell or subcellular component;GO:0007162~negative regulation of cell adhesion;GO:0007266~Rho protein signal transduction;GO:0008360~regulation of cell shape;GO:0030336~negative regulation of cell migration;GO:0032880~regulation of protein localization;GO:0035023~regulation of Rho protein signal transduction;GO:0043066~negative regulation of apoptotic process;GO:0043547~posi…	GO:0001772~immunological synapse;GO:0005615~extracellular space;GO:0005634~nucleus;GO:0005737~cytoplasm;GO:0005829~cytosol;GO:0005856~cytoskeleton;GO:0070062~extracellular exosome	GO:0005094~Rho GDP-dissociation inhibitor activity;GO:0005096~GTPase activator activity;GO:0005504~fatty acid binding;GO:0005515~protein binding	hsa04722:Neurotrophin signaling pathway;hsa04962:Vasopressin-regulated water reabsorption
Q8N3C0_S2195	Q8N3C0_S2195	Q8N3C0	ASCC3	Activating signal cointegrator 1 complex subunit 3	G1	5	ns	up	up	ns	ns	ns	ns	up	up	ns	ns	up	1.36483	1.40749	1.56603	1.02996	0.270717	0.429739	2.58309	1.92922	0.679817	0.501269	0.388763	1.86168	0.012337	0.00392482	0.000997103	0.0122673	0.189744	0.0389637	0.040398	0.000190235	0.0042336	0.00382155	0.027388	0.00033149				GO:0006307~DNA dealkylation involved in DNA repair;GO:0006351~transcription, DNA-templated;GO:0006355~regulation of transcription, DNA-templated;GO:0008283~cell proliferation;GO:0032508~DNA duplex unwinding	GO:0005622~intracellular;GO:0005634~nucleus;GO:0005654~nucleoplasm;GO:0005737~cytoplasm;GO:0005794~Golgi apparatus;GO:0016020~membrane	GO:0003676~nucleic acid binding;GO:0005515~protein binding;GO:0005524~ATP binding;GO:0043140~ATP-dependent 3'-5' DNA helicase activity;GO:0044822~poly(A) RNA binding
Q9Y294_S165	Q9Y294_S165	Q9Y294	ASF1A	Histone chaperone ASF1A	G1	5	ns	ns	up	up	ns	ns	up	ns	ns	up	up	ns	1.06139	0.605807	1.52387	1.46889	-0.117437	0.0771583	1.69288	2.05428	2.53986	2.23217	3.7851	0.786285	0.0665963	0.0142118	0.000305577	0.000953872	0.321072	0.691087	0.000343637	0.0148047	0.097699	8.0059e-06	0.007722	0.0132273				GO:0001649~osteoblast differentiation;GO:0006281~DNA repair;GO:0006334~nucleosome assembly;GO:0006335~DNA replication-dependent nucleosome assembly;GO:0006336~DNA replication-independent nucleosome assembly;GO:0006351~transcription, DNA-templated;GO:0016569~covalent chromatin modification;GO:0031936~negative regulation of chromatin silencing;GO:0042692~muscle cell differentiation	GO:0000790~nuclear chromatin;GO:0005634~nucleus;GO:0005654~nucleoplasm;GO:0043234~protein complex	GO:0003682~chromatin binding;GO:0005515~protein binding;GO:0042393~histone binding
Q9Y294_S166	Q9Y294_S166	Q9Y294	ASF1A	Histone chaperone ASF1A	G1	5	ns	ns	up	up	ns	ns	up	ns	up	up	ns	ns	1.06253	0.611464	1.52412	1.47239	-0.117419	0.075915	1.69466	2.05504	1.37355	2.23512	2.79994	0.79177	0.0665135	0.0136223	0.000311379	0.000955081	0.320881	0.695069	0.000336527	0.0147397	0.00274865	7.95426e-06	0.0295488	0.0128195			CHEK1	GO:0001649~osteoblast differentiation;GO:0006281~DNA repair;GO:0006334~nucleosome assembly;GO:0006335~DNA replication-dependent nucleosome assembly;GO:0006336~DNA replication-independent nucleosome assembly;GO:0006351~transcription, DNA-templated;GO:0016569~covalent chromatin modification;GO:0031936~negative regulation of chromatin silencing;GO:0042692~muscle cell differentiation	GO:0000790~nuclear chromatin;GO:0005634~nucleus;GO:0005654~nucleoplasm;GO:0043234~protein complex	GO:0003682~chromatin binding;GO:0005515~protein binding;GO:0042393~histone binding
Q9Y294_T176	Q9Y294_T176	Q9Y294	ASF1A	Histone chaperone ASF1A	G1	5	ns	up	up	ns	ns	ns	up	ns	ns	up	up	ns	1.41195	0.920186	1.94674	0.9674	-0.0650234	0.10904	1.55401	1.30996	2.06177	3.097	2.17462	0.774551	0.290261	0.00982381	0.000267985	0.0111214	0.752613	0.790189	0.0036241	0.0271569	0.0225595	0.000597489	0.0048177	0.0607687				GO:0001649~osteoblast differentiation;GO:0006281~DNA repair;GO:0006334~nucleosome assembly;GO:0006335~DNA replication-dependent nucleosome assembly;GO:0006336~DNA replication-independent nucleosome assembly;GO:0006351~transcription, DNA-templated;GO:0016569~covalent chromatin modification;GO:0031936~negative regulation of chromatin silencing;GO:0042692~muscle cell differentiation	GO:0000790~nuclear chromatin;GO:0005634~nucleus;GO:0005654~nucleoplasm;GO:0043234~protein complex	GO:0003682~chromatin binding;GO:0005515~protein binding;GO:0042393~histone binding
Q9BZE9_S500	Q9BZE9_S500	Q9BZE9	ASPSCR1	Tether containing UBX domain for GLUT4	G1	7	ns	up	up	up	ns	ns	ns	ns	up	up	up	up	0.264353	1.22372	0.736696	1.083	-0.0661647	0.323164	0.496164	0.43819	1.4919	1.23464	1.2652	1.49217	0.0520331	0.00438824	0.00209865	0.00107763	0.695908	0.0257253	0.0813205	0.0046269	0.00242365	0.000549212	0.000529444	0.00303914				GO:0006886~intracellular protein transport;GO:0042593~glucose homeostasis;GO:0046324~regulation of glucose import	GO:0005654~nucleoplasm;GO:0005829~cytosol;GO:0005886~plasma membrane;GO:0009898~cytoplasmic side of plasma membrane;GO:0012505~endomembrane system;GO:0012506~vesicle membrane;GO:0019898~extrinsic component of membrane;GO:0033116~endoplasmic reticulum-Golgi intermediate compartment membrane;GO:0043231~intracellular membrane-bounded organelle;GO:0048471~perinuclear region of cytoplasm	GO:0005515~protein binding	hsa05202:Transcriptional misregulation in cancer
Q9BZE9_S502	Q9BZE9_S502	Q9BZE9	ASPSCR1	Tether containing UBX domain for GLUT4	G1	11	up	up	up	up	ns	up	up	up	up	up	up	up	2.03103	2.0834	1.11819	1.73513	0.176793	0.855969	2.1217	1.2896	3.40652	1.4518	2.21383	1.19897	0.000712787	0.00100728	0.00141296	0.00101857	0.57559	0.00545532	0.00175291	0.000134927	0.000264527	0.000151053	4.71053e-05	0.00530213				GO:0006886~intracellular protein transport;GO:0042593~glucose homeostasis;GO:0046324~regulation of glucose import	GO:0005654~nucleoplasm;GO:0005829~cytosol;GO:0005886~plasma membrane;GO:0009898~cytoplasmic side of plasma membrane;GO:0012505~endomembrane system;GO:0012506~vesicle membrane;GO:0019898~extrinsic component of membrane;GO:0033116~endoplasmic reticulum-Golgi intermediate compartment membrane;GO:0043231~intracellular membrane-bounded organelle;GO:0048471~perinuclear region of cytoplasm	GO:0005515~protein binding	hsa05202:Transcriptional misregulation in cancer
O43684_S211	O43684_S211	O43684	BUB3	Mitotic checkpoint protein BUB3	G1	5	up	ns	ns	ns	ns	ns	up	up	ns	up	up	ns	0.868937	0.0259196	0.469924	0.544647	-0.0271794	0.0191647	0.670675	0.803384	-0.135516	0.689528	1.08577	0.163857	0.00227206	0.890642	0.0909536	0.0943561	0.795159	0.909826	0.00462903	0.00533458	0.69493	0.0098712	0.00884219	0.176622	+	MAPK14	GSK3B;MAPK14;MAPK8	GO:0000070~mitotic sister chromatid segregation;GO:0007062~sister chromatid cohesion;GO:0007094~mitotic spindle assembly checkpoint;GO:0008608~attachment of spindle microtubules to kinetochore;GO:0031145~anaphase-promoting complex-dependent catabolic process;GO:0042787~protein ubiquitination involved in ubiquitin-dependent protein catabolic process;GO:0043161~proteasome-mediated ubiquitin-depende…	GO:0000776~kinetochore;GO:0000777~condensed chromosome kinetochore;GO:0005654~nucleoplasm;GO:0005829~cytosol;GO:0033597~mitotic checkpoint complex;GO:1990298~bub1-bub3 complex	GO:0005515~protein binding;GO:0043130~ubiquitin binding	hsa04110:Cell cycle;hsa05166:HTLV-I infection
P0DP23_S102	P0DP23_S102	P0DP23;P0DP24;P0DP25	CALM1;CALM2;CALM3	Calmodulin-1;Calmodulin-2;Calmodulin-3	G1	5	up	up	ns	ns	ns	ns	ns	ns	up	up	ns	up	2.80979	1.34808	2.37897	1.23737	-0.477469	-0.121901	1.10233	1.01586	2.21217	4.08115	2.53197	0.930924	0.000101644	0.000692851	0.0196092	0.0179143	0.190452	0.703375	0.0149568	0.0247651	0.00801309	4.9179e-05	0.117302	5.17607e-05	+	CSNK2A1	CSNK2A1;CSNK2A2
Q14247_S405	Q14247_S405	Q14247	CTTN	Src substrate cortactin	G1	5	down	up	ns	up	ns	ns	up	ns	up	up	ns	up	-0.847308	1.67431	0.526075	3.17716	0.00720978	-0.0244408	1.55829	-0.0777779	3.06985	1.84033	0.712101	2.3147	0.00147347	0.000532623	0.011517	0.000225377	0.93058	0.860032	0.00897098	0.661406	6.05899e-05	0.000268195	0.0512047	8.82755e-05	+	CDK1;CDK2;MAPK1;MAPK3;PAK1;PRKCD	AKT1;CCL2;CDK1;CDK2;EGF;GSK3B;MAP2K1;MAPK1;MAPK3;MAPK9;PAK1;PRKCD	GO:0006886~intracellular protein transport;GO:0006898~receptor-mediated endocytosis;GO:0006930~substrate-dependent cell migration, cell extension;GO:0030041~actin filament polymerization;GO:0030516~regulation of axon extension;GO:0030838~positive regulation of actin filament polymerization;GO:0031532~actin cytoskeleton reorganization;GO:0045987~positive regulation of smooth muscle contraction;GO:…	GO:0001726~ruffle;GO:0002102~podosome;GO:0005737~cytoplasm;GO:0005794~Golgi apparatus;GO:0005856~cytoskeleton;GO:0005884~actin filament;GO:0005886~plasma membrane;GO:0005905~clathrin-coated pit;GO:0005913~cell-cell adherens junction;GO:0005925~focal adhesion;GO:0005938~cell cortex;GO:0008076~voltage-gated potassium channel complex;GO:0030027~lamellipodium;GO:0030426~growth cone;GO:0030863~cortica…	GO:0005515~protein binding;GO:0005522~profilin binding;GO:0098641~cadherin binding involved in cell-cell adhesion	hsa04530:Tight junction;hsa05100:Bacterial invasion of epithelial cells;hsa05130:Pathogenic Escherichia coli infection;hsa05131:Shigellosis;hsa05205:Proteoglycans in cancer
O43524_S413	O43524_S413	O43524	FOXO3	Forkhead box protein O3	G1	5	up	down	ns	up	ns	ns	up	up	ns	up	up	ns	1.78678	-2.67024	1.07926	0.93765	-0.257551	0.110421	1.76125	0.992266	0.356339	1.66112	2.46369	0.682582	0.00138858	1.25782e-05	0.0113112	0.00340001	0.166362	0.0284951	0.0007335	0.000467907	0.0207611	1.21899e-05	0.000106143	0.0198472	+	PRKAA1;PRKAA2	ALDH2;PRKAA1;PRKAA2;PRKAB1;PRKAB2;PRKAG1;PRKAG2;PRKAG3	GO:0000122~negative regulation of transcription from RNA polymerase II promoter;GO:0001542~ovulation from ovarian follicle;GO:0001544~initiation of primordial ovarian follicle growth;GO:0001547~antral ovarian follicle growth;GO:0001556~oocyte maturation;GO:0006357~regulation of transcription from RNA polymerase II promoter;GO:0006366~transcription from RNA polymerase II promoter;GO:0006417~regula…	GO:0005634~nucleus;GO:0005654~nucleoplasm;GO:0005737~cytoplasm;GO:0005739~mitochondrion;GO:0005829~cytosol;GO:0016020~membrane	GO:0001047~core promoter binding;GO:0001221~transcription cofactor binding;GO:0001227~transcriptional repressor activity, RNA polymerase II transcription regulatory region sequence-specific binding;GO:0001228~transcriptional activator activity, RNA polymerase II transcription regulatory region sequence-specific binding;GO:0003677~DNA binding;GO:0003700~transcription factor activity, sequence-spec…	hsa04062:Chemokine signaling pathway;hsa04068:FoxO signaling pathway;hsa04151:PI3K-Akt signaling pathway;hsa04152:AMPK signaling pathway;hsa04722:Neurotrophin signaling pathway;hsa04917:Prolactin signaling pathway;hsa05213:Endometrial cancer;hsa05223:Non-small cell lung cancer
P17544_S424	P17544_S424	P17544	ATF7	Cyclic AMP-dependent transcription factor ATF-7	G1	5	ns	up	ns	ns	ns	ns	up	ns	up	up	ns	up	0.288407	1.13806	0.177635	1.15565	0.241983	-0.39131	1.46307	0.259032	2.68611	0.92728	-0.399706	0.994576	0.352477	0.001238	0.484914	0.0165493	0.039977	0.0561035	0.00204937	0.473709	8.13074e-05	0.00540456	0.122376	0.0024377				GO:0000122~negative regulation of transcription from RNA polymerase II promoter;GO:0006351~transcription, DNA-templated;GO:0006355~regulation of transcription, DNA-templated;GO:0016032~viral process	GO:0005634~nucleus;GO:0005654~nucleoplasm;GO:0005737~cytoplasm;GO:0034399~nuclear periphery	GO:0000978~RNA polymerase II core promoter proximal region sequence-specific DNA binding;GO:0001078~transcriptional repressor activity, RNA polymerase II core promoter proximal region sequence-specific binding;GO:0003676~nucleic acid binding;GO:0003700~transcription factor activity, sequence-specific DNA binding;GO:0005515~protein binding;GO:0008134~transcription factor binding;GO:0019899~enzyme …
O14745_S302	O14745_S302	O14745	SLC9A3R1	Na(+)/H(+) exchange regulatory cofactor NHE-RF1	G1	4	ns	up	up	up	ns	ns	down	ns	ns	up	ns	up	-0.183942	2.51153	2.15965	2.90922	-0.0959768	0.854022	-1.42577	-0.984354	0.319179	2.27287	1.56927	2.52717	0.516303	0.00413876	0.00964295	0.000458311	0.789273	0.190691	0.00461222	0.0336039	0.469146	0.000108553	0.0176811	8.30673e-05	+	CDK1	CDK1	GO:0003096~renal sodium ion transport;GO:0006461~protein complex assembly;GO:0007191~adenylate cyclase-activating dopamine receptor signaling pathway;GO:0007605~sensory perception of sound;GO:0008285~negative regulation of cell proliferation;GO:0008360~regulation of cell shape;GO:0008361~regulation of cell size;GO:0010642~negative regulation of platelet-derived growth factor receptor signaling pa…	GO:0001726~ruffle;GO:0005634~nucleus;GO:0005737~cytoplasm;GO:0005813~centrosome;GO:0005886~plasma membrane;GO:0005902~microvillus;GO:0012505~endomembrane system;GO:0015629~actin cytoskeleton;GO:0016020~membrane;GO:0016324~apical plasma membrane;GO:0030175~filopodium;GO:0031526~brush border membrane;GO:0031528~microvillus membrane;GO:0031982~vesicle;GO:0032426~stereocilium tip;GO:0043231~intracell…	GO:0005102~receptor binding;GO:0005515~protein binding;GO:0008013~beta-catenin binding;GO:0017081~chloride channel regulator activity;GO:0019902~phosphatase binding;GO:0030165~PDZ domain binding;GO:0031698~beta-2 adrenergic receptor binding;GO:0032403~protein complex binding;GO:0032947~protein complex scaffold;GO:0043621~protein self-association;GO:0050780~dopamine receptor binding;GO:0070851~gro…
P61978_S379	P61978_S379	P61978	HNRNPK	Heterogeneous nuclear ribonucleoprotein K	G1	5	ns	up	ns	up	ns	ns	ns	ns	up	up	ns	up	-0.608476	1.72594	1.54153	1.94011	-0.364492	0.322964	1.78956	0.16606	3.30709	1.70647	2.3844	1.68649	0.442304	0.000948965	0.0444631	0.00690446	0.13562	0.108497	0.0818295	0.525171	1.94008e-05	0.000980754	0.0223146	0.000578535	+	AURKA	AURKA;PAK1;PRKCD	GO:0000398~mRNA splicing, via spliceosome;GO:0006357~regulation of transcription from RNA polymerase II promoter;GO:0006366~transcription from RNA polymerase II promoter;GO:0006396~RNA processing;GO:0007165~signal transduction;GO:0010467~gene expression;GO:0010988~regulation of low-density lipoprotein particle clearance;GO:0016032~viral process;GO:0016925~protein sumoylation;GO:0043066~negative r…	GO:0000790~nuclear chromatin;GO:0002102~podosome;GO:0005634~nucleus;GO:0005654~nucleoplasm;GO:0005737~cytoplasm;GO:0005913~cell-cell adherens junction;GO:0005925~focal adhesion;GO:0016020~membrane;GO:0019013~viral nucleocapsid;GO:0030529~intracellular ribonucleoprotein complex;GO:0031012~extracellular matrix;GO:0042995~cell projection;GO:0070062~extracellular exosome;GO:0071013~catalytic step 2 s…	GO:0000978~RNA polymerase II core promoter proximal region sequence-specific DNA binding;GO:0001077~transcriptional activator activity, RNA polymerase II core promoter proximal region sequence-specific binding;GO:0003677~DNA binding;GO:0003697~single-stranded DNA binding;GO:0003723~RNA binding;GO:0005515~protein binding;GO:0044822~poly(A) RNA binding;GO:0098641~cadherin binding involved in cell-c…	hsa03040:Spliceosome;hsa05168:Herpes simplex infection;hsa05203:Viral carcinogenesis;hsa05206:MicroRNAs in cancer
Q7Z3C6_S759	Q7Z3C6_S759	Q7Z3C6	ATG9A	Autophagy-related protein 9A	G1	8	up	down	up	up	ns	ns	up	up	up	up	up	up	4.15976	-1.59777	2.61468	3.55373	0.30388	1.10519	3.84852	4.83141	2.61925	4.18398	5.38252	2.97593	0.000188478	0.000865845	7.61728e-05	5.72796e-05	0.156922	0.0150498	5.80403e-05	1.42778e-05	0.000365393	4.43885e-05	2.89661e-08	9.42909e-08				GO:0000045~autophagosome assembly;GO:0000422~mitophagy;GO:0006914~autophagy;GO:0015031~protein transport;GO:0034497~protein localization to pre-autophagosomal structure;GO:0034727~piecemeal microautophagy of nucleus;GO:0044805~late nucleophagy	GO:0000407~pre-autophagosomal structure;GO:0000421~autophagosome membrane;GO:0005768~endosome;GO:0005770~late endosome;GO:0005789~endoplasmic reticulum membrane;GO:0005802~trans-Golgi network;GO:0016020~membrane;GO:0016021~integral component of membrane;GO:0031410~cytoplasmic vesicle;GO:0031902~late endosome membrane;GO:0055037~recycling endosome	GO:0005515~protein binding
Q92945_S193	Q92945_S193	Q92945	KHSRP	Far upstream element-binding protein 2	G1	5	up	ns	ns	up	ns	ns	up	up	up	ns	ns	ns	2.09707	0.64832	0.668554	1.18218	0.465714	0.357787	3.52127	1.30728	3.73463	1.09877	0.0126619	0.33507	8.72208e-05	0.0589386	0.0100584	7.34801e-05	0.0218665	5.79349e-05	0.000315	0.00318324	3.65822e-06	0.0268158	0.965974	0.0254015	+	AKT1;AKT2	AKT1;AKT2	GO:0000375~RNA splicing, via transesterification reactions;GO:0006351~transcription, DNA-templated;GO:0006355~regulation of transcription, DNA-templated;GO:0006397~mRNA processing;GO:0006402~mRNA catabolic process;GO:0008380~RNA splicing;GO:0043488~regulation of mRNA stability;GO:0045019~negative regulation of nitric oxide biosynthetic process;GO:0051028~mRNA transport;GO:0061014~positive regulat…	GO:0000178~exosome (RNase complex);GO:0005654~nucleoplasm;GO:0005829~cytosol;GO:0010494~cytoplasmic stress granule;GO:0016020~membrane	GO:0003677~DNA binding;GO:0003723~RNA binding;GO:0005515~protein binding;GO:0035925~mRNA 3'-UTR AU-rich region binding;GO:0044822~poly(A) RNA binding
Q9Y2G3_S1154	Q9Y2G3_S1154	Q9Y2G3	ATP11B	Probable phospholipid-transporting ATPase IF	G1	9	up	down	up	up	ns	up	up	up	up	up	up	up	3.16307	-0.920374	1.51141	1.8286	0.453499	1.03507	1.97472	2.70086	1.76648	3.17485	3.86291	1.19407	0.000424356	0.0097681	0.00515965	0.00269358	0.00209252	0.00612647	0.000277927	0.000938318	4.58744e-06	8.5688e-06	0.000101035	0.000712574				GO:0006811~ion transport;GO:0015917~aminophospholipid transport;GO:0034220~ion transmembrane transport;GO:0045332~phospholipid translocation	GO:0005637~nuclear inner membrane;GO:0005769~early endosome;GO:0005783~endoplasmic reticulum;GO:0005794~Golgi apparatus;GO:0005886~plasma membrane;GO:0016020~membrane;GO:0016021~integral component of membrane;GO:0055037~recycling endosome;GO:0055038~recycling endosome membrane	GO:0000287~magnesium ion binding;GO:0004012~phospholipid-translocating ATPase activity;GO:0005515~protein binding;GO:0005524~ATP binding;GO:0015075~ion transmembrane transporter activity
P05023_S653	P05023_S653	P05023	ATP1A1	Sodium/potassium-transporting ATPase subunit alpha-1	G1	6	up	ns	ns	up	ns	ns	up	up	ns	up	up	ns	0.981624	-0.345808	0.432864	0.62071	0.315818	0.0178499	0.773702	0.713593	0.316734	1.45766	1.51276	0.432919	0.000810868	0.0519386	0.0209918	0.00277997	0.00231953	0.922513	0.000610141	0.000747687	0.0725421	2.08987e-05	0.000321944	0.0300795				GO:0002026~regulation of the force of heart contraction;GO:0002028~regulation of sodium ion transport;GO:0006883~cellular sodium ion homeostasis;GO:0008217~regulation of blood pressure;GO:0010107~potassium ion import;GO:0010248~establishment or maintenance of transmembrane electrochemical gradient;GO:0015991~ATP hydrolysis coupled proton transport;GO:0016311~dephosphorylation;GO:0030007~cellular …	GO:0005768~endosome;GO:0005783~endoplasmic reticulum;GO:0005794~Golgi apparatus;GO:0005886~plasma membrane;GO:0005890~sodium:potassium-exchanging ATPase complex;GO:0005901~caveola;GO:0014069~postsynaptic density;GO:0014704~intercalated disc;GO:0016020~membrane;GO:0016021~integral component of membrane;GO:0016323~basolateral plasma membrane;GO:0016324~apical plasma membrane;GO:0030315~T-tubule;GO:…	GO:0000166~nucleotide binding;GO:0005391~sodium:potassium-exchanging ATPase activity;GO:0005515~protein binding;GO:0005524~ATP binding;GO:0016791~phosphatase activity;GO:0019901~protein kinase binding;GO:0019904~protein domain specific binding;GO:0030506~ankyrin binding;GO:0030955~potassium ion binding;GO:0031402~sodium ion binding;GO:0043531~ADP binding;GO:0043548~phosphatidylinositol 3-kinase b…	hsa04022:cGMP-PKG signaling pathway;hsa04024:cAMP signaling pathway;hsa04260:Cardiac muscle contraction;hsa04261:Adrenergic signaling in cardiomyocytes;hsa04911:Insulin secretion;hsa04918:Thyroid hormone synthesis;hsa04919:Thyroid hormone signaling pathway;hsa04960:Aldosterone-regulated sodium reabsorption;hsa04961:Endocrine and other factor-regulated calcium reabsorption;hsa04964:Proximal tubule…
P05023_S216	P05023_S216	P05023	ATP1A1	Sodium/potassium-transporting ATPase subunit alpha-1	G1	4	up	ns	ns	up	ns	ns	ns	ns	ns	up	up	ns	1.12431	-0.344432	0.469031	0.748893	0.0947396	-0.326255	0.682048	0.756548	0.516088	1.01762	1.24578	0.433712	0.00123103	0.160088	0.0166686	0.00654742	0.41541	0.237703	0.0414066	0.0401273	0.0216257	8.95839e-05	0.00290483	0.00893923				GO:0002026~regulation of the force of heart contraction;GO:0002028~regulation of sodium ion transport;GO:0006883~cellular sodium ion homeostasis;GO:0008217~regulation of blood pressure;GO:0010107~potassium ion import;GO:0010248~establishment or maintenance of transmembrane electrochemical gradient;GO:0015991~ATP hydrolysis coupled proton transport;GO:0016311~dephosphorylation;GO:0030007~cellular …	GO:0005768~endosome;GO:0005783~endoplasmic reticulum;GO:0005794~Golgi apparatus;GO:0005886~plasma membrane;GO:0005890~sodium:potassium-exchanging ATPase complex;GO:0005901~caveola;GO:0014069~postsynaptic density;GO:0014704~intercalated disc;GO:0016020~membrane;GO:0016021~integral component of membrane;GO:0016323~basolateral plasma membrane;GO:0016324~apical plasma membrane;GO:0030315~T-tubule;GO:…	GO:0000166~nucleotide binding;GO:0005391~sodium:potassium-exchanging ATPase activity;GO:0005515~protein binding;GO:0005524~ATP binding;GO:0016791~phosphatase activity;GO:0019901~protein kinase binding;GO:0019904~protein domain specific binding;GO:0030506~ankyrin binding;GO:0030955~potassium ion binding;GO:0031402~sodium ion binding;GO:0043531~ADP binding;GO:0043548~phosphatidylinositol 3-kinase b…	hsa04022:cGMP-PKG signaling pathway;hsa04024:cAMP signaling pathway;hsa04260:Cardiac muscle contraction;hsa04261:Adrenergic signaling in cardiomyocytes;hsa04911:Insulin secretion;hsa04918:Thyroid hormone synthesis;hsa04919:Thyroid hormone signaling pathway;hsa04960:Aldosterone-regulated sodium reabsorption;hsa04961:Endocrine and other factor-regulated calcium reabsorption;hsa04964:Proximal tubule…
P05023_S217	P05023_S217	P05023	ATP1A1	Sodium/potassium-transporting ATPase subunit alpha-1	G1	4	up	ns	ns	up	ns	ns	ns	ns	ns	up	up	ns	1.08351	-0.326027	0.486379	0.776739	0.0589186	-0.28426	0.671611	0.657705	0.537588	1.0417	1.25357	0.390124	0.00229182	0.175224	0.0141524	0.00408837	0.439349	0.303904	0.0315566	0.0360761	0.0218464	5.07201e-05	0.00294768	0.00531863				GO:0002026~regulation of the force of heart contraction;GO:0002028~regulation of sodium ion transport;GO:0006883~cellular sodium ion homeostasis;GO:0008217~regulation of blood pressure;GO:0010107~potassium ion import;GO:0010248~establishment or maintenance of transmembrane electrochemical gradient;GO:0015991~ATP hydrolysis coupled proton transport;GO:0016311~dephosphorylation;GO:0030007~cellular …	GO:0005768~endosome;GO:0005783~endoplasmic reticulum;GO:0005794~Golgi apparatus;GO:0005886~plasma membrane;GO:0005890~sodium:potassium-exchanging ATPase complex;GO:0005901~caveola;GO:0014069~postsynaptic density;GO:0014704~intercalated disc;GO:0016020~membrane;GO:0016021~integral component of membrane;GO:0016323~basolateral plasma membrane;GO:0016324~apical plasma membrane;GO:0030315~T-tubule;GO:…	GO:0000166~nucleotide binding;GO:0005391~sodium:potassium-exchanging ATPase activity;GO:0005515~protein binding;GO:0005524~ATP binding;GO:0016791~phosphatase activity;GO:0019901~protein kinase binding;GO:0019904~protein domain specific binding;GO:0030506~ankyrin binding;GO:0030955~potassium ion binding;GO:0031402~sodium ion binding;GO:0043531~ADP binding;GO:0043548~phosphatidylinositol 3-kinase b…	hsa04022:cGMP-PKG signaling pathway;hsa04024:cAMP signaling pathway;hsa04260:Cardiac muscle contraction;hsa04261:Adrenergic signaling in cardiomyocytes;hsa04911:Insulin secretion;hsa04918:Thyroid hormone synthesis;hsa04919:Thyroid hormone signaling pathway;hsa04960:Aldosterone-regulated sodium reabsorption;hsa04961:Endocrine and other factor-regulated calcium reabsorption;hsa04964:Proximal tubule…
P16615_S663	P16615_S663	P16615	ATP2A2	Sarcoplasmic/endoplasmic reticulum calcium ATPase 2	G1	8	up	ns	ns	up	ns	ns	up	up	up	up	up	up	1.46028	0.244666	0.731283	1.10253	0.311757	-0.306967	1.08207	0.775648	0.920507	2.12632	1.65627	0.706687	0.000796049	0.509975	0.0115601	0.00023252	0.0175898	0.214501	0.00130437	0.00664324	6.41756e-05	8.84769e-05	0.00147557	4.47579e-06			AURKB	GO:0002026~regulation of the force of heart contraction;GO:0006874~cellular calcium ion homeostasis;GO:0006984~ER-nucleus signaling pathway;GO:0006996~organelle organization;GO:0007155~cell adhesion;GO:0008544~epidermis development;GO:0010460~positive regulation of heart rate;GO:0010882~regulation of cardiac muscle contraction by calcium ion signaling;GO:0014883~transition between fast and slow f…	GO:0005783~endoplasmic reticulum;GO:0005789~endoplasmic reticulum membrane;GO:0005887~integral component of plasma membrane;GO:0012506~vesicle membrane;GO:0014801~longitudinal sarcoplasmic reticulum;GO:0016020~membrane;GO:0016021~integral component of membrane;GO:0016529~sarcoplasmic reticulum;GO:0031095~platelet dense tubular network membrane;GO:0031234~extrinsic component of cytoplasmic side of…	GO:0005388~calcium-transporting ATPase activity;GO:0005509~calcium ion binding;GO:0005515~protein binding;GO:0005524~ATP binding;GO:0008022~protein C-terminus binding;GO:0019899~enzyme binding;GO:0031775~lutropin-choriogonadotropic hormone receptor binding;GO:0044548~S100 protein binding;GO:0046872~metal ion binding;GO:0086039~calcium-transporting ATPase activity involved in regulation of cardiac…	hsa04020:Calcium signaling pathway;hsa04022:cGMP-PKG signaling pathway;hsa04972:Pancreatic secretion;hsa05010:Alzheimer's disease
Q9Y2W1_T874	Q9Y2W1_T874	Q9Y2W1	THRAP3	Thyroid hormone receptor-associated protein 3	G1	5	up	ns	ns	up	ns	ns	up	ns	up	ns	ns	up	1.36584	0.55658	0.241669	0.901113	0.0593967	0.868172	0.857537	0.765334	1.82336	-0.0138327	0.485499	2.13303	0.00166291	0.0429161	0.517451	0.00041686	0.798042	0.0146531	0.00180397	0.0274359	0.000499919	0.946177	0.0265003	4.21609e-06		CDK2	CDK2	GO:0000381~regulation of alternative mRNA splicing, via spliceosome;GO:0000956~nuclear-transcribed mRNA catabolic process;GO:0006367~transcription initiation from RNA polymerase II promoter;GO:0006397~mRNA processing;GO:0007623~circadian rhythm;GO:0008380~RNA splicing;GO:0030518~intracellular steroid hormone receptor signaling pathway;GO:0030521~androgen receptor signaling pathway;GO:0042753~posi…	GO:0005634~nucleus;GO:0005654~nucleoplasm;GO:0016592~mediator complex;GO:0016607~nuclear speck;GO:0035145~exon-exon junction complex;GO:0070062~extracellular exosome	GO:0001046~core promoter sequence-specific DNA binding;GO:0001104~RNA polymerase II transcription cofactor activity;GO:0003712~transcription cofactor activity;GO:0003713~transcription coactivator activity;GO:0004872~receptor activity;GO:0005515~protein binding;GO:0005524~ATP binding;GO:0030374~ligand-dependent nuclear receptor transcription coactivator activity;GO:0042809~vitamin D receptor bindi…
Q13459_T1271	Q13459_T1271	Q13459	MYO9B	Unconventional myosin-IXb	G1	5	ns	ns	up	up	ns	ns	up	ns	up	up	ns	ns	0.899306	0.877312	0.615889	1.52853	0.2824	-0.301152	2.40947	0.698767	4.33922	1.70679	0.0464636	0.749872	0.013633	0.041571	0.00936764	0.00137208	0.0362118	0.108578	0.000696675	0.149047	5.10928e-05	0.0022751	0.896911	0.032076	+		EGF	GO:0007165~signal transduction;GO:0007266~Rho protein signal transduction;GO:0030048~actin filament-based movement;GO:0032011~ARF protein signal transduction;GO:0035023~regulation of Rho protein signal transduction;GO:0035385~Roundabout signaling pathway;GO:0035556~intracellular signal transduction;GO:0043547~positive regulation of GTPase activity;GO:0051056~regulation of small GTPase mediated si…	GO:0005622~intracellular;GO:0005737~cytoplasm;GO:0005829~cytosol;GO:0005884~actin filament;GO:0005938~cell cortex;GO:0015629~actin cytoskeleton;GO:0016020~membrane;GO:0016459~myosin complex;GO:0048471~perinuclear region of cytoplasm	GO:0000146~microfilament motor activity;GO:0003774~motor activity;GO:0003779~actin binding;GO:0005096~GTPase activator activity;GO:0005515~protein binding;GO:0005516~calmodulin binding;GO:0005524~ATP binding;GO:0016887~ATPase activity;GO:0017048~Rho GTPase binding;GO:0030898~actin-dependent ATPase activity;GO:0042803~protein homodimerization activity;GO:0043531~ADP binding;GO:0046872~metal ion bi…
O60934_S343	O60934_S343	O60934	NBN	Nibrin	G1	5	up	down	up	up	ns	ns	up	up	ns	up	up	down	2.79137	-1.26618	1.43836	1.02106	0.331717	-0.0137132	2.65858	1.65482	-0.170459	2.48412	0.966761	-1.1023	3.35877e-05	0.000947087	0.00108168	0.00615956	0.145483	0.939249	0.00018228	0.000383486	0.598354	2.15169e-05	0.00599984	9.62077e-05	+	ATM;ATR	ATM;ATR;INSR;PRKDC;VRK1	GO:0000077~DNA damage checkpoint;GO:0000723~telomere maintenance;GO:0000724~double-strand break repair via homologous recombination;GO:0000729~DNA double-strand break processing;GO:0000731~DNA synthesis involved in DNA repair;GO:0000732~strand displacement;GO:0001832~blastocyst growth;GO:0006260~DNA replication;GO:0006281~DNA repair;GO:0006302~double-strand break repair;GO:0006303~double-strand b…	GO:0000781~chromosome, telomeric region;GO:0000784~nuclear chromosome, telomeric region;GO:0005634~nucleus;GO:0005654~nucleoplasm;GO:0005657~replication fork;GO:0005730~nucleolus;GO:0005829~cytosol;GO:0016605~PML body;GO:0030870~Mre11 complex;GO:0035861~site of double-strand break;GO:0042405~nuclear inclusion body	GO:0003684~damaged DNA binding;GO:0004003~ATP-dependent DNA helicase activity;GO:0005515~protein binding;GO:0008134~transcription factor binding;GO:0047485~protein N-terminus binding	hsa03440:Homologous recombination
P18615_S115	P18615_S115	P18615	NELFE	Negative elongation factor E	G1	5	up	down	ns	ns	ns	ns	up	up	up	up	up	ns	2.42506	-1.13175	0.674454	0.751634	0.0972207	-0.129241	1.53748	1.35092	1.42922	1.49722	1.6428	-0.261611	0.000157801	0.000929887	0.0556993	0.0114401	0.638652	0.196502	3.27152e-06	0.000961767	2.66508e-05	9.92499e-05	0.00223003	0.0622343	+	MAPKAPK2	EGF;MAPKAPK2;RPS6KA3	GO:0006355~regulation of transcription, DNA-templated;GO:0006366~transcription from RNA polymerase II promoter;GO:0006368~transcription elongation from RNA polymerase II promoter;GO:0034244~negative regulation of transcription elongation from RNA polymerase II promoter;GO:0045944~positive regulation of transcription from RNA polymerase II promoter;GO:0050434~positive regulation of viral transcrip…	GO:0005634~nucleus;GO:0005654~nucleoplasm;GO:0032021~NELF complex	GO:0000166~nucleotide binding;GO:0003676~nucleic acid binding;GO:0003682~chromatin binding;GO:0003723~RNA binding;GO:0005515~protein binding;GO:0044822~poly(A) RNA binding
P49792_T2153	P49792_T2153	P49792	RANBP2	E3 SUMO-protein ligase RanBP2	G1	6	ns	up	ns	ns	ns	ns	up	up	up	ns	up	up	1.31416	3.35997	0.802584	2.26942	-0.195948	0.438936	2.92307	1.9895	3.34863	-0.103399	2.14709	3.36968	0.0436657	0.00595306	0.0385487	0.0139341	0.59589	0.196079	0.000668837	0.00172966	0.000233787	0.686483	0.00200364	0.000214575	+	CDK1	CDK1	GO:0000413~protein peptidyl-prolyl isomerization;GO:0001975~response to amphetamine;GO:0006406~mRNA export from nucleus;GO:0006409~tRNA export from nucleus;GO:0006457~protein folding;GO:0006607~NLS-bearing protein import into nucleus;GO:0007062~sister chromatid cohesion;GO:0007077~mitotic nuclear envelope disassembly;GO:0010827~regulation of glucose transport;GO:0016032~viral process;GO:0016925~p…	GO:0005635~nuclear envelope;GO:0005642~annulate lamellae;GO:0005643~nuclear pore;GO:0005739~mitochondrion;GO:0005829~cytosol;GO:0005875~microtubule associated complex;GO:0016020~membrane;GO:0031965~nuclear membrane;GO:0042405~nuclear inclusion body;GO:0044614~nuclear pore cytoplasmic filaments;GO:0044615~nuclear pore nuclear basket;GO:1990723~cytoplasmic periphery of the nuclear pore complex	GO:0003723~RNA binding;GO:0003755~peptidyl-prolyl cis-trans isomerase activity;GO:0005515~protein binding;GO:0008270~zinc ion binding;GO:0008536~Ran GTPase binding;GO:0016874~ligase activity;GO:0019789~SUMO transferase activity;GO:0032403~protein complex binding	hsa03013:RNA transport
P22059_S240	P22059_S240	P22059	OSBP	Oxysterol-binding protein 1	G1	5	ns	up	ns	ns	ns	ns	up	ns	ns	up	up	up	1.01281	1.31988	0.775867	0.994156	0.576486	0.0959148	1.53693	1.30323	0.480138	2.14446	2.19389	1.66177	0.0601132	0.00227054	0.0156426	0.049058	0.0278689	0.696521	0.00645179	0.103995	0.000884362	1.65661e-05	3.21129e-05	0.000977012	+	PRKD1	PRKD1	GO:0015918~sterol transport;GO:0044128~positive regulation of growth of symbiont in host	GO:0000139~Golgi membrane;GO:0005634~nucleus;GO:0005654~nucleoplasm;GO:0005730~nucleolus;GO:0005737~cytoplasm;GO:0005789~endoplasmic reticulum membrane;GO:0005794~Golgi apparatus;GO:0005829~cytosol;GO:0016020~membrane;GO:0030054~cell junction;GO:0048471~perinuclear region of cytoplasm	GO:0005515~protein binding;GO:0008142~oxysterol binding;GO:0015248~sterol transporter activity;GO:0019904~protein domain specific binding;GO:0070273~phosphatidylinositol-4-phosphate binding
P30041_T177	P30041_T177	P30041	PRDX6	Peroxiredoxin-6	G1	5	ns	up	ns	up	ns	ns	up	ns	up	ns	ns	up	0.564063	3.5753	0.19694	5.29461	-0.203832	-0.0483414	2.54168	0.413718	5.65583	0.193271	-0.137508	0.954418	0.0765191	3.56139e-05	0.546641	1.7455e-05	0.585135	0.716582	0.0032346	0.443052	9.7931e-08	0.343873	0.60421	0.00594497	+	MAPK1	MAPK1	GO:0000302~response to reactive oxygen species;GO:0016042~lipid catabolic process;GO:0042744~hydrogen peroxide catabolic process;GO:0045454~cell redox homeostasis;GO:0055114~oxidation-reduction process;GO:0098609~cell-cell adhesion;GO:0098869~cellular oxidant detoxification	GO:0005615~extracellular space;GO:0005623~cell;GO:0005737~cytoplasm;GO:0005764~lysosome;GO:0005829~cytosol;GO:0005913~cell-cell adherens junction;GO:0016020~membrane;GO:0016023~cytoplasmic, membrane-bounded vesicle;GO:0031410~cytoplasmic vesicle;GO:0070062~extracellular exosome	GO:0004602~glutathione peroxidase activity;GO:0005515~protein binding;GO:0016787~hydrolase activity;GO:0031625~ubiquitin protein ligase binding;GO:0051920~peroxiredoxin activity;GO:0098641~cadherin binding involved in cell-cell adhesion	hsa01100:Metabolic pathways
O94885_S407	O94885_S407	O94885	SASH1	SAM and SH3 domain-containing protein 1	G1	5	up	ns	ns	ns	ns	ns	up	up	ns	up	up	ns	0.912224	-0.532287	0.753319	-0.0265703	0.066473	0.419495	0.839827	1.04668	0.000228882	2.29678	1.65575	0.529905	8.91559e-05	0.0110136	0.0798473	0.933185	0.235608	0.00968211	0.0056119	0.00172294	0.997646	2.96142e-05	0.000553681	0.0348474	+	LATS1	LATS1	GO:0000209~protein polyubiquitination;GO:0010595~positive regulation of endothelial cell migration;GO:0031666~positive regulation of lipopolysaccharide-mediated signaling pathway;GO:0043507~positive regulation of JUN kinase activity;GO:0045766~positive regulation of angiogenesis;GO:1900044~regulation of protein K63-linked ubiquitination;GO:1900745~positive regulation of p38MAPK cascade;GO:1901224…	GO:0016021~integral component of membrane;GO:0043234~protein complex	GO:0008022~protein C-terminus binding;GO:0019901~protein kinase binding;GO:0031435~mitogen-activated protein kinase kinase kinase binding;GO:0032947~protein complex scaffold
Q9Y2W1_S248,S253	Q9Y2W1_S248;Q9Y2W1_S253	Q9Y2W1	THRAP3	Thyroid hormone receptor-associated protein 3	G1	5	ns	up	ns	up	ns	ns	ns	up	up	ns	ns	up	0.574645	0.749234	-0.0414416	1.11318	0.179106	0.572886	0.840801	0.773675	1.862	-0.143064	-0.266488	1.06449	0.0118555	0.00573628	0.915232	0.00489565	0.495044	0.0180368	0.0280285	0.00127432	0.000458311	0.486959	0.169643	0.00217911				GO:0000381~regulation of alternative mRNA splicing, via spliceosome;GO:0000956~nuclear-transcribed mRNA catabolic process;GO:0006367~transcription initiation from RNA polymerase II promoter;GO:0006397~mRNA processing;GO:0007623~circadian rhythm;GO:0008380~RNA splicing;GO:0030518~intracellular steroid hormone receptor signaling pathway;GO:0030521~androgen receptor signaling pathway;GO:0042753~posi…	GO:0005634~nucleus;GO:0005654~nucleoplasm;GO:0016592~mediator complex;GO:0016607~nuclear speck;GO:0035145~exon-exon junction complex;GO:0070062~extracellular exosome	GO:0001046~core promoter sequence-specific DNA binding;GO:0001104~RNA polymerase II transcription cofactor activity;GO:0003712~transcription cofactor activity;GO:0003713~transcription coactivator activity;GO:0004872~receptor activity;GO:0005515~protein binding;GO:0005524~ATP binding;GO:0030374~ligand-dependent nuclear receptor transcription coactivator activity;GO:0042809~vitamin D receptor bindi…
Q07889_S1134	Q07889_S1134	Q07889	SOS1	Son of sevenless homolog 1	G1	5	ns	ns	ns	ns	ns	ns	ns	up	up	up	up	up	0.247512	-0.457956	0.398253	0.531324	-0.298562	0.740268	-0.488201	0.894863	1.37681	0.886363	2.15393	1.29564	0.1727	0.112331	0.121881	0.0121222	0.103793	0.038176	0.0731459	0.00933491	0.00470165	2.64716e-06	5.18108e-05	0.00615134	+	RPS6KA1	RPS6KA1	GO:0000165~MAPK cascade;GO:0001782~B cell homeostasis;GO:0001942~hair follicle development;GO:0003209~cardiac atrium morphogenesis;GO:0003344~pericardium morphogenesis;GO:0007165~signal transduction;GO:0007173~epidermal growth factor receptor signaling pathway;GO:0007264~small GTPase mediated signal transduction;GO:0007265~Ras protein signal transduction;GO:0007296~vitellogenesis;GO:0007411~axon …	GO:0005622~intracellular;GO:0005829~cytosol;GO:0005886~plasma membrane;GO:0014069~postsynaptic density;GO:0043025~neuronal cell body	GO:0003677~DNA binding;GO:0005085~guanyl-nucleotide exchange factor activity;GO:0005088~Ras guanyl-nucleotide exchange factor activity;GO:0005089~Rho guanyl-nucleotide exchange factor activity;GO:0005096~GTPase activator activity;GO:0005515~protein binding;GO:0017124~SH3 domain binding;GO:0046982~protein heterodimerization activity	hsa04010:MAPK signaling pathway;hsa04012:ErbB signaling pathway;hsa04014:Ras signaling pathway;hsa04062:Chemokine signaling pathway;hsa04068:FoxO signaling pathway;hsa04151:PI3K-Akt signaling pathway;hsa04320:Dorso-ventral axis formation;hsa04510:Focal adhesion;hsa04540:Gap junction;hsa04630:Jak-STAT signaling pathway;hsa04650:Natural killer cell mediated cytotoxicity;hsa04660:T cell receptor sig…
Q9UQB8_T340	Q9UQB8_T340	Q9UQB8	BAIAP2	Brain-specific angiogenesis inhibitor 1-associated protein 2	G1	4	ns	up	up	ns	ns	ns	up	up	ns	ns	ns	ns	1.5483	0.895299	1.89766	1.14704	0.611066	-1.4797	3.42792	2.50448	2.87605	0.817331	0.716727	0.760759	0.0110923	0.00134623	0.00715171	0.125356	0.419008	0.0361235	0.00536031	1.53826e-05	0.0187348	0.0137249	0.162706	0.352436	+			GO:0007009~plasma membrane organization;GO:0007409~axonogenesis;GO:0008286~insulin receptor signaling pathway;GO:0008360~regulation of cell shape;GO:0009617~response to bacterium;GO:0016358~dendrite development;GO:0030838~positive regulation of actin filament polymerization;GO:0032956~regulation of actin cytoskeleton organization;GO:0038096~Fc-gamma receptor signaling pathway involved in phagocyt…	GO:0001726~ruffle;GO:0005737~cytoplasm;GO:0005829~cytosol;GO:0005856~cytoskeleton;GO:0005886~plasma membrane;GO:0005913~cell-cell adherens junction;GO:0014069~postsynaptic density;GO:0015629~actin cytoskeleton;GO:0030141~secretory granule;GO:0030175~filopodium;GO:0043025~neuronal cell body;GO:0043197~dendritic spine;GO:0070062~extracellular exosome	GO:0005515~protein binding;GO:0008022~protein C-terminus binding;GO:0008093~cytoskeletal adaptor activity;GO:0030165~PDZ domain binding;GO:0042802~identical protein binding;GO:0070064~proline-rich region binding;GO:0098641~cadherin binding involved in cell-cell adhesion	hsa04520:Adherens junction;hsa04810:Regulation of actin cytoskeleton
P49450_S17	P49450_S17	P49450	CENPA	Histone H3-like centromeric protein A	G1	4	up	ns	up	ns	ns	ns	ns	up	up	ns	ns	ns	2.67129	0.507661	1.5196	0.521388	-0.391291	1.04422	1.78305	2.05975	1.02736	0.693814	0.932718	-0.197941	0.000127016	0.231393	0.00163486	0.687814	0.195816	0.0578349	0.0168982	0.00199719	0.00280214	0.452939	0.589636	0.873147	+			GO:0000070~mitotic sister chromatid segregation;GO:0000132~establishment of mitotic spindle orientation;GO:0000281~mitotic cytokinesis;GO:0006334~nucleosome assembly;GO:0007062~sister chromatid cohesion;GO:0016032~viral process;GO:0034080~CENP-A containing nucleosome assembly;GO:0051382~kinetochore assembly;GO:0071459~protein localization to chromosome, centromeric region	GO:0000775~chromosome, centromeric region;GO:0000778~condensed nuclear chromosome kinetochore;GO:0000780~condensed nuclear chromosome, centromeric region;GO:0000786~nucleosome;GO:0000788~nuclear nucleosome;GO:0000939~condensed chromosome inner kinetochore;GO:0005634~nucleus;GO:0005654~nucleoplasm;GO:0005829~cytosol	GO:0003677~DNA binding;GO:0003682~chromatin binding;GO:0005515~protein binding;GO:0019237~centromeric DNA binding;GO:0031492~nucleosomal DNA binding;GO:0046982~protein heterodimerization activity
Q9NRL2_S1280	Q9NRL2_S1280	Q9NRL2	BAZ1A	Bromodomain adjacent to zinc finger domain protein 1A	G1	5	up	ns	ns	up	ns	ns	ns	ns	up	up	ns	up	2.09483	1.74694	1.18366	1.56853	-0.222282	0.175303	0.858065	1.49669	3.19238	2.90789	0.336505	2.08853	0.00435221	0.118173	0.187135	0.00176632	0.579495	0.797207	0.109752	0.0270508	0.000874339	0.00105218	0.812304	1.57892e-05				GO:0006261~DNA-dependent DNA replication;GO:0006338~chromatin remodeling;GO:0006351~transcription, DNA-templated;GO:0006355~regulation of transcription, DNA-templated	GO:0008623~CHRAC;GO:0016590~ACF complex	GO:0004402~histone acetyltransferase activity;GO:0005515~protein binding;GO:0008270~zinc ion binding
Q9NRL2_S1283	Q9NRL2_S1283	Q9NRL2	BAZ1A	Bromodomain adjacent to zinc finger domain protein 1A	G1	5	up	ns	up	ns	ns	ns	ns	ns	up	up	up	ns	3.11766	-0.0301908	1.81525	0.906446	-0.33117	-0.185884	0.627713	-0.434384	3.16793	1.42445	2.80055	0.176418	0.00150949	0.990541	0.00573297	0.0213339	0.26535	0.333594	0.146478	0.873293	0.000147764	0.000513748	0.000908322	0.940598				GO:0006261~DNA-dependent DNA replication;GO:0006338~chromatin remodeling;GO:0006351~transcription, DNA-templated;GO:0006355~regulation of transcription, DNA-templated	GO:0008623~CHRAC;GO:0016590~ACF complex	GO:0004402~histone acetyltransferase activity;GO:0005515~protein binding;GO:0008270~zinc ion binding
Q9NRL2_S1284	Q9NRL2_S1284	Q9NRL2	BAZ1A	Bromodomain adjacent to zinc finger domain protein 1A	G1	7	up	up	up	ns	ns	ns	ns	up	up	up	up	ns	3.09871	2.28995	1.8121	0.905052	-0.261395	-0.186789	0.641961	2.68982	3.18131	1.41912	2.55326	2.38595	0.00165928	0.000166667	0.00572836	0.0216381	0.411569	0.333057	0.138723	0.000261861	0.00015982	0.000511835	0.000169313	0.0149568				GO:0006261~DNA-dependent DNA replication;GO:0006338~chromatin remodeling;GO:0006351~transcription, DNA-templated;GO:0006355~regulation of transcription, DNA-templated	GO:0008623~CHRAC;GO:0016590~ACF complex	GO:0004402~histone acetyltransferase activity;GO:0005515~protein binding;GO:0008270~zinc ion binding
Q9BRK4_S102	Q9BRK4_S102	Q9BRK4	LZTS2	Leucine zipper putative tumor suppressor 2	G1	4	up	ns	up	up	ns	ns	ns	ns	down	up	ns	up	1.12092	0.338468	1.49182	1.75107	0.332348	-0.186288	-0.448341	0.263087	-1.55247	0.984882	1.98853	1.45826	0.00778108	0.438115	0.000307865	0.000187167	0.033714	0.491791	0.0552154	0.0225045	0.000239464	0.00225377	0.0134014	0.000181046				GO:0000910~cytokinesis;GO:0001822~kidney development;GO:0007067~mitotic nuclear division;GO:0008285~negative regulation of cell proliferation;GO:0016055~Wnt signaling pathway;GO:0051013~microtubule severing;GO:0051168~nuclear export;GO:0051255~spindle midzone assembly;GO:0051301~cell division;GO:0090090~negative regulation of canonical Wnt signaling pathway;GO:1900181~negative regulation of prote…	GO:0005737~cytoplasm;GO:0005813~centrosome;GO:0005874~microtubule;GO:0030496~midbody;GO:0031982~vesicle	GO:0005515~protein binding
P38432_T122	P38432_T122	P38432	COIL	Coilin	G1	4	up	ns	up	ns	ns	ns	up	ns	ns	ns	up	ns	1.18445	-0.177482	0.70391	-0.0653273	-0.0987682	-0.528485	1.18327	0.597225	-0.810573	0.380878	1.79756	0.481443	0.00301203	0.482074	0.000341319	0.636548	0.595129	0.00550782	0.000599791	0.132088	0.027607	0.0302162	0.00238276	0.307163	+				GO:0005634~nucleus;GO:0005654~nucleoplasm;GO:0005730~nucleolus;GO:0015030~Cajal body;GO:0016020~membrane	GO:0005515~protein binding;GO:0008022~protein C-terminus binding;GO:0042802~identical protein binding
P35269_S385	P35269_S385	P35269	GTF2F1	General transcription factor IIF subunit 1	G1	4	up	ns	ns	up	ns	ns	ns	ns	ns	ns	up	up	1.13019	0.149754	0.935323	1.73929	0.22396	0.190078	0.639345	1.2395	0.559518	0.530622	1.2839	1.22145	0.00387026	0.404503	0.0106837	0.000358063	0.456682	0.431247	0.0103743	0.0518943	0.0183223	0.104743	0.000583862	0.00581916	+	GTF2F1	GTF2F1;PRKACB	GO:0000398~mRNA splicing, via spliceosome;GO:0006366~transcription from RNA polymerase II promoter;GO:0006367~transcription initiation from RNA polymerase II promoter;GO:0006368~transcription elongation from RNA polymerase II promoter;GO:0006370~7-methylguanosine mRNA capping;GO:0008543~fibroblast growth factor receptor signaling pathway;GO:0009615~response to virus;GO:0010467~gene expression;GO:…	GO:0005634~nucleus;GO:0005654~nucleoplasm;GO:0005669~transcription factor TFIID complex;GO:0005674~transcription factor TFIIF complex;GO:0030054~cell junction;GO:0043231~intracellular membrane-bounded organelle	GO:0003677~DNA binding;GO:0003713~transcription coactivator activity;GO:0003824~catalytic activity;GO:0005515~protein binding;GO:0008134~transcription factor binding;GO:0019211~phosphatase activator activity;GO:0044822~poly(A) RNA binding	hsa03022:Basal transcription factors
Q15648_S1021,T1032	Q15648_S1021;Q15648_T1032	Q15648	MED1	Mediator of RNA polymerase II transcription subunit 1	G1	4	up	ns	ns	ns	ns	ns	up	ns	ns	up	up	ns	1.16598	-0.275547	0.372902	0.128082	0.340122	0.148106	1.08443	1.41643	0.546098	1.7918	0.846315	0.244843	6.44006e-05	0.256422	0.198916	0.61581	0.127737	0.435603	0.00369641	0.0161883	0.0269327	0.000100237	0.00818088	0.287106	+	MAPK1;MAPK3	MAPK1;MAPK3	GO:0000122~negative regulation of transcription from RNA polymerase II promoter;GO:0000902~cell morphogenesis;GO:0001525~angiogenesis;GO:0001889~liver development;GO:0001892~embryonic placenta development;GO:0002088~lens development in camera-type eye;GO:0002154~thyroid hormone mediated signaling pathway;GO:0003222~ventricular trabecula myocardium morphogenesis;GO:0003406~retinal pigment epitheli…	GO:0000151~ubiquitin ligase complex;GO:0000785~chromatin;GO:0005634~nucleus;GO:0005654~nucleoplasm;GO:0005730~nucleolus;GO:0016020~membrane;GO:0016592~mediator complex;GO:0032993~protein-DNA complex	GO:0000978~RNA polymerase II core promoter proximal region sequence-specific DNA binding;GO:0000981~RNA polymerase II transcription factor activity, sequence-specific DNA binding;GO:0001047~core promoter binding;GO:0001104~RNA polymerase II transcription cofactor activity;GO:0003682~chromatin binding;GO:0003712~transcription cofactor activity;GO:0003713~transcription coactivator activity;GO:00048…	hsa04919:Thyroid hormone signaling pathway
P78347_S412	P78347_S412	P78347	GTF2I	General transcription factor II-I	G1	4	up	ns	up	ns	ns	ns	up	up	ns	ns	ns	ns	2.47541	0.897279	0.794521	0.742933	0.023428	0.142791	1.54034	2.57359	1.26727	0.649443	-0.937553	0.0220108	0.000783448	0.0374697	0.00564703	0.0902256	0.954477	0.744113	0.00125453	0.000347993	0.0100457	0.0894726	0.269224	0.755506	+	PRKG1	PRKG1;TGFB1	GO:0006357~regulation of transcription from RNA polymerase II promoter;GO:0006366~transcription from RNA polymerase II promoter;GO:0006367~transcription initiation from RNA polymerase II promoter;GO:0007165~signal transduction;GO:0014886~transition between slow and fast fiber;GO:0016525~negative regulation of angiogenesis;GO:0051481~negative regulation of cytosolic calcium ion concentration	GO:0005634~nucleus;GO:0005654~nucleoplasm;GO:0005737~cytoplasm;GO:0016020~membrane;GO:0042995~cell projection;GO:0043025~neuronal cell body	GO:0000981~RNA polymerase II transcription factor activity, sequence-specific DNA binding;GO:0003677~DNA binding;GO:0003700~transcription factor activity, sequence-specific DNA binding;GO:0005515~protein binding;GO:0051019~mitogen-activated protein kinase binding	hsa03022:Basal transcription factors;hsa04022:cGMP-PKG signaling pathway;hsa05168:Herpes simplex infection
O75815_T368	O75815_T368	O75815	BCAR3	Breast cancer anti-estrogen resistance protein 3	G1	5	up	ns	up	ns	ns	ns	up	up	down	up	up	ns	1.34003	-0.269478	1.02314	-0.575509	0.218687	0.463535	1.86321	1.42467	-1.04953	1.22592	2.09478	-0.320725	5.27728e-05	0.125825	0.00174261	0.0485613	0.00129924	0.0226464	0.000114438	6.56841e-05	0.00732099	0.000107142	5.09014e-05	0.0143041				GO:0002089~lens morphogenesis in camera-type eye;GO:0007165~signal transduction;GO:0007264~small GTPase mediated signal transduction;GO:0009967~positive regulation of signal transduction;GO:0033138~positive regulation of peptidyl-serine phosphorylation;GO:0042493~response to drug;GO:0043547~positive regulation of GTPase activity	GO:0005622~intracellular	GO:0005070~SH3/SH2 adaptor activity;GO:0005085~guanyl-nucleotide exchange factor activity;GO:0005515~protein binding
O75815_S370	O75815_S370	O75815	BCAR3	Breast cancer anti-estrogen resistance protein 3	G1	5	up	ns	up	ns	ns	ns	up	up	down	up	up	ns	1.34349	-0.301823	1.04387	-0.590789	0.221053	0.471011	1.86807	1.42307	-1.07518	1.21553	2.0918	-0.355487	5.23564e-05	0.10028	0.00260928	0.0458216	0.000773304	0.0237165	0.000117994	5.75254e-05	0.00666469	0.00010279	5.12909e-05	0.00952226				GO:0002089~lens morphogenesis in camera-type eye;GO:0007165~signal transduction;GO:0007264~small GTPase mediated signal transduction;GO:0009967~positive regulation of signal transduction;GO:0033138~positive regulation of peptidyl-serine phosphorylation;GO:0042493~response to drug;GO:0043547~positive regulation of GTPase activity	GO:0005622~intracellular	GO:0005070~SH3/SH2 adaptor activity;GO:0005085~guanyl-nucleotide exchange factor activity;GO:0005515~protein binding
P12694_T338	P12694_T338	P12694	BCKDHA	2-oxoisovalerate dehydrogenase subunit alpha, mitochondrial	G1	4	up	ns	ns	ns	ns	ns	up	ns	up	ns	up	ns	1.60802	0.409785	0.748979	3.11048	0.391216	0.881341	2.12524	-0.745205	1.43079	1.04654	2.06823	-3.26189	0.00130581	0.353618	0.0508546	0.0739707	0.298591	0.04271	0.00289008	0.707952	0.00525751	0.0506816	0.000387374	0.192421				GO:0009083~branched-chain amino acid catabolic process;GO:0046487~glyoxylate metabolic process;GO:0055114~oxidation-reduction process	GO:0005739~mitochondrion;GO:0005759~mitochondrial matrix;GO:0005947~mitochondrial alpha-ketoglutarate dehydrogenase complex	GO:0003826~alpha-ketoacid dehydrogenase activity;GO:0003863~3-methyl-2-oxobutanoate dehydrogenase (2-methylpropanoyl-transferring) activity;GO:0005515~protein binding;GO:0016624~oxidoreductase activity, acting on the aldehyde or oxo group of donors, disulfide as acceptor;GO:0016831~carboxy-lyase activity;GO:0046872~metal ion binding	hsa00280:Valine, leucine and isoleucine degradation;hsa01100:Metabolic pathways;hsa01130:Biosynthesis of antibiotics
P12694_S347	P12694_S347	P12694	BCKDHA	2-oxoisovalerate dehydrogenase subunit alpha, mitochondrial	G1	4	up	ns	ns	ns	ns	up	up	ns	ns	ns	up	ns	0.776212	-0.474185	-0.125167	-0.63971	0.114986	0.690211	1.436	1.02722	0.597476	-1.40804	1.28046	-0.788007	0.00213324	0.018833	0.589086	0.0861152	0.523191	0.00297126	0.00316928	0.0112533	0.0641018	0.0384087	0.00186243	0.0107473			BCKDK	GO:0009083~branched-chain amino acid catabolic process;GO:0046487~glyoxylate metabolic process;GO:0055114~oxidation-reduction process	GO:0005739~mitochondrion;GO:0005759~mitochondrial matrix;GO:0005947~mitochondrial alpha-ketoglutarate dehydrogenase complex	GO:0003826~alpha-ketoacid dehydrogenase activity;GO:0003863~3-methyl-2-oxobutanoate dehydrogenase (2-methylpropanoyl-transferring) activity;GO:0005515~protein binding;GO:0016624~oxidoreductase activity, acting on the aldehyde or oxo group of donors, disulfide as acceptor;GO:0016831~carboxy-lyase activity;GO:0046872~metal ion binding	hsa00280:Valine, leucine and isoleucine degradation;hsa01100:Metabolic pathways;hsa01130:Biosynthesis of antibiotics
Q9UPN3_S5808	Q9UPN3_S5808	Q9UPN3	MACF1	Microtubule-actin cross-linking factor 1, isoforms 1/2/3/5	G1	4	ns	up	up	ns	ns	ns	ns	ns	up	up	ns	ns	1.37673	2.73381	1.08877	1.009	0.341236	0.0983388	0.426923	0.570758	2.89134	1.68427	0.912211	0.653982	0.0756624	0.00570466	0.00457667	0.136165	0.249703	0.802981	0.272775	0.284483	0.00213535	0.00576076	0.325239	0.318287				GO:0007010~cytoskeleton organization;GO:0010632~regulation of epithelial cell migration;GO:0016055~Wnt signaling pathway;GO:0030177~positive regulation of Wnt signaling pathway;GO:0032886~regulation of microtubule-based process;GO:0042060~wound healing;GO:0043001~Golgi to plasma membrane protein transport;GO:0045773~positive regulation of axon extension;GO:0051893~regulation of focal adhesion ass…	GO:0005737~cytoplasm;GO:0005794~Golgi apparatus;GO:0005856~cytoskeleton;GO:0005874~microtubule;GO:0005886~plasma membrane;GO:0005913~cell-cell adherens junction;GO:0016021~integral component of membrane;GO:0032587~ruffle membrane	GO:0003779~actin binding;GO:0005509~calcium ion binding;GO:0005515~protein binding;GO:0008017~microtubule binding;GO:0016887~ATPase activity;GO:0044822~poly(A) RNA binding;GO:0051015~actin filament binding;GO:0098641~cadherin binding involved in cell-cell adhesion
Q9UPN3_T7281	Q9UPN3_T7281	Q9UPN3	MACF1	Microtubule-actin cross-linking factor 1, isoforms 1/2/3/5	G1	4	up	ns	ns	ns	ns	ns	up	ns	ns	up	up	ns	1.04868	0.0575562	0.637652	0.271315	0.569722	-0.0324268	1.27528	0.776667	0.267295	0.697299	0.813556	-0.0672925	0.00264375	0.784424	0.0587354	0.429124	0.054335	0.817733	0.0045672	0.0153465	0.165397	0.000915588	0.00257531	0.773526				GO:0007010~cytoskeleton organization;GO:0010632~regulation of epithelial cell migration;GO:0016055~Wnt signaling pathway;GO:0030177~positive regulation of Wnt signaling pathway;GO:0032886~regulation of microtubule-based process;GO:0042060~wound healing;GO:0043001~Golgi to plasma membrane protein transport;GO:0045773~positive regulation of axon extension;GO:0051893~regulation of focal adhesion ass…	GO:0005737~cytoplasm;GO:0005794~Golgi apparatus;GO:0005856~cytoskeleton;GO:0005874~microtubule;GO:0005886~plasma membrane;GO:0005913~cell-cell adherens junction;GO:0016021~integral component of membrane;GO:0032587~ruffle membrane	GO:0003779~actin binding;GO:0005509~calcium ion binding;GO:0005515~protein binding;GO:0008017~microtubule binding;GO:0016887~ATPase activity;GO:0044822~poly(A) RNA binding;GO:0051015~actin filament binding;GO:0098641~cadherin binding involved in cell-cell adhesion
Q8WUI4_S486	Q8WUI4_S486	Q8WUI4	HDAC7	Histone deacetylase 7	G1	4	up	ns	ns	ns	ns	ns	up	ns	ns	up	up	ns	1.30966	-0.572585	0.450113	0.391734	-0.0130011	-0.119223	2.39579	-0.200272	-0.297367	1.13729	1.81914	-0.393244	0.00349607	0.0916389	0.0847481	0.0454454	0.92328	0.736126	0.00114757	0.614121	0.0480839	0.00493435	3.46194e-05	0.263153	+	PRKD1	ANGPT1;PPP2CA;PPP2CB;PRKCA;PRKD1;RPS6KA3	GO:0000122~negative regulation of transcription from RNA polymerase II promoter;GO:0001570~vasculogenesis;GO:0006351~transcription, DNA-templated;GO:0006355~regulation of transcription, DNA-templated;GO:0007043~cell-cell junction assembly;GO:0016925~protein sumoylation;GO:0032703~negative regulation of interleukin-2 production;GO:0045668~negative regulation of osteoblast differentiation;GO:007093…	GO:0000118~histone deacetylase complex;GO:0005634~nucleus;GO:0005654~nucleoplasm;GO:0005737~cytoplasm	GO:0003682~chromatin binding;GO:0003714~transcription corepressor activity;GO:0005080~protein kinase C binding;GO:0005515~protein binding;GO:0019789~SUMO transferase activity;GO:0019901~protein kinase binding;GO:0032041~NAD-dependent histone deacetylase activity (H3-K14 specific);GO:0033613~activating transcription factor binding;GO:0046872~metal ion binding;GO:0070491~repressing transcription fa…	hsa05034:Alcoholism;hsa05203:Viral carcinogenesis
P61978_S216	P61978_S216	P61978	HNRNPK	Heterogeneous nuclear ribonucleoprotein K	G1	4	ns	up	ns	ns	ns	ns	ns	ns	up	up	ns	up	0.674528	0.860046	0.661559	0.855241	-0.242231	0.173855	0.327841	0.610619	1.21163	0.751249	2.52131	0.611459	0.423712	2.80925e-05	0.0360487	0.130514	0.22521	0.354466	0.177923	0.344974	0.000819653	0.000309699	0.315781	0.00104498	+	CDK1;CDK2;MAPK8	CDK1;CDK2;CDK4;MAPK10;MAPK8	GO:0000398~mRNA splicing, via spliceosome;GO:0006357~regulation of transcription from RNA polymerase II promoter;GO:0006366~transcription from RNA polymerase II promoter;GO:0006396~RNA processing;GO:0007165~signal transduction;GO:0010467~gene expression;GO:0010988~regulation of low-density lipoprotein particle clearance;GO:0016032~viral process;GO:0016925~protein sumoylation;GO:0043066~negative r…	GO:0000790~nuclear chromatin;GO:0002102~podosome;GO:0005634~nucleus;GO:0005654~nucleoplasm;GO:0005737~cytoplasm;GO:0005913~cell-cell adherens junction;GO:0005925~focal adhesion;GO:0016020~membrane;GO:0019013~viral nucleocapsid;GO:0030529~intracellular ribonucleoprotein complex;GO:0031012~extracellular matrix;GO:0042995~cell projection;GO:0070062~extracellular exosome;GO:0071013~catalytic step 2 s…	GO:0000978~RNA polymerase II core promoter proximal region sequence-specific DNA binding;GO:0001077~transcriptional activator activity, RNA polymerase II core promoter proximal region sequence-specific binding;GO:0003677~DNA binding;GO:0003697~single-stranded DNA binding;GO:0003723~RNA binding;GO:0005515~protein binding;GO:0044822~poly(A) RNA binding;GO:0098641~cadherin binding involved in cell-c…	hsa03040:Spliceosome;hsa05168:Herpes simplex infection;hsa05203:Viral carcinogenesis;hsa05206:MicroRNAs in cancer
P35658_S430,S433	P35658_S430;P35658_S433	P35658	NUP214	Nuclear pore complex protein Nup214	G1	6	up	up	up	ns	ns	ns	up	ns	ns	up	ns	up	1.4674	1.37274	1.35335	0.679667	0.239007	0.0304591	1.1205	1.27946	-0.516194	0.997597	0.963315	1.65223	0.00290978	0.00221309	0.000265644	0.0523167	0.229019	0.804982	0.000152577	0.0481948	0.0372443	0.000469224	0.0105599	0.000232879			CDK1;GSK3B;MAPK10	GO:0006405~RNA export from nucleus;GO:0006406~mRNA export from nucleus;GO:0006409~tRNA export from nucleus;GO:0006606~protein import into nucleus;GO:0006611~protein export from nucleus;GO:0007077~mitotic nuclear envelope disassembly;GO:0010827~regulation of glucose transport;GO:0016032~viral process;GO:0016925~protein sumoylation;GO:0019083~viral transcription;GO:0031047~gene silencing by RNA;GO:…	GO:0005634~nucleus;GO:0005654~nucleoplasm;GO:0005829~cytosol;GO:0005925~focal adhesion;GO:0043231~intracellular membrane-bounded organelle;GO:0044613~nuclear pore central transport channel;GO:0044615~nuclear pore nuclear basket;GO:1990876~cytoplasmic side of nuclear pore	GO:0005049~nuclear export signal receptor activity;GO:0005515~protein binding;GO:0008139~nuclear localization sequence binding;GO:0017056~structural constituent of nuclear pore	hsa03013:RNA transport
P0DMV8_T636	P0DMV8_T636	P0DMV8;P0DMV9	HSPA1A;HSPA1B	Heat shock 70 kDa protein 1A;Heat shock 70 kDa protein 1B	G1	4	ns	ns	ns	up	ns	ns	ns	ns	up	up	up	ns	0.902295	0.211805	0.801842	0.931643	0.207875	0.357882	0.334172	-0.635016	1.89284	1.19108	2.31311	0.0618213	0.0535772	0.731523	0.108076	0.00746036	0.192739	0.286231	0.447636	0.215359	8.70182e-05	0.00221488	5.63274e-05	0.62793	+	CSNK1A1;CSNK2A1;GSK3B	CSNK1A1;CSNK2A1;GSK3B
Q9BXK5_S426	Q9BXK5_S426	Q9BXK5	BCL2L13	Bcl-2-like protein 13	G1	5	ns	up	up	up	ns	ns	ns	ns	up	up	ns	ns	-0.0338936	2.2433	0.652583	0.972642	0.18401	-0.0683835	-0.0158332	0.318327	2.8706	1.37566	0.0359945	0.709444	0.848629	5.64027e-05	0.00420601	0.00181151	0.277832	0.39149	0.934936	0.138906	9.09285e-05	0.000259084	0.850502	0.0119914				GO:0006915~apoptotic process;GO:0006919~activation of cysteine-type endopeptidase activity involved in apoptotic process;GO:0042981~regulation of apoptotic process	GO:0005634~nucleus;GO:0005739~mitochondrion;GO:0016021~integral component of membrane;GO:0031966~mitochondrial membrane	GO:0005515~protein binding;GO:0008656~cysteine-type endopeptidase activator activity involved in apoptotic process	hsa05134:Legionellosis
Q9BXK5_S429	Q9BXK5_S429	Q9BXK5	BCL2L13	Bcl-2-like protein 13	G1	5	ns	up	up	up	ns	ns	ns	ns	up	up	ns	ns	0.00858307	2.24425	0.690754	0.941265	0.152635	-0.0656198	-0.0444819	0.306684	2.8572	1.37341	0.0012242	0.724883	0.958144	4.96341e-05	0.00351649	0.00227819	0.368609	0.505224	0.833602	0.160979	0.000141179	0.000319904	0.994093	0.0116958				GO:0006915~apoptotic process;GO:0006919~activation of cysteine-type endopeptidase activity involved in apoptotic process;GO:0042981~regulation of apoptotic process	GO:0005634~nucleus;GO:0005739~mitochondrion;GO:0016021~integral component of membrane;GO:0031966~mitochondrial membrane	GO:0005515~protein binding;GO:0008656~cysteine-type endopeptidase activator activity involved in apoptotic process	hsa05134:Legionellosis
Q9BXK5_S303	Q9BXK5_S303	Q9BXK5	BCL2L13	Bcl-2-like protein 13	G1	5	up	up	ns	up	ns	ns	ns	ns	ns	up	up	ns	1.12516	2.2104	1.75108	1.84806	-0.497924	-0.213339	0.387114	0.816321	1.31753	3.50873	2.36864	1.87977	0.0066535	0.00086455	0.0161663	0.001335	0.0704304	0.624077	0.27232	0.198256	0.0305696	0.000729508	2.65913e-06	0.0510587				GO:0006915~apoptotic process;GO:0006919~activation of cysteine-type endopeptidase activity involved in apoptotic process;GO:0042981~regulation of apoptotic process	GO:0005634~nucleus;GO:0005739~mitochondrion;GO:0016021~integral component of membrane;GO:0031966~mitochondrial membrane	GO:0005515~protein binding;GO:0008656~cysteine-type endopeptidase activator activity involved in apoptotic process	hsa05134:Legionellosis
P02545_T19	P02545_T19	P02545	LMNA	Prelamin-A/C	G1	4	ns	up	ns	up	ns	ns	ns	ns	up	ns	ns	up	0.0098381	3.54714	0.520999	1.49705	-0.136275	0.156878	0.799907	0.0692952	3.60144	0.528099	0.303341	1.82631	0.975144	0.000259084	0.0360421	0.00315624	0.539544	0.524621	0.0798656	0.731673	6.4056e-05	0.0810625	0.169988	0.000732167	+	CDK1	CDK1;CDK10;CDK11B;CDK12;CDK13;CDK16;CDK17;CDK18;CDK19;CDK2;CDK20;CDK3;CDK4;CDK5;CDK6;CDK7;CDK8;CDK9;MAPK8;PRKCA	GO:0007077~mitotic nuclear envelope disassembly;GO:0007084~mitotic nuclear envelope reassembly;GO:0007517~muscle organ development;GO:0030334~regulation of cell migration;GO:0030951~establishment or maintenance of microtubule cytoskeleton polarity;GO:0034504~protein localization to nucleus;GO:0035105~sterol regulatory element binding protein import into nucleus;GO:0036498~IRE1-mediated unfolded p…	GO:0005634~nucleus;GO:0005635~nuclear envelope;GO:0005638~lamin filament;GO:0005652~nuclear lamina;GO:0005654~nucleoplasm;GO:0005737~cytoplasm;GO:0005829~cytosol;GO:0005882~intermediate filament;GO:0016607~nuclear speck;GO:0031012~extracellular matrix;GO:0031965~nuclear membrane;GO:0048471~perinuclear region of cytoplasm	GO:0005198~structural molecule activity;GO:0005515~protein binding	hsa05410:Hypertrophic cardiomyopathy (HCM);hsa05412:Arrhythmogenic right ventricular cardiomyopathy (ARVC);hsa05414:Dilated cardiomyopathy
O00512_S1039	O00512_S1039	O00512	BCL9	B-cell CLL/lymphoma 9 protein	G1	4	up	ns	ns	ns	ns	ns	ns	up	ns	up	up	ns	2.81416	1.39963	1.30168	0.298191	0.732051	1.29876	2.07429	1.91883	0.109598	2.57279	3.01649	0.0770035	0.00019467	0.0899456	0.105451	0.395868	0.205987	0.0276299	0.048463	0.00781952	0.852689	0.000110948	0.00599087	0.661407				GO:0014908~myotube differentiation involved in skeletal muscle regeneration;GO:0017015~regulation of transforming growth factor beta receptor signaling pathway;GO:0035019~somatic stem cell population maintenance;GO:0035914~skeletal muscle cell differentiation;GO:0045944~positive regulation of transcription from RNA polymerase II promoter;GO:0060070~canonical Wnt signaling pathway;GO:1904837~beta-…	GO:0005634~nucleus;GO:0005654~nucleoplasm;GO:0005794~Golgi apparatus;GO:0005801~cis-Golgi network	GO:0005515~protein binding;GO:0008013~beta-catenin binding
Q9NYF8_S196	Q9NYF8_S196	Q9NYF8	BCLAF1	Bcl-2-associated transcription factor 1	G1	11	up	up	up	up	ns	up	up	up	up	up	up	up	4.19669	2.08574	1.46427	2.10251	0.30666	1.73768	3.53174	2.9828	2.15839	2.96718	2.46989	1.43856	5.47684e-06	0.000164752	0.00151074	7.38346e-05	0.333279	0.00248806	8.39383e-05	1.28662e-05	0.000272584	7.36105e-05	1.21216e-05	0.000206395				GO:0006351~transcription, DNA-templated;GO:0006915~apoptotic process;GO:0043065~positive regulation of apoptotic process;GO:0043620~regulation of DNA-templated transcription in response to stress;GO:0045892~negative regulation of transcription, DNA-templated;GO:2000144~positive regulation of DNA-templated transcription, initiation;GO:2001022~positive regulation of response to DNA damage stimulus;…	GO:0005634~nucleus;GO:0005654~nucleoplasm;GO:0005730~nucleolus;GO:0005737~cytoplasm;GO:0016607~nuclear speck	GO:0003677~DNA binding;GO:0005515~protein binding;GO:0044822~poly(A) RNA binding
Q9NYF8_S198	Q9NYF8_S198	Q9NYF8	BCLAF1	Bcl-2-associated transcription factor 1	G1	9	up	up	up	up	ns	ns	up	ns	up	up	up	up	1.55937	0.905013	1.58081	2.10284	0.00471052	0.421501	1.29387	1.75524	2.05902	2.02287	1.60616	2.29609	0.00221345	0.0069886	0.00309485	0.00994581	0.984091	0.0851393	0.000708158	0.0568277	3.27642e-05	0.000927406	0.00241218	4.63906e-05				GO:0006351~transcription, DNA-templated;GO:0006915~apoptotic process;GO:0043065~positive regulation of apoptotic process;GO:0043620~regulation of DNA-templated transcription in response to stress;GO:0045892~negative regulation of transcription, DNA-templated;GO:2000144~positive regulation of DNA-templated transcription, initiation;GO:2001022~positive regulation of response to DNA damage stimulus;…	GO:0005634~nucleus;GO:0005654~nucleoplasm;GO:0005730~nucleolus;GO:0005737~cytoplasm;GO:0016607~nuclear speck	GO:0003677~DNA binding;GO:0005515~protein binding;GO:0044822~poly(A) RNA binding
Q9NYF8_S262,S264	Q9NYF8_S262;Q9NYF8_S264	Q9NYF8	BCLAF1	Bcl-2-associated transcription factor 1	G1	4	up	ns	up	ns	ns	ns	up	ns	ns	ns	up	ns	2.40428	-1.54298	1.40808	-0.5469	0.0446103	0.451786	1.85246	1.7278	-0.0221338	1.45863	2.76735	-2.01261	0.000876698	0.479737	0.0023485	0.809462	0.868405	0.149432	0.000729491	0.0637177	0.98752	0.0120232	9.05691e-05	0.537622				GO:0006351~transcription, DNA-templated;GO:0006915~apoptotic process;GO:0043065~positive regulation of apoptotic process;GO:0043620~regulation of DNA-templated transcription in response to stress;GO:0045892~negative regulation of transcription, DNA-templated;GO:2000144~positive regulation of DNA-templated transcription, initiation;GO:2001022~positive regulation of response to DNA damage stimulus;…	GO:0005634~nucleus;GO:0005654~nucleoplasm;GO:0005730~nucleolus;GO:0005737~cytoplasm;GO:0016607~nuclear speck	GO:0003677~DNA binding;GO:0005515~protein binding;GO:0044822~poly(A) RNA binding
Q9NYF8_S264,S268	Q9NYF8_S264;Q9NYF8_S268	Q9NYF8	BCLAF1	Bcl-2-associated transcription factor 1	G1	4	up	ns	up	ns	ns	ns	up	ns	ns	ns	up	ns	2.10036	0.534919	1.507	1.50954	0.0184612	0.488796	1.7159	1.7478	1.55597	1.45828	2.67642	-0.397979	0.00849376	0.117468	0.000266293	0.0133792	0.952815	0.140569	0.00150848	0.0557802	0.0254132	0.0103545	0.000425285	0.824384				GO:0006351~transcription, DNA-templated;GO:0006915~apoptotic process;GO:0043065~positive regulation of apoptotic process;GO:0043620~regulation of DNA-templated transcription in response to stress;GO:0045892~negative regulation of transcription, DNA-templated;GO:2000144~positive regulation of DNA-templated transcription, initiation;GO:2001022~positive regulation of response to DNA damage stimulus;…	GO:0005634~nucleus;GO:0005654~nucleoplasm;GO:0005730~nucleolus;GO:0005737~cytoplasm;GO:0016607~nuclear speck	GO:0003677~DNA binding;GO:0005515~protein binding;GO:0044822~poly(A) RNA binding
Q9NYF8_Y284,S287,S290	Q9NYF8_S287;Q9NYF8_S290;Q9NYF8_Y284	Q9NYF8	BCLAF1	Bcl-2-associated transcription factor 1	G1	7	up	ns	ns	up	ns	ns	up	up	up	up	up	ns	2.25616	1.15641	1.52099	2.0899	0.898788	0.814933	2.35734	2.12003	2.64927	2.05816	1.95922	1.11133	0.000562717	0.0553873	0.0183607	0.00253548	0.0151597	0.0242678	0.000281164	0.000719913	4.83671e-07	0.000230208	9.46085e-05	0.370718		SRC	SRC	GO:0006351~transcription, DNA-templated;GO:0006915~apoptotic process;GO:0043065~positive regulation of apoptotic process;GO:0043620~regulation of DNA-templated transcription in response to stress;GO:0045892~negative regulation of transcription, DNA-templated;GO:2000144~positive regulation of DNA-templated transcription, initiation;GO:2001022~positive regulation of response to DNA damage stimulus;…	GO:0005634~nucleus;GO:0005654~nucleoplasm;GO:0005730~nucleolus;GO:0005737~cytoplasm;GO:0016607~nuclear speck	GO:0003677~DNA binding;GO:0005515~protein binding;GO:0044822~poly(A) RNA binding
Q9NYF8_S285,S287,S290	Q9NYF8_S285;Q9NYF8_S287;Q9NYF8_S290	Q9NYF8	BCLAF1	Bcl-2-associated transcription factor 1	G1	8	up	ns	ns	up	ns	ns	up	up	up	up	up	up	2.23736	1.117	1.39528	2.03003	0.949325	0.832152	2.36079	2.08654	2.5893	2.03825	1.92704	2.13055	0.000711869	0.0603782	0.0223039	0.0032923	0.0161719	0.0272496	0.000227761	0.0002934	2.97303e-06	0.000166188	6.79282e-05	0.000965295				GO:0006351~transcription, DNA-templated;GO:0006915~apoptotic process;GO:0043065~positive regulation of apoptotic process;GO:0043620~regulation of DNA-templated transcription in response to stress;GO:0045892~negative regulation of transcription, DNA-templated;GO:2000144~positive regulation of DNA-templated transcription, initiation;GO:2001022~positive regulation of response to DNA damage stimulus;…	GO:0005634~nucleus;GO:0005654~nucleoplasm;GO:0005730~nucleolus;GO:0005737~cytoplasm;GO:0016607~nuclear speck	GO:0003677~DNA binding;GO:0005515~protein binding;GO:0044822~poly(A) RNA binding
A2AJT9_S17	A2AJT9_S17	A2AJT9	BCLAF3	BCLAF1 and THRAP3 family member 3	G1	8	ns	up	up	up	ns	ns	up	ns	up	up	up	up	1.87427	1.84932	2.50814	1.84433	0.361411	-0.334012	1.9374	-0.27376	2.09931	1.52551	2.72107	2.66597	0.0176734	9.16284e-05	0.000318559	0.00884056	0.0913608	0.0721473	0.00264119	0.31868	1.07704e-05	0.000509155	0.000527363	7.61886e-05					GO:0005739~mitochondrion
P27816_S696	P27816_S696	P27816	MAP4	Microtubule-associated protein 4	G1	4	up	ns	ns	up	ns	ns	ns	ns	ns	ns	up	up	0.778329	-0.132477	0.466149	1.44868	0.154292	0.0116018	0.852362	-0.428118	1.27017	-0.00497119	1.09999	0.995849	0.000648306	0.756444	0.125508	0.00190419	0.510954	0.957183	0.0102181	0.0880805	0.0153395	0.974492	0.000912725	0.00399411	+	CDK1;MAPK14	CDK1;GSK3B;MAPK10;MAPK14;TNF	GO:0007052~mitotic spindle organization;GO:0031175~neuron projection development;GO:0051012~microtubule sliding;GO:0051294~establishment of spindle orientation;GO:0051301~cell division;GO:1902856~negative regulation of nonmotile primary cilium assembly	GO:0005737~cytoplasm;GO:0005874~microtubule;GO:0005875~microtubule associated complex;GO:0005886~plasma membrane;GO:0005930~axoneme;GO:0014069~postsynaptic density;GO:0015630~microtubule cytoskeleton;GO:0043005~neuron projection;GO:0070062~extracellular exosome;GO:0072686~mitotic spindle	GO:0005198~structural molecule activity;GO:0005515~protein binding;GO:0008017~microtubule binding;GO:0044822~poly(A) RNA binding
Q9NR09_S590	Q9NR09_S590	Q9NR09	BIRC6	Baculoviral IAP repeat-containing protein 6	G1	7	up	ns	ns	up	ns	ns	up	up	up	up	up	ns	1.26063	0.570143	0.919543	0.643293	-0.322479	0.282187	0.664268	1.21894	0.875962	2.10578	1.88344	0.895327	0.00857689	0.108561	0.0476661	0.000346466	0.0839789	0.347291	0.00371681	0.00495804	0.000497279	1.78863e-07	0.000700777	0.0168426				GO:0006468~protein phosphorylation;GO:0006915~apoptotic process;GO:0007067~mitotic nuclear division;GO:0008284~positive regulation of cell proliferation;GO:0010951~negative regulation of endopeptidase activity;GO:0016567~protein ubiquitination;GO:0032465~regulation of cytokinesis;GO:0042127~regulation of cell proliferation;GO:0043066~negative regulation of apoptotic process;GO:0051301~cell divisi…	GO:0000922~spindle pole;GO:0005768~endosome;GO:0005802~trans-Golgi network;GO:0005815~microtubule organizing center;GO:0016020~membrane;GO:0030496~midbody	GO:0004842~ubiquitin-protein transferase activity;GO:0004869~cysteine-type endopeptidase inhibitor activity;GO:0005515~protein binding;GO:0016874~ligase activity;GO:0061631~ubiquitin conjugating enzyme activity	hsa04120:Ubiquitin mediated proteolysis
Q8NFC6_T2956	Q8NFC6_T2956	Q8NFC6	BOD1L1	Biorientation of chromosomes in cell division protein 1-like 1	G1	4	up	ns	ns	ns	ns	ns	up	up	ns	up	ns	ns	2.22769	-1.61504	0.735588	-0.121307	0.482634	-0.34499	2.17029	2.75652	-0.74636	1.32394	0.314471	-0.649365	0.000268689	0.0121938	0.21353	0.685908	0.531675	0.16349	6.56931e-05	0.000262349	0.117369	0.000666484	0.547047	0.0409148				GO:0006281~DNA repair;GO:0006974~cellular response to DNA damage stimulus;GO:0031297~replication fork processing	GO:0005654~nucleoplasm;GO:0005694~chromosome
P49736_S41	P49736_S41	P49736	MCM2	DNA replication licensing factor MCM2	G1	4	ns	ns	ns	up	ns	ns	ns	ns	ns	up	up	up	0.473993	0.849026	0.601083	1.62983	0.203667	-0.231443	-0.00130335	-0.320896	-0.0862471	0.903088	0.802243	1.11486	0.127673	0.0158551	0.147178	0.000150827	0.468552	0.161246	0.994144	0.35482	0.828531	0.000907298	0.00845649	0.00016876	+	CDC7;CDK2;CDK7;CSNK2A1	CDC7;CDK2;CDK7;CSNK2A1	GO:0000082~G1/S transition of mitotic cell cycle;GO:0006260~DNA replication;GO:0006268~DNA unwinding involved in DNA replication;GO:0006270~DNA replication initiation;GO:0006334~nucleosome assembly;GO:0006915~apoptotic process;GO:0007049~cell cycle;GO:0071353~cellular response to interleukin-4	GO:0000784~nuclear chromosome, telomeric region;GO:0000785~chromatin;GO:0005634~nucleus;GO:0005654~nucleoplasm;GO:0005664~nuclear origin of replication recognition complex;GO:0005737~cytoplasm;GO:0015630~microtubule cytoskeleton;GO:0042555~MCM complex	GO:0003677~DNA binding;GO:0003678~DNA helicase activity;GO:0003688~DNA replication origin binding;GO:0005515~protein binding;GO:0005524~ATP binding;GO:0019899~enzyme binding;GO:0042393~histone binding;GO:0046872~metal ion binding	hsa03030:DNA replication;hsa04110:Cell cycle
Q14676_S299	Q14676_S299	Q14676	MDC1	Mediator of DNA damage checkpoint protein 1	G1	4	ns	ns	up	up	ns	ns	ns	ns	ns	up	ns	up	0.248818	0.954413	1.09548	1.56896	-0.0285444	0.63863	0.112593	1.62058	-1.25615	2.30871	0.990917	2.42667	0.520134	0.0237165	0.000683691	0.00116729	0.946767	0.0711984	0.767303	0.264582	0.0305063	0.00151496	0.0245912	0.000831879	+	CSNK2A1	CSNK2A1	GO:0006303~double-strand break repair via nonhomologous end joining;GO:0016925~protein sumoylation;GO:0031573~intra-S DNA damage checkpoint	GO:0005634~nucleus;GO:0005654~nucleoplasm;GO:0005694~chromosome;GO:0005925~focal adhesion	GO:0005515~protein binding;GO:0008022~protein C-terminus binding;GO:0070975~FHA domain binding
Q15648_T1051	Q15648_T1051	Q15648	MED1	Mediator of RNA polymerase II transcription subunit 1	G1	4	up	ns	ns	ns	ns	ns	up	up	ns	up	ns	ns	0.657006	0.0394777	0.226457	0.193585	0.176748	0.150654	0.749322	0.625526	0.468661	0.646402	0.580461	0.352545	0.00230877	0.805113	0.0549769	0.0948309	0.0242588	0.204754	0.00586138	0.000891908	0.139565	0.00602518	0.00497348	0.031886			CDK2;MAPK3	GO:0000122~negative regulation of transcription from RNA polymerase II promoter;GO:0000902~cell morphogenesis;GO:0001525~angiogenesis;GO:0001889~liver development;GO:0001892~embryonic placenta development;GO:0002088~lens development in camera-type eye;GO:0002154~thyroid hormone mediated signaling pathway;GO:0003222~ventricular trabecula myocardium morphogenesis;GO:0003406~retinal pigment epitheli…	GO:0000151~ubiquitin ligase complex;GO:0000785~chromatin;GO:0005634~nucleus;GO:0005654~nucleoplasm;GO:0005730~nucleolus;GO:0016020~membrane;GO:0016592~mediator complex;GO:0032993~protein-DNA complex	GO:0000978~RNA polymerase II core promoter proximal region sequence-specific DNA binding;GO:0000981~RNA polymerase II transcription factor activity, sequence-specific DNA binding;GO:0001047~core promoter binding;GO:0001104~RNA polymerase II transcription cofactor activity;GO:0003682~chromatin binding;GO:0003712~transcription cofactor activity;GO:0003713~transcription coactivator activity;GO:00048…	hsa04919:Thyroid hormone signaling pathway
Q86UE4_S298	Q86UE4_S298	Q86UE4	MTDH	Protein LYRIC	G1	7	up	ns	ns	up	ns	ns	up	up	up	up	up	ns	3.80076	-0.400609	0.584497	1.29105	0.159144	0.16132	3.8588	2.99057	1.83509	2.93098	2.15101	-0.443169	6.61896e-05	0.327336	0.0650864	0.00389431	0.407285	0.317895	0.000103376	0.000185789	0.000444539	4.22075e-05	0.000155564	0.0842985			EGF;IKBKB	GO:0000122~negative regulation of transcription from RNA polymerase II promoter;GO:0010508~positive regulation of autophagy;GO:0031663~lipopolysaccharide-mediated signaling pathway;GO:0043066~negative regulation of apoptotic process;GO:0043123~positive regulation of I-kappaB kinase/NF-kappaB signaling;GO:0045766~positive regulation of angiogenesis;GO:0051092~positive regulation of NF-kappaB trans…	GO:0005634~nucleus;GO:0005730~nucleolus;GO:0005737~cytoplasm;GO:0005783~endoplasmic reticulum;GO:0005789~endoplasmic reticulum membrane;GO:0005923~bicellular tight junction;GO:0016021~integral component of membrane;GO:0016324~apical plasma membrane;GO:0016604~nuclear body;GO:0031965~nuclear membrane;GO:0046581~intercellular canaliculus;GO:0048471~perinuclear region of cytoplasm	GO:0001085~RNA polymerase II transcription factor binding;GO:0003713~transcription coactivator activity;GO:0003725~double-stranded RNA binding;GO:0005515~protein binding;GO:0044822~poly(A) RNA binding;GO:0051059~NF-kappaB binding
Q96IZ0_T163	Q96IZ0_T163	Q96IZ0	PAWR	PRKC apoptosis WT1 regulator protein	G1	4	up	ns	ns	ns	ns	ns	ns	up	ns	ns	up	up	2.31506	0.979895	1.03234	-0.123576	0.828677	-0.151468	1.33559	2.47432	0.797142	-0.0551656	2.56466	2.52544	0.00441144	0.050837	0.029964	0.761677	0.0928496	0.599772	0.0211072	0.000886176	0.0700616	0.752089	0.0057767	0.000981409	+	ROCK1	ROCK1	GO:0000122~negative regulation of transcription from RNA polymerase II promoter;GO:0006351~transcription, DNA-templated;GO:0006915~apoptotic process;GO:0010628~positive regulation of gene expression;GO:0030889~negative regulation of B cell proliferation;GO:0042094~interleukin-2 biosynthetic process;GO:0042130~negative regulation of T cell proliferation;GO:0042986~positive regulation of amyloid pr…	GO:0000790~nuclear chromatin;GO:0005634~nucleus;GO:0005737~cytoplasm;GO:0005884~actin filament;GO:0005886~plasma membrane;GO:0015629~actin cytoskeleton	GO:0003714~transcription corepressor activity;GO:0003779~actin binding;GO:0005515~protein binding;GO:0019899~enzyme binding;GO:0043522~leucine zipper domain binding
O14974_S908	O14974_S908	O14974	PPP1R12A	Protein phosphatase 1 regulatory subunit 12A	G1	8	ns	down	up	up	ns	up	up	up	up	up	up	up	0.649063	-1.00451	1.84429	1.78596	0.0431875	0.995685	2.88665	2.96946	2.33573	3.9748	4.38895	1.90399	0.705568	0.00374593	0.000536364	0.00015159	0.676767	5.74765e-05	3.25304e-06	1.29455e-05	0.000284001	2.0212e-06	3.94475e-06	4.49842e-06				GO:0000086~G2/M transition of mitotic cell cycle;GO:0006470~protein dephosphorylation;GO:0007067~mitotic nuclear division;GO:0007165~signal transduction;GO:0030155~regulation of cell adhesion;GO:0035507~regulation of myosin-light-chain-phosphatase activity;GO:0035508~positive regulation of myosin-light-chain-phosphatase activity;GO:0035690~cellular response to drug;GO:0043086~negative regulation …	GO:0000776~kinetochore;GO:0005654~nucleoplasm;GO:0005737~cytoplasm;GO:0005813~centrosome;GO:0005829~cytosol;GO:0005925~focal adhesion;GO:0015629~actin cytoskeleton;GO:0030018~Z disc;GO:0031672~A band;GO:0043292~contractile fiber;GO:0072357~PTW/PP1 phosphatase complex	GO:0004857~enzyme inhibitor activity;GO:0004871~signal transducer activity;GO:0005515~protein binding;GO:0019208~phosphatase regulator activity;GO:0019901~protein kinase binding;GO:0071889~14-3-3 protein binding	hsa04022:cGMP-PKG signaling pathway;hsa04024:cAMP signaling pathway;hsa04270:Vascular smooth muscle contraction;hsa04510:Focal adhesion;hsa04611:Platelet activation;hsa04810:Regulation of actin cytoskeleton;hsa04921:Oxytocin signaling pathway;hsa05205:Proteoglycans in cancer
Q15276_S407	Q15276_S407	Q15276	RABEP1	Rab GTPase-binding effector protein 1	G1	4	ns	ns	ns	up	ns	ns	up	ns	up	ns	up	ns	-0.071743	-0.373544	0.0644639	2.29183	0.554298	0.306774	1.70049	-0.674485	0.827564	0.690407	1.13926	0.050883	0.814662	0.0462445	0.456932	0.000147069	0.0201141	0.0316337	0.00443507	0.0491168	0.00249155	0.0146299	0.0094443	0.818429	+	PRKD1	PRKD1	GO:0006897~endocytosis;GO:0006915~apoptotic process;GO:0015031~protein transport;GO:0016192~vesicle-mediated transport;GO:0043547~positive regulation of GTPase activity;GO:0061025~membrane fusion	GO:0005768~endosome;GO:0005769~early endosome;GO:0030139~endocytic vesicle;GO:0043231~intracellular membrane-bounded organelle;GO:0055037~recycling endosome	GO:0005096~GTPase activator activity;GO:0005515~protein binding;GO:0008083~growth factor activity;GO:0042803~protein homodimerization activity	hsa04144:Endocytosis
P25440_S334	P25440_S334	P25440	BRD2	Bromodomain-containing protein 2	G1	4	up	ns	ns	ns	ns	ns	up	up	ns	up	ns	ns	3.523	-1.50073	1.99993	0.12497	0.383952	0.421241	3.26484	1.33733	0.531782	2.14209	1.19238	-0.541436	0.00110332	0.0374602	0.0296258	0.844889	0.173828	0.268873	0.00682873	0.00852963	0.355355	0.00505033	0.064841	0.0729642				GO:0006334~nucleosome assembly;GO:0006351~transcription, DNA-templated;GO:0006357~regulation of transcription from RNA polymerase II promoter;GO:0007283~spermatogenesis;GO:0016569~covalent chromatin modification	GO:0005634~nucleus;GO:0005737~cytoplasm	GO:0003682~chromatin binding;GO:0005515~protein binding;GO:0070577~lysine-acetylated histone binding
O60885_T296	O60885_T296	O60885	BRD4	Bromodomain-containing protein 4	G1	5	ns	up	up	up	ns	ns	ns	ns	up	ns	ns	up	0.342719	0.925714	0.942789	1.01393	0.470795	0.706043	2.00151	0.288553	2.33059	1.34776	1.13483	1.59633	0.116061	0.0026007	0.000469753	0.00780746	0.0877667	0.0123854	0.024801	0.283403	0.000137645	0.152784	0.143462	0.000983581				GO:0000083~regulation of transcription involved in G1/S transition of mitotic cell cycle;GO:0006338~chromatin remodeling;GO:0006351~transcription, DNA-templated;GO:0006974~cellular response to DNA damage stimulus;GO:0010971~positive regulation of G2/M transition of mitotic cell cycle;GO:0016032~viral process;GO:0016569~covalent chromatin modification;GO:0032968~positive regulation of transcriptio…	GO:0000794~condensed nuclear chromosome;GO:0005634~nucleus;GO:0005654~nucleoplasm;GO:0005694~chromosome;GO:0005737~cytoplasm	GO:0000993~RNA polymerase II core binding;GO:0002039~p53 binding;GO:0003682~chromatin binding;GO:0005515~protein binding;GO:0070577~lysine-acetylated histone binding
O60885_T295	O60885_T295	O60885	BRD4	Bromodomain-containing protein 4	G1	4	ns	up	ns	ns	ns	ns	ns	ns	up	up	ns	up	-0.154577	1.2624	0.745236	1.51367	-0.360586	0.75297	2.04851	0.785048	3.32605	1.32612	1.09593	1.91045	0.749511	0.00869561	0.232004	0.0213128	0.427988	0.150058	0.0209981	0.0485546	0.00103944	0.00821542	0.185568	0.00149458				GO:0000083~regulation of transcription involved in G1/S transition of mitotic cell cycle;GO:0006338~chromatin remodeling;GO:0006351~transcription, DNA-templated;GO:0006974~cellular response to DNA damage stimulus;GO:0010971~positive regulation of G2/M transition of mitotic cell cycle;GO:0016032~viral process;GO:0016569~covalent chromatin modification;GO:0032968~positive regulation of transcriptio…	GO:0000794~condensed nuclear chromosome;GO:0005634~nucleus;GO:0005654~nucleoplasm;GO:0005694~chromosome;GO:0005737~cytoplasm	GO:0000993~RNA polymerase II core binding;GO:0002039~p53 binding;GO:0003682~chromatin binding;GO:0005515~protein binding;GO:0070577~lysine-acetylated histone binding
O60885_S1051	O60885_S1051	O60885	BRD4	Bromodomain-containing protein 4	G1	4	ns	ns	ns	ns	ns	ns	up	ns	ns	up	up	up	0.808257	-1.05892	1.22465	0.85917	0.418896	0.40533	1.55759	1.36173	-0.23251	1.28948	1.20422	1.12063	0.0223527	0.0168593	0.0207324	0.0148936	0.166277	0.079805	0.0053697	0.0156085	0.439567	0.00658234	0.00181673	3.73061e-05				GO:0000083~regulation of transcription involved in G1/S transition of mitotic cell cycle;GO:0006338~chromatin remodeling;GO:0006351~transcription, DNA-templated;GO:0006974~cellular response to DNA damage stimulus;GO:0010971~positive regulation of G2/M transition of mitotic cell cycle;GO:0016032~viral process;GO:0016569~covalent chromatin modification;GO:0032968~positive regulation of transcriptio…	GO:0000794~condensed nuclear chromosome;GO:0005634~nucleus;GO:0005654~nucleoplasm;GO:0005694~chromosome;GO:0005737~cytoplasm	GO:0000993~RNA polymerase II core binding;GO:0002039~p53 binding;GO:0003682~chromatin binding;GO:0005515~protein binding;GO:0070577~lysine-acetylated histone binding
Q9H0E9_S621	Q9H0E9_S621	Q9H0E9	BRD8	Bromodomain-containing protein 8	G1	6	up	down	up	up	ns	ns	up	ns	up	up	up	ns	2.74699	-1.15093	1.26932	1.43893	0.0676651	0.557491	2.96805	2.37933	1.79956	2.2257	1.94612	-0.894175	1.57896e-05	0.00102193	0.000261764	0.00486855	0.517546	0.00723519	5.78469e-07	0.0223445	0.000761044	1.0984e-05	0.00072129	0.0214798				GO:0006351~transcription, DNA-templated;GO:0006355~regulation of transcription, DNA-templated;GO:0006357~regulation of transcription from RNA polymerase II promoter;GO:0007165~signal transduction;GO:0007166~cell surface receptor signaling pathway;GO:0030522~intracellular receptor signaling pathway;GO:0040008~regulation of growth;GO:0043967~histone H4 acetylation;GO:0043968~histone H2A acetylation…	GO:0000812~Swr1 complex;GO:0005634~nucleus;GO:0005654~nucleoplasm;GO:0005739~mitochondrion;GO:0016021~integral component of membrane;GO:0035267~NuA4 histone acetyltransferase complex	GO:0003700~transcription factor activity, sequence-specific DNA binding;GO:0004887~thyroid hormone receptor activity
Q9H0E9_T569	Q9H0E9_T569	Q9H0E9	BRD8	Bromodomain-containing protein 8	G1	5	up	ns	ns	up	ns	ns	up	ns	up	up	ns	ns	1.47791	0.541143	0.756276	0.985868	0.187113	0.883656	1.43368	1.41958	2.01414	1.22875	0.238062	0.594569	0.00327356	0.0025698	0.0597888	0.000954839	0.264804	0.0110347	0.000214931	0.0152669	1.07145e-05	0.00037732	0.423662	0.0412696				GO:0006351~transcription, DNA-templated;GO:0006355~regulation of transcription, DNA-templated;GO:0006357~regulation of transcription from RNA polymerase II promoter;GO:0007165~signal transduction;GO:0007166~cell surface receptor signaling pathway;GO:0030522~intracellular receptor signaling pathway;GO:0040008~regulation of growth;GO:0043967~histone H4 acetylation;GO:0043968~histone H2A acetylation…	GO:0000812~Swr1 complex;GO:0005634~nucleus;GO:0005654~nucleoplasm;GO:0005739~mitochondrion;GO:0016021~integral component of membrane;GO:0035267~NuA4 histone acetyltransferase complex	GO:0003700~transcription factor activity, sequence-specific DNA binding;GO:0004887~thyroid hormone receptor activity
Q9H0E9_S383	Q9H0E9_S383	Q9H0E9	BRD8	Bromodomain-containing protein 8	G1	8	up	ns	up	up	ns	up	up	up	ns	up	up	ns	2.65225	-0.214593	1.68782	1.10052	1.13858	1.30131	1.98299	1.81908	0.839121	1.38613	2.38154	1.37303	0.000218338	0.337318	0.0063819	0.00424151	0.367857	0.00783935	7.43841e-05	0.00895839	0.105235	9.68322e-05	0.000181351	0.0100161				GO:0006351~transcription, DNA-templated;GO:0006355~regulation of transcription, DNA-templated;GO:0006357~regulation of transcription from RNA polymerase II promoter;GO:0007165~signal transduction;GO:0007166~cell surface receptor signaling pathway;GO:0030522~intracellular receptor signaling pathway;GO:0040008~regulation of growth;GO:0043967~histone H4 acetylation;GO:0043968~histone H2A acetylation…	GO:0000812~Swr1 complex;GO:0005634~nucleus;GO:0005654~nucleoplasm;GO:0005739~mitochondrion;GO:0016021~integral component of membrane;GO:0035267~NuA4 histone acetyltransferase complex	GO:0003700~transcription factor activity, sequence-specific DNA binding;GO:0004887~thyroid hormone receptor activity
Q8IX90_T360	Q8IX90_T360	Q8IX90	SKA3	Spindle and kinetochore-associated protein 3	G1	4	up	ns	up	up	ns	ns	ns	ns	up	ns	ns	ns	2.0636	0.356174	0.867256	1.79713	0.258089	0.152579	-0.450428	1.86184	1.35621	-0.357847	1.02435	1.37	0.00258649	0.369857	0.00179036	0.00219074	0.631847	0.845147	0.808799	0.0244112	0.00860241	0.472413	0.0438288	0.0324362	+	CDK1	CDK1	GO:0007059~chromosome segregation;GO:0007067~mitotic nuclear division;GO:0031110~regulation of microtubule polymerization or depolymerization;GO:0051301~cell division	GO:0000776~kinetochore;GO:0000940~condensed chromosome outer kinetochore;GO:0005737~cytoplasm;GO:0005876~spindle microtubule	GO:0005515~protein binding
Q9NW68_S387	Q9NW68_S387	Q9NW68	BSDC1	BSD domain-containing protein 1	G1	9	up	ns	up	up	ns	ns	up	up	up	up	up	up	2.39838	-0.505206	1.92609	0.933289	0.107091	0.471577	1.19205	1.40911	1.86191	2.13687	2.98156	1.10849	0.000334041	0.0922593	0.00557558	0.00134323	0.668724	0.0211033	0.00192801	0.00222951	0.000415891	0.00014568	3.06789e-05	0.00021868
Q9NW68_S388	Q9NW68_S388	Q9NW68	BSDC1	BSD domain-containing protein 1	G1	8	up	ns	up	up	ns	ns	up	up	up	ns	up	up	2.49106	0.790119	1.94007	0.786628	0.0789642	0.467912	1.08481	1.38843	1.66575	3.10707	2.88501	1.01445	0.000780117	0.567039	0.00677798	0.00567662	0.689142	0.0111117	0.00290175	0.00180763	0.00073804	0.03708	3.10785e-05	0.000318933
Q7KYR7_S526	Q7KYR7_S526	Q7KYR7;Q8WVV5	BTN2A1;BTN2A2	Butyrophilin subfamily 2 member A1;Butyrophilin subfamily 2 member A2	G1	6	up	ns	up	up	ns	ns	ns	ns	ns	up	up	up	1.75376	-0.296806	1.81971	1.21241	0.705748	-0.0672124	0.267802	0.851174	0.839699	1.23583	2.45545	1.49161	0.00247662	0.51837	0.00735275	0.000866742	0.351158	0.765027	0.732872	0.0748376	0.29945	0.00174405	1.18976e-05	0.00482903				GO:0006629~lipid metabolic process;GO:0031324~negative regulation of cellular metabolic process;GO:0046007~negative regulation of activated T cell proliferation;GO:0050710~negative regulation of cytokine secretion	GO:0005887~integral component of plasma membrane;GO:0016021~integral component of membrane;GO:0070062~extracellular exosome	GO:0005515~protein binding
Q9UPN3_S7282	Q9UPN3_S7282	Q9UPN3	MACF1	Microtubule-actin cross-linking factor 1, isoforms 1/2/3/5	G1	4	up	ns	ns	ns	ns	ns	up	ns	ns	up	up	ns	0.982066	0.000188828	0.61101	0.314078	0.569907	0.00433413	1.24144	0.755233	0.212293	0.656618	0.807074	-0.108221	0.00409393	0.999362	0.0603949	0.393665	0.0544741	0.974455	0.00313495	0.0185729	0.198594	0.00318434	0.00314536	0.637161				GO:0007010~cytoskeleton organization;GO:0010632~regulation of epithelial cell migration;GO:0016055~Wnt signaling pathway;GO:0030177~positive regulation of Wnt signaling pathway;GO:0032886~regulation of microtubule-based process;GO:0042060~wound healing;GO:0043001~Golgi to plasma membrane protein transport;GO:0045773~positive regulation of axon extension;GO:0051893~regulation of focal adhesion ass…	GO:0005737~cytoplasm;GO:0005794~Golgi apparatus;GO:0005856~cytoskeleton;GO:0005874~microtubule;GO:0005886~plasma membrane;GO:0005913~cell-cell adherens junction;GO:0016021~integral component of membrane;GO:0032587~ruffle membrane	GO:0003779~actin binding;GO:0005509~calcium ion binding;GO:0005515~protein binding;GO:0008017~microtubule binding;GO:0016887~ATPase activity;GO:0044822~poly(A) RNA binding;GO:0051015~actin filament binding;GO:0098641~cadherin binding involved in cell-cell adhesion
Q9BRD0_S201;Q9BRD0_S226	Q9BRD0_S201;Q9BRD0_S226	Q9BRD0	BUD13	BUD13 homolog	G1	9	up	ns	up	up	ns	up	up	ns	up	up	up	up	2.52193	2.56933	2.39651	2.50434	-0.638419	1.02406	2.20688	0.0770127	2.87921	2.59683	3.39615	2.35019	0.00340785	0.0116657	0.000220318	0.000274044	0.255447	0.00575374	0.000587138	0.889074	0.00119121	0.000529066	0.00121806	0.000105575				GO:0000398~mRNA splicing, via spliceosome;GO:0006406~mRNA export from nucleus	GO:0005634~nucleus;GO:0070274~RES complex	GO:0005515~protein binding;GO:0044822~poly(A) RNA binding
Q9BRD0_S163	Q9BRD0_S163	Q9BRD0	BUD13	BUD13 homolog	G1	8	up	up	up	up	ns	ns	up	ns	up	up	ns	up	1.00512	2.68864	1.65951	2.89082	0.279388	0.0935141	1.14376	0.735294	2.08192	1.69481	1.42875	0.753139	0.00779381	0.00101125	0.00245002	0.000130398	0.254478	0.434909	0.00648634	0.043421	0.000609368	3.3207e-06	0.0416677	0.0034984				GO:0000398~mRNA splicing, via spliceosome;GO:0006406~mRNA export from nucleus	GO:0005634~nucleus;GO:0070274~RES complex	GO:0005515~protein binding;GO:0044822~poly(A) RNA binding
Q9BRD0_S197;Q9BRD0_S222	Q9BRD0_S197;Q9BRD0_S222;Q9BRD0_S222	Q9BRD0;Q9BRD0	BUD13;BUD13	BUD13 homolog;BUD13 homolog	G1	8	up	ns	up	up	ns	ns	up	ns	up	up	up	up	2.72921	1.53096	2.75071	2.90779	0.0294813	0.53189	2.29713	1.09805	2.77263	2.48853	3.27409	2.54269	0.000412297	0.0346921	0.00181547	0.000394775	0.891974	0.0324347	0.00249345	0.0348843	0.000118817	0.000268448	0.000858934	0.000173321				GO:0000398~mRNA splicing, via spliceosome;GO:0006406~mRNA export from nucleus	GO:0005634~nucleus;GO:0070274~RES complex	GO:0005515~protein binding;GO:0044822~poly(A) RNA binding
Q9BRD0_S391;Q9BRD0_S407	Q9BRD0_S391;Q9BRD0_S407;Q9BRD0_S407	Q9BRD0;Q9BRD0	BUD13;BUD13	BUD13 homolog;BUD13 homolog	G1	6	up	ns	up	up	ns	ns	up	ns	ns	up	up	ns	2.988	-0.482849	1.91491	2.23323	0.544488	0.827277	3.45761	1.10638	0.733044	2.11194	2.62369	1.00028	9.01073e-05	0.0414925	0.000111381	0.000105728	0.136417	0.136905	0.00165993	0.0153402	0.0316228	1.70695e-05	0.000130626	0.0478884				GO:0000398~mRNA splicing, via spliceosome;GO:0006406~mRNA export from nucleus	GO:0005634~nucleus;GO:0070274~RES complex	GO:0005515~protein binding;GO:0044822~poly(A) RNA binding
Q9H3H3_S235	Q9H3H3_S235	Q9H3H3	C11orf68	UPF0696 protein C11orf68	G1	5	up	up	ns	down	ns	ns	ns	up	up	up	up	ns	1.19773	1.05405	-0.052748	-1.17518	0.0113618	0.671848	0.549304	1.38923	1.12425	0.658876	1.42308	-0.640584	0.0040439	0.00224476	0.823902	0.00100304	0.873514	0.0205201	0.129994	0.00970644	0.00158803	0.0052348	0.00771916	0.102416						GO:0005515~protein binding;GO:0044822~poly(A) RNA binding
Q96B23_S69	Q96B23_S69	Q96B23	C18orf25	Uncharacterized protein C18orf25	G1	9	up	ns	up	up	ns	ns	up	up	up	up	up	up	3.15828	-0.650915	2.91504	3.28328	0.415355	1.10401	3.4018	2.18068	2.96634	3.28868	3.55154	3.37447	0.000332399	0.0113739	0.000146255	0.000522264	0.0525775	0.0776784	0.00232279	0.00363789	0.000335745	3.87802e-05	1.98011e-05	0.00658158				GO:0000209~protein polyubiquitination;GO:0042787~protein ubiquitination involved in ubiquitin-dependent protein catabolic process;GO:0043161~proteasome-mediated ubiquitin-dependent protein catabolic process		GO:0016874~ligase activity;GO:0061630~ubiquitin protein ligase activity
A1L170_S18	A1L170_S18	A1L170	C1orf226	Uncharacterized protein C1orf226	G1	8	up	ns	up	up	ns	ns	up	ns	up	up	up	up	1.82727	-0.519339	1.80268	2.11437	0.392987	0.0332216	2.99581	1.29837	1.17714	1.73328	1.56476	1.4644	0.000233378	0.0151311	0.000142594	0.00149331	0.0643473	0.844971	5.3608e-05	0.0233534	0.00105478	1.71388e-05	0.00837703	0.000628362
Q9BVC5_T197	Q9BVC5_T197	Q9BVC5	C2orf49	Ashwin	G1	4	up	ns	ns	ns	ns	up	up	up	ns	down	up	ns	1.2257	0.543653	-0.329475	0.648668	0.151665	0.693261	0.934671	0.734622	0.516395	-0.638495	1.73918	0.280927	0.00479204	0.104366	0.709179	0.0307511	0.191183	0.00823152	0.00222101	0.00669083	0.0649008	0.00121007	0.0044656	0.0473326			CDK2	GO:0006388~tRNA splicing, via endonucleolytic cleavage and ligation;GO:0048598~embryonic morphogenesis	GO:0005654~nucleoplasm;GO:0072669~tRNA-splicing ligase complex
Q9BVC5_T198	Q9BVC5_T198	Q9BVC5	C2orf49	Ashwin	G1	4	up	ns	ns	ns	ns	up	up	up	ns	down	up	ns	1.22511	0.544948	0.534063	0.648612	0.151472	0.69295	0.934335	0.73417	0.517064	-0.638846	1.73792	0.281824	0.00479645	0.103853	0.00269985	0.0307518	0.191827	0.00825296	0.00222213	0.00671506	0.0648052	0.00120598	0.00446498	0.0468371			CDK2	GO:0006388~tRNA splicing, via endonucleolytic cleavage and ligation;GO:0048598~embryonic morphogenesis	GO:0005654~nucleoplasm;GO:0072669~tRNA-splicing ligase complex
Q9H8G2_S311	Q9H8G2_S311	Q9H8G2	CAAP1	Caspase activity and apoptosis inhibitor 1	G1	4	ns	up	ns	ns	ns	ns	ns	ns	up	up	ns	up	0.296411	1.74096	0.792553	1.93126	0.0700607	0.326148	0.321974	0.180417	1.60784	1.30571	0.588017	1.07682	0.478127	0.000453284	0.0271163	0.0823816	0.698655	0.0534478	0.202151	0.267666	0.000467961	0.00190007	0.334177	5.59011e-05				GO:0006915~apoptotic process
Q9H8G2_S312	Q9H8G2_S312	Q9H8G2	CAAP1	Caspase activity and apoptosis inhibitor 1	G1	6	ns	up	up	up	ns	ns	ns	ns	up	up	ns	up	0.298414	1.72122	0.742062	1.16085	0.137791	0.253849	0.385343	0.221083	1.63614	1.32321	0.622352	1.09853	0.491579	0.000619455	0.00617959	0.0071748	0.43185	0.0157874	0.0879103	0.150666	0.000387177	0.00259251	0.320307	0.000143255			CDK3;CSNK2A2	GO:0006915~apoptotic process
Q96KQ7_T555	Q96KQ7_T555	Q96KQ7	EHMT2	Histone-lysine N-methyltransferase EHMT2	G1	7	up	up	ns	up	ns	ns	ns	ns	up	up	up	up	0.979309	1.89809	0.5347	0.901201	0.110681	-0.00573317	0.647849	0.683452	1.14363	1.59938	1.69623	1.0161	0.0014077	0.000100837	0.0172755	0.000162828	0.434287	0.969968	0.0570151	0.064408	0.000106878	5.48403e-05	0.000821713	0.00173792	+		DYRK1B	GO:0000122~negative regulation of transcription from RNA polymerase II promoter;GO:0006275~regulation of DNA replication;GO:0006306~DNA methylation;GO:0007130~synaptonemal complex assembly;GO:0007286~spermatid development;GO:0007616~long-term memory;GO:0009267~cellular response to starvation;GO:0009566~fertilization;GO:0010424~DNA methylation on cytosine within a CG sequence;GO:0016571~histone me…	GO:0000790~nuclear chromatin;GO:0005634~nucleus;GO:0005654~nucleoplasm;GO:0005694~chromosome	GO:0000977~RNA polymerase II regulatory region sequence-specific DNA binding;GO:0002039~p53 binding;GO:0005515~protein binding;GO:0008270~zinc ion binding;GO:0016279~protein-lysine N-methyltransferase activity;GO:0018024~histone-lysine N-methyltransferase activity;GO:0046974~histone methyltransferase activity (H3-K9 specific);GO:0046976~histone methyltransferase activity (H3-K27 specific);GO:0070…	hsa00310:Lysine degradation
P50552_S322	P50552_S322	P50552	VASP	Vasodilator-stimulated phosphoprotein	G1	4	up	ns	ns	up	ns	down	ns	up	ns	up	ns	up	2.7941	-0.414886	0.399467	2.3961	-0.234895	-0.980779	-0.461934	2.96283	0.304925	4.76244	3.70482	2.3288	0.000742438	0.286541	0.748276	0.00120606	0.32877	0.00104735	0.0668852	0.000773215	0.40676	1.28422e-05	0.0603754	0.000443895	+	PRKD1;PRKD2	PKD1;PKD2;PRKAA1;PRKAA2;PRKAB1;PRKAB2;PRKAG1;PRKAG2;PRKAG3;PRKD1;PRKD2	GO:0001843~neural tube closure;GO:0007411~axon guidance;GO:0008154~actin polymerization or depolymerization;GO:0030838~positive regulation of actin filament polymerization;GO:0034329~cell junction assembly;GO:0051289~protein homotetramerization;GO:0098609~cell-cell adhesion	GO:0005737~cytoplasm;GO:0005829~cytosol;GO:0005856~cytoskeleton;GO:0005886~plasma membrane;GO:0005913~cell-cell adherens junction;GO:0005923~bicellular tight junction;GO:0005925~focal adhesion;GO:0015629~actin cytoskeleton;GO:0030027~lamellipodium;GO:0030175~filopodium;GO:0031258~lamellipodium membrane;GO:0031527~filopodium membrane;GO:0070062~extracellular exosome	GO:0003779~actin binding;GO:0005515~protein binding;GO:0005522~profilin binding;GO:0017124~SH3 domain binding;GO:0098641~cadherin binding involved in cell-cell adhesion	hsa04015:Rap1 signaling pathway;hsa04022:cGMP-PKG signaling pathway;hsa04510:Focal adhesion;hsa04611:Platelet activation;hsa04666:Fc gamma R-mediated phagocytosis;hsa04670:Leukocyte transendothelial migration
Q08AD1_S1313	Q08AD1_S1313	Q08AD1	CAMSAP2	Calmodulin-regulated spectrin-associated protein 2	G1	4	up	down	ns	up	ns	ns	up	up	ns	up	ns	ns	0.852916	-3.08631	0.48264	0.592723	0.168603	0.0808589	0.903306	1.39587	-0.435247	1.00157	0.587833	-0.443089	0.000162308	0.000237596	0.257796	0.0019556	0.0026929	0.151992	0.000458079	0.000904295	0.0623936	1.39002e-06	0.147255	0.0885421				GO:0000226~microtubule cytoskeleton organization;GO:0031175~neuron projection development;GO:0033043~regulation of organelle organization	GO:0005737~cytoplasm;GO:0005813~centrosome;GO:0005874~microtubule	GO:0005515~protein binding;GO:0005516~calmodulin binding;GO:0030507~spectrin binding;GO:0051011~microtubule minus-end binding
P49589_T24	P49589_T24	P49589	CARS	Cysteine--tRNA ligase, cytoplasmic	G1	4	ns	ns	ns	ns	ns	ns	up	ns	ns	up	up	up	0.603412	0.285344	0.571808	0.247258	-0.0370458	0.658625	0.65984	0.408607	0.244055	0.925042	1.1752	0.940756	0.0131265	0.0017793	0.0592666	0.0754345	0.83015	0.490135	0.00501926	0.137513	0.236187	0.002142	0.000820087	0.000784531				GO:0006418~tRNA aminoacylation for protein translation;GO:0006423~cysteinyl-tRNA aminoacylation	GO:0005737~cytoplasm;GO:0005829~cytosol	GO:0000049~tRNA binding;GO:0004817~cysteine-tRNA ligase activity;GO:0005515~protein binding;GO:0005524~ATP binding;GO:0042803~protein homodimerization activity;GO:0046872~metal ion binding	hsa00970:Aminoacyl-tRNA biosynthesis
P20810_S577	P20810_S577	P20810	CAST	Calpastatin	G1	4	ns	down	ns	up	ns	up	ns	ns	up	up	up	ns	0.122779	-1.6368	-0.0372686	1.16913	0.169379	0.620558	0.985021	0.732832	2.22663	2.30882	1.20884	0.0555172	0.541985	0.000225408	0.836827	0.00252621	0.142282	0.00198495	0.0233878	0.0211636	0.00100325	3.24758e-05	0.00123458	0.715926				GO:0010951~negative regulation of endopeptidase activity;GO:0098609~cell-cell adhesion;GO:2000675~negative regulation of type B pancreatic cell apoptotic process	GO:0005737~cytoplasm;GO:0005783~endoplasmic reticulum;GO:0005829~cytosol;GO:0005913~cell-cell adherens junction;GO:0016020~membrane	GO:0004866~endopeptidase inhibitor activity;GO:0004869~cysteine-type endopeptidase inhibitor activity;GO:0005515~protein binding;GO:0010859~calcium-dependent cysteine-type endopeptidase inhibitor activity;GO:0044822~poly(A) RNA binding;GO:0098641~cadherin binding involved in cell-cell adhesion
P22681_S667	P22681_S667	P22681	CBL	E3 ubiquitin-protein ligase CBL	G1	8	up	ns	up	up	ns	ns	up	up	up	up	up	ns	3.51098	-1.09948	1.78268	2.88744	-0.235025	0.937444	3.33078	3.16522	2.29088	3.72076	5.04833	2.18101	7.03283e-05	0.104064	0.00316541	0.00295706	0.593969	0.095159	0.00515347	0.00271369	0.00625331	0.000130422	1.86127e-05	0.0280053			MAK;PRKG1;SCYL3;WEE1	GO:0006355~regulation of transcription, DNA-templated;GO:0006974~cellular response to DNA damage stimulus;GO:0007166~cell surface receptor signaling pathway;GO:0007173~epidermal growth factor receptor signaling pathway;GO:0007175~negative regulation of epidermal growth factor-activated receptor activity;GO:0007179~transforming growth factor beta receptor signaling pathway;GO:0008543~fibroblast gr…	GO:0005634~nucleus;GO:0005737~cytoplasm;GO:0005829~cytosol;GO:0005886~plasma membrane;GO:0005913~cell-cell adherens junction;GO:0016600~flotillin complex;GO:0030426~growth cone;GO:0045121~membrane raft;GO:0048471~perinuclear region of cytoplasm	GO:0001784~phosphotyrosine binding;GO:0003700~transcription factor activity, sequence-specific DNA binding;GO:0004842~ubiquitin-protein transferase activity;GO:0004871~signal transducer activity;GO:0005509~calcium ion binding;GO:0005515~protein binding;GO:0008270~zinc ion binding;GO:0016874~ligase activity;GO:0017124~SH3 domain binding;GO:0030971~receptor tyrosine kinase binding;GO:0036312~phosph…	hsa04012:ErbB signaling pathway;hsa04120:Ubiquitin mediated proteolysis;hsa04144:Endocytosis;hsa04910:Insulin signaling pathway;hsa05100:Bacterial invasion of epithelial cells;hsa05200:Pathways in cancer;hsa05205:Proteoglycans in cancer;hsa05220:Chronic myeloid leukemia
P22681_S669	P22681_S669	P22681	CBL	E3 ubiquitin-protein ligase CBL	G1	8	up	ns	up	up	ns	ns	up	up	up	up	up	ns	3.49554	-1.11249	1.75198	2.86006	-0.22871	0.936914	3.32556	3.20855	2.29564	3.72423	5.03719	2.14962	7.1105e-05	0.0999355	0.00259376	0.0034454	0.600106	0.0959798	0.00516702	0.00228844	0.00647948	0.000128038	1.97615e-05	0.0248502			DYRK2;MAK	GO:0006355~regulation of transcription, DNA-templated;GO:0006974~cellular response to DNA damage stimulus;GO:0007166~cell surface receptor signaling pathway;GO:0007173~epidermal growth factor receptor signaling pathway;GO:0007175~negative regulation of epidermal growth factor-activated receptor activity;GO:0007179~transforming growth factor beta receptor signaling pathway;GO:0008543~fibroblast gr…	GO:0005634~nucleus;GO:0005737~cytoplasm;GO:0005829~cytosol;GO:0005886~plasma membrane;GO:0005913~cell-cell adherens junction;GO:0016600~flotillin complex;GO:0030426~growth cone;GO:0045121~membrane raft;GO:0048471~perinuclear region of cytoplasm	GO:0001784~phosphotyrosine binding;GO:0003700~transcription factor activity, sequence-specific DNA binding;GO:0004842~ubiquitin-protein transferase activity;GO:0004871~signal transducer activity;GO:0005509~calcium ion binding;GO:0005515~protein binding;GO:0008270~zinc ion binding;GO:0016874~ligase activity;GO:0017124~SH3 domain binding;GO:0030971~receptor tyrosine kinase binding;GO:0036312~phosph…	hsa04012:ErbB signaling pathway;hsa04120:Ubiquitin mediated proteolysis;hsa04144:Endocytosis;hsa04910:Insulin signaling pathway;hsa05100:Bacterial invasion of epithelial cells;hsa05200:Pathways in cancer;hsa05205:Proteoglycans in cancer;hsa05220:Chronic myeloid leukemia
O00257_S182	O00257_S182	O00257	CBX4	E3 SUMO-protein ligase CBX4	G1	8	up	up	up	up	ns	ns	up	up	up	ns	ns	up	1.9631	1.59075	0.987046	1.37075	0.196993	0.265676	1.35768	1.57766	2.67268	-0.02635	0.619429	1.33514	0.000237695	0.000444601	0.00196092	0.00556135	0.133951	0.282846	0.00566957	0.0017695	0.000164483	0.847039	0.187238	9.04211e-05				GO:0000122~negative regulation of transcription from RNA polymerase II promoter;GO:0006351~transcription, DNA-templated;GO:0016569~covalent chromatin modification;GO:0016925~protein sumoylation;GO:0043066~negative regulation of apoptotic process;GO:0045892~negative regulation of transcription, DNA-templated	GO:0005634~nucleus;GO:0005654~nucleoplasm;GO:0016604~nuclear body;GO:0016607~nuclear speck;GO:0031519~PcG protein complex;GO:0035102~PRC1 complex	GO:0003682~chromatin binding;GO:0003714~transcription corepressor activity;GO:0003727~single-stranded RNA binding;GO:0005515~protein binding;GO:0016874~ligase activity;GO:0019789~SUMO transferase activity;GO:0019899~enzyme binding;GO:0032183~SUMO binding;GO:0035064~methylated histone binding;GO:0044212~transcription regulatory region DNA binding;GO:0051219~phosphoprotein binding
O00257_T184	O00257_T184	O00257	CBX4	E3 SUMO-protein ligase CBX4	G1	8	up	up	up	up	ns	ns	up	up	up	ns	ns	up	1.97337	1.59219	0.986649	1.37081	0.193579	0.261098	1.35326	1.58731	2.67158	-0.0361274	0.625313	1.33285	0.000240315	0.000462126	0.00197415	0.00543638	0.144601	0.296503	0.00568068	0.00182949	0.000156769	0.786645	0.193246	8.10756e-05				GO:0000122~negative regulation of transcription from RNA polymerase II promoter;GO:0006351~transcription, DNA-templated;GO:0016569~covalent chromatin modification;GO:0016925~protein sumoylation;GO:0043066~negative regulation of apoptotic process;GO:0045892~negative regulation of transcription, DNA-templated	GO:0005634~nucleus;GO:0005654~nucleoplasm;GO:0016604~nuclear body;GO:0016607~nuclear speck;GO:0031519~PcG protein complex;GO:0035102~PRC1 complex	GO:0003682~chromatin binding;GO:0003714~transcription corepressor activity;GO:0003727~single-stranded RNA binding;GO:0005515~protein binding;GO:0016874~ligase activity;GO:0019789~SUMO transferase activity;GO:0019899~enzyme binding;GO:0032183~SUMO binding;GO:0035064~methylated histone binding;GO:0044212~transcription regulatory region DNA binding;GO:0051219~phosphoprotein binding
Q9HC52_S256	Q9HC52_S256	Q9HC52	CBX8	Chromobox protein homolog 8	G1	5	up	down	up	ns	ns	ns	up	ns	up	up	up	ns	2.64775	-2.73561	0.809196	0.511842	0.217415	0.444348	3.1108	2.23102	1.36571	0.972127	1.65114	-0.0907148	0.00642421	0.00022924	0.00053518	0.00724202	0.214987	0.0548719	0.000187197	0.0917698	0.000340808	4.30437e-05	0.00299295	0.764901				GO:0000122~negative regulation of transcription from RNA polymerase II promoter;GO:0006351~transcription, DNA-templated;GO:0008284~positive regulation of cell proliferation;GO:0016574~histone ubiquitination;GO:0016925~protein sumoylation;GO:0032967~positive regulation of collagen biosynthetic process;GO:0045739~positive regulation of DNA repair;GO:0050790~regulation of catalytic activity;GO:00703…	GO:0000790~nuclear chromatin;GO:0000792~heterochromatin;GO:0005634~nucleus;GO:0005654~nucleoplasm;GO:0031519~PcG protein complex;GO:0035102~PRC1 complex	GO:0003727~single-stranded RNA binding;GO:0005515~protein binding;GO:0035064~methylated histone binding;GO:0097027~ubiquitin-protein transferase activator activity
Q99567_S35,S50	Q99567_S35;Q99567_S50	Q99567	NUP88	Nuclear pore complex protein Nup88	G1	6	up	up	ns	ns	ns	ns	ns	ns	up	up	up	up	1.02356	1.54018	0.716496	0.731822	0.113544	-0.102378	0.0820211	0.918751	1.24644	1.64854	1.71258	1.12057	0.00331612	0.000585976	0.0628695	0.0373766	0.527684	0.772241	0.553591	0.0103617	0.000687274	0.00121219	0.00115104	0.00708076				GO:0000055~ribosomal large subunit export from nucleus;GO:0000056~ribosomal small subunit export from nucleus;GO:0006406~mRNA export from nucleus;GO:0006409~tRNA export from nucleus;GO:0006606~protein import into nucleus;GO:0006611~protein export from nucleus;GO:0007067~mitotic nuclear division;GO:0007077~mitotic nuclear envelope disassembly;GO:0010827~regulation of glucose transport;GO:0016032~v…	GO:0005643~nuclear pore;GO:0005654~nucleoplasm;GO:0005829~cytosol	GO:0005215~transporter activity	hsa03013:RNA transport
P52948_S1060	P52948_S1060	P52948	NUP98	Nuclear pore complex protein Nup98-Nup96	G1	6	up	up	ns	ns	ns	ns	up	ns	up	ns	up	up	0.698858	1.53956	0.394256	0.542391	-0.286428	0.0683238	1.35754	0.167751	0.998752	0.292236	1.09332	0.975871	0.00412202	0.0012042	0.0719482	0.0238622	0.0561203	0.842793	0.00329352	0.114879	0.00678141	0.240689	0.00256189	0.00761851				GO:0000059~protein import into nucleus, docking;GO:0000973~posttranscriptional tethering of RNA polymerase II gene DNA at nuclear periphery;GO:0006260~DNA replication;GO:0006405~RNA export from nucleus;GO:0006406~mRNA export from nucleus;GO:0006409~tRNA export from nucleus;GO:0006810~transport;GO:0006913~nucleocytoplasmic transport;GO:0006999~nuclear pore organization;GO:0007062~sister chromatid …	GO:0000776~kinetochore;GO:0005635~nuclear envelope;GO:0005643~nuclear pore;GO:0005654~nucleoplasm;GO:0005829~cytosol;GO:0031080~nuclear pore outer ring;GO:0031965~nuclear membrane;GO:0034399~nuclear periphery;GO:0042405~nuclear inclusion body;GO:0044614~nuclear pore cytoplasmic filaments;GO:0044615~nuclear pore nuclear basket	GO:0003723~RNA binding;GO:0005215~transporter activity;GO:0005487~nucleocytoplasmic transporter activity;GO:0005515~protein binding;GO:0008139~nuclear localization sequence binding;GO:0017056~structural constituent of nuclear pore	hsa03013:RNA transport;hsa05164:Influenza A
O75909_S324	O75909_S324	O75909	CCNK	Cyclin-K	G1	4	up	ns	up	ns	ns	ns	ns	ns	ns	up	up	ns	2.20076	0.169101	1.85513	1.09096	0.260063	0.886841	0.839371	0.237463	-0.458728	2.54355	3.24958	1.84364	0.00529529	0.830862	0.000419556	0.205448	0.755598	0.229171	0.101002	0.81565	0.359473	0.000202932	0.00668236	0.0183396			CDK2;MAPK14	GO:0000079~regulation of cyclin-dependent protein serine/threonine kinase activity;GO:0006355~regulation of transcription, DNA-templated;GO:0006366~transcription from RNA polymerase II promoter;GO:0006368~transcription elongation from RNA polymerase II promoter;GO:0006468~protein phosphorylation;GO:0006974~cellular response to DNA damage stimulus;GO:0007067~mitotic nuclear division;GO:0042795~snR…	GO:0002944~cyclin K-CDK12 complex;GO:0002945~cyclin K-CDK13 complex;GO:0005634~nucleus;GO:0005654~nucleoplasm	GO:0004674~protein serine/threonine kinase activity;GO:0004693~cyclin-dependent protein serine/threonine kinase activity;GO:0005515~protein binding;GO:0008353~RNA polymerase II carboxy-terminal domain kinase activity;GO:0016538~cyclin-dependent protein serine/threonine kinase regulator activity;GO:0019901~protein kinase binding
Q9UK58_S352,S355	Q9UK58_S352;Q9UK58_S355	Q9UK58	CCNL1	Cyclin-L1	G1	8	up	ns	ns	up	ns	ns	up	up	up	up	up	up	1.5576	-0.180895	0.768715	0.830245	0.356867	0.790284	2.31673	2.07864	1.66365	0.737805	0.880235	0.678733	0.000263475	0.0570887	0.0300795	0.00540742	0.0113965	0.0117777	0.00152062	0.00172731	0.00520463	0.00288955	0.00439876	0.00541514				GO:0006351~transcription, DNA-templated;GO:0006396~RNA processing;GO:0045737~positive regulation of cyclin-dependent protein serine/threonine kinase activity;GO:0045944~positive regulation of transcription from RNA polymerase II promoter;GO:1901409~positive regulation of phosphorylation of RNA polymerase II C-terminal domain	GO:0000307~cyclin-dependent protein kinase holoenzyme complex;GO:0005634~nucleus;GO:0016607~nuclear speck	GO:0005515~protein binding;GO:0016538~cyclin-dependent protein serine/threonine kinase regulator activity;GO:0019901~protein kinase binding
P49368_S252	P49368_S252	P49368	CCT3	T-complex protein 1 subunit gamma	G1	5	ns	up	ns	up	ns	ns	ns	ns	up	up	ns	up	0.0170306	1.74774	0.801854	2.2577	-0.696152	-0.91422	1.00056	0.899648	2.66189	1.98027	1.40273	2.04208	0.987477	0.00129754	0.0715056	0.0012275	0.343666	0.052546	0.0558715	0.0163399	0.00241129	0.00120298	0.116563	0.000266483				GO:0006457~protein folding;GO:0007339~binding of sperm to zona pellucida;GO:0032212~positive regulation of telomere maintenance via telomerase;GO:0046931~pore complex assembly;GO:0050821~protein stabilization;GO:1901998~toxin transport;GO:1904871~positive regulation of protein localization to Cajal body;GO:1904874~positive regulation of telomerase RNA localization to Cajal body	GO:0002199~zona pellucida receptor complex;GO:0005737~cytoplasm;GO:0005829~cytosol;GO:0005832~chaperonin-containing T-complex;GO:0005856~cytoskeleton;GO:0005874~microtubule;GO:0005886~plasma membrane;GO:0043209~myelin sheath;GO:0044297~cell body;GO:0070062~extracellular exosome	GO:0005515~protein binding;GO:0005524~ATP binding;GO:0044183~protein binding involved in protein folding;GO:0044822~poly(A) RNA binding;GO:0051082~unfolded protein binding
Q9Y5K6_S86	Q9Y5K6_S86	Q9Y5K6	CD2AP	CD2-associated protein	G1	4	up	ns	ns	ns	ns	ns	up	ns	ns	up	ns	up	1.01291	0.611128	-0.224141	0.819852	0.076992	0.518588	1.81721	1.10598	0.240758	1.41457	0.822164	1.93727	0.00374335	0.034157	0.601816	0.11679	0.723664	0.0769325	0.000464077	0.010936	0.278381	5.5209e-05	0.0419604	0.00230436				GO:0006461~protein complex assembly;GO:0006930~substrate-dependent cell migration, cell extension;GO:0007010~cytoskeleton organization;GO:0007067~mitotic nuclear division;GO:0007165~signal transduction;GO:0016050~vesicle organization;GO:0016337~single organismal cell-cell adhesion;GO:0032911~negative regulation of transforming growth factor beta1 production;GO:0043161~proteasome-mediated ubiquiti…	GO:0001726~ruffle;GO:0005730~nucleolus;GO:0005737~cytoplasm;GO:0005886~plasma membrane;GO:0005913~cell-cell adherens junction;GO:0015629~actin cytoskeleton;GO:0030139~endocytic vesicle;GO:0031941~filamentous actin;GO:0048471~perinuclear region of cytoplasm;GO:0070062~extracellular exosome	GO:0005172~vascular endothelial growth factor receptor binding;GO:0005200~structural constituent of cytoskeleton;GO:0005515~protein binding;GO:0008013~beta-catenin binding;GO:0008022~protein C-terminus binding;GO:0017124~SH3 domain binding;GO:0032403~protein complex binding;GO:0098641~cadherin binding involved in cell-cell adhesion	hsa05100:Bacterial invasion of epithelial cells
Q9Y5K6_T87	Q9Y5K6_T87	Q9Y5K6	CD2AP	CD2-associated protein	G1	4	up	ns	ns	ns	ns	ns	up	ns	ns	up	ns	up	1.01125	0.640976	-0.21969	0.818753	0.0765502	0.519341	1.79945	1.12756	0.258631	1.41972	0.804182	1.96015	0.00348097	0.0336574	0.608353	0.113691	0.719242	0.07491	0.000623462	0.0115883	0.219995	3.91219e-05	0.0158654	0.00233201				GO:0006461~protein complex assembly;GO:0006930~substrate-dependent cell migration, cell extension;GO:0007010~cytoskeleton organization;GO:0007067~mitotic nuclear division;GO:0007165~signal transduction;GO:0016050~vesicle organization;GO:0016337~single organismal cell-cell adhesion;GO:0032911~negative regulation of transforming growth factor beta1 production;GO:0043161~proteasome-mediated ubiquiti…	GO:0001726~ruffle;GO:0005730~nucleolus;GO:0005737~cytoplasm;GO:0005886~plasma membrane;GO:0005913~cell-cell adherens junction;GO:0015629~actin cytoskeleton;GO:0030139~endocytic vesicle;GO:0031941~filamentous actin;GO:0048471~perinuclear region of cytoplasm;GO:0070062~extracellular exosome	GO:0005172~vascular endothelial growth factor receptor binding;GO:0005200~structural constituent of cytoskeleton;GO:0005515~protein binding;GO:0008013~beta-catenin binding;GO:0008022~protein C-terminus binding;GO:0017124~SH3 domain binding;GO:0032403~protein complex binding;GO:0098641~cadherin binding involved in cell-cell adhesion	hsa05100:Bacterial invasion of epithelial cells
Q9Y5K6_Y88	Q9Y5K6_Y88	Q9Y5K6	CD2AP	CD2-associated protein	G1	4	up	ns	ns	ns	ns	ns	up	ns	ns	up	ns	up	1.0132	0.585326	-0.229443	0.82884	0.0765057	0.517987	1.80898	0.467646	0.231145	1.39551	0.827131	1.93924	0.00365864	0.0378643	0.58812	0.117899	0.726258	0.077309	0.000415269	0.563787	0.293106	8.45863e-05	0.0323825	0.00237219				GO:0006461~protein complex assembly;GO:0006930~substrate-dependent cell migration, cell extension;GO:0007010~cytoskeleton organization;GO:0007067~mitotic nuclear division;GO:0007165~signal transduction;GO:0016050~vesicle organization;GO:0016337~single organismal cell-cell adhesion;GO:0032911~negative regulation of transforming growth factor beta1 production;GO:0043161~proteasome-mediated ubiquiti…	GO:0001726~ruffle;GO:0005730~nucleolus;GO:0005737~cytoplasm;GO:0005886~plasma membrane;GO:0005913~cell-cell adherens junction;GO:0015629~actin cytoskeleton;GO:0030139~endocytic vesicle;GO:0031941~filamentous actin;GO:0048471~perinuclear region of cytoplasm;GO:0070062~extracellular exosome	GO:0005172~vascular endothelial growth factor receptor binding;GO:0005200~structural constituent of cytoskeleton;GO:0005515~protein binding;GO:0008013~beta-catenin binding;GO:0008022~protein C-terminus binding;GO:0017124~SH3 domain binding;GO:0032403~protein complex binding;GO:0098641~cadherin binding involved in cell-cell adhesion	hsa05100:Bacterial invasion of epithelial cells
Q9Y5K6_S582	Q9Y5K6_S582	Q9Y5K6	CD2AP	CD2-associated protein	G1	5	ns	ns	ns	up	ns	ns	ns	ns	up	up	up	up	0.895689	1.07977	0.737843	1.73159	0.174858	0.157981	1.03684	0.984437	2.02491	2.74999	1.85331	0.587724	0.0393206	0.0234008	0.0841318	0.00163712	0.603412	0.233468	0.0602948	0.0207888	0.00109961	0.000347104	0.000565015	0.00687971				GO:0006461~protein complex assembly;GO:0006930~substrate-dependent cell migration, cell extension;GO:0007010~cytoskeleton organization;GO:0007067~mitotic nuclear division;GO:0007165~signal transduction;GO:0016050~vesicle organization;GO:0016337~single organismal cell-cell adhesion;GO:0032911~negative regulation of transforming growth factor beta1 production;GO:0043161~proteasome-mediated ubiquiti…	GO:0001726~ruffle;GO:0005730~nucleolus;GO:0005737~cytoplasm;GO:0005886~plasma membrane;GO:0005913~cell-cell adherens junction;GO:0015629~actin cytoskeleton;GO:0030139~endocytic vesicle;GO:0031941~filamentous actin;GO:0048471~perinuclear region of cytoplasm;GO:0070062~extracellular exosome	GO:0005172~vascular endothelial growth factor receptor binding;GO:0005200~structural constituent of cytoskeleton;GO:0005515~protein binding;GO:0008013~beta-catenin binding;GO:0008022~protein C-terminus binding;GO:0017124~SH3 domain binding;GO:0032403~protein complex binding;GO:0098641~cadherin binding involved in cell-cell adhesion	hsa05100:Bacterial invasion of epithelial cells
Q00587_S180	Q00587_S180	Q00587	CDC42EP1	Cdc42 effector protein 1	G1	7	up	up	up	ns	ns	ns	up	up	ns	up	up	ns	1.15121	0.928475	1.67962	0.17721	-0.0980409	0.886149	2.08134	1.05448	-0.125897	1.37114	2.67772	-0.684645	0.00471216	0.00490942	0.000998022	0.459799	0.810669	0.0156621	2.48393e-05	0.0021698	0.491333	0.000910186	0.000109592	0.026373				GO:0007266~Rho protein signal transduction;GO:0008360~regulation of cell shape;GO:0030838~positive regulation of actin filament polymerization;GO:0031274~positive regulation of pseudopodium assembly;GO:0043547~positive regulation of GTPase activity;GO:0098609~cell-cell adhesion	GO:0005737~cytoplasm;GO:0005794~Golgi apparatus;GO:0005886~plasma membrane;GO:0005913~cell-cell adherens junction;GO:0005925~focal adhesion;GO:0015629~actin cytoskeleton	GO:0005096~GTPase activator activity;GO:0005515~protein binding;GO:0017049~GTP-Rho binding;GO:0098641~cadherin binding involved in cell-cell adhesion
Q00587_S183	Q00587_S183	Q00587	CDC42EP1	Cdc42 effector protein 1	G1	8	up	ns	up	up	ns	ns	up	up	ns	up	up	up	3.04003	-0.00859133	2.80159	1.13969	0.385112	1.31342	2.86519	2.19424	-0.308431	3.24997	3.68495	1.4848	0.000421706	0.971387	1.30891e-05	0.000248622	0.231055	0.0165276	5.97448e-05	0.00139483	0.502654	8.56939e-05	0.000185776	0.000698795				GO:0007266~Rho protein signal transduction;GO:0008360~regulation of cell shape;GO:0030838~positive regulation of actin filament polymerization;GO:0031274~positive regulation of pseudopodium assembly;GO:0043547~positive regulation of GTPase activity;GO:0098609~cell-cell adhesion	GO:0005737~cytoplasm;GO:0005794~Golgi apparatus;GO:0005886~plasma membrane;GO:0005913~cell-cell adherens junction;GO:0005925~focal adhesion;GO:0015629~actin cytoskeleton	GO:0005096~GTPase activator activity;GO:0005515~protein binding;GO:0017049~GTP-Rho binding;GO:0098641~cadherin binding involved in cell-cell adhesion
Q9UKY7_S8	Q9UKY7_S8	Q9UKY7	CDV3	Protein CDV3 homolog	G1	5	up	ns	up	ns	ns	ns	up	ns	up	up	ns	ns	1.60186	-0.828384	1.54182	0.13104	-0.0952508	0.26888	1.2349	1.15104	2.91507	1.5243	0.581925	0.639221	0.00524312	0.146868	0.00805991	0.721451	0.629724	0.407706	0.00415556	0.0243938	0.000224755	0.00740662	0.071305	0.265302				GO:0008283~cell proliferation	GO:0005730~nucleolus;GO:0005737~cytoplasm;GO:0005886~plasma membrane
P49454_T1814,S1818	P49454_S1818;P49454_T1814	P49454	CENPF	Centromere protein F	G1	5	up	ns	up	ns	ns	ns	ns	up	ns	up	up	ns	1.26527	-0.643029	0.975204	1.05997	-0.0551704	0.494227	1.29271	1.29751	-0.073023	1.03541	1.59464	0.219547	0.00921637	0.415676	0.00151558	0.0227814	0.667898	0.000382419	0.011221	0.00257656	0.758923	0.00361277	0.00191642	0.456721				GO:0000278~mitotic cell cycle;GO:0001822~kidney development;GO:0007059~chromosome segregation;GO:0007062~sister chromatid cohesion;GO:0007067~mitotic nuclear division;GO:0007094~mitotic spindle assembly checkpoint;GO:0007517~muscle organ development;GO:0008283~cell proliferation;GO:0010389~regulation of G2/M transition of mitotic cell cycle;GO:0015031~protein transport;GO:0016202~regulation of st…	GO:0000775~chromosome, centromeric region;GO:0000776~kinetochore;GO:0000785~chromatin;GO:0000922~spindle pole;GO:0000940~condensed chromosome outer kinetochore;GO:0005634~nucleus;GO:0005635~nuclear envelope;GO:0005654~nucleoplasm;GO:0005737~cytoplasm;GO:0005813~centrosome;GO:0005819~spindle;GO:0005829~cytosol;GO:0005930~axoneme;GO:0016363~nuclear matrix;GO:0030496~midbody;GO:0036064~ciliary basal…	GO:0003682~chromatin binding;GO:0005515~protein binding;GO:0008022~protein C-terminus binding;GO:0008134~transcription factor binding;GO:0042803~protein homodimerization activity;GO:0045502~dynein binding
P49454_T1814,S1822	P49454_S1822;P49454_T1814	P49454	CENPF	Centromere protein F	G1	6	up	ns	up	ns	ns	ns	up	up	ns	up	up	ns	1.26219	-0.530963	0.94993	0.900714	0.0185827	0.495201	1.32447	1.28051	0.0574284	0.967895	1.55624	0.0125481	0.0098098	0.358492	0.000261764	0.0529846	0.867614	0.000799908	0.00147062	0.000692245	0.800742	0.00618258	0.00280382	0.971063				GO:0000278~mitotic cell cycle;GO:0001822~kidney development;GO:0007059~chromosome segregation;GO:0007062~sister chromatid cohesion;GO:0007067~mitotic nuclear division;GO:0007094~mitotic spindle assembly checkpoint;GO:0007517~muscle organ development;GO:0008283~cell proliferation;GO:0010389~regulation of G2/M transition of mitotic cell cycle;GO:0015031~protein transport;GO:0016202~regulation of st…	GO:0000775~chromosome, centromeric region;GO:0000776~kinetochore;GO:0000785~chromatin;GO:0000922~spindle pole;GO:0000940~condensed chromosome outer kinetochore;GO:0005634~nucleus;GO:0005635~nuclear envelope;GO:0005654~nucleoplasm;GO:0005737~cytoplasm;GO:0005813~centrosome;GO:0005819~spindle;GO:0005829~cytosol;GO:0005930~axoneme;GO:0016363~nuclear matrix;GO:0030496~midbody;GO:0036064~ciliary basal…	GO:0003682~chromatin binding;GO:0005515~protein binding;GO:0008022~protein C-terminus binding;GO:0008134~transcription factor binding;GO:0042803~protein homodimerization activity;GO:0045502~dynein binding
Q92674_S284	Q92674_S284	Q92674	CENPI	Centromere protein I	G1	4	up	ns	up	ns	ns	ns	ns	ns	ns	up	up	ns	1.29797	-0.398633	0.587215	0.314382	0.0397514	0.42533	0.852773	0.736941	-0.414344	1.36071	1.48834	0.3416	0.00534848	0.0497439	0.00384238	0.0553184	0.825941	0.0998458	0.0107498	0.130173	0.0953169	0.000805545	0.00386322	0.0549769				GO:0007062~sister chromatid cohesion;GO:0007548~sex differentiation;GO:0034080~CENP-A containing nucleosome assembly;GO:0034508~centromere complex assembly	GO:0000776~kinetochore;GO:0005634~nucleus;GO:0005654~nucleoplasm;GO:0005737~cytoplasm;GO:0005829~cytosol	GO:0005515~protein binding
Q9UPN4_S144	Q9UPN4_S144	Q9UPN4	CEP131	Centrosomal protein of 131 kDa	G1	5	ns	ns	ns	up	ns	ns	up	ns	up	up	up	ns	1.27739	-0.0686375	0.102852	1.79803	-0.281672	0.34456	1.1563	0.0759269	1.35475	1.54655	2.13583	-0.123817	0.528035	0.750993	0.802646	0.000730079	0.167572	0.126075	0.00285674	0.931797	0.00191069	0.000603281	0.00038978	0.887895				GO:0000086~G2/M transition of mitotic cell cycle;GO:0007275~multicellular organism development;GO:0007283~spermatogenesis;GO:0008284~positive regulation of cell proliferation;GO:0010824~regulation of centrosome duplication;GO:0030154~cell differentiation;GO:0035735~intraciliary transport involved in cilium morphogenesis;GO:0071539~protein localization to centrosome;GO:0090316~positive regulation …	GO:0001669~acrosomal vesicle;GO:0005634~nucleus;GO:0005813~centrosome;GO:0005815~microtubule organizing center;GO:0005829~cytosol;GO:0015630~microtubule cytoskeleton;GO:0031965~nuclear membrane;GO:0034451~centriolar satellite;GO:0035869~ciliary transition zone;GO:0043231~intracellular membrane-bounded organelle;GO:0045171~intercellular bridge	GO:0005515~protein binding;GO:0032403~protein complex binding;GO:0042803~protein homodimerization activity
Q9UPN4_S145	Q9UPN4_S145	Q9UPN4	CEP131	Centrosomal protein of 131 kDa	G1	5	ns	ns	ns	up	ns	ns	up	ns	up	up	up	ns	-0.310065	-0.0475022	1.03448	1.69318	-0.289362	0.406057	1.17005	0.101414	1.37182	1.54867	2.14326	0.777703	0.834728	0.826318	0.0161726	0.000214823	0.161633	0.187029	0.00298944	0.911283	0.00182667	0.000665702	0.00036176	0.417679				GO:0000086~G2/M transition of mitotic cell cycle;GO:0007275~multicellular organism development;GO:0007283~spermatogenesis;GO:0008284~positive regulation of cell proliferation;GO:0010824~regulation of centrosome duplication;GO:0030154~cell differentiation;GO:0035735~intraciliary transport involved in cilium morphogenesis;GO:0071539~protein localization to centrosome;GO:0090316~positive regulation …	GO:0001669~acrosomal vesicle;GO:0005634~nucleus;GO:0005813~centrosome;GO:0005815~microtubule organizing center;GO:0005829~cytosol;GO:0015630~microtubule cytoskeleton;GO:0031965~nuclear membrane;GO:0034451~centriolar satellite;GO:0035869~ciliary transition zone;GO:0043231~intracellular membrane-bounded organelle;GO:0045171~intercellular bridge	GO:0005515~protein binding;GO:0032403~protein complex binding;GO:0042803~protein homodimerization activity
Q5SW79_S356,S359	Q5SW79_S356;Q5SW79_S359	Q5SW79	CEP170	Centrosomal protein of 170 kDa	G1	8	up	ns	up	up	ns	up	up	up	ns	ns	up	up	2.29098	-0.108323	0.867021	1.49468	0.289896	1.16771	1.873	2.23712	0.258627	0.296567	0.612512	0.92645	0.000867062	0.492274	0.00373869	0.00330666	0.177743	0.000411093	0.00442813	0.000331948	0.353195	0.152826	0.0013489	0.00196707					GO:0005737~cytoplasm;GO:0005813~centrosome;GO:0005814~centriole;GO:0005819~spindle;GO:0005874~microtubule;GO:0016021~integral component of membrane;GO:0031965~nuclear membrane	GO:0005515~protein binding
P23528_S8	P23528_S8	P23528	CFL1	Cofilin-1	G1	10	up	up	up	up	ns	ns	up	up	up	up	up	up	1.23507	2.65519	1.1106	2.57078	0.201428	0.344923	1.56561	1.05942	3.37808	1.91722	1.35948	2.13826	0.00371407	3.00179e-05	0.000254045	0.00136157	0.00477331	0.245879	0.00623749	0.00472792	0.000245262	0.000197197	0.00172052	0.000607281				GO:0006606~protein import into nucleus;GO:0007010~cytoskeleton organization;GO:0007266~Rho protein signal transduction;GO:0009615~response to virus;GO:0022604~regulation of cell morphogenesis;GO:0030030~cell projection organization;GO:0030036~actin cytoskeleton organization;GO:0030042~actin filament depolymerization;GO:0043066~negative regulation of apoptotic process;GO:0044794~positive regulatio…	GO:0005615~extracellular space;GO:0005634~nucleus;GO:0005737~cytoplasm;GO:0005925~focal adhesion;GO:0015629~actin cytoskeleton;GO:0016020~membrane;GO:0016363~nuclear matrix;GO:0031012~extracellular matrix;GO:0031258~lamellipodium membrane;GO:0031982~vesicle;GO:0032587~ruffle membrane;GO:0070062~extracellular exosome	GO:0005515~protein binding;GO:0051015~actin filament binding;GO:1902936~phosphatidylinositol bisphosphate binding	hsa04360:Axon guidance;hsa04666:Fc gamma R-mediated phagocytosis;hsa04810:Regulation of actin cytoskeleton;hsa05133:Pertussis
Q96JM3_S282	Q96JM3_S282	Q96JM3	CHAMP1	Chromosome alignment-maintaining phosphoprotein 1	G1	7	up	ns	ns	up	ns	ns	up	up	ns	up	up	up	1.4096	0.57236	1.17428	0.835999	-0.0301062	0.272832	1.73406	1.18359	0.169607	2.08342	2.1073	1.30837	0.000562859	0.0110507	0.014309	0.000690542	0.888781	0.32086	0.000731964	0.00349341	0.179959	0.000923379	0.000220882	1.91263e-05				GO:0031134~sister chromatid biorientation;GO:0034501~protein localization to kinetochore;GO:0035372~protein localization to microtubule;GO:0051315~attachment of mitotic spindle microtubules to kinetochore	GO:0000777~condensed chromosome kinetochore;GO:0000793~condensed chromosome;GO:0005634~nucleus;GO:0005654~nucleoplasm;GO:0005737~cytoplasm;GO:0005819~spindle	GO:0003676~nucleic acid binding;GO:0005515~protein binding;GO:0046872~metal ion binding
Q96JM3_S284	Q96JM3_S284	Q96JM3	CHAMP1	Chromosome alignment-maintaining phosphoprotein 1	G1	5	up	ns	ns	up	ns	ns	up	ns	ns	up	up	ns	1.43471	1.19679	1.21349	0.847471	-0.0131931	1.31576	1.74239	1.69585	0.153566	2.51296	2.13505	1.82439	0.000534601	0.118212	0.012388	0.00059395	0.95355	0.0864092	0.000696194	0.0676208	0.26043	0.00865287	0.000237154	0.0265241				GO:0031134~sister chromatid biorientation;GO:0034501~protein localization to kinetochore;GO:0035372~protein localization to microtubule;GO:0051315~attachment of mitotic spindle microtubules to kinetochore	GO:0000777~condensed chromosome kinetochore;GO:0000793~condensed chromosome;GO:0005634~nucleus;GO:0005654~nucleoplasm;GO:0005737~cytoplasm;GO:0005819~spindle	GO:0003676~nucleic acid binding;GO:0005515~protein binding;GO:0046872~metal ion binding
Q96JM3_S204	Q96JM3_S204	Q96JM3	CHAMP1	Chromosome alignment-maintaining phosphoprotein 1	G1	6	up	ns	up	ns	ns	ns	up	up	ns	up	up	ns	1.3552	-0.698895	0.670518	0.363825	0.0866973	0.0536563	1.01029	1.03831	-0.304331	1.13787	1.25512	0.205259	0.000140214	0.0124773	0.00186806	0.0104412	0.379209	0.749	0.00317834	0.00069456	0.312707	0.000134103	0.000309264	0.11944				GO:0031134~sister chromatid biorientation;GO:0034501~protein localization to kinetochore;GO:0035372~protein localization to microtubule;GO:0051315~attachment of mitotic spindle microtubules to kinetochore	GO:0000777~condensed chromosome kinetochore;GO:0000793~condensed chromosome;GO:0005634~nucleus;GO:0005654~nucleoplasm;GO:0005737~cytoplasm;GO:0005819~spindle	GO:0003676~nucleic acid binding;GO:0005515~protein binding;GO:0046872~metal ion binding
Q96JM3_S570	Q96JM3_S570	Q96JM3	CHAMP1	Chromosome alignment-maintaining phosphoprotein 1	G1	8	up	ns	up	up	ns	up	up	up	up	up	ns	ns	2.96147	-0.372339	1.66424	2.24615	-0.0479314	0.645154	3.87737	2.35273	2.20415	2.1547	1.03425	-0.119008	0.000115054	0.0909578	0.00649666	0.000159982	0.823046	0.0026864	0.000211441	0.00188178	0.000678235	0.00125499	0.0349374	0.65957				GO:0031134~sister chromatid biorientation;GO:0034501~protein localization to kinetochore;GO:0035372~protein localization to microtubule;GO:0051315~attachment of mitotic spindle microtubules to kinetochore	GO:0000777~condensed chromosome kinetochore;GO:0000793~condensed chromosome;GO:0005634~nucleus;GO:0005654~nucleoplasm;GO:0005737~cytoplasm;GO:0005819~spindle	GO:0003676~nucleic acid binding;GO:0005515~protein binding;GO:0046872~metal ion binding
Q14839_S1570	Q14839_S1570	Q14839	CHD4	Chromodomain-helicase-DNA-binding protein 4	G1	4	up	ns	ns	up	ns	ns	up	ns	ns	up	ns	ns	1.36671	0.851481	1.42507	1.83315	-0.446881	0.703819	1.07022	0.629912	0.775672	1.79413	1.20361	0.897228	0.000794054	0.0823323	0.107881	0.000154401	0.440875	0.0767185	0.00682464	0.0967899	0.164244	0.000398557	0.0100779	0.0198427				GO:0000122~negative regulation of transcription from RNA polymerase II promoter;GO:0006325~chromatin organization;GO:0006351~transcription, DNA-templated;GO:0006355~regulation of transcription, DNA-templated;GO:0006357~regulation of transcription from RNA polymerase II promoter;GO:0016575~histone deacetylation;GO:0032508~DNA duplex unwinding;GO:0043044~ATP-dependent chromatin remodeling;GO:005122…	GO:0000790~nuclear chromatin;GO:0005634~nucleus;GO:0005654~nucleoplasm;GO:0005737~cytoplasm;GO:0005813~centrosome;GO:0016020~membrane;GO:0016581~NuRD complex;GO:0032993~protein-DNA complex;GO:0043234~protein complex	GO:0000978~RNA polymerase II core promoter proximal region sequence-specific DNA binding;GO:0000980~RNA polymerase II distal enhancer sequence-specific DNA binding;GO:0001103~RNA polymerase II repressing transcription factor binding;GO:0003677~DNA binding;GO:0004003~ATP-dependent DNA helicase activity;GO:0004407~histone deacetylase activity;GO:0005515~protein binding;GO:0005524~ATP binding;GO:000…	hsa05203:Viral carcinogenesis
Q14839_T703	Q14839_T703	Q14839	CHD4	Chromodomain-helicase-DNA-binding protein 4	G1	9	up	up	ns	up	ns	ns	up	up	up	up	up	up	3.70421	3.08481	1.19303	2.61431	0.343958	0.579819	2.21737	1.68474	3.31198	2.2735	1.95093	2.07248	1.07048e-05	0.00014394	0.0250842	0.00158796	0.490159	0.0735038	0.00327673	0.000168384	0.00011762	0.000885952	0.00860023	0.000458089				GO:0000122~negative regulation of transcription from RNA polymerase II promoter;GO:0006325~chromatin organization;GO:0006351~transcription, DNA-templated;GO:0006355~regulation of transcription, DNA-templated;GO:0006357~regulation of transcription from RNA polymerase II promoter;GO:0016575~histone deacetylation;GO:0032508~DNA duplex unwinding;GO:0043044~ATP-dependent chromatin remodeling;GO:005122…	GO:0000790~nuclear chromatin;GO:0005634~nucleus;GO:0005654~nucleoplasm;GO:0005737~cytoplasm;GO:0005813~centrosome;GO:0016020~membrane;GO:0016581~NuRD complex;GO:0032993~protein-DNA complex;GO:0043234~protein complex	GO:0000978~RNA polymerase II core promoter proximal region sequence-specific DNA binding;GO:0000980~RNA polymerase II distal enhancer sequence-specific DNA binding;GO:0001103~RNA polymerase II repressing transcription factor binding;GO:0003677~DNA binding;GO:0004003~ATP-dependent DNA helicase activity;GO:0004407~histone deacetylase activity;GO:0005515~protein binding;GO:0005524~ATP binding;GO:000…	hsa05203:Viral carcinogenesis
Q14839_T1653	Q14839_T1653	Q14839	CHD4	Chromodomain-helicase-DNA-binding protein 4	G1	7	up	up	up	up	ns	ns	ns	up	up	up	ns	ns	1.16133	1.92039	0.926122	0.62365	0.25075	0.633168	2.19423	1.75765	1.78118	1.21756	0.230718	0.60413	0.00624425	0.00718869	0.00446509	0.00727864	0.100259	0.0362786	0.0121188	0.00420001	0.00126859	0.00361435	0.587347	0.0218147				GO:0000122~negative regulation of transcription from RNA polymerase II promoter;GO:0006325~chromatin organization;GO:0006351~transcription, DNA-templated;GO:0006355~regulation of transcription, DNA-templated;GO:0006357~regulation of transcription from RNA polymerase II promoter;GO:0016575~histone deacetylation;GO:0032508~DNA duplex unwinding;GO:0043044~ATP-dependent chromatin remodeling;GO:005122…	GO:0000790~nuclear chromatin;GO:0005634~nucleus;GO:0005654~nucleoplasm;GO:0005737~cytoplasm;GO:0005813~centrosome;GO:0016020~membrane;GO:0016581~NuRD complex;GO:0032993~protein-DNA complex;GO:0043234~protein complex	GO:0000978~RNA polymerase II core promoter proximal region sequence-specific DNA binding;GO:0000980~RNA polymerase II distal enhancer sequence-specific DNA binding;GO:0001103~RNA polymerase II repressing transcription factor binding;GO:0003677~DNA binding;GO:0004003~ATP-dependent DNA helicase activity;GO:0004407~histone deacetylase activity;GO:0005515~protein binding;GO:0005524~ATP binding;GO:000…	hsa05203:Viral carcinogenesis
Q14839_S515	Q14839_S515	Q14839	CHD4	Chromodomain-helicase-DNA-binding protein 4	G1	4	up	ns	ns	ns	ns	ns	ns	ns	ns	up	up	up	0.922829	0.390975	0.491205	0.716426	-0.191487	-0.0621211	0.576665	1.14177	-0.188593	0.914313	1.16144	0.613819	0.00466993	0.305297	0.0490795	0.113321	0.468626	0.744645	0.0225678	0.080536	0.470045	0.00406116	0.00783195	0.00245556				GO:0000122~negative regulation of transcription from RNA polymerase II promoter;GO:0006325~chromatin organization;GO:0006351~transcription, DNA-templated;GO:0006355~regulation of transcription, DNA-templated;GO:0006357~regulation of transcription from RNA polymerase II promoter;GO:0016575~histone deacetylation;GO:0032508~DNA duplex unwinding;GO:0043044~ATP-dependent chromatin remodeling;GO:005122…	GO:0000790~nuclear chromatin;GO:0005634~nucleus;GO:0005654~nucleoplasm;GO:0005737~cytoplasm;GO:0005813~centrosome;GO:0016020~membrane;GO:0016581~NuRD complex;GO:0032993~protein-DNA complex;GO:0043234~protein complex	GO:0000978~RNA polymerase II core promoter proximal region sequence-specific DNA binding;GO:0000980~RNA polymerase II distal enhancer sequence-specific DNA binding;GO:0001103~RNA polymerase II repressing transcription factor binding;GO:0003677~DNA binding;GO:0004003~ATP-dependent DNA helicase activity;GO:0004407~histone deacetylase activity;GO:0005515~protein binding;GO:0005524~ATP binding;GO:000…	hsa05203:Viral carcinogenesis
[truncated: 13,680 more rows]
