# Supplementary material for: Phosphoproteomic analysis of metformin signaling in colorectal cancer cells elucidates mechanism of action and potential therapeutic opportunities
Source: Clin Transl Med. 2023 Feb 13;13(2):e1179. doi: 10.1002/ctm2.1179 (PMC9925373; doi:10.1002/ctm2.1179)
Supplement: Supplementary file 6 — Supporting Information [file CTM2-13-e1179-s007.xlsx]

## Sheet: table legend
Column name	Description
Kinase	Kinase gene name
C2bbe1	Normalized kinase enrichment score (NES) per cell line
COLO205
HT115
LOVO
MDST
NCIH747
RKO
SNU61
SW48
SW837
SW948
T84

## Sheet: data table
Kinase	C2bbe1	COLO205	HT115	LOVO	MDST	NCIH747	RKO	SNU61	SW48	SW837	SW948	T84
ABL1	-1.17938	-1.14364	0.519796	-2.9168	1.25271	-0.843208	0.282864	-1.58496	-2.78319	-0.73491	-1.11158	-1.61514
AGT	0.131883	-1.69136	0.065468	0.186215	1.52881	-1.49824	-0.554721	0.12181	0.698886	-0.636234	-0.258297	0.987958
AKT1	1.65152	-0.681507	-0.413245	-0.0346332	2.08162	1.34507	1.47503	1.11224	-1.43373	0.879396	0.462828	-1.06381
AKT2	1.15661	-0.246979	-0.430655	-0.700114	1.34097	0.641501	1.22991	1.49625	-0.637208	-0.399735	-1.45168	-2.45634
AKT3	1.2712	-1.56862	-0.0323777	-0.130089	1.84959	1.30537	1.30631	3.26697	-0.192901	0.699092	-1.39809	-1.92982
ANXA1	NA	NA	NA	NA	NA	1.78833	-0.684435	NA	NA	NA	NA	-2.01688
ARAF	0.172351	0.896123	0.571592	1.28517	-1.76865	0.458694	-0.775599	2.12056	0.924983	0.828366	0.100403	0.906195
ATM	5.92802	-2.43356	3.5667	2.42768	1.61154	0.741979	3.81703	3.0327	-0.742317	1.98018	1.16406	-3.12022
ATR	2.8253	-2.65447	3.42966	1.57568	3.19081	-0.437242	4.56128	1.7394	-0.632791	3.01308	2.81021	-3.89554
AURKA	-2.16249	-0.687601	-2.56041	0.687909	-1.64779	-2.33792	-1.28212	-1.47763	-1.7356	-2.04339	-0.645008	-0.846247
AURKB	-1.54969	-1.21137	-2.01081	0.270304	-3.92763	-2.59831	0.0527541	-0.249055	-0.856501	-2.41569	-1.45253	0.569838
BCR	NA	NA	NA	NA	NA	0.580997	NA	NA	NA	NA	0.55925	2.13274
BLK	NA	NA	NA	NA	NA	-2.41959	NA	NA	NA	NA	NA	NA
BRAF	-0.261773	0.303822	-0.505869	1.54489	-1.28644	0.686969	-0.218597	0.423238	0.501747	1.24882	1.97374	1.91616
BRSK2	NA	NA	NA	NA	NA	NA	NA	1.5408	NA	NA	NA	0.361097
BUB1	-0.705136	-0.614797	0.223811	0.478313	-0.429465	-1.89496	-0.178398	-0.0433086	0.459996	1.33616	1.46457	1.25358
CAMK2A	0.155223	-1.58908	1.10899	-0.963462	0.520548	-1.22867	2.04216	0.281132	0.0955879	1.45764	1.78606	-0.297767
CAMK2B	-0.982862	-0.841183	0.299527	0.57764	0.97613	-1.72339	2.66329	0.472847	1.28828	1.27903	-0.481298	0.0914995
CAMK2D	-0.0311953	-0.753687	0.717827	1.0109	1.04379	-1.49794	1.38548	-0.606772	0.89129	1.43046	1.21355	-0.189603
CAMK2G	0.0193243	-1.5457	-0.765523	0.353563	0.832011	-3.552	3.29757	-0.79806	0.865328	0.92908	1.6625	0.512853
CAMK4	-0.251134	-2.2686	1.35676	0.298218	2.08516	0.197432	0.557932	-0.293398	-1.57779	-0.301151	1.28153	0.0157469
CAMKK2	NA	NA	NA	NA	1.25739	NA	NA	NA	NA	NA	NA	NA
CCNA2	NA	-0.974388	NA	-0.396504	-0.615895	-0.33324	-1.33725	-1.76601	-1.45501	NA	NA	-1.07145
CCNB1	-2.12	-1.12726	-1.32392	-0.0740569	-1.73844	-0.695319	-1.08052	-0.423616	-1.68622	-1.76434	-0.171243	-0.425805
CCNE2	-1.1387	-0.421519	-0.946341	0.854707	-0.976091	-1.45451	-1.12256	0.570999	-0.589682	-1.03622	0.13567	0.360314
CDC7	-1.83582	0.214631	0.110071	2.06344	-1.81853	-0.0486491	-1.3283	-1.57019	0.221226	-1.56525	-1.00143	2.07468
CDK1	-3.44584	0.774327	-3.70894	0.753061	-2.05343	0.775341	-3.26085	-5.34549	-1.5682	-4.51793	-2.2321	-0.792141
CDK12	NA	NA	-1.7632	NA	0.581295	NA	NA	NA	NA	NA	NA	-2.76939
CDK13	NA	NA	NA	NA	0.291845	-1.72841	NA	NA	-2.666	NA	-2.0928	-2.94244
CDK14	3.26967	NA	NA	NA	NA	NA	2.84558	NA	NA	NA	NA	NA
CDK16	-1.25632	-2.14337	-1.97626	-1.80279	-0.151022	-1.58446	-1.70228	-0.365613	-2.29342	-2.8621	-1.20342	-2.74279
CDK17	-0.707388	-3.04747	-1.88022	-1.91274	-0.6724	-2.14886	0.158089	1.72311	-1.31092	-2.30612	-1.64052	-2.82867
CDK18	-3.03511	-2.56654	-2.13274	NA	-0.0532789	-1.83284	-1.96511	-0.978177	-2.14293	-3.62301	-2.49586	-3.49325
CDK2	-2.22695	3.07152	-5.0596	3.0058	-4.0369	-1.2639	-2.1276	-3.32729	-0.893378	-4.90431	-1.10205	0.041736
CDK20	-1.94389	-2.32787	-1.39818	NA	0.0430748	-1.56261	-1.82793	-0.513508	-2.288	-2.79507	-1.51575	-2.48428
CDK3	-2.19602	-2.77414	-1.66031	-1.1578	0.0465859	-2.58694	-1.56701	-1.50389	-0.878432	-2.09013	-1.83748	-2.1143
CDK4	-1.86192	-0.530772	-1.59686	0.541603	-1.65005	-2.14586	-2.53591	-2.78825	-1.86134	-1.36989	-0.595317	0.515162
CDK5	-1.91218	-0.836536	-4.34304	-1.88999	-1.1214	1.05049	-4.5519	-2.64508	-0.348362	-3.68593	-3.18768	-1.8302
CDK6	-5.15733	-0.205493	-4.81092	-0.368312	-1.59426	-0.155275	-3.41289	-3.25709	-1.28836	-3.86562	-1.54531	-0.104724
CDK7	0.799312	0.184686	0.353654	-0.0671998	-0.0644985	-0.184233	-0.881697	-2.23062	-0.285637	0.215386	-1.51171	-0.98348
CDK8	-2.32366	-2.05072	-1.61476	-0.87206	-0.360676	-1.74533	-1.56812	-0.721914	-2.0805	-2.86128	-1.33871	-2.37264
CDK9	-1.24512	-2.14975	0.57918	-1.02571	0.406124	-0.261551	0.609514	-0.128321	-2.47906	-1.65725	-0.64424	-1.80482
CDKL5	-0.812205	1.86281	-0.827862	1.5257	-2.27575	-0.628797	-0.934306	-0.581133	0.474162	NA	0.0768028	0.310177
CHEK1	3.6353	-2.95416	2.38132	1.81271	-0.755597	-0.344664	3.82988	2.47641	0.861303	1.32001	1.70875	0.116468
CHEK2	0.0568487	-2.42818	1.4131	-1.00591	1.19271	-0.229036	2.28805	0.767554	-1.90399	-0.518588	-0.391945	-2.07416
CHUK	-0.653761	0.910003	0.870406	0.404032	-0.590804	-1.99696	-0.333453	1.51729	0.151061	-0.775984	-0.751978	0.587705
CLK2	0.696145	-0.381354	0.86973	1.22286	0.05214	1.32261	1.93532	0.0314023	0.691756	1.29329	0.338787	-0.353497
CSK	1.84676	-1.8077	1.15683	1.36755	NA	-1.74053	NA	NA	NA	-0.413558	NA	NA
CSNK1A1	-0.056455	-0.228943	1.36532	0.871026	0.153313	-0.100191	-0.250372	0.539128	0.8899	-0.278853	0.193954	0.350589
CSNK1D	0.604423	0.145646	-0.827268	1.20859	-1.36929	0.247644	0.696434	0.962248	0.595151	0.321724	2.23528	1.12424
CSNK1E	-0.859879	-0.55619	1.81211	0.54682	1.05824	-0.865144	0.923958	0.223651	0.191013	-0.517486	-0.408161	1.6338
CSNK2A1	0.451837	0.0300204	1.58633	1.38375	0.903522	0.331392	1.7587	0.154483	1.01847	1.75442	1.62124	1.22977
CSNK2A2	0.330668	0.304854	2.63193	0.0907981	0.982728	-0.47013	1.32809	0.543063	1.05396	2.85345	1.45933	0.571274
DAPK1	1.88089	NA	NA	0.21354	0.344496	-0.55215	NA	NA	NA	NA	NA	1.01956
DIPK2A	NA	NA	NA	NA	NA	0.650377	NA	NA	NA	NA	NA	1.00429
DUOX1	NA	NA	NA	NA	-1.58612	NA	NA	NA	1.18495	1.34641	NA	NA
DYRK1A	-0.347898	-2.64935	-1.48933	-1.13809	-0.469039	-0.42428	-1.21187	-0.364324	-2.1649	-0.885586	-1.08989	-2.68382
DYRK2	NA	NA	NA	1.45518	NA	0.715937	NA	NA	NA	0.871774	0.191732	0.814362
DYRK4	-1.10677	1.26158	-1.14305	-1.05811	-0.422504	2.81716	0.626659	0.338118	1.20289	-1.44544	-0.971045	-0.266311
EGF	-0.256699	-1.92326	-0.353879	0.237181	1.18461	-2.57351	1.85115	1.36078	1.74445	0.59099	-1.03081	0.586243
EGFR	-1.2066	-0.914859	1.09414	-3.07766	-1.10478	-4.30938	-1.80705	-3.14058	-1.44201	-1.44381	-0.0948816	-1.07221
EIF2AK2	NA	NA	NA	NA	NA	NA	NA	NA	NA	NA	NA	-0.261529
EPHA2	NA	-0.276044	0.451556	2.87787	NA	-2.67716	NA	-1.6513	NA	-0.297422	NA	1.55884
F2	1.29206	NA	0.346928	0.712625	0.447595	-0.677694	NA	NA	NA	0.518975	NA	0.882619
FGF2	NA	NA	NA	NA	NA	-0.478577	NA	NA	NA	NA	NA	-0.790221
FGFR1	NA	NA	NA	NA	NA	-1.47949	NA	NA	NA	1.57999	NA	NA
FGR	NA	NA	NA	NA	NA	-2.28985	NA	NA	NA	NA	NA	-1.10602
FYN	-0.860307	-1.91198	0.742069	-4.07023	0.686775	-3.78054	-0.0347628	-1.66612	-2.74378	-2.5384	-1.87135	-0.951279
GCG	-0.391301	-0.0306771	-1.7557	0.379617	-0.333858	-0.710023	0.763862	0.353995	-0.615289	-1.14702	-0.257733	0.3891
GH1	NA	-2.48533	-1.89812	NA	1.99623	-0.887886	-1.18245	0.193787	NA	NA	NA	NA
GRK5	NA	-1.84128	1.79838	-1.34262	1.22136	0.562065	NA	0.950718	NA	NA	NA	NA
GSK3A	0.0347771	-0.0150351	0.929958	-0.739621	3.2401	1.21043	-0.163331	0.587768	NA	-0.5159	NA	0.362686
GSK3B	0.0858393	-0.786071	-0.830599	0.109554	1.02485	-0.141359	0.219497	-0.19038	-0.286984	-0.326365	-0.892602	-1.43667
HCK	NA	NA	NA	-1.20149	NA	-2.73038	NA	NA	-0.898539	NA	NA	-1.46318
HGF	0.379942	-0.981646	0.385799	-2.30779	0.646262	-2.43362	0.0153523	-1.27444	-0.598963	0.511965	0.930504	-1.0359
HIPK2	-0.923046	-1.41389	-1.36312	-0.360317	0.514501	-0.491174	-0.221677	-0.98983	-0.169417	-0.53788	-1.57387	-0.745346
HRAS	NA	NA	NA	NA	NA	-0.620858	NA	NA	NA	NA	NA	NA
IGF1	0.601112	-1.72489	0.848024	-0.585499	1.87653	-0.847928	2.23372	3.07532	-0.792776	0.251853	0.0387547	-1.40342
IKBKB	0.184275	-0.0178502	0.99984	0.0852094	0.180772	-0.147093	1.40208	0.226905	-0.44043	0.265923	0.329499	-0.294981
IKBKE	-1.62008	0.683176	-0.462723	-1.16833	0.74803	-1.03126	1.06955	1.66067	-1.54908	-0.840838	-2.0992	-1.94483
INS	0.339466	-2.86758	-1.26561	0.0769766	2.64828	-0.122311	2.15727	2.98245	-2.55432	-1.7353	-0.917502	-1.05918
INSR	2.26205	-2.78684	1.93352	-0.31216	1.19982	-1.34892	3.45622	2.46573	-1.78756	1.44696	2.73723	-3.58769
JAK2	NA	NA	NA	NA	NA	-1.93192	NA	NA	NA	NA	NA	0.305633
KSR1	NA	-0.628086	NA	NA	NA	NA	-1.39769	NA	0.0139531	NA	NA	NA
LATS1	NA	-2.3321	NA	0.822403	-0.123521	0.347419	1.60588	1.8365	0.49653	0.67589	1.25529	0.590052
LCK	NA	-1.21115	1.7498	-1.49154	NA	-3.31637	NA	NA	0.0772199	-1.56029	NA	-1.25065
LEP	NA	-0.566372	NA	NA	NA	-1.9953	NA	-1.39743	NA	0.821189	NA	-0.750101
LPA	-0.397811	NA	NA	NA	NA	-1.04425	NA	NA	NA	NA	-0.115726	1.27917
LYN	NA	NA	NA	0.41754	NA	-2.61707	NA	NA	NA	NA	NA	-0.470408
MAP2K1	NA	-0.617768	-1.09242	-0.297586	-0.848157	-0.909426	-1.17049	0.765696	NA	NA	-0.703412	0.762061
MAP2K2	NA	1.50729	NA	NA	NA	-1.58497	NA	NA	NA	NA	NA	NA
MAP3K14	NA	NA	NA	NA	NA	-1.99089	NA	NA	NA	NA	NA	1.09003
MAP3K7	1.58212	0.200671	0.663463	0.093788	0.827206	1.04653	2.23179	1.50384	0.740894	0.114244	1.29367	0.825771
MAP3K8	NA	-1.24899	NA	1.39398	-0.0963837	NA	0.58833	NA	NA	NA	NA	1.42318
MAPK1	-4.76529	-0.799476	-4.40659	-2.01517	0.442954	2.21849	-2.03777	-2.69957	2.39529	-4.29306	-5.10156	-0.937154
MAPK10	-0.153168	0.804787	-0.503642	0.732685	-0.946523	-0.096894	-0.159198	-1.37764	1.4235	-0.0852973	-0.0653579	-0.262027
MAPK11	-1.96466	-1.00292	-2.88071	-0.220801	-0.602974	1.13541	-1.19874	-1.63235	1.62906	-1.63118	-2.89284	0.52442
MAPK12	-1.26714	-1.96693	-2.04458	-0.690336	0.244894	0.672866	-1.67683	-1.74509	-0.37692	-0.428779	-1.80902	-1.50129
MAPK13	NA	-1.55679	-1.79316	-1.25675	-0.218787	0.0185453	-0.943411	-2.08811	NA	-1.04127	NA	-0.901105
MAPK14	-1.95635	-1.30213	-0.977684	-1.14195	-0.208221	-0.737198	-0.518269	-0.53695	0.195365	0.0571257	-1.16071	-2.04729
MAPK15	NA	-1.48735	-1.17049	-0.240169	0.480643	-0.123709	-0.166589	-1.2478	0.846218	0.98141	NA	-1.98398
MAPK3	-2.24375	-1.41508	-3.05954	-1.11184	0.999699	0.608819	-1.95919	-1.86557	1.44575	-1.30999	-1.81824	-1.86688
MAPK6	NA	0.667675	-2.11278	-1.04043	-0.802019	0.463429	-1.4721	-1.06421	-0.746266	NA	NA	-1.59332
MAPK7	-0.603772	-0.62024	-1.1156	-1.08067	-0.127726	0.238935	-0.420147	-0.722312	0.660793	-1.09096	-1.36787	-1.07082
MAPK8	-0.749223	0.30019	-0.869619	-0.117058	0.617432	-0.195934	-1.82949	-2.57269	1.37141	-2.07515	-2.65881	0.200257
MAPK9	-0.583477	0.512831	-0.835533	1.73491	-0.102696	0.48133	0.0517464	-1.91017	1.02885	-0.36537	-0.739717	2.1124
MAPKAPK2	3.75353	-4.4869	1.02212	2.25937	-0.691161	-0.739788	3.30682	4.21375	1.64896	4.1047	0.720913	-0.708552
MAPKAPK5	-0.294639	0.648892	-0.915804	-0.116051	1.56559	2.58577	0.832237	0.166351	2.04801	-0.258876	-0.648724	0.564435
MARK2	2.23613	-1.842	1.6255	-1.8704	2.27464	1.19682	1.6152	2.22525	-1.55046	0.65332	0.737939	-0.49735
MARK3	0.647458	-1.75122	0.00441185	-0.738299	2.04344	-0.332722	-0.178844	0.763327	-1.0171	-0.217293	0.0641659	-1.72155
MELK	NA	NA	NA	-2.07403	-2.18122	-1.02335	-1.61761	-2.57351	NA	NA	-2.11699	-2.00663
MET	-2.62422	NA	-0.250612	-4.00716	NA	-2.40798	-1.80711	NA	-1.61558	-2.68826	-1.05699	-1.82859
MTOR	-0.763079	-0.600186	-0.159936	-1.5345	1.18221	-0.46607	-0.0673296	-0.330816	-1.46622	-1.33141	-1.64429	-2.93553
NEK3	0.619401	1.04701	0.266732	1.3707	-1.5502	-0.969817	-0.092191	0.135272	1.59442	-0.0462345	1.10767	1.40247
NEK9	-1.90168	0.349599	NA	NA	-0.642999	0.164074	NA	1.30567	0.122045	-0.529701	-2.78814	-1.02063
NLK	NA	-0.283118	NA	NA	0.8803	1.19708	0.116261	NA	-0.590994	0.374834	0.856036	-0.797481
NUAK1	NA	-1.72818	2.20063	0.216257	0.844667	2.7035	NA	2.92797	0.146939	1.907	NA	1.32453
PAK1	0.807546	-0.31406	0.841042	1.07727	0.535335	-0.325135	1.90515	1.85144	1.52996	2.2298	2.2126	1.57693
PAK2	2.67935	-0.734061	0.673788	0.340895	0.798226	1.46159	2.6738	3.8259	-0.584265	2.35915	NA	0.906849
PAK4	0.987125	-0.591927	0.289401	-0.904668	1.06903	0.842128	0.332997	1.21234	0.180335	0.0623936	-0.0253611	1.03592
PAK6	NA	NA	NA	NA	NA	2.18768	NA	NA	NA	NA	0.378818	NA
PBK	-0.699615	-0.579199	NA	0.206579	NA	NA	NA	NA	0.898695	-0.300951	NA	0.809389
PDK1	0.479357	-1.89648	1.48114	0.0573221	0.472155	-1.83167	1.32768	1.66497	-0.142627	0.780084	-0.515618	-1.56779
PDPK1	0.900616	-1.12261	3.36135	1.29183	-0.734253	-2.81024	1.19862	1.10438	0.37119	1.27076	1.02846	0.846327
PIM1	1.127	-0.788187	-0.877548	-0.647857	0.456733	0.883989	0.324399	2.23899	-0.966678	0.204066	0.170679	-1.13139
PIM2	1.2585	-0.381436	0.0775706	0.497146	-0.539544	1.68503	0.145444	1.94975	0.203285	0.977502	0.98494	-1.26619
PIM3	NA	NA	-0.13253	NA	-2.04769	0.50123	0.355985	NA	1.03881	NA	NA	-0.26327
PIN1	-1.35832	-0.49028	-1.51477	0.449962	0.761392	-0.811379	-2.06354	-0.332687	-0.238699	-0.501616	NA	0.638731
PINK1	0.06479	NA	NA	NA	NA	NA	NA	NA	NA	NA	NA	NA
PKD1	NA	NA	NA	1.43082	NA	NA	NA	NA	NA	NA	NA	NA
PKN1	1.23984	-2.00998	1.83908	0.64888	0.286334	-1.52038	1.67727	0.594825	1.11584	0.242648	0.318541	0.689198
PLK1	-2.97883	-1.60476	-2.34066	-0.538935	-5.02216	-1.19949	-2.53894	-3.58006	-1.21029	-1.84254	-3.70863	-1.84381
PLK3	0.140935	-2.72928	0.761795	-0.544724	-0.394846	-0.0450538	1.03473	-1.0518	-0.0401584	2.34565	0.517696	-0.175014
PMAIP1	0.734501	-1.28883	-0.252544	-0.0612989	0.425376	0.188495	2.04954	1.04062	2.26346	1.41315	-1.33991	-0.475665
PPM1A	NA	NA	2.88818	1.07111	1.78101	-1.75844	1.88945	1.19595	NA	1.01516	NA	-0.232587
PPM1D	-0.0634982	-1.3336	1.72948	0.562298	0.202419	NA	1.8722	0.35995	NA	0.670436	-0.020736	-1.54525
PPP1CA	0.443678	-1.7431	0.725325	-0.117227	0.799522	-0.839582	0.507648	0.511923	-0.618676	-0.115643	1.38422	-1.30636
PPP1CB	-0.283115	NA	NA	-0.144687	-0.211801	-0.739463	0.0598377	-0.0675594	-0.227133	NA	NA	-0.377678
PPP1CC	NA	-0.952517	NA	NA	0.145244	NA	0.111239	NA	NA	0.964151	NA	NA
PPP2CA	2.2576	-1.92434	2.08148	1.51272	0.131885	-0.839147	2.86021	-0.0604694	-0.387335	2.1771	3.20492	-1.23053
PPP2CB	2.46238	-1.74575	2.45719	1.22366	0.308545	-0.471854	2.68096	0.0561604	-0.242221	1.82412	3.33144	-0.786554
PPP3CB	0.964118	NA	1.06266	0.848042	0.0163346	1.1735	NA	1.96669	0.482083	1.12926	NA	0.861046
PPP3R1	NA	NA	NA	0.917738	NA	NA	NA	NA	NA	NA	NA	NA
PRKAA1	4.68141	-2.149	3.53873	2.80929	1.74095	1.55384	3.24193	4.89	0.990981	4.92354	5.6068	2.20033
PRKAA2	-0.535775	-2.9877	0.745302	1.32033	1.69301	-0.365409	1.10304	0.880619	-0.0213013	1.59287	1.4075	0.847468
PRKACA	2.40815	-1.1535	-0.528212	0.569424	2.02531	-3.16414	4.63224	2.22996	1.21975	2.76403	1.67382	1.74516
PRKACB	3.23527	-0.460149	1.02957	1.93293	1.30009	-0.803739	3.19897	2.82151	1.8951	3.51367	2.32006	1.05227
PRKACG	1.47847	-0.222486	0.377226	0.789057	1.54913	-1.0455	1.57576	1.69308	1.40855	2.35791	1.53759	0.799967
PRKCA	1.79726	-2.25273	0.398251	1.07996	0.414477	1.45158	3.72277	1.22303	0.816071	1.81345	1.49855	1.76014
PRKCB	2.2748	-0.341742	1.49999	0.0503262	1.63996	-0.656267	1.87855	1.08093	0.891001	1.88116	0.526701	2.08878
PRKCD	1.39314	0.722641	2.92397	2.01169	0.683895	0.468239	1.12974	2.71245	2.23722	2.23341	2.0178	1.52182
PRKCE	0.79913	-1.04523	0.702858	0.492873	0.360773	-0.815503	1.90404	3.09698	0.604628	2.08846	0.64907	1.52987
PRKCG	0.189692	-0.0659593	0.392308	-0.0650285	1.11722	-0.0432654	1.42356	1.82336	0.347987	1.30441	0.389648	0.883986
PRKCH	-0.216336	-0.548625	NA	NA	0.0560572	-0.0578391	NA	1.56556	NA	NA	NA	0.642487
PRKCI	2.10735	0.0111595	1.70502	1.68072	-1.14381	-0.612694	1.7417	2.43598	1.31251	2.49247	2.10425	1.46458
PRKCQ	0.770504	NA	NA	NA	NA	-1.00713	1.16144	NA	0.475042	1.46326	NA	NA
PRKCZ	0.861588	0.180056	0.768392	0.0434229	-0.957111	-0.260762	1.45989	1.45305	0.596756	-0.824017	0.387383	1.35149
PRKD1	2.82776	-0.556282	2.81422	2.41571	-0.233793	-0.855803	4.00574	1.97016	3.23775	3.45559	2.23715	1.84298
PRKDC	2.96738	-3.14531	1.83053	1.4078	3.01997	0.816584	4.91079	3.68873	-0.921742	2.59883	2.613	-1.55519
PRKG1	3.12547	-0.0304493	2.00925	0.762213	1.79526	-1.0612	4.09944	4.24546	1.87827	4.0884	2.86709	0.626266
PRKX	-0.641455	-3.20187	-1.75578	-3.00346	0.849765	-0.144481	0.376292	1.01965	-0.754829	1.00659	-0.404936	-2.11549
PRKY	-0.831773	-0.207451	-1.92805	-3.3506	0.637934	0.473844	0.274304	0.969941	-0.515749	0.838478	-0.875357	-2.69963
PTEN	-0.248492	-1.77358	-1.23315	-1.05921	1.38837	-0.390049	0.111765	2.53456	-1.58994	-1.24582	-1.27298	-1.59107
PTK2	NA	NA	NA	NA	NA	-1.87323	NA	NA	NA	NA	NA	NA
PTK2B	1.28845	-1.31644	-0.23632	-0.144894	1.85649	-0.898162	2.02081	2.03488	-0.825144	0.657449	1.87496	0.16378
PTK6	NA	NA	NA	NA	NA	-1.68383	NA	NA	NA	NA	NA	NA
PTPN2	NA	NA	NA	-1.76626	NA	-3.00119	NA	NA	-0.952901	NA	NA	-0.942823
PTPRG	NA	NA	NA	NA	NA	-3.06404	NA	NA	NA	NA	NA	-1.44481
RAC1	1.52695	-0.302974	0.00749084	0.0712771	0.179418	0.128871	1.45751	0.879923	-0.199814	0.543965	0.723068	-0.280983
RAF1	1.81152	0.357196	-0.181256	1.63815	-0.69806	-0.0985922	1.4327	2.72624	0.578421	1.5822	2.07783	1.04474
RHOA	1.14608	NA	NA	NA	1.45352	-2.64716	NA	NA	NA	NA	NA	NA
RIPK2	NA	NA	0.780977	NA	NA	NA	NA	NA	NA	NA	NA	NA
ROCK1	1.3916	-1.43831	-1.05888	-1.56583	0.893794	-0.343247	1.4676	1.95089	-0.868799	0.731126	0.817883	0.480326
RPS6	NA	-2.22288	1.14676	0.199735	1.82302	0.709854	-0.921661	0.709494	1.28237	-0.165601	-0.539161	1.40321
RPS6KA1	-0.379505	-3.84218	0.0322905	-0.377592	1.72579	0.175204	1.20241	1.43171	0.328275	-0.450229	-1.06935	-0.796246
RPS6KA2	0.405819	-1.67425	0.31846	1.37851	1.51905	0.934044	-0.429501	1.08148	0.752585	0.376462	-1.15872	0.632824
RPS6KA3	1.47783	-2.5628	-0.15026	-0.173466	1.69517	0.149474	2.46452	2.00959	-0.060685	0.938522	0.556937	-0.775336
RPS6KA4	-0.461439	-0.192734	0.436303	1.14699	-0.231916	0.859018	-0.697261	0.56299	1.03419	-0.64861	-2.0247	0.671923
RPS6KA5	0.135449	-0.643399	0.523269	0.158398	1.35344	0.386273	0.784044	1.20238	0.680662	0.102404	-0.786381	0.73339
RPS6KB1	1.28822	-0.984541	-0.276251	0.351009	2.07421	-1.54394	1.11889	2.27138	1.11536	0.679336	-0.924561	0.295365
RPS6KB2	NA	-0.10686	NA	-0.351786	NA	NA	NA	NA	NA	NA	NA	NA
RSKR	0.272698	-0.251563	-0.271634	0.872333	-0.497595	0.678007	0.0803574	1.60175	0.824274	0.982502	0.40278	1.08288
SCYL2	NA	NA	NA	NA	NA	NA	NA	NA	NA	NA	NA	-0.0646854
SGK1	-2.42316	-3.32724	-2.43905	-2.64277	0.739098	-0.0347691	-1.51204	0.334147	-1.02018	-1.54668	-2.13005	-2.74311
SGK2	NA	-2.71014	NA	NA	NA	NA	NA	NA	NA	-1.55141	NA	-2.71995
SGK3	-2.61333	-3.73658	-2.16226	-2.23466	1.21834	0.236554	-0.00393604	0.956386	-1.76435	-2.29343	-3.49856	-3.04594
SIK1	0.591785	-1.50826	1.28937	-1.44914	0.303799	2.43459	0.431901	0.447117	-0.627493	0.329457	0.945776	-1.21214
SRC	0.632423	-0.589545	2.07351	-0.129709	0.00999651	-2.45439	0.322907	-0.254552	-1.49719	0.474496	-0.034837	0.523735
SRPK2	NA	0.22008	-0.837235	NA	-0.52208	-0.58383	1.3571	1.08367	-0.126816	0.657331	0.609054	-1.25679
STK11	1.98065	-0.292745	1.93847	1.47882	2.90455	0.989287	2.40011	3.79382	-0.08378	1.28417	1.38176	0.794456
STK17A	-0.396047	1.46103	0.496867	0.927678	0.880503	1.22371	0.64684	0.305421	1.67521	-0.370874	-0.788137	1.41647
STK3	0.168944	1.10488	-0.845641	0.445643	0.636983	2.54233	NA	0.88012	0.631453	-0.81513	NA	-0.947537
STK38	NA	-1.21831	NA	0.369879	0.00594964	1.0903	-0.767284	0.346025	-1.40416	0.724586	1.01555	-0.9908
STK4	NA	NA	NA	NA	-0.483679	0.300923	NA	-0.215032	NA	-0.530963	NA	1.36081
STK40	NA	0.877932	NA	-0.420254	NA	-0.242325	NA	-0.0872856	1.14982	-1.15014	NA	1.33058
TBK1	-1.63193	-1.62298	1.23458	-1.26526	2.70741	-1.50548	-0.0071921	1.58634	-2.22889	-1.47558	-2.01248	-0.93874
TFRC	NA	-1.05886	0.741527	0.804892	1.05418	0.364069	0.853493	2.0103	1.58429	-0.279934	-0.985263	0.867511
TGFB1	NA	NA	0.14639	-1.7714	NA	-1.79955	NA	-0.6731	-1.05988	-0.377765	NA	-2.39448
TNF	0.945675	-0.618264	1.76384	1.77965	-0.257691	-2.34033	1.89101	0.661177	2.36245	1.35509	0.23117	1.0522
TP53	NA	NA	NA	NA	0.788202	NA	NA	NA	NA	NA	NA	NA
TRIB3	0.48097	NA	NA	NA	NA	0.123185	NA	NA	NA	NA	NA	0.460708
TRPM7	0.863405	-2.15515	0.826285	-1.23932	3.14005	0.519714	0.433351	1.13391	-0.327518	0.97649	NA	-0.723942
TTK	-0.834515	0.855328	-0.566124	-0.779817	0.262898	-0.602308	-0.744991	-1.54042	-0.46573	0.0028573	-0.505495	-0.681391
UHMK1	-1.04304	0.362669	0.329598	0.0421386	0.614301	0.396778	-0.519146	-0.237889	0.474459	-1.91262	-1.55853	2.11942
ULK1	NA	NA	NA	NA	0.59583	NA	NA	NA	NA	NA	NA	NA
WEE1	0.325069	-0.719385	0.724368	1.49697	-0.252845	1.34648	0.710489	0.590698	0.969418	0.0011242	-0.851233	-0.00583153
YES1	NA	NA	NA	NA	NA	-2.15261	NA	NA	NA	NA	NA	0.00151642
